# Supplementary material for: Masked alkynes for synthesis of threaded carbon chains
Source: Nat Chem. 2023 Nov 16;16(2):193–200. doi: 10.1038/s41557-023-01374-z (PMC10849957; doi:10.1038/s41557-023-01374-z)
Supplement: Supplementary file 2 — Crystallographic information file for 3·Ma; CCDC reference 2224109. [file 41557_2023_1374_MOESM2_ESM.cif]

#==============================================================================
data_global
#==============================================================================

_publ_contact_author               'Harry L. Anderson'
_publ_contact_author_email          harry.anderson@chem.ox.ac.uk

loop_
_publ_author_name
_publ_author_address
 'Patrick, Connor W.'
;    
Chemistry Research Laboratory,
University of Oxford,
Mansfield Road, 
Oxford OX1 3TA. UK.
;
 'Gao, Yueze'
;    
Chemistry Research Laboratory,
University of Oxford,
Mansfield Road, 
Oxford OX1 3TA. UK.
;
 'Gupta, Prakhar'
;    
Chemistry Research Laboratory,
University of Oxford,
Mansfield Road, 
Oxford OX1 3TA. UK.
;
 'Thompson, Amber L.'
;    
Chemical Crystallography Department,
Chemistry Research Laboratory,
University of Oxford,
Mansfield Road, 
Oxford OX1 3TA. UK.
;
 'Parker, Anthony W.'
;    
Central Laser Facility, 
Research Complex at Harwell, 
Science and Technology Facilities Council, 
Didcot OX11 0QX. UK.
;
 'Anderson, Harry L.'
;    
Chemistry Research Laboratory,
University of Oxford,
Mansfield Road, 
Oxford OX1 3TA. UK.
;

_publ_requested_journal
 'Nature Chemistry'
_journal_volume                    '?'
_journal_page_first                '?'
_journal_page_last                 '?'
_journal_year                      '2022'
_ccdc_journal_depnumber            '?'

_publ_section_title
;
Masked alkynes for synthesis of threaded carbon chains
;

_publ_section_abstract
;  
Polyynes are chains of sp^1^ carbon atoms with alternating single and triple 
bonds. As they become longer, they evolve towards carbyne, the 1D allotrope 
of carbon, and they become increasingly unstable. It has been anticipated 
that long polyynes could be stabilized by supramolecular encapsulation, by 
threading them through macrocycles to form polyrotaxanes, but, until now, 
polyyne polyrotaxanes with many threaded macrocycles have been synthetically 
inaccessible. Here we show that masked alkynes, in which the C\\tb C triple 
bond is temporarily coordinated to cobalt, can be used to synthesize 
polyrotaxanes, up to the C~68~ [5]rotaxane with 34 contiguous triple bonds 
and four threaded macrocycles. This is the length regime at which the 
electronic properties of polyynes converge to those of carbyne. Cyclocarbons 
constitute a related family of molecular carbon allotropes, and cobalt-masked 
alkynes also provide a route to [3] and [5]catenanes built around 
cyclo[40]carbon and cyclo[80]carbon, respectively.
;


#==============================================================================
data_3.ma 
#==============================================================================
_audit_creation_date        "2022-03-14"
_audit_creation_method 'CRYSTALS_ver_14.61_build_7986 '

_refine_special_details
;
On initial refinement, some of the displacement ellipsoids 
for the macrocycle were found to be prolate.  These were 
modelled using a split site model with the occupancy refined 
competitiviely before fixing to aid convergence.  The close 
proximity of the two parts of the model meant restraints were
required to maintain sensible geometries and displacements. 
In general, same distance, thermal similarity and vibrational 
restraints were used, though where atoms from the two 
components were in close proximity, spherical restraints or
dispacement constraints were used.

The difference map indicated the presence of diffuse electron
density believed to be disordered solvent.  SQUEEZE was used 
leaving a void from which the electron density was removed.

  Reflections are selected by the following conditions :-
  Minimum value of SQRTW        is   0.00
  Minimum value of RATIO        is  -3.00
;

# SQUEEZE RESULTS 
# Note: Data are Listed for all Voids in the P1 Unit Cell 
# i.e. Centre of Gravity, Solvent Accessible Volume, 
# Recovered number of Electrons in the Void and 
# Details about the Squeezed Material 
loop_ 
  _platon_squeeze_void_nr 
  _platon_squeeze_void_average_x 
  _platon_squeeze_void_average_y 
  _platon_squeeze_void_average_z 
  _platon_squeeze_void_volume 
  _platon_squeeze_void_count_electrons 
  _platon_squeeze_void_content 
   1  0.500  0.000  0.500      1230       340 ' ' 
   2  0.296  0.219  0.778         9         0 ' ' 
   3  0.704  0.781  0.222         9         0 ' ' 
_platon_squeeze_void_probe_radius                  1.20 
_platon_squeeze_details
; 
The discrete Fourier transform of the void region were treated as 
contributions to the A and B parts of the calculated structure 
factors.
;

_oxford_structure_analysis_title  'DIA0420'
_chemical_name_systematic         .
_chemical_melting_point           'not measured'
_cell_length_a                    14.22500(9)
_cell_length_b                    21.89290(10)
_cell_length_c                    23.19440(9)
_cell_angle_alpha                 80.7810(4)
_cell_angle_beta                  84.0570(4)
_cell_angle_gamma                 77.0030(4)
_cell_volume                      6930.26(6)
 
_symmetry_cell_setting            'triclinic' 
_symmetry_space_group_name_H-M    'P -1 ' 
_symmetry_space_group_name_Hall   '-P 1' 
loop_
 _symmetry_equiv_pos_as_xyz
 'x,y,z'
 '-x,-y,-z'

loop_
_atom_type_symbol
_atom_type_scat_dispersion_real
_atom_type_scat_dispersion_imag
_atom_type_scat_Cromer_Mann_a1
_atom_type_scat_Cromer_Mann_b1
_atom_type_scat_Cromer_Mann_a2
_atom_type_scat_Cromer_Mann_b2
_atom_type_scat_Cromer_Mann_a3
_atom_type_scat_Cromer_Mann_b3
_atom_type_scat_Cromer_Mann_a4
_atom_type_scat_Cromer_Mann_b4
_atom_type_scat_Cromer_Mann_c
_atom_type_scat_source  
 C       0.0028   0.0015   2.3100  20.8439   1.0200  10.2075   1.5886   0.5687
   0.8650  51.6512   0.2156 'International Tables Vol C 4.2.6.8 and 6.1.1.4'
 H       0.0000   0.0000   0.4930  10.5109   0.3229  26.1257   0.1402   3.1424
   0.0408  57.7998   0.0030 'International Tables Vol C 4.2.6.8 and 6.1.1.4'
 Cl      0.1420   0.1501  11.4604   0.0104   7.1964   1.1662   6.2556  18.5194
   1.6455  47.7784  -9.5574 'International Tables Vol C 4.2.6.8 and 6.1.1.4'
 Co      0.3480   0.9239  12.2841   4.2791   7.3409   0.2784   4.0034  13.5359
   2.3488  71.1692   1.0118 'International Tables Vol C 4.2.6.8 and 6.1.1.4'
 N       0.0056   0.0031  12.2126   0.0057   3.1322   9.8933   2.0125  28.9975
   1.1663   0.5826 -11.5290 'International Tables Vol C 4.2.6.8 and 6.1.1.4'
 O       0.0101   0.0057   3.0485  13.2771   2.2868   5.7011   1.5463   0.3239
   0.8670  32.9089   0.2508 'International Tables Vol C 4.2.6.8 and 6.1.1.4'
 P       0.0974   0.0893   6.4345   1.9067   4.1791  27.1570   1.7800   0.5260
   1.4908  68.1645   1.1149 'International Tables Vol C 4.2.6.8 and 6.1.1.4'
 Si      0.0783   0.0668   6.2915   2.4386   3.0353  32.3337   1.9891   0.6785
   1.5410  81.6937   1.1407 'International Tables Vol C 4.2.6.8 and 6.1.1.4'
 
 
_cell_formula_units_Z                    2

# Given Formula = C50 H50 Cl4 Co2 N2 O12 P4 Si4 
# Dc =      0.65 Fooo =   1396.00 Mu =      3.84 M =   1366.87
# Found Formula = C134 H128 Co4 N2 O12 P4 Si2 
# Dc =      1.14 FOOO =   2476.00 Mu =      5.36 M =   2374.31

_chemical_formula_sum             'C134 H128 Co4 N2 O12 P4 Si2'
_chemical_formula_moiety          'C92 H86 Co4 O8 P4 Si2, C42 H42 N2 O4'
_chemical_compound_source                .
_chemical_formula_weight           2374.31
 
 
_cell_measurement_reflns_used        23814
_cell_measurement_theta_min             1.18
_cell_measurement_theta_max            24.58
_cell_measurement_temperature          100
 
_exptl_crystal_description        'lath' 
_exptl_crystal_colour             'clear_dark_red' 
_exptl_crystal_size_min           0.01 
_exptl_crystal_size_mid           0.05 
_exptl_crystal_size_max           0.25 
 
_exptl_crystal_density_diffrn     1.138 
_exptl_crystal_density_meas       'not measured' 
_exptl_crystal_density_method     'not measured' 
# Non-dispersive F(000): 
_exptl_crystal_F_000              2476.001 
_exptl_absorpt_coefficient_mu     0.536 
 
# Sheldrick geometric approximatio 0.97 0.99 
_exptl_absorpt_correction_type    multi-scan 
_exptl_absorpt_process_details    
;
DIALS 3.8.3-g69c202ed8-release
Scaling & analysis of unmerged intensities, absorption correction using spherical harmonics
;
_exptl_absorpt_correction_T_min   0.76 
_exptl_absorpt_correction_T_max   0.99 

_diffrn_detector                  'Photon counting pixel array (area detector)'
_diffrn_radiation_type            Synchrotron
_diffrn_measurement_device        'Fixed \c 3-circle diffractometer'
_diffrn_measurement_device_type   'Fluid Film Devices'
_diffrn_measurement_method        'shutterless scans'
_diffrn_measurement_specimen_support 'MiTeGen MicroMount'
_diffrn_radiation_source          'Diamond Light Source Beamline I19-1'
_diffrn_radiation_monochromator   'Silicon 111'
_diffrn_radiation_wavelength       0.68890
 
# If a reference occurs more than once, delete the author 
# and date from subsequent references. 
_computing_data_collection        'GDA, Diamond Light Source'  
_computing_cell_refinement        
 'DIALS 2theta refinement, DIALS 2.1.1-gcdd629a7b-release'
_computing_data_reduction         
;
DIALS 2.1.1-gcdd629a7b-release (Winter, G. et al., 2018)
XIA2 0.6.366-ga657f9d9-dials-2.1 (Winter, G., 2010)
;
_computing_structure_solution     'Superflip (Palatinus & Chapuis, 2007)' 
_computing_structure_refinement   'CRYSTALS (Betteridge et al., 2003)' 
_computing_publication_material   'CRYSTALS (Betteridge et al., 2003)' 
_computing_molecular_graphics     'CAMERON (Watkin et al., 1996)' 
 
_diffrn_standards_interval_time   . 
_diffrn_standards_interval_count  . 
_diffrn_standards_number          0 
_diffrn_standards_decay_%         . 
 
_diffrn_ambient_temperature        100
_diffrn_reflns_number             58477 
_diffrn_reflns_av_unetI/netI      0.063 
_reflns_number_total              19086 
_diffrn_reflns_av_R_equivalents   0.054 
# Number of reflections with Friedels Law is 19086 
# Theoretical number of reflections is about 53120 
 
 
_diffrn_reflns_theta_min          1.180 
_diffrn_reflns_theta_max          24.917 
_diffrn_measured_fraction_theta_max 0.718 
 
_diffrn_reflns_theta_full         21.303 
_diffrn_measured_fraction_theta_full 0.958 
 
 
_diffrn_reflns_limit_h_min        -15 
_diffrn_reflns_limit_h_max        15 
_diffrn_reflns_limit_k_min        -26 
_diffrn_reflns_limit_k_max        25 
_diffrn_reflns_limit_l_min        -28 
_diffrn_reflns_limit_l_max        27 
_reflns_limit_h_min               -15 
_reflns_limit_h_max               15 
_reflns_limit_k_min               -25 
_reflns_limit_k_max               26 
_reflns_limit_l_min               0 
_reflns_limit_l_max               28 
 
_oxford_diffrn_Wilson_B_factor    2.49 
_oxford_diffrn_Wilson_scale       12.97 
 
_atom_sites_solution_primary      other  #heavy,direct,difmap,geom,iterative
# _atom_sites_solution_secondary  difmap
_atom_sites_solution_hydrogens    difmap
 
_refine_diff_density_min          -0.65 
_refine_diff_density_max          0.80 
 
 
# The current dictionary definitions do not cover the 
# situation where the reflections used for refinement were 
# selected by a user-defined sigma threshold 
 
# Explicitly named reflections are ALWAYS excluded from R&wR 
 
# The values actually used during refinement 
# These are labelled "all" for compatibility with PLATON 
_oxford_refine_reflns_threshold_expression       I>-3.0\s(I)
_refine_ls_number_restraints      4621 
_refine_ls_number_parameters      1753 
_refine_ls_number_reflns          19084 
_refine_ls_R_factor_ref           0.0535 
_refine_ls_wR_factor_ref          0.1347 
_refine_ls_goodness_of_fit_ref    0.9898 
_refine_ls_shift/su_max           0.0015676 
_refine_ls_shift/su_mean          0.0000621 
 
 
# Computed with I/sigma = -10 
_reflns_number_all                19086 
_refine_ls_R_factor_all           0.0535 
_refine_ls_wR_factor_all          0.1348 
 
# Computed with I/sigma = +2 a la SHELX 
_reflns_threshold_expression                I>2.0\s(I)
_reflns_number_gt                 15804 
_refine_ls_R_factor_gt            0.0461 
_refine_ls_wR_factor_gt           0.1289 
 
 
_refine_ls_structure_factor_coef  Fsqd 
_refine_ls_matrix_type            full
_refine_ls_hydrogen_treatment     constr         #undef, noref, refall,
                                                 # refxyz, refU, constr or mixed
_refine_ls_weighting_scheme       calc 
_refine_ls_weighting_details 
;
 Method= Modified Sheldrick 
 w=1/[\s^2^(F^2^) + ( 0.08P)^2^ + 7.66P] 
 ,where P=(max(Fo^2^,0) + 2Fc^2^)/3 
;
# Insert your own references if required - in alphabetical order 
_publ_section_references 
; 
Betteridge, P.W., Carruthers, J.R., Cooper, R.I., 
Prout, K. & Watkin, D.J. (2003). J. Appl. Cryst. 36, 1487. 
 
Palatinus, L. & Chapuis, G. (2007). J. Appl. Cryst. 40, 786-790. 
 
Watkin, D.J., Prout, C.K. & Pearce, L.J. (1996). CAMERON, Chemical 
Crystallography Laboratory, Oxford, UK. 

Winter, G. (2010) J. Appl. Cryst. 43, 186-190.

Winter, G. et al. (2018) Acta Cryst. D74, 85-97.
; 

# Uequiv = arithmetic mean of Ui i.e. Ueqiv = (U1+U2+U3)/3

# Replace last . with number of unfound hydrogen atoms attached to an atom.

# ..._refinement_flags_... 
# . no refinement constraints           S special position constraint on site
# G rigid group refinement of site      R riding atom
# D distance or angle restraint on site T thermal displacement constraints
# U Uiso or Uij restraint (rigid bond)  P partial occupancy constraint


loop_
_atom_site_label
_atom_site_type_symbol
_atom_site_fract_x
_atom_site_fract_y
_atom_site_fract_z
_atom_site_U_iso_or_equiv
_atom_site_occupancy
_atom_site_adp_type
_atom_site_refinement_flags_posn
_atom_site_refinement_flags_adp
_atom_site_refinement_flags_occupancy
_atom_site_disorder_assembly
_atom_site_disorder_group
_atom_site_attached_hydrogens
C1 C 0.5833(2) 0.44026(14) 0.18143(12) 0.0258 1.0000 Uani . . . . . . 
C2 C 0.6339(2) 0.48636(15) 0.18708(12) 0.0297 1.0000 Uani . . . . . . 
C3 C 0.6694(2) 0.53049(15) 0.19331(13) 0.0304 1.0000 Uani . . . . . . 
C4 C 0.7136(2) 0.57468(15) 0.20524(14) 0.0312 1.0000 Uani . . . . . . 
C5 C 0.7547(2) 0.61128(15) 0.22157(14) 0.0350 1.0000 Uani . . . . . . 
C6 C 0.8035(2) 0.64601(16) 0.24608(15) 0.0372 1.0000 Uani . . . . . . 
C7 C 0.8502(2) 0.67092(16) 0.27274(14) 0.0378 1.0000 Uani . . . . . . 
C8 C 0.9044(2) 0.69653(16) 0.30251(14) 0.0371 1.0000 Uani . . . . . . 
C9 C 0.9580(2) 0.71751(15) 0.32863(14) 0.0347 1.0000 Uani . . . . . . 
C10 C 1.0245(2) 0.74035(14) 0.35394(13) 0.0300 1.0000 Uani . . . . . . 
C11 C 0.5955(2) 0.38197(14) 0.16326(12) 0.0281 1.0000 Uani . . . . . . 
C12 C 0.6703(2) 0.33213(15) 0.14790(12) 0.0304 1.0000 Uani . . . . . . 
C13 C 0.7322(2) 0.28769(15) 0.13467(13) 0.0334 1.0000 Uani . . . . . . 
C14 C 0.5693(2) 0.34229(16) 0.28616(14) 0.0360 1.0000 Uani . . . . . . 
C15 C 0.4171(2) 0.34220(16) 0.22350(14) 0.0366 1.0000 Uani . . . . . . 
C16 C 0.4249(2) 0.39426(15) 0.09490(13) 0.0329 1.0000 Uani . . . . . . 
C17 C 0.5447(2) 0.48018(15) 0.06586(13) 0.0306 1.0000 Uani . . . . . . 
C18 C 0.3945(2) 0.54021(14) 0.22434(12) 0.0299 1.0000 Uani . . . . . . 
Co1 Co 0.50014(3) 0.389622(19) 0.229721(17) 0.0277 1.0000 Uani . . . . . . 
Co2 Co 0.48619(3) 0.441544(19) 0.127793(16) 0.0270 1.0000 Uani . . . . . . 
P1 P 0.40960(6) 0.46626(4) 0.27533(3) 0.0286 1.0000 Uani . . . . . . 
P2 P 0.37936(5) 0.52736(4) 0.14961(3) 0.0267 1.0000 Uani . . . . . . 
Si1 Si 0.82281(6) 0.21918(4) 0.11483(4) 0.0331 1.0000 Uani . . . . . . 
O14 O 0.61562(19) 0.30991(13) 0.32170(11) 0.0543 1.0000 Uani . . . . . . 
O15 O 0.3621(2) 0.31240(13) 0.21819(11) 0.0553 1.0000 Uani . . . . . . 
O16 O 0.38886(17) 0.36188(12) 0.07391(10) 0.0460 1.0000 Uani . . . . . . 
O17 O 0.58782(16) 0.50605(11) 0.02909(10) 0.0400 1.0000 Uani . . . . . . 
C21 C 1.0776(2) 0.78576(14) 0.33407(13) 0.0296 1.0000 Uani . . . . . . 
C22 C 1.0836(2) 0.82369(14) 0.27926(13) 0.0306 1.0000 Uani . . . . . . 
C23 C 1.0876(2) 0.85119(15) 0.22949(14) 0.0364 1.0000 Uani . . . . . . 
C24 C 1.2039(2) 0.68118(14) 0.29796(14) 0.0364 1.0000 Uani . . . . . . 
C25 C 1.1660(2) 0.63158(16) 0.41269(14) 0.0335 1.0000 Uani . . . . . . 
C26 C 1.0393(2) 0.73055(15) 0.48322(14) 0.0363 1.0000 Uani . . . . . . 
C27 C 0.9304(3) 0.83801(17) 0.42664(17) 0.0465 1.0000 Uani . . . . . . 
C28 C 1.2522(2) 0.82805(14) 0.38231(13) 0.0313 1.0000 Uani . . . . . . 
Co3 Co 1.16094(3) 0.706477(19) 0.366326(17) 0.0285 1.0000 Uani . . . . . . 
Co4 Co 1.04335(3) 0.784512(19) 0.417116(17) 0.0301 1.0000 Uani . . . . . . 
P3 P 1.28909(6) 0.74302(4) 0.37883(3) 0.0282 1.0000 Uani . . . . . . 
P4 P 1.14457(6) 0.84365(4) 0.43290(3) 0.0315 1.0000 Uani . . . . . . 
Si2 Si 1.07221(7) 0.88271(4) 0.15176(4) 0.0393 1.0000 Uani . . . . . . 
O24 O 1.23018(19) 0.66805(11) 0.25234(10) 0.0497 1.0000 Uani . . . . . . 
O25 O 1.16716(18) 0.58302(11) 0.43983(10) 0.0451 1.0000 Uani . . . . . . 
O26 O 1.03746(18) 0.69386(11) 0.52448(10) 0.0456 1.0000 Uani . . . . . . 
O27 O 0.8563(2) 0.86999(14) 0.43425(16) 0.0785 1.0000 Uani . . . . . . 
C31 C 0.7655(2) 0.17789(15) 0.06702(14) 0.0364 1.0000 Uani . . . . . . 
C32 C 0.8252(3) 0.11170(16) 0.05898(15) 0.0435 1.0000 Uani . . . . . . 
C33 C 0.6605(3) 0.17340(17) 0.08775(17) 0.0485 1.0000 Uani . . . . . . 
C34 C 0.9274(2) 0.25158(16) 0.07458(16) 0.0423 1.0000 Uani . . . . . . 
C35 C 1.0218(3) 0.20168(19) 0.0676(2) 0.0592 1.0000 Uani . . . . . . 
C36 C 0.8994(3) 0.2905(2) 0.01605(17) 0.0573 1.0000 Uani . . . . . . 
C37 C 0.8634(3) 0.16689(17) 0.18415(15) 0.0470 1.0000 Uani . . . . . . 
C38 C 0.9131(4) 0.1993(2) 0.22184(18) 0.0696 1.0000 Uani . . . . . . 
C39 C 0.7844(4) 0.1389(2) 0.22030(17) 0.0694 1.0000 Uani . . . . . . 
C41 C 1.0878(3) 0.96650(16) 0.14114(15) 0.0473 1.0000 Uani . . . . . . 
C42 C 1.0732(3) 1.00023(18) 0.07832(17) 0.0625 1.0000 Uani . . . . . . 
C43 C 1.0227(3) 1.00501(18) 0.18548(18) 0.0616 1.0000 Uani . . . . . . 
C44 C 1.1685(3) 0.83376(16) 0.10575(14) 0.0420 1.0000 Uani . . . . . . 
C45 C 1.2671(3) 0.8482(2) 0.1076(2) 0.0626 1.0000 Uani . . . . . . 
C46 C 1.1728(3) 0.76248(17) 0.12242(16) 0.0614 1.0000 Uani . . . . . . 
C47 C 0.9465(3) 0.87784(19) 0.13724(15) 0.0503 1.0000 Uani . . . . . . 
C48 C 0.9317(3) 0.8801(3) 0.07269(18) 0.0796 1.0000 Uani . . . . . . 
C49 C 0.9059(4) 0.8224(2) 0.1734(2) 0.0768 1.0000 Uani . . . . . . 
C51 C 0.2903(2) 0.45515(15) 0.30468(13) 0.0340 1.0000 Uani . . . . . . 
C52 C 0.2851(2) 0.39659(17) 0.33655(14) 0.0411 1.0000 Uani . . . . . . 
C53 C 0.1976(3) 0.38355(19) 0.36089(16) 0.0496 1.0000 Uani . . . . . . 
C54 C 0.1144(3) 0.4295(2) 0.35350(16) 0.0531 1.0000 Uani . . . . . . 
C55 C 0.1175(3) 0.48782(19) 0.32258(15) 0.0497 1.0000 Uani . . . . . . 
C56 C 0.2054(2) 0.50138(17) 0.29816(14) 0.0397 1.0000 Uani . . . . . . 
C57 C 0.4576(2) 0.48976(14) 0.33695(13) 0.0321 1.0000 Uani . . . . . . 
C58 C 0.5559(2) 0.49011(15) 0.33420(13) 0.0352 1.0000 Uani . . . . . . 
C59 C 0.5925(3) 0.51376(16) 0.37753(14) 0.0415 1.0000 Uani . . . . . . 
C60 C 0.5332(3) 0.53516(16) 0.42401(14) 0.0452 1.0000 Uani . . . . . . 
C61 C 0.4362(3) 0.53301(16) 0.42794(14) 0.0421 1.0000 Uani . . . . . . 
C62 C 0.3977(3) 0.51102(15) 0.38457(13) 0.0361 1.0000 Uani . . . . . . 
C63 C 0.2499(2) 0.53465(14) 0.14925(13) 0.0290 1.0000 Uani . . . . . . 
C64 C 0.2094(2) 0.48149(15) 0.15214(14) 0.0362 1.0000 Uani . . . . . . 
C65 C 0.1102(2) 0.48723(16) 0.15560(15) 0.0413 1.0000 Uani . . . . . . 
C66 C 0.0487(2) 0.54618(16) 0.15673(14) 0.0373 1.0000 Uani . . . . . . 
C67 C 0.0883(2) 0.59935(15) 0.15409(14) 0.0364 1.0000 Uani . . . . . . 
C68 C 0.1872(2) 0.59364(15) 0.15020(13) 0.0323 1.0000 Uani . . . . . . 
C69 C 0.3986(2) 0.60030(14) 0.10421(13) 0.0275 1.0000 Uani . . . . . . 
C70 C 0.3633(2) 0.61487(15) 0.04891(13) 0.0343 1.0000 Uani . . . . . . 
C71 C 0.3858(2) 0.66512(15) 0.00973(13) 0.0367 1.0000 Uani . . . . . . 
C72 C 0.4428(3) 0.70196(16) 0.02610(14) 0.0406 1.0000 Uani . . . . . . 
C73 C 0.4771(3) 0.68877(16) 0.08024(15) 0.0413 1.0000 Uani . . . . . . 
C74 C 0.4554(2) 0.63809(16) 0.11967(14) 0.0392 1.0000 Uani . . . . . . 
C75 C 1.3579(2) 0.71119(14) 0.44347(13) 0.0307 1.0000 Uani . . . . . . 
C76 C 1.4498(2) 0.72198(17) 0.44546(14) 0.0401 1.0000 Uani . . . . . . 
C77 C 1.5021(3) 0.69807(19) 0.49450(15) 0.0472 1.0000 Uani . . . . . . 
C78 C 1.4615(3) 0.66414(18) 0.54201(15) 0.0458 1.0000 Uani . . . . . . 
C79 C 1.3694(2) 0.65405(16) 0.54099(14) 0.0380 1.0000 Uani . . . . . . 
C80 C 1.3178(2) 0.67747(15) 0.49208(13) 0.0320 1.0000 Uani . . . . . . 
C81 C 1.3825(2) 0.73742(14) 0.31867(13) 0.0314 1.0000 Uani . . . . . . 
C82 C 1.3852(2) 0.78552(15) 0.27187(14) 0.0369 1.0000 Uani . . . . . . 
C83 C 1.4547(2) 0.77758(16) 0.22595(14) 0.0383 1.0000 Uani . . . . . . 
C84 C 1.5229(2) 0.72202(16) 0.22634(13) 0.0377 1.0000 Uani . . . . . . 
C85 C 1.5197(2) 0.67306(16) 0.27205(15) 0.0424 1.0000 Uani . . . . . . 
C86 C 1.4501(2) 0.68056(15) 0.31743(14) 0.0397 1.0000 Uani . . . . . . 
C87 C 1.1898(3) 0.83169(16) 0.50566(14) 0.0390 1.0000 Uani . . . . . . 
C88 C 1.2830(3) 0.83573(19) 0.51504(17) 0.0536 1.0000 Uani . . . . . . 
C89 C 1.3128(3) 0.8266(2) 0.57125(19) 0.0659 1.0000 Uani . . . . . . 
C90 C 1.2506(4) 0.8146(2) 0.61826(19) 0.0658 1.0000 Uani . . . . . . 
C91 C 1.1584(3) 0.81000(18) 0.61011(16) 0.0584 1.0000 Uani . . . . . . 
C92 C 1.1285(3) 0.81835(16) 0.55383(14) 0.0460 1.0000 Uani . . . . . . 
C93 C 1.1053(2) 0.92975(15) 0.41635(14) 0.0361 1.0000 Uani . . . . . . 
C94 C 1.1255(3) 0.97051(18) 0.45275(18) 0.0613 1.0000 Uani . . . . . . 
C95 C 1.0977(4) 1.03511(19) 0.43706(19) 0.0750 1.0000 Uani . . . . . . 
C96 C 1.0513(3) 1.06009(18) 0.38625(18) 0.0645 1.0000 Uani . . . . . . 
C97 C 1.0311(3) 1.02031(18) 0.35102(19) 0.0614 1.0000 Uani . . . . . . 
C98 C 1.0578(3) 0.95518(17) 0.36691(17) 0.0538 1.0000 Uani . . . . . . 
C101 C 0.3909(4) 0.9768(2) 0.14666(17) 0.0468 0.5315 Uani D . . 1 1 . 
N102 N 0.4629(4) 0.9288(2) 0.1301(2) 0.0430 0.5315 Uani D . . 1 1 . 
C103 C 0.4812(4) 0.9220(2) 0.0737(2) 0.0425 0.5315 Uani D . . 1 1 . 
C104 C 0.4263(4) 0.9646(3) 0.0294(2) 0.0472 0.5315 Uani D . . 1 1 . 
C105 C 0.3554(4) 1.0139(3) 0.0464(2) 0.0529 0.5315 Uani D . . 1 1 . 
C106 C 0.3358(4) 1.0212(2) 0.10448(18) 0.0493 0.5315 Uani D . . 1 1 . 
C107 C 0.2606(4) 1.0713(3) 0.1238(2) 0.0544 0.5315 Uani D . . 1 1 . 
C108 C 0.2406(4) 1.0758(3) 0.1823(2) 0.0613 0.5315 Uani D . . 1 1 . 
C109 C 0.2949(4) 1.0311(3) 0.22537(18) 0.0544 0.5315 Uani D . . 1 1 . 
C110 C 0.2756(4) 1.0332(3) 0.2842(2) 0.0623 0.5315 Uani D . . 1 1 . 
C111 C 0.3292(5) 0.9911(3) 0.32374(19) 0.0601 0.5315 Uani D . . 1 1 . 
C112 C 0.4088(4) 0.9459(3) 0.3026(2) 0.0510 0.5315 Uani D . . 1 1 . 
N113 N 0.4266(4) 0.9423(3) 0.2452(2) 0.0456 0.5315 Uani D . . 1 1 . 
C114 C 0.3717(4) 0.9823(2) 0.20688(17) 0.0467 0.5315 Uani D . . 1 1 . 
C121 C 0.4782(4) 0.9045(3) 0.3406(2) 0.0501 0.5315 Uani D . . 1 1 . 
C122 C 0.4759(4) 0.9103(3) 0.3991(2) 0.0599 0.5315 Uani D . . 1 1 . 
C123 C 0.5411(4) 0.8715(3) 0.43538(19) 0.0644 0.5315 Uani D . . 1 1 . 
C124 C 0.6116(4) 0.8252(3) 0.41419(16) 0.0634 0.5315 Uani D . . 1 1 . 
C125 C 0.6148(4) 0.8184(3) 0.3551(2) 0.0606 0.5315 Uani D . . 1 1 . 
C126 C 0.5495(5) 0.8576(3) 0.3197(2) 0.0539 0.5315 Uani D . . 1 1 . 
O127 O 0.67226(18) 0.78683(12) 0.44894(10) 0.0570 1.0000 Uani D . . . . . 
C128 C 0.7415(3) 0.73491(19) 0.43110(15) 0.0529 1.0000 Uani D . . . . . 
C129 C 0.7893(3) 0.6974(2) 0.48483(15) 0.0583 1.0000 Uani D U . . . . 
C130 C 0.8648(8) 0.6392(6) 0.4723(12) 0.0534 0.7614 Uani D U . 2 1 . 
C131 C 0.8224(8) 0.5912(4) 0.4490(7) 0.0478 0.7614 Uani D U . 2 1 . 
C132 C 0.8935(6) 0.5284(3) 0.4553(5) 0.0452 0.7614 Uani D U . 2 1 . 
C133 C 0.8690(7) 0.4778(3) 0.4260(2) 0.0455 0.7614 Uani D U . 2 1 . 
O134 O 0.8750(7) 0.4952(3) 0.3638(2) 0.0438 0.7614 Uani D U . 2 1 . 
C135 C 0.8867(9) 0.4695(4) 0.2696(2) 0.0401 0.7614 Uani D . . 2 1 . 
C136 C 0.8647(6) 0.4526(3) 0.32864(17) 0.0450 0.7614 Uani D U . 2 1 . 
C137 C 0.8335(6) 0.3962(3) 0.34857(19) 0.0528 0.7614 Uani D . . 2 1 . 
C138 C 0.8206(4) 0.3603(3) 0.3070(3) 0.0532 0.7614 Uani D . . 2 1 . 
C139 C 0.8372(4) 0.3778(3) 0.2474(2) 0.0491 0.7614 Uani D . . 2 1 . 
C140 C 0.8731(7) 0.4328(3) 0.22902(16) 0.0443 0.7614 Uani D . . 2 1 . 
O141 O 0.8950(4) 0.4557(3) 0.17169(19) 0.0389 0.7614 Uani D U . 2 1 . 
C142 C 0.8776(3) 0.42475(17) 0.12532(15) 0.0524 1.0000 Uani D . . . . . 
C143 C 0.8928(2) 0.46695(17) 0.06792(16) 0.0502 1.0000 Uani D . . . . . 
C144 C 0.8118(3) 0.52564(17) 0.05785(16) 0.0493 1.0000 Uani D . . . . . 
C145 C 0.8326(3) 0.57320(19) 0.00488(15) 0.0504 1.0000 Uani D . . . . . 
C146 C 0.8933(2) 0.61781(17) 0.01807(15) 0.0472 1.0000 Uani D . . . . . 
C147 C 0.8344(3) 0.67136(17) 0.04916(15) 0.0457 1.0000 Uani D . . . . . 
O148 O 0.77286(16) 0.71217(11) 0.00813(9) 0.0478 1.0000 Uani D . . . . . 
C149 C 0.7025(4) 0.7630(2) 0.02408(12) 0.0349 0.5315 Uani D . . 1 1 . 
C150 C 0.6430(4) 0.8013(3) -0.01673(17) 0.0435 0.5315 Uani D . . 1 1 . 
C151 C 0.5714(4) 0.8523(3) -0.0004(2) 0.0468 0.5315 Uani D . . 1 1 . 
C152 C 0.5581(4) 0.8666(3) 0.05684(18) 0.0403 0.5315 Uani D . . 1 1 . 
C153 C 0.6191(4) 0.8278(3) 0.09778(18) 0.0400 0.5315 Uani D . . 1 1 . 
C154 C 0.6905(4) 0.7770(3) 0.08248(17) 0.0330 0.5315 Uani D . . 1 1 . 
C201 C 0.3875(4) 0.9706(3) 0.12924(18) 0.0400 0.4685 Uani D . . 1 2 . 
N202 N 0.4557(4) 0.9218(3) 0.1148(2) 0.0335 0.4685 Uani D . . 1 2 . 
C203 C 0.4722(4) 0.9115(2) 0.0592(2) 0.0294 0.4685 Uani D . . 1 2 . 
C204 C 0.4175(4) 0.9520(3) 0.0141(2) 0.0342 0.4685 Uani D . . 1 2 . 
C205 C 0.3486(4) 1.0018(3) 0.0291(2) 0.0403 0.4685 Uani D . . 1 2 . 
C206 C 0.3319(4) 1.0132(3) 0.08579(19) 0.0458 0.4685 Uani D . . 1 2 . 
C207 C 0.2589(5) 1.0652(3) 0.1031(2) 0.0570 0.4685 Uani D . . 1 2 . 
C208 C 0.2414(5) 1.0738(3) 0.1609(2) 0.0563 0.4685 Uani D . . 1 2 . 
C209 C 0.2959(4) 1.0308(3) 0.20537(19) 0.0514 0.4685 Uani D . . 1 2 . 
C210 C 0.2789(5) 1.0370(3) 0.2639(2) 0.0640 0.4685 Uani D . . 1 2 . 
C211 C 0.3337(5) 0.9960(3) 0.3053(2) 0.0623 0.4685 Uani D . . 1 2 . 
C212 C 0.4104(4) 0.9472(3) 0.2858(2) 0.0499 0.4685 Uani D . . 1 2 . 
N213 N 0.4260(4) 0.9398(3) 0.2292(2) 0.0456 0.4685 Uani D . . 1 2 . 
C214 C 0.3699(4) 0.9797(3) 0.18881(18) 0.0459 0.4685 Uani D . . 1 2 . 
C221 C 0.4789(4) 0.9047(3) 0.3286(2) 0.0504 0.4685 Uani D . . 1 2 . 
C222 C 0.4665(4) 0.9091(3) 0.3884(3) 0.0569 0.4685 Uani D . . 1 2 . 
C223 C 0.5297(4) 0.8700(3) 0.4285(2) 0.0530 0.4685 Uani D . . 1 2 . 
C224 C 0.6077(4) 0.8251(3) 0.40925(15) 0.0430 0.4685 Uani D . . 1 2 . 
C225 C 0.6218(4) 0.8201(3) 0.3487(2) 0.0387 0.4685 Uani D . . 1 2 . 
C226 C 0.5580(5) 0.8594(3) 0.30962(19) 0.0451 0.4685 Uani D . . 1 2 . 
C230 C 0.860(3) 0.6369(19) 0.473(4) 0.0548 0.2386 Uani D U . 2 2 . 
C231 C 0.831(3) 0.5796(14) 0.448(2) 0.0489 0.2386 Uani D U . 2 2 . 
C232 C 0.900(2) 0.5158(12) 0.4492(17) 0.0457 0.2386 Uani D U . 2 2 . 
C233 C 0.863(3) 0.4643(14) 0.4282(7) 0.0447 0.2386 Uani D U . 2 2 . 
O234 O 0.882(2) 0.4847(10) 0.3663(7) 0.0438 0.2386 Uani D U . 2 2 . 
C235 C 0.878(3) 0.4707(11) 0.2697(5) 0.0366 0.2386 Uani D . . 2 2 . 
C236 C 0.8671(19) 0.4466(9) 0.3280(4) 0.0421 0.2386 Uani D U . 2 2 . 
C237 C 0.846(2) 0.3865(10) 0.3445(5) 0.0443 0.2386 Uani D . . 2 2 . 
C238 C 0.8404(16) 0.3521(8) 0.3005(7) 0.0444 0.2386 Uani D . . 2 2 . 
C239 C 0.8551(17) 0.3740(8) 0.2418(6) 0.0424 0.2386 Uani D . . 2 2 . 
C240 C 0.870(2) 0.4357(9) 0.2267(4) 0.0374 0.2386 Uani D . . 2 2 . 
O241 O 0.8753(14) 0.4668(9) 0.1705(5) 0.0331 0.2386 Uani D U . 2 2 . 
C249 C 0.7014(4) 0.7581(3) 0.02042(14) 0.0542 0.4685 Uani D . . 1 2 . 
C250 C 0.6399(4) 0.7900(3) -0.02145(19) 0.0491 0.4685 Uani D . . 1 2 . 
C251 C 0.5666(4) 0.8397(3) -0.0088(2) 0.0365 0.4685 Uani D . . 1 2 . 
C252 C 0.5512(4) 0.8589(3) 0.0461(2) 0.0358 0.4685 Uani D . . 1 2 . 
C253 C 0.6137(5) 0.8266(3) 0.0877(2) 0.0432 0.4685 Uani D . . 1 2 . 
C254 C 0.6881(4) 0.7776(3) 0.0758(2) 0.0534 0.4685 Uani D . . 1 2 . 
H181 H 0.4521 0.5559 0.2235 0.0384 1.0000 Uiso R . . . . . 
H182 H 0.3407 0.5711 0.2376 0.0377 1.0000 Uiso R . . . . . 
H281 H 1.3048 0.8447 0.3926 0.0401 1.0000 Uiso R . . . . . 
H282 H 1.2336 0.8476 0.3437 0.0398 1.0000 Uiso R . . . . . 
H312 H 0.7629 0.2036 0.0284 0.0459 1.0000 Uiso R . . . . . 
H321 H 0.7967 0.0945 0.0306 0.0676 1.0000 Uiso R . . . . . 
H322 H 0.8910 0.1141 0.0455 0.0678 1.0000 Uiso R . . . . . 
H323 H 0.8254 0.0841 0.0955 0.0675 1.0000 Uiso R . . . . . 
H331 H 0.6312 0.1580 0.0588 0.0741 1.0000 Uiso R . . . . . 
H332 H 0.6230 0.2142 0.0949 0.0740 1.0000 Uiso R . . . . . 
H333 H 0.6596 0.1439 0.1238 0.0740 1.0000 Uiso R . . . . . 
H341 H 0.9407 0.2805 0.0995 0.0520 1.0000 Uiso R . . . . . 
H351 H 1.0731 0.2216 0.0493 0.0909 1.0000 Uiso R . . . . . 
H353 H 1.0398 0.1794 0.1061 0.0912 1.0000 Uiso R . . . . . 
H354 H 1.0121 0.1720 0.0435 0.0910 1.0000 Uiso R . . . . . 
H361 H 0.9515 0.3103 -0.0015 0.0899 1.0000 Uiso R . . . . . 
H362 H 0.8414 0.3227 0.0212 0.0898 1.0000 Uiso R . . . . . 
H363 H 0.8878 0.2622 -0.0095 0.0900 1.0000 Uiso R . . . . . 
H371 H 0.9132 0.1308 0.1714 0.0601 1.0000 Uiso R . . . . . 
H381 H 0.9367 0.1702 0.2555 0.1048 1.0000 Uiso R . . . . . 
H382 H 0.9680 0.2126 0.1988 0.1049 1.0000 Uiso R . . . . . 
H383 H 0.8691 0.2358 0.2340 0.1049 1.0000 Uiso R . . . . . 
H392 H 0.8104 0.1093 0.2535 0.1049 1.0000 Uiso R . . . . . 
H393 H 0.7332 0.1718 0.2345 0.1047 1.0000 Uiso R . . . . . 
H394 H 0.7563 0.1163 0.1960 0.1050 1.0000 Uiso R . . . . . 
H411 H 1.1552 0.9650 0.1488 0.0591 1.0000 Uiso R . . . . . 
H421 H 1.0838 1.0424 0.0756 0.0980 1.0000 Uiso R . . . . . 
H422 H 1.1192 0.9774 0.0513 0.0977 1.0000 Uiso R . . . . . 
H423 H 1.0085 1.0026 0.0678 0.0978 1.0000 Uiso R . . . . . 
H431 H 1.0351 1.0470 0.1805 0.0937 1.0000 Uiso R . . . . . 
H432 H 1.0351 0.9846 0.2246 0.0939 1.0000 Uiso R . . . . . 
H434 H 0.9558 1.0076 0.1788 0.0940 1.0000 Uiso R . . . . . 
H441 H 1.1518 0.8446 0.0655 0.0521 1.0000 Uiso R . . . . . 
H451 H 1.3148 0.8199 0.0863 0.1009 1.0000 Uiso R . . . . . 
H452 H 1.2657 0.8913 0.0894 0.1008 1.0000 Uiso R . . . . . 
H453 H 1.2834 0.8433 0.1477 0.1009 1.0000 Uiso R . . . . . 
H461 H 1.2194 0.7407 0.0954 0.0960 1.0000 Uiso R . . . . . 
H462 H 1.1947 0.7501 0.1615 0.0958 1.0000 Uiso R . . . . . 
H463 H 1.1103 0.7530 0.1212 0.0962 1.0000 Uiso R . . . . . 
H471 H 0.9043 0.9166 0.1491 0.0631 1.0000 Uiso R . . . . . 
H482 H 0.8664 0.8765 0.0688 0.1251 1.0000 Uiso R . . . . . 
H483 H 0.9429 0.9196 0.0511 0.1250 1.0000 Uiso R . . . . . 
H484 H 0.9771 0.8449 0.0579 0.1252 1.0000 Uiso R . . . . . 
H491 H 0.8383 0.8270 0.1653 0.1159 1.0000 Uiso R . . . . . 
H492 H 0.9120 0.8223 0.2148 0.1160 1.0000 Uiso R . . . . . 
H493 H 0.9458 0.7839 0.1603 0.1159 1.0000 Uiso R . . . . . 
H521 H 0.3406 0.3653 0.3418 0.0518 1.0000 Uiso R . . . . . 
H531 H 0.1950 0.3440 0.3821 0.0610 1.0000 Uiso R . . . . . 
H541 H 0.0551 0.4200 0.3685 0.0679 1.0000 Uiso R . . . . . 
H552 H 0.0612 0.5196 0.3185 0.0609 1.0000 Uiso R . . . . . 
H561 H 0.2080 0.5412 0.2775 0.0502 1.0000 Uiso R . . . . . 
H581 H 0.5970 0.4738 0.3030 0.0441 1.0000 Uiso R . . . . . 
H591 H 0.6587 0.5156 0.3742 0.0519 1.0000 Uiso R . . . . . 
H601 H 0.5587 0.5509 0.4531 0.0570 1.0000 Uiso R . . . . . 
H611 H 0.3972 0.5467 0.4601 0.0522 1.0000 Uiso R . . . . . 
H621 H 0.3311 0.5107 0.3875 0.0448 1.0000 Uiso R . . . . . 
H641 H 0.2508 0.4414 0.1522 0.0469 1.0000 Uiso R . . . . . 
H651 H 0.0841 0.4511 0.1567 0.0510 1.0000 Uiso R . . . . . 
H661 H -0.0193 0.5501 0.1594 0.0481 1.0000 Uiso R . . . . . 
H671 H 0.0475 0.6392 0.1551 0.0448 1.0000 Uiso R . . . . . 
H681 H 0.2131 0.6292 0.1479 0.0408 1.0000 Uiso R . . . . . 
H701 H 0.3246 0.5902 0.0377 0.0440 1.0000 Uiso R . . . . . 
H711 H 0.3630 0.6740 -0.0275 0.0461 1.0000 Uiso R . . . . . 
H721 H 0.4581 0.7363 -0.0004 0.0508 1.0000 Uiso R . . . . . 
H731 H 0.5158 0.7142 0.0907 0.0519 1.0000 Uiso R . . . . . 
H741 H 0.4788 0.6296 0.1568 0.0489 1.0000 Uiso R . . . . . 
H761 H 1.4767 0.7458 0.4129 0.0508 1.0000 Uiso R . . . . . 
H771 H 1.5649 0.7055 0.4954 0.0602 1.0000 Uiso R . . . . . 
H781 H 1.4965 0.6476 0.5748 0.0569 1.0000 Uiso R . . . . . 
H791 H 1.3424 0.6316 0.5733 0.0478 1.0000 Uiso R . . . . . 
H801 H 1.2552 0.6707 0.4913 0.0408 1.0000 Uiso R . . . . . 
H821 H 1.3401 0.8232 0.2716 0.0461 1.0000 Uiso R . . . . . 
H831 H 1.4562 0.8101 0.1946 0.0478 1.0000 Uiso R . . . . . 
H841 H 1.5711 0.7170 0.1959 0.0479 1.0000 Uiso R . . . . . 
H851 H 1.5653 0.6350 0.2721 0.0531 1.0000 Uiso R . . . . . 
H861 H 1.4475 0.6472 0.3476 0.0500 1.0000 Uiso R . . . . . 
H881 H 1.3255 0.8451 0.4830 0.0659 1.0000 Uiso R . . . . . 
H891 H 1.3769 0.8287 0.5767 0.0831 1.0000 Uiso R . . . . . 
H901 H 1.2713 0.8091 0.6562 0.0814 1.0000 Uiso R . . . . . 
H911 H 1.1159 0.8021 0.6420 0.0730 1.0000 Uiso R . . . . . 
H921 H 1.0657 0.8144 0.5488 0.0569 1.0000 Uiso R . . . . . 
H941 H 1.1596 0.9543 0.4870 0.0756 1.0000 Uiso R . . . . . 
H951 H 1.1091 1.0622 0.4613 0.0920 1.0000 Uiso R . . . . . 
H961 H 1.0346 1.1037 0.3753 0.0809 1.0000 Uiso R . . . . . 
H971 H 1.0006 1.0367 0.3168 0.0749 1.0000 Uiso R . . . . . 
H981 H 1.0424 0.9290 0.3429 0.0668 1.0000 Uiso R . . . . . 
H1041 H 0.4396 0.9588 -0.0101 0.0641 0.5315 Uiso R . . 1 1 . 
H1051 H 0.3207 1.0424 0.0177 0.0671 0.5315 Uiso R . . 1 1 . 
H1071 H 0.2256 1.1008 0.0961 0.0681 0.5315 Uiso R . . 1 1 . 
H1081 H 0.1923 1.1093 0.1936 0.0760 0.5315 Uiso R . . 1 1 . 
H1101 H 0.2263 1.0650 0.2973 0.0860 0.5315 Uiso R . . 1 1 . 
H1111 H 0.3163 0.9928 0.3638 0.0820 0.5315 Uiso R . . 1 1 . 
H1221 H 0.4285 0.9418 0.4142 0.0720 0.5315 Uiso R . . 1 1 . 
H1231 H 0.5388 0.8763 0.4749 0.0770 0.5315 Uiso R . . 1 1 . 
H1251 H 0.6616 0.7867 0.3401 0.0710 0.5315 Uiso R . . 1 1 . 
H1261 H 0.5530 0.8529 0.2803 0.0680 0.5315 Uiso R . . 1 1 . 
H1281 H 0.7899 0.7509 0.4031 0.0659 1.0000 Uiso R . . . . . 
H1282 H 0.7090 0.7086 0.4124 0.0656 1.0000 Uiso R . . . . . 
H1291 H 0.8205 0.7250 0.5031 0.0720 0.7614 Uiso R . . 2 1 . 
H1292 H 0.7394 0.6822 0.5122 0.0719 0.7614 Uiso R . . 2 1 . 
H1293 H 0.8235 0.7240 0.5011 0.0720 0.2386 Uiso R . . 2 2 . 
H1294 H 0.7390 0.6855 0.5133 0.0720 0.2386 Uiso R . . 2 2 . 
H1301 H 0.9150 0.6515 0.4441 0.0648 0.7614 Uiso R . . 2 1 . 
H1302 H 0.8937 0.6187 0.5088 0.0648 0.7614 Uiso R . . 2 1 . 
H1311 H 0.8107 0.6051 0.4079 0.0608 0.7614 Uiso R . . 2 1 . 
H1312 H 0.7619 0.5865 0.4711 0.0611 0.7614 Uiso R . . 2 1 . 
H1321 H 0.9565 0.5362 0.4385 0.0568 0.7614 Uiso R . . 2 1 . 
H1322 H 0.8968 0.5132 0.4968 0.0569 0.7614 Uiso R . . 2 1 . 
H1331 H 0.9144 0.4379 0.4361 0.0551 0.7614 Uiso R . . 2 1 . 
H1332 H 0.8028 0.4733 0.4387 0.0550 0.7614 Uiso R . . 2 1 . 
H1351 H 0.9095 0.5067 0.2566 0.0510 0.7614 Uiso R . . 2 1 . 
H1371 H 0.8218 0.3838 0.3888 0.0628 0.7614 Uiso R . . 2 1 . 
H1381 H 0.8000 0.3224 0.3199 0.0631 0.7614 Uiso R . . 2 1 . 
H1391 H 0.8253 0.3539 0.2203 0.0601 0.7614 Uiso R . . 2 1 . 
H1421 H 0.9229 0.3841 0.1264 0.0639 0.7614 Uiso R . . 2 1 . 
H1422 H 0.8116 0.4181 0.1298 0.0640 0.7614 Uiso R . . 2 1 . 
H1423 H 0.9287 0.3869 0.1298 0.0640 0.2386 Uiso R . . 2 2 . 
H1424 H 0.8154 0.4128 0.1281 0.0640 0.2386 Uiso R . . 2 2 . 
H1431 H 0.9539 0.4807 0.0673 0.0628 1.0000 Uiso R . . . . . 
H1432 H 0.8953 0.4429 0.0356 0.0632 1.0000 Uiso R . . . . . 
H1441 H 0.7978 0.5462 0.0931 0.0621 1.0000 Uiso R . . . . . 
H1442 H 0.7552 0.5103 0.0503 0.0621 1.0000 Uiso R . . . . . 
H1451 H 0.8659 0.5507 -0.0266 0.0630 1.0000 Uiso R . . . . . 
H1452 H 0.7710 0.5991 -0.0083 0.0628 1.0000 Uiso R . . . . . 
H1461 H 0.9238 0.6356 -0.0190 0.0581 1.0000 Uiso R . . . . . 
H1462 H 0.9434 0.5926 0.0437 0.0577 1.0000 Uiso R . . . . . 
H1471 H 0.8758 0.6951 0.0635 0.0570 1.0000 Uiso R . . . . . 
H1472 H 0.7944 0.6548 0.0820 0.0568 1.0000 Uiso R . . . . . 
H1501 H 0.6509 0.7928 -0.0553 0.0582 0.5315 Uiso R . . 1 1 . 
H1511 H 0.5323 0.8782 -0.0289 0.0611 0.5315 Uiso R . . 1 1 . 
H1531 H 0.6115 0.8364 0.1362 0.0539 0.5315 Uiso R . . 1 1 . 
H1541 H 0.7294 0.7522 0.1108 0.0489 0.5315 Uiso R . . 1 1 . 
H2041 H 0.4304 0.9452 -0.0251 0.0441 0.4685 Uiso R . . 1 2 . 
H2051 H 0.3126 1.0288 0.0001 0.0520 0.4685 Uiso R . . 1 2 . 
H2071 H 0.2227 1.0935 0.0749 0.0699 0.4685 Uiso R . . 1 2 . 
H2081 H 0.1926 1.1072 0.1716 0.0701 0.4685 Uiso R . . 1 2 . 
H2101 H 0.2285 1.0684 0.2766 0.0741 0.4685 Uiso R . . 1 2 . 
H2111 H 0.3214 0.9989 0.3453 0.0730 0.4685 Uiso R . . 1 2 . 
H2221 H 0.4141 0.9386 0.4022 0.0671 0.4685 Uiso R . . 1 2 . 
H2231 H 0.5203 0.8739 0.4685 0.0650 0.4685 Uiso R . . 1 2 . 
H2251 H 0.6739 0.7906 0.3349 0.0550 0.4685 Uiso R . . 1 2 . 
H2261 H 0.5681 0.8558 0.2699 0.0600 0.4685 Uiso R . . 1 2 . 
H2301 H 0.8887 0.6185 0.5100 0.0659 0.2386 Uiso R . . 2 2 . 
H2302 H 0.9098 0.6498 0.4448 0.0659 0.2386 Uiso R . . 2 2 . 
H2311 H 0.7726 0.5723 0.4715 0.0600 0.2386 Uiso R . . 2 2 . 
H2312 H 0.8163 0.5948 0.4081 0.0599 0.2386 Uiso R . . 2 2 . 
H2321 H 0.9178 0.5011 0.4892 0.0560 0.2386 Uiso R . . 2 2 . 
H2322 H 0.9577 0.5221 0.4242 0.0560 0.2386 Uiso R . . 2 2 . 
H2331 H 0.9008 0.4223 0.4406 0.0550 0.2386 Uiso R . . 2 2 . 
H2332 H 0.7952 0.4660 0.4398 0.0550 0.2386 Uiso R . . 2 2 . 
H2351 H 0.8953 0.5099 0.2598 0.0520 0.2386 Uiso R . . 2 2 . 
H2371 H 0.8359 0.3700 0.3837 0.0580 0.2386 Uiso R . . 2 2 . 
H2381 H 0.8287 0.3115 0.3104 0.0590 0.2386 Uiso R . . 2 2 . 
H2391 H 0.8500 0.3505 0.2127 0.0560 0.2386 Uiso R . . 2 2 . 
H2501 H 0.6477 0.7772 -0.0584 0.0581 0.4685 Uiso R . . 1 2 . 
H2511 H 0.5259 0.8615 -0.0381 0.0481 0.4685 Uiso R . . 1 2 . 
H2531 H 0.6054 0.8389 0.1249 0.0510 0.4685 Uiso R . . 1 2 . 
H2541 H 0.7292 0.7573 0.1047 0.0579 0.4685 Uiso R . . 1 2 . 
loop_
_atom_site_aniso_label
_atom_site_aniso_U_11
_atom_site_aniso_U_22
_atom_site_aniso_U_33
_atom_site_aniso_U_23
_atom_site_aniso_U_13
_atom_site_aniso_U_12
C1 0.0208(15) 0.0325(16) 0.0226(15) -0.0009(12) -0.0029(12) -0.0042(12) 
C2 0.0228(15) 0.0378(18) 0.0229(15) -0.0021(13) 0.0005(12) 0.0027(14) 
C3 0.0260(16) 0.0363(18) 0.0268(16) -0.0042(13) -0.0002(13) -0.0034(15) 
C4 0.0196(15) 0.0383(18) 0.0347(17) -0.0084(14) 0.0015(13) -0.0030(14) 
C5 0.0257(16) 0.0404(18) 0.0373(18) -0.0048(15) 0.0002(14) -0.0051(15) 
C6 0.0299(17) 0.0417(18) 0.0393(18) -0.0066(15) -0.0032(15) -0.0050(15) 
C7 0.0357(18) 0.0432(19) 0.0349(18) -0.0057(15) -0.0019(15) -0.0093(15) 
C8 0.0345(18) 0.0433(19) 0.0322(17) -0.0046(15) 0.0004(15) -0.0077(15) 
C9 0.0326(17) 0.0390(18) 0.0289(17) -0.0011(14) 0.0011(14) -0.0038(15) 
C10 0.0294(16) 0.0320(16) 0.0298(16) -0.0060(13) -0.0016(13) -0.0079(13) 
C11 0.0268(16) 0.0345(17) 0.0219(15) -0.0035(12) -0.0002(12) -0.0050(14) 
C12 0.0344(17) 0.0346(17) 0.0212(15) -0.0022(13) -0.0028(13) -0.0064(16) 
C13 0.0333(17) 0.0380(18) 0.0253(16) -0.0032(13) -0.0020(14) -0.0015(16) 
C14 0.0359(18) 0.0410(18) 0.0311(17) -0.0042(15) 0.0032(15) -0.0114(15) 
C15 0.0380(19) 0.0403(18) 0.0292(17) -0.0019(14) -0.0005(14) -0.0066(16) 
C16 0.0291(17) 0.0417(18) 0.0262(16) -0.0041(14) -0.0002(13) -0.0048(15) 
C17 0.0246(15) 0.0411(18) 0.0250(16) -0.0067(14) -0.0080(14) -0.0001(14) 
C18 0.0294(16) 0.0322(16) 0.0256(15) -0.0054(12) -0.0000(13) -0.0016(13) 
Co1 0.0255(2) 0.0319(2) 0.0231(2) -0.00183(17) -0.00032(17) -0.00281(17) 
Co2 0.0253(2) 0.0323(2) 0.0219(2) -0.00334(17) -0.00142(17) -0.00340(17) 
P1 0.0260(4) 0.0346(4) 0.0219(4) -0.0017(3) 0.0002(3) -0.0020(3) 
P2 0.0249(4) 0.0310(4) 0.0226(4) -0.0016(3) -0.0021(3) -0.0036(3) 
Si1 0.0343(5) 0.0331(5) 0.0286(4) -0.0062(4) -0.0001(4) 0.0000(4) 
O14 0.0512(15) 0.0639(17) 0.0390(14) 0.0103(13) -0.0119(13) -0.0020(13) 
O15 0.0611(17) 0.0622(17) 0.0495(16) -0.0036(13) -0.0047(13) -0.0303(14) 
O16 0.0413(14) 0.0567(15) 0.0443(14) -0.0137(12) -0.0044(11) -0.0142(12) 
O17 0.0361(12) 0.0563(14) 0.0282(12) -0.0009(11) -0.0022(10) -0.0147(11) 
C21 0.0298(16) 0.0328(16) 0.0242(15) -0.0046(13) -0.0036(13) -0.0013(13) 
C22 0.0317(17) 0.0287(15) 0.0301(17) -0.0056(13) -0.0012(14) -0.0029(13) 
C23 0.0437(19) 0.0313(16) 0.0311(18) -0.0061(14) -0.0023(15) 0.0000(15) 
C24 0.0447(19) 0.0290(16) 0.0319(18) -0.0034(14) -0.0064(15) 0.0006(14) 
C25 0.0312(17) 0.0391(19) 0.0306(17) -0.0111(15) -0.0000(14) -0.0048(14) 
C26 0.0406(19) 0.0376(18) 0.0305(17) -0.0086(15) 0.0023(15) -0.0074(15) 
C27 0.039(2) 0.043(2) 0.055(2) -0.0066(17) 0.0049(17) -0.0068(17) 
C28 0.0297(16) 0.0316(16) 0.0312(16) -0.0063(13) 0.0011(13) -0.0034(13) 
Co3 0.0316(2) 0.0297(2) 0.0227(2) -0.00347(16) -0.00139(17) -0.00352(18) 
Co4 0.0304(2) 0.0332(2) 0.0249(2) -0.00391(17) 0.00074(18) -0.00393(18) 
P3 0.0296(4) 0.0301(4) 0.0225(4) -0.0025(3) 0.0005(3) -0.0033(3) 
P4 0.0334(4) 0.0322(4) 0.0270(4) -0.0065(3) 0.0001(3) -0.0024(3) 
Si2 0.0500(6) 0.0355(5) 0.0263(5) 0.0013(4) -0.0052(4) 0.0003(4) 
O24 0.0643(16) 0.0469(14) 0.0292(13) -0.0117(11) -0.0055(12) 0.0117(12) 
O25 0.0578(15) 0.0339(13) 0.0385(13) 0.0046(11) 0.0026(11) -0.0088(11) 
O26 0.0581(16) 0.0448(14) 0.0327(13) -0.0006(11) 0.0009(11) -0.0139(12) 
O27 0.0393(16) 0.0618(18) 0.119(3) -0.0069(18) 0.0121(16) 0.0088(15) 
C31 0.0432(19) 0.0344(17) 0.0307(17) -0.0010(13) 0.0003(15) -0.0097(15) 
C32 0.053(2) 0.0394(18) 0.0379(19) -0.0079(15) -0.0021(16) -0.0090(16) 
C33 0.052(2) 0.042(2) 0.052(2) -0.0002(16) -0.0079(18) -0.0123(17) 
C34 0.0339(18) 0.0440(19) 0.051(2) -0.0216(16) 0.0058(16) -0.0057(15) 
C35 0.039(2) 0.060(2) 0.078(3) -0.025(2) 0.0119(19) -0.0067(18) 
C36 0.056(2) 0.063(2) 0.052(2) 0.0015(19) 0.0083(19) -0.025(2) 
C37 0.055(2) 0.0401(19) 0.041(2) -0.0074(16) -0.0138(17) 0.0062(17) 
C38 0.089(3) 0.070(3) 0.048(2) -0.014(2) -0.030(2) 0.002(2) 
C39 0.103(3) 0.066(3) 0.038(2) 0.0119(19) -0.010(2) -0.025(2) 
C41 0.062(2) 0.0356(18) 0.0363(19) 0.0026(15) -0.0026(17) 0.0018(17) 
C42 0.090(3) 0.041(2) 0.045(2) 0.0095(17) -0.010(2) 0.001(2) 
C43 0.081(3) 0.037(2) 0.057(2) -0.0052(18) -0.002(2) 0.004(2) 
C44 0.056(2) 0.0392(18) 0.0261(16) 0.0018(14) -0.0050(16) -0.0044(16) 
C45 0.057(2) 0.054(2) 0.068(3) -0.013(2) 0.001(2) 0.007(2) 
C46 0.099(3) 0.041(2) 0.037(2) -0.0082(16) 0.010(2) -0.005(2) 
C47 0.055(2) 0.059(2) 0.0343(19) -0.0044(17) -0.0055(17) -0.0064(18) 
C48 0.063(3) 0.134(4) 0.037(2) -0.007(2) -0.013(2) -0.009(3) 
C49 0.073(3) 0.090(3) 0.072(3) 0.006(2) -0.023(2) -0.032(2) 
C51 0.0288(16) 0.0458(19) 0.0241(16) -0.0012(14) -0.0010(13) -0.0043(14) 
C52 0.0354(18) 0.052(2) 0.0306(17) 0.0012(15) 0.0033(15) -0.0068(16) 
C53 0.041(2) 0.062(2) 0.040(2) 0.0056(17) 0.0042(16) -0.0117(18) 
C54 0.0300(19) 0.079(3) 0.045(2) 0.0070(19) 0.0057(16) -0.0160(18) 
C55 0.0336(19) 0.070(2) 0.0349(19) 0.0015(18) 0.0042(16) 0.0010(17) 
C56 0.0362(18) 0.048(2) 0.0299(17) 0.0009(14) 0.0016(14) -0.0052(16) 
C57 0.0406(18) 0.0294(16) 0.0217(15) 0.0003(12) -0.0008(14) -0.0009(14) 
C58 0.0358(18) 0.0407(18) 0.0257(16) -0.0033(13) -0.0040(14) -0.0014(14) 
C59 0.045(2) 0.0449(19) 0.0335(18) 0.0013(15) -0.0137(16) -0.0078(16) 
C60 0.070(2) 0.0353(18) 0.0278(17) -0.0013(14) -0.0147(18) -0.0038(17) 
C61 0.057(2) 0.0394(18) 0.0237(16) -0.0039(14) -0.0035(16) 0.0032(17) 
C62 0.0410(18) 0.0358(17) 0.0251(16) 0.0010(13) -0.0008(14) 0.0010(15) 
C63 0.0270(16) 0.0338(17) 0.0261(15) -0.0017(12) -0.0022(13) -0.0082(13) 
C64 0.0302(17) 0.0345(17) 0.0392(18) -0.0014(14) -0.0021(14) 0.0001(14) 
C65 0.0356(19) 0.0408(19) 0.048(2) -0.0030(16) -0.0007(15) -0.0122(16) 
C66 0.0254(16) 0.048(2) 0.0368(18) 0.0001(15) -0.0029(14) -0.0074(15) 
C67 0.0294(17) 0.0384(18) 0.0373(18) -0.0055(14) -0.0041(14) 0.0022(14) 
C68 0.0280(17) 0.0346(17) 0.0333(17) -0.0022(13) -0.0002(13) -0.0069(14) 
C69 0.0241(15) 0.0310(16) 0.0262(15) -0.0039(12) 0.0004(13) -0.0043(13) 
C70 0.0398(18) 0.0353(17) 0.0270(16) -0.0041(13) -0.0032(14) -0.0063(14) 
C71 0.0446(19) 0.0389(18) 0.0229(16) -0.0019(13) -0.0025(14) -0.0029(15) 
C72 0.050(2) 0.0362(18) 0.0330(18) 0.0032(14) 0.0007(16) -0.0105(16) 
C73 0.048(2) 0.0428(19) 0.0376(19) 0.0002(15) -0.0061(16) -0.0209(16) 
C74 0.0439(19) 0.0447(19) 0.0294(17) 0.0004(14) -0.0088(15) -0.0115(16) 
C75 0.0298(17) 0.0344(16) 0.0256(16) -0.0051(13) 0.0016(13) -0.0031(13) 
C76 0.0326(18) 0.053(2) 0.0328(18) 0.0012(15) -0.0020(15) -0.0102(15) 
C77 0.0324(19) 0.071(2) 0.038(2) -0.0025(18) -0.0063(16) -0.0134(17) 
C78 0.042(2) 0.058(2) 0.0315(18) -0.0024(16) -0.0083(16) 0.0008(17) 
C79 0.0410(19) 0.0470(19) 0.0243(16) -0.0019(14) -0.0018(15) -0.0082(15) 
C80 0.0267(16) 0.0411(18) 0.0268(16) -0.0059(13) 0.0012(13) -0.0050(14) 
C81 0.0349(17) 0.0337(16) 0.0231(15) -0.0029(13) 0.0004(13) -0.0040(14) 
C82 0.0369(18) 0.0352(17) 0.0338(18) -0.0006(14) 0.0006(15) -0.0021(14) 
C83 0.0393(18) 0.0418(19) 0.0284(17) 0.0053(14) 0.0026(15) -0.0068(16) 
C84 0.0391(18) 0.0454(19) 0.0250(16) -0.0034(14) 0.0076(14) -0.0074(16) 
C85 0.0404(19) 0.0377(18) 0.0414(19) -0.0039(15) 0.0068(16) 0.0019(15) 
C86 0.0412(19) 0.0366(18) 0.0328(18) 0.0029(14) 0.0085(15) -0.0008(15) 
C87 0.044(2) 0.0394(18) 0.0319(18) -0.0127(14) -0.0037(16) -0.0003(15) 
C88 0.053(2) 0.063(2) 0.044(2) -0.0183(18) -0.0080(18) -0.0026(19) 
C89 0.061(3) 0.081(3) 0.054(3) -0.028(2) -0.021(2) 0.009(2) 
C90 0.084(3) 0.062(3) 0.045(2) -0.0189(19) -0.028(2) 0.016(2) 
C91 0.090(3) 0.046(2) 0.0307(19) -0.0061(16) -0.006(2) 0.005(2) 
C92 0.064(2) 0.0382(18) 0.0325(18) -0.0064(14) -0.0050(17) -0.0033(17) 
C93 0.0337(17) 0.0337(17) 0.0381(18) -0.0063(14) 0.0072(15) -0.0049(14) 
C94 0.093(3) 0.041(2) 0.050(2) -0.0150(17) -0.009(2) -0.007(2) 
C95 0.128(4) 0.039(2) 0.055(3) -0.0155(19) -0.005(3) -0.008(2) 
C96 0.093(3) 0.0331(19) 0.055(2) -0.0070(18) 0.018(2) 0.002(2) 
C97 0.077(3) 0.042(2) 0.057(2) -0.0090(18) -0.010(2) 0.006(2) 
C98 0.072(3) 0.0338(18) 0.053(2) -0.0106(17) -0.014(2) 0.0018(18) 
C101 0.043(3) 0.036(3) 0.058(3) -0.002(2) 0.005(2) -0.010(2) 
N102 0.042(3) 0.037(3) 0.049(3) 0.000(2) -0.001(3) -0.011(2) 
C103 0.043(3) 0.039(3) 0.048(3) 0.001(3) -0.006(3) -0.016(2) 
C104 0.048(3) 0.046(3) 0.050(3) 0.000(3) -0.009(3) -0.017(3) 
C105 0.050(3) 0.045(3) 0.060(3) 0.005(3) -0.005(3) -0.011(3) 
C106 0.044(3) 0.039(3) 0.062(3) -0.001(2) 0.001(3) -0.010(2) 
C107 0.051(3) 0.037(3) 0.070(4) -0.006(3) -0.000(3) -0.003(3) 
C108 0.053(3) 0.047(3) 0.076(4) -0.013(3) 0.009(3) 0.001(3) 
C109 0.050(3) 0.042(3) 0.066(3) -0.011(3) 0.019(3) -0.006(2) 
C110 0.059(3) 0.049(3) 0.069(3) -0.006(3) 0.038(3) -0.010(3) 
C111 0.063(3) 0.048(3) 0.065(4) -0.010(3) 0.037(3) -0.020(3) 
C112 0.061(3) 0.038(3) 0.052(3) -0.015(2) 0.028(3) -0.015(3) 
N113 0.0527(16) 0.0334(14) 0.045(2) -0.0057(17) 0.0169(17) -0.0062(13) 
C114 0.046(3) 0.033(2) 0.057(3) -0.006(2) 0.017(2) -0.009(2) 
C121 0.061(3) 0.040(3) 0.051(3) -0.018(2) 0.028(3) -0.022(3) 
C122 0.076(3) 0.047(3) 0.059(3) -0.021(3) 0.023(3) -0.021(3) 
C123 0.078(3) 0.056(4) 0.065(4) -0.021(3) 0.018(3) -0.028(3) 
C124 0.066(3) 0.060(3) 0.067(3) -0.009(3) 0.012(3) -0.026(3) 
C125 0.056(3) 0.055(4) 0.070(4) -0.010(3) 0.015(3) -0.020(3) 
C126 0.058(3) 0.051(3) 0.053(3) -0.017(3) 0.023(3) -0.017(3) 
O127 0.0609(16) 0.0671(16) 0.0496(15) -0.0215(12) 0.0113(12) -0.0246(13) 
C128 0.048(2) 0.074(3) 0.041(2) -0.0163(19) 0.0113(17) -0.0225(19) 
C129 0.050(2) 0.095(3) 0.0349(19) -0.0143(19) 0.0055(17) -0.026(2) 
C130 0.041(3) 0.090(3) 0.034(2) -0.005(2) -0.003(2) -0.026(2) 
C131 0.035(3) 0.071(4) 0.035(2) 0.005(3) -0.004(2) -0.013(3) 
C132 0.028(2) 0.066(4) 0.037(3) 0.013(3) -0.008(2) -0.014(3) 
C133 0.028(2) 0.054(4) 0.045(2) 0.022(2) -0.004(2) -0.009(3) 
O134 0.0374(17) 0.043(2) 0.0420(13) 0.0124(13) -0.0005(11) -0.0042(19) 
C135 0.026(3) 0.038(2) 0.051(2) 0.005(2) -0.000(2) -0.007(2) 
C136 0.030(2) 0.042(2) 0.055(2) 0.0117(19) -0.0024(19) -0.003(2) 
C137 0.034(3) 0.044(3) 0.069(3) 0.019(2) -0.007(2) -0.002(3) 
C138 0.031(3) 0.035(3) 0.085(3) 0.015(2) -0.010(2) -0.004(2) 
C139 0.024(3) 0.037(2) 0.083(3) 0.000(2) -0.008(2) -0.003(2) 
C140 0.023(2) 0.039(2) 0.067(2) 0.001(2) -0.003(2) -0.0044(19) 
O141 0.022(2) 0.035(3) 0.059(2) -0.0091(16) -0.0005(15) -0.0025(18) 
C142 0.040(2) 0.045(2) 0.075(3) -0.0230(19) 0.0024(18) -0.0078(16) 
C143 0.0326(19) 0.060(2) 0.064(2) -0.032(2) 0.0104(17) -0.0142(17) 
C144 0.0370(19) 0.065(2) 0.049(2) -0.0152(18) 0.0015(16) -0.0139(17) 
C145 0.0343(19) 0.082(3) 0.039(2) -0.0194(19) 0.0018(16) -0.0145(18) 
C146 0.0374(19) 0.068(2) 0.0352(19) -0.0060(17) 0.0021(15) -0.0123(17) 
C147 0.043(2) 0.059(2) 0.0314(18) -0.0050(16) 0.0009(16) -0.0072(17) 
O148 0.0408(13) 0.0606(15) 0.0359(12) 0.0032(11) -0.0029(10) -0.0052(11) 
C149 0.035(3) 0.051(3) 0.023(2) -0.002(2) -0.002(2) -0.019(2) 
C150 0.053(3) 0.056(3) 0.027(3) 0.000(3) -0.010(3) -0.024(3) 
C151 0.052(3) 0.049(3) 0.041(3) 0.008(3) -0.013(3) -0.019(3) 
C152 0.040(3) 0.043(3) 0.041(3) 0.004(2) -0.002(2) -0.022(2) 
C153 0.043(3) 0.046(3) 0.029(3) 0.002(3) 0.001(3) -0.012(3) 
C154 0.034(3) 0.047(3) 0.017(2) 0.002(2) -0.001(3) -0.011(3) 
C201 0.042(3) 0.033(3) 0.042(3) 0.001(2) -0.005(2) -0.006(2) 
N202 0.035(3) 0.030(3) 0.036(3) -0.003(2) -0.002(3) -0.009(2) 
C203 0.030(3) 0.030(3) 0.034(3) 0.001(2) -0.009(2) -0.018(2) 
C204 0.033(3) 0.032(3) 0.041(3) 0.004(3) -0.010(3) -0.019(2) 
C205 0.040(3) 0.036(3) 0.043(3) 0.009(3) -0.010(3) -0.011(3) 
C206 0.047(3) 0.037(3) 0.047(3) 0.006(3) -0.006(3) -0.002(2) 
C207 0.060(3) 0.044(3) 0.057(3) 0.001(3) -0.004(3) 0.004(3) 
C208 0.058(3) 0.045(3) 0.056(4) -0.006(3) -0.001(3) 0.009(3) 
C209 0.054(3) 0.043(3) 0.051(3) -0.009(3) 0.001(3) 0.001(3) 
C210 0.067(3) 0.058(4) 0.056(3) -0.014(3) 0.005(3) 0.009(3) 
C211 0.074(3) 0.058(4) 0.048(4) -0.013(3) 0.010(3) -0.001(3) 
C212 0.061(3) 0.040(3) 0.046(3) -0.008(3) 0.011(3) -0.009(3) 
N213 0.0527(16) 0.0334(14) 0.045(2) -0.0057(17) 0.0169(17) -0.0062(13) 
C214 0.049(3) 0.038(3) 0.047(3) -0.005(2) 0.002(3) -0.004(2) 
C221 0.058(3) 0.042(3) 0.052(3) -0.012(3) 0.013(3) -0.017(3) 
C222 0.067(3) 0.047(4) 0.059(3) -0.023(3) 0.014(3) -0.015(3) 
C223 0.071(3) 0.049(4) 0.045(3) -0.030(3) 0.018(3) -0.020(3) 
C224 0.059(3) 0.046(3) 0.033(3) -0.024(2) 0.011(3) -0.026(3) 
C225 0.048(3) 0.043(3) 0.030(3) -0.018(3) 0.018(3) -0.018(3) 
C226 0.052(3) 0.043(3) 0.039(3) -0.009(3) 0.017(3) -0.016(3) 
C230 0.044(4) 0.088(4) 0.035(4) -0.005(4) -0.001(4) -0.022(4) 
C231 0.040(4) 0.072(5) 0.033(4) 0.001(5) -0.005(4) -0.013(4) 
C232 0.035(4) 0.064(5) 0.033(4) 0.008(4) -0.007(4) -0.010(4) 
C233 0.036(4) 0.053(5) 0.039(4) 0.016(4) -0.005(4) -0.011(4) 
O234 0.0374(17) 0.043(2) 0.0420(13) 0.0124(13) -0.0005(11) -0.0042(19) 
C235 0.025(4) 0.037(4) 0.044(4) 0.004(4) -0.004(4) -0.007(4) 
C236 0.030(3) 0.042(3) 0.047(3) 0.009(3) -0.003(3) -0.003(3) 
C237 0.028(4) 0.042(4) 0.054(4) 0.010(4) -0.000(4) -0.002(4) 
C238 0.029(4) 0.038(4) 0.058(4) 0.007(4) -0.000(4) -0.001(4) 
C239 0.029(4) 0.038(4) 0.054(4) 0.004(4) -0.002(4) -0.001(4) 
C240 0.025(4) 0.036(4) 0.047(4) 0.003(3) -0.005(4) -0.002(4) 
O241 0.024(4) 0.031(4) 0.039(4) -0.003(3) -0.005(4) 0.003(4) 
C249 0.042(3) 0.053(3) 0.060(3) 0.013(3) 0.004(3) -0.012(3) 
C250 0.047(3) 0.045(3) 0.054(4) 0.004(3) -0.001(3) -0.016(3) 
C251 0.036(3) 0.039(3) 0.041(3) -0.000(3) -0.011(3) -0.020(3) 
C252 0.036(3) 0.036(3) 0.035(3) 0.007(2) -0.009(3) -0.013(2) 
C253 0.043(3) 0.045(4) 0.039(3) 0.011(3) -0.010(3) -0.012(3) 
C254 0.040(3) 0.050(4) 0.061(4) 0.018(3) -0.006(4) -0.008(3) 

_refine_ls_extinction_method 
    'None'
_oxford_refine_ls_scale 0.24411(11) 
loop_
 _geom_bond_atom_site_label_1
 _geom_bond_site_symmetry_1
 _geom_bond_atom_site_label_2
 _geom_bond_site_symmetry_2
 _geom_bond_distance
 _geom_bond_publ_flag
C1 . C2 . 1.394(4)    yes
C1 . C11 . 1.376(4)    yes
C1 . Co1 . 1.949(3)    yes
C1 . Co2 . 1.945(3)    yes
C2 . C3 . 1.220(4)    yes
C3 . C4 . 1.343(5)    yes
C4 . C5 . 1.218(4)    yes
C5 . C6 . 1.356(5)    yes
C6 . C7 . 1.215(5)    yes
C7 . C8 . 1.347(5)    yes
C8 . C9 . 1.226(5)    yes
C9 . C10 . 1.382(4)    yes
C10 . C21 . 1.375(4)    yes
C10 . Co3 . 1.950(3)    yes
C10 . Co4 . 1.951(3)    yes
C11 . C12 . 1.405(4)    yes
C11 . Co1 . 1.947(3)    yes
C11 . Co2 . 1.950(3)    yes
C12 . C13 . 1.213(4)    yes
C13 . Si1 . 1.830(3)    yes
C14 . Co1 . 1.769(3)    yes
C14 . O14 . 1.154(4)    yes
C15 . Co1 . 1.769(4)    yes
C15 . O15 . 1.153(4)    yes
C16 . Co2 . 1.792(3)    yes
C16 . O16 . 1.152(4)    yes
C17 . Co2 . 1.775(3)    yes
C17 . O17 . 1.148(4)    yes
C18 . P1 . 1.830(3)    yes
C18 . P2 . 1.841(3)    yes
C18 . H181 . 0.956    no
C18 . H182 . 0.961    no
Co1 . Co2 . 2.4608(5)    yes
Co1 . P1 . 2.2152(9)    yes
Co2 . P2 . 2.2263(9)    yes
P1 . C51 . 1.816(3)    yes
P1 . C57 . 1.836(3)    yes
P2 . C63 . 1.813(3)    yes
P2 . C69 . 1.825(3)    yes
Si1 . C31 . 1.885(3)    yes
Si1 . C34 . 1.888(3)    yes
Si1 . C37 . 1.880(3)    yes
C21 . C22 . 1.409(4)    yes
C21 . Co3 . 1.955(3)    yes
C21 . Co4 . 1.935(3)    yes
C22 . C23 . 1.216(4)    yes
C23 . Si2 . 1.841(3)    yes
C24 . Co3 . 1.767(3)    yes
C24 . O24 . 1.144(4)    yes
C25 . Co3 . 1.802(3)    yes
C25 . O25 . 1.143(4)    yes
C26 . Co4 . 1.784(3)    yes
C26 . O26 . 1.149(4)    yes
C27 . Co4 . 1.779(4)    yes
C27 . O27 . 1.141(4)    yes
C28 . P3 . 1.829(3)    yes
C28 . P4 . 1.833(3)    yes
C28 . H281 . 0.969    no
C28 . H282 . 0.965    no
Co3 . Co4 . 2.4608(6)    yes
Co3 . P3 . 2.2107(9)    yes
Co4 . P4 . 2.2323(9)    yes
P3 . C75 . 1.831(3)    yes
P3 . C81 . 1.824(3)    yes
P4 . C87 . 1.827(3)    yes
P4 . C93 . 1.831(3)    yes
Si2 . C41 . 1.871(4)    yes
Si2 . C44 . 1.889(3)    yes
Si2 . C47 . 1.883(4)    yes
C31 . C32 . 1.535(5)    yes
C31 . C33 . 1.540(5)    yes
C31 . H312 . 0.978    no
C32 . H321 . 0.972    no
C32 . H322 . 0.965    no
C32 . H323 . 0.959    no
C33 . H331 . 0.965    no
C33 . H332 . 0.962    no
C33 . H333 . 0.972    no
C34 . C35 . 1.541(5)    yes
C34 . C36 . 1.522(5)    yes
C34 . H341 . 0.982    no
C35 . H351 . 0.960    no
C35 . H353 . 0.975    no
C35 . H354 . 0.963    no
C36 . H361 . 0.963    no
C36 . H362 . 0.968    no
C36 . H363 . 0.973    no
C37 . C38 . 1.524(5)    yes
C37 . C39 . 1.514(6)    yes
C37 . H371 . 0.997    no
C38 . H381 . 0.963    no
C38 . H382 . 0.973    no
C38 . H383 . 0.959    no
C39 . H392 . 0.969    no
C39 . H393 . 0.973    no
C39 . H394 . 0.973    no
C41 . C42 . 1.536(5)    yes
C41 . C43 . 1.535(5)    yes
C41 . H411 . 0.987    no
C42 . H421 . 0.961    no
C42 . H422 . 0.969    no
C42 . H423 . 0.964    no
C43 . H431 . 0.962    no
C43 . H432 . 0.961    no
C43 . H434 . 0.967    no
C44 . C45 . 1.511(5)    yes
C44 . C46 . 1.535(5)    yes
C44 . H441 . 0.967    no
C45 . H451 . 0.964    no
C45 . H452 . 0.966    no
C45 . H453 . 0.965    no
C46 . H461 . 0.963    no
C46 . H462 . 0.966    no
C46 . H463 . 0.962    no
C47 . C48 . 1.525(5)    yes
C47 . C49 . 1.548(6)    yes
C47 . H471 . 0.984    no
C48 . H482 . 0.964    no
C48 . H483 . 0.965    no
C48 . H484 . 0.971    no
C49 . H491 . 0.979    no
C49 . H492 . 0.974    no
C49 . H493 . 0.979    no
C51 . C52 . 1.387(5)    yes
C51 . C56 . 1.395(5)    yes
C52 . C53 . 1.383(5)    yes
C52 . H521 . 0.926    no
C53 . C54 . 1.376(5)    yes
C53 . H531 . 0.930    no
C54 . C55 . 1.368(5)    yes
C54 . H541 . 0.934    no
C55 . C56 . 1.392(5)    yes
C55 . H552 . 0.936    no
C56 . H561 . 0.932    no
C57 . C58 . 1.395(5)    yes
C57 . C62 . 1.398(4)    yes
C58 . C59 . 1.395(5)    yes
C58 . H581 . 0.945    no
C59 . C60 . 1.375(5)    yes
C59 . H591 . 0.946    no
C60 . C61 . 1.384(5)    yes
C60 . H601 . 0.942    no
C61 . C62 . 1.389(5)    yes
C61 . H611 . 0.930    no
C62 . H621 . 0.945    no
C63 . C64 . 1.399(4)    yes
C63 . C68 . 1.397(4)    yes
C64 . C65 . 1.384(5)    yes
C64 . H641 . 0.940    no
C65 . C66 . 1.389(5)    yes
C65 . H651 . 0.942    no
C66 . C67 . 1.393(5)    yes
C66 . H661 . 0.949    no
C67 . C68 . 1.378(4)    yes
C67 . H671 . 0.936    no
C68 . H681 . 0.926    no
C69 . C70 . 1.389(4)    yes
C69 . C74 . 1.385(4)    yes
C70 . C71 . 1.384(4)    yes
C70 . H701 . 0.934    no
C71 . C72 . 1.381(5)    yes
C71 . H711 . 0.930    no
C72 . C73 . 1.359(5)    yes
C72 . H721 . 0.942    no
C73 . C74 . 1.390(5)    yes
C73 . H731 . 0.940    no
C74 . H741 . 0.931    no
C75 . C76 . 1.387(5)    yes
C75 . C80 . 1.389(4)    yes
C76 . C77 . 1.390(5)    yes
C76 . H761 . 0.945    no
C77 . C78 . 1.378(5)    yes
C77 . H771 . 0.945    no
C78 . C79 . 1.380(5)    yes
C78 . H781 . 0.932    no
C79 . C80 . 1.381(4)    yes
C79 . H791 . 0.927    no
C80 . H801 . 0.938    no
C81 . C82 . 1.390(4)    yes
C81 . C86 . 1.393(4)    yes
C82 . C83 . 1.381(5)    yes
C82 . H821 . 0.924    no
C83 . C84 . 1.374(5)    yes
C83 . H831 . 0.934    no
C84 . C85 . 1.387(5)    yes
C84 . H841 . 0.934    no
C85 . C86 . 1.371(5)    yes
C85 . H851 . 0.934    no
C86 . H861 . 0.931    no
C87 . C88 . 1.389(5)    yes
C87 . C92 . 1.380(5)    yes
C88 . C89 . 1.383(5)    yes
C88 . H881 . 0.935    no
C89 . C90 . 1.362(7)    yes
C89 . H891 . 0.946    no
C90 . C91 . 1.371(6)    yes
C90 . H901 . 0.938    no
C91 . C92 . 1.387(5)    yes
C91 . H911 . 0.925    no
C92 . H921 . 0.937    no
C93 . C94 . 1.413(5)    yes
C93 . C98 . 1.367(5)    yes
C94 . C95 . 1.379(5)    yes
C94 . H941 . 0.950    no
C95 . C96 . 1.385(6)    yes
C95 . H951 . 0.929    no
C96 . C97 . 1.377(6)    yes
C96 . H961 . 0.930    no
C97 . C98 . 1.389(5)    yes
C97 . H971 . 0.926    no
C98 . H981 . 0.934    no
C101 . N102 . 1.366(4)    yes
C101 . C106 . 1.424(3)    yes
C101 . C114 . 1.414(4)    yes
N102 . C103 . 1.332(4)    yes
C103 . C104 . 1.439(4)    yes
C103 . C152 . 1.512(5)    yes
C104 . C105 . 1.378(4)    yes
C104 . H1041 . 0.939    no
C105 . C106 . 1.374(4)    yes
C105 . H1051 . 0.936    no
C106 . C107 . 1.442(4)    yes
C107 . C108 . 1.371(4)    yes
C107 . H1071 . 0.932    no
C108 . C109 . 1.434(4)    yes
C108 . H1081 . 0.937    no
C109 . C110 . 1.370(4)    yes
C109 . C114 . 1.429(3)    yes
C110 . C111 . 1.352(5)    yes
C110 . H1101 . 0.934    no
C111 . C112 . 1.428(4)    yes
C111 . H1111 . 0.934    no
C112 . N113 . 1.339(4)    yes
C112 . C121 . 1.448(5)    yes
N113 . C114 . 1.325(4)    yes
C121 . C122 . 1.381(5)    yes
C121 . C126 . 1.380(5)    yes
C122 . C123 . 1.367(5)    yes
C122 . H1221 . 0.934    no
C123 . C124 . 1.370(5)    yes
C123 . H1231 . 0.936    no
C124 . C125 . 1.396(5)    yes
C124 . O127 . 1.304(5)    yes
C125 . C126 . 1.359(5)    yes
C125 . H1251 . 0.932    no
C126 . H1261 . 0.932    no
O127 . C128 . 1.413(4)    yes
O127 . C128 . 1.413(4)    yes
O127 . C224 . 1.405(5)    yes
C128 . C129 . 1.512(5)    yes
C128 . H1281 . 0.982    no
C128 . H1282 . 0.987    no
C129 . C130 . 1.518(6)    yes
C129 . H1291 . 0.992    no
C129 . H1292 . 0.981    no
C129 . C230 . 1.519(9)    yes
C129 . H1293 . 0.977    no
C129 . H1294 . 0.973    no
C130 . C131 . 1.515(9)    yes
C130 . H1301 . 0.972    no
C130 . H1302 . 0.975    no
C131 . C132 . 1.508(6)    yes
C131 . H1311 . 0.973    no
C131 . H1312 . 0.971    no
C132 . C133 . 1.508(6)    yes
C132 . H1321 . 0.980    no
C132 . H1322 . 0.969    no
C133 . O134 . 1.430(7)    yes
C133 . H1331 . 0.974    no
C133 . H1332 . 0.979    no
O134 . C136 . 1.374(4)    yes
C135 . C136 . 1.382(4)    yes
C135 . C140 . 1.386(4)    yes
C135 . H1351 . 0.938    no
C136 . C137 . 1.399(4)    yes
C137 . C138 . 1.385(4)    yes
C137 . H1371 . 0.937    no
C138 . C139 . 1.386(4)    yes
C138 . H1381 . 0.936    no
C139 . C140 . 1.399(4)    yes
C139 . H1391 . 0.930    no
C140 . O141 . 1.374(4)    yes
O141 . C142 . 1.429(7)    yes
C142 . C143 . 1.520(5)    yes
C142 . H1421 . 0.973    no
C142 . H1422 . 0.975    no
C142 . C143 . 1.520(5)    yes
C142 . O241 . 1.495(17)    yes
C142 . H1423 . 0.971    no
C142 . H1424 . 0.971    no
C143 . C144 . 1.525(5)    yes
C143 . H1431 . 0.979    no
C143 . H1432 . 0.976    no
C144 . C145 . 1.528(5)    yes
C144 . H1441 . 0.976    no
C144 . H1442 . 0.981    no
C145 . C146 . 1.525(4)    yes
C145 . H1451 . 0.969    no
C145 . H1452 . 0.979    no
C146 . C147 . 1.517(4)    yes
C146 . H1461 . 0.985    no
C146 . H1462 . 0.986    no
C147 . O148 . 1.421(4)    yes
C147 . H1471 . 0.980    no
C147 . H1472 . 0.975    no
O148 . C149 . 1.389(4)    yes
O148 . C249 . 1.303(5)    yes
C149 . C150 . 1.382(4)    yes
C149 . C154 . 1.421(4)    yes
C150 . C151 . 1.403(5)    yes
C150 . H1501 . 0.933    no
C151 . C152 . 1.396(4)    yes
C151 . H1511 . 0.940    no
C152 . C153 . 1.399(4)    yes
C153 . C154 . 1.393(4)    yes
C153 . H1531 . 0.930    no
C154 . H1541 . 0.927    no
C201 . N202 . 1.333(4)    yes
C201 . C206 . 1.430(3)    yes
C201 . C214 . 1.416(4)    yes
N202 . C203 . 1.333(4)    yes
C203 . C204 . 1.430(4)    yes
C203 . C252 . 1.463(5)    yes
C204 . C205 . 1.358(5)    yes
C204 . H2041 . 0.937    no
C205 . C206 . 1.364(4)    yes
C205 . H2051 . 0.933    no
C206 . C207 . 1.436(4)    yes
C207 . C208 . 1.373(4)    yes
C207 . H2071 . 0.935    no
C208 . C209 . 1.442(4)    yes
C208 . H2081 . 0.935    no
C209 . C210 . 1.376(5)    yes
C209 . C214 . 1.426(3)    yes
C210 . C211 . 1.379(5)    yes
C210 . H2101 . 0.935    no
C211 . C212 . 1.437(5)    yes
C211 . H2111 . 0.934    no
C212 . N213 . 1.338(5)    yes
C212 . C221 . 1.515(5)    yes
N213 . C214 . 1.362(4)    yes
C221 . C222 . 1.396(5)    yes
C221 . C226 . 1.406(5)    yes
C222 . C223 . 1.407(5)    yes
C222 . H2221 . 0.935    no
C223 . C224 . 1.394(5)    yes
C223 . H2231 . 0.938    no
C224 . C225 . 1.416(5)    yes
C225 . C226 . 1.398(5)    yes
C225 . H2251 . 0.933    no
C226 . H2261 . 0.932    no
C230 . C231 . 1.61(3)    yes
C230 . H2301 . 0.972    no
C230 . H2302 . 0.971    no
C231 . C232 . 1.516(9)    yes
C231 . H2311 . 0.971    no
C231 . H2312 . 0.971    no
C232 . C233 . 1.512(9)    yes
C232 . H2321 . 0.970    no
C232 . H2322 . 0.972    no
C233 . O234 . 1.45(2)    yes
C233 . H2331 . 0.970    no
C233 . H2332 . 0.972    no
O234 . C236 . 1.373(6)    yes
C235 . C236 . 1.378(5)    yes
C235 . C240 . 1.379(5)    yes
C235 . H2351 . 0.932    no
C236 . C237 . 1.400(5)    yes
C237 . C238 . 1.381(5)    yes
C237 . H2371 . 0.932    no
C238 . C239 . 1.379(5)    yes
C238 . H2381 . 0.930    no
C239 . C240 . 1.397(5)    yes
C239 . H2391 . 0.929    no
C240 . O241 . 1.375(6)    yes
C249 . C250 . 1.371(5)    yes
C249 . C254 . 1.398(5)    yes
C250 . C251 . 1.373(5)    yes
C250 . H2501 . 0.933    no
C251 . C252 . 1.384(5)    yes
C251 . H2511 . 0.937    no
C252 . C253 . 1.379(5)    yes
C253 . C254 . 1.369(5)    yes
C253 . H2531 . 0.930    no
C254 . H2541 . 0.927    no
loop_
 _geom_angle_atom_site_label_1
 _geom_angle_site_symmetry_1
 _geom_angle_atom_site_label_2
 _geom_angle_site_symmetry_2
 _geom_angle_atom_site_label_3
 _geom_angle_site_symmetry_3
 _geom_angle
 _geom_angle_publ_flag
C2 . C1 . C11 . 141.9(3)    yes
C2 . C1 . Co1 . 138.9(2)    yes
C11 . C1 . Co1 . 69.23(17)    yes
C2 . C1 . Co2 . 130.2(2)    yes
C11 . C1 . Co2 . 69.52(17)    yes
Co1 . C1 . Co2 . 78.38(11)    yes
C1 . C2 . C3 . 173.5(3)    yes
C2 . C3 . C4 . 173.5(3)    yes
C3 . C4 . C5 . 173.5(3)    yes
C4 . C5 . C6 . 172.3(3)    yes
C5 . C6 . C7 . 172.4(4)    yes
C6 . C7 . C8 . 177.9(4)    yes
C7 . C8 . C9 . 176.5(3)    yes
C8 . C9 . C10 . 174.9(3)    yes
C9 . C10 . C21 . 133.0(3)    yes
C9 . C10 . Co3 . 131.7(2)    yes
C21 . C10 . Co3 . 69.57(17)    yes
C9 . C10 . Co4 . 144.7(2)    yes
C21 . C10 . Co4 . 68.64(17)    yes
Co3 . C10 . Co4 . 78.23(11)    yes
C1 . C11 . C12 . 139.6(3)    yes
C1 . C11 . Co1 . 69.40(16)    yes
C12 . C11 . Co1 . 132.9(2)    yes
C1 . C11 . Co2 . 69.10(17)    yes
C12 . C11 . Co2 . 138.6(2)    yes
Co1 . C11 . Co2 . 78.31(11)    yes
C11 . C12 . C13 . 177.4(4)    yes
C12 . C13 . Si1 . 178.2(3)    yes
Co1 . C14 . O14 . 177.7(3)    yes
Co1 . C15 . O15 . 178.2(3)    yes
Co2 . C16 . O16 . 177.2(3)    yes
Co2 . C17 . O17 . 174.1(3)    yes
P1 . C18 . P2 . 111.68(16)    yes
P1 . C18 . H181 . 107.1    no
P2 . C18 . H181 . 108.2    no
P1 . C18 . H182 . 110.8    no
P2 . C18 . H182 . 110.4    no
H181 . C18 . H182 . 108.5    no
C1 . Co1 . C11 . 41.37(12)    yes
C1 . Co1 . C14 . 107.14(13)    yes
C11 . Co1 . C14 . 100.28(13)    yes
C1 . Co1 . C15 . 140.93(13)    yes
C11 . Co1 . C15 . 107.73(14)    yes
C14 . Co1 . C15 . 101.04(15)    yes
C1 . Co1 . Co2 . 50.74(8)    yes
C11 . Co1 . Co2 . 50.91(9)    yes
C14 . Co1 . Co2 . 150.99(10)    yes
C15 . Co1 . Co2 . 92.65(10)    yes
C1 . Co1 . P1 . 97.41(9)    yes
C11 . Co1 . P1 . 137.63(9)    yes
C14 . Co1 . P1 . 102.38(11)    yes
C15 . Co1 . P1 . 102.43(11)    yes
Co2 . Co1 . P1 . 99.42(3)    yes
C11 . Co2 . C1 . 41.38(12)    yes
C11 . Co2 . Co1 . 50.79(8)    yes
C1 . Co2 . Co1 . 50.89(8)    yes
C11 . Co2 . C16 . 105.15(13)    yes
C1 . Co2 . C16 . 145.28(13)    yes
Co1 . Co2 . C16 . 104.52(10)    yes
C11 . Co2 . C17 . 101.45(13)    yes
C1 . Co2 . C17 . 95.42(13)    yes
Co1 . Co2 . C17 . 145.74(10)    yes
C16 . Co2 . C17 . 102.10(14)    yes
C11 . Co2 . P2 . 137.47(9)    yes
C1 . Co2 . P2 . 99.03(9)    yes
Co1 . Co2 . P2 . 95.35(3)    yes
C16 . Co2 . P2 . 108.41(10)    yes
C17 . Co2 . P2 . 96.32(10)    yes
C18 . P1 . Co1 . 108.45(10)    yes
C18 . P1 . C51 . 107.94(14)    yes
Co1 . P1 . C51 . 116.48(11)    yes
C18 . P1 . C57 . 100.69(13)    yes
Co1 . P1 . C57 . 118.83(10)    yes
C51 . P1 . C57 . 102.96(14)    yes
C18 . P2 . Co2 . 109.33(10)    yes
C18 . P2 . C63 . 103.17(14)    yes
Co2 . P2 . C63 . 122.63(10)    yes
C18 . P2 . C69 . 103.79(14)    yes
Co2 . P2 . C69 . 113.39(10)    yes
C63 . P2 . C69 . 102.59(13)    yes
C13 . Si1 . C31 . 107.77(15)    yes
C13 . Si1 . C34 . 106.18(15)    yes
C31 . Si1 . C34 . 112.03(15)    yes
C13 . Si1 . C37 . 108.28(15)    yes
C31 . Si1 . C37 . 112.53(15)    yes
C34 . Si1 . C37 . 109.75(17)    yes
C10 . C21 . C22 . 130.9(3)    yes
C10 . C21 . Co3 . 69.18(18)    yes
C22 . C21 . Co3 . 130.8(2)    yes
C10 . C21 . Co4 . 69.91(18)    yes
C22 . C21 . Co4 . 146.1(2)    yes
Co3 . C21 . Co4 . 78.50(11)    yes
C21 . C22 . C23 . 173.3(3)    yes
C22 . C23 . Si2 . 166.7(3)    yes
Co3 . C24 . O24 . 176.4(3)    yes
Co3 . C25 . O25 . 176.4(3)    yes
Co4 . C26 . O26 . 177.3(3)    yes
Co4 . C27 . O27 . 176.8(3)    yes
P3 . C28 . P4 . 109.70(16)    yes
P3 . C28 . H281 . 111.3    no
P4 . C28 . H281 . 112.3    no
P3 . C28 . H282 . 106.0    no
P4 . C28 . H282 . 107.4    no
H281 . C28 . H282 . 109.9    no
C21 . Co3 . C10 . 41.25(13)    yes
C21 . Co3 . C25 . 145.78(14)    yes
C10 . Co3 . C25 . 105.72(13)    yes
C21 . Co3 . C24 . 95.65(13)    yes
C10 . Co3 . C24 . 101.04(14)    yes
C25 . Co3 . C24 . 101.04(14)    yes
C21 . Co3 . Co4 . 50.39(9)    yes
C10 . Co3 . Co4 . 50.91(9)    yes
C25 . Co3 . Co4 . 105.74(10)    yes
C24 . Co3 . Co4 . 145.47(10)    yes
C21 . Co3 . P3 . 99.09(9)    yes
C10 . Co3 . P3 . 137.73(9)    yes
C25 . Co3 . P3 . 108.46(10)    yes
C24 . Co3 . P3 . 96.11(11)    yes
Co4 . Co3 . P3 . 95.68(3)    yes
C10 . Co4 . C21 . 41.45(13)    yes
C10 . Co4 . Co3 . 50.86(9)    yes
C21 . Co4 . Co3 . 51.11(9)    yes
C10 . Co4 . C26 . 106.68(14)    yes
C21 . Co4 . C26 . 141.04(13)    yes
Co3 . Co4 . C26 . 93.02(10)    yes
C10 . Co4 . C27 . 103.62(15)    yes
C21 . Co4 . C27 . 108.41(15)    yes
Co3 . Co4 . C27 . 154.10(13)    yes
C26 . Co4 . C27 . 99.99(16)    yes
C10 . Co4 . P4 . 136.43(9)    yes
C21 . Co4 . P4 . 96.44(9)    yes
Co3 . Co4 . P4 . 97.93(3)    yes
C26 . Co4 . P4 . 104.19(11)    yes
C27 . Co4 . P4 . 100.41(12)    yes
C28 . P3 . Co3 . 109.07(10)    yes
C28 . P3 . C75 . 104.40(14)    yes
Co3 . P3 . C75 . 119.98(10)    yes
C28 . P3 . C81 . 103.84(14)    yes
Co3 . P3 . C81 . 114.96(10)    yes
C75 . P3 . C81 . 102.98(14)    yes
C28 . P4 . Co4 . 108.34(10)    yes
C28 . P4 . C87 . 105.57(15)    yes
Co4 . P4 . C87 . 118.07(12)    yes
C28 . P4 . C93 . 101.73(14)    yes
Co4 . P4 . C93 . 117.66(11)    yes
C87 . P4 . C93 . 103.70(15)    yes
C23 . Si2 . C41 . 107.09(15)    yes
C23 . Si2 . C44 . 108.62(14)    yes
C41 . Si2 . C44 . 110.17(16)    yes
C23 . Si2 . C47 . 106.55(16)    yes
C41 . Si2 . C47 . 111.80(18)    yes
C44 . Si2 . C47 . 112.36(17)    yes
Si1 . C31 . C32 . 112.8(2)    yes
Si1 . C31 . C33 . 113.8(2)    yes
C32 . C31 . C33 . 109.4(3)    yes
Si1 . C31 . H312 . 106.7    no
C32 . C31 . H312 . 107.3    no
C33 . C31 . H312 . 106.4    no
C31 . C32 . H321 . 109.5    no
C31 . C32 . H322 . 110.0    no
H321 . C32 . H322 . 109.7    no
C31 . C32 . H323 . 109.8    no
H321 . C32 . H323 . 108.8    no
H322 . C32 . H323 . 109.0    no
C31 . C33 . H331 . 110.6    no
C31 . C33 . H332 . 110.4    no
H331 . C33 . H332 . 109.4    no
C31 . C33 . H333 . 109.9    no
H331 . C33 . H333 . 107.8    no
H332 . C33 . H333 . 108.7    no
Si1 . C34 . C35 . 114.6(3)    yes
Si1 . C34 . C36 . 111.4(2)    yes
C35 . C34 . C36 . 111.5(3)    yes
Si1 . C34 . H341 . 104.8    no
C35 . C34 . H341 . 106.4    no
C36 . C34 . H341 . 107.5    no
C34 . C35 . H351 . 110.4    no
C34 . C35 . H353 . 109.4    no
H351 . C35 . H353 . 109.2    no
C34 . C35 . H354 . 109.3    no
H351 . C35 . H354 . 108.8    no
H353 . C35 . H354 . 109.7    no
C34 . C36 . H361 . 109.6    no
C34 . C36 . H362 . 110.6    no
H361 . C36 . H362 . 109.5    no
C34 . C36 . H363 . 108.4    no
H361 . C36 . H363 . 109.2    no
H362 . C36 . H363 . 109.4    no
Si1 . C37 . C38 . 112.7(3)    yes
Si1 . C37 . C39 . 114.1(3)    yes
C38 . C37 . C39 . 110.4(3)    yes
Si1 . C37 . H371 . 105.5    no
C38 . C37 . H371 . 106.6    no
C39 . C37 . H371 . 107.0    no
C37 . C38 . H381 . 110.2    no
C37 . C38 . H382 . 108.7    no
H381 . C38 . H382 . 108.3    no
C37 . C38 . H383 . 110.2    no
H381 . C38 . H383 . 110.2    no
H382 . C38 . H383 . 109.2    no
C37 . C39 . H392 . 110.7    no
C37 . C39 . H393 . 111.3    no
H392 . C39 . H393 . 109.0    no
C37 . C39 . H394 . 109.0    no
H392 . C39 . H394 . 108.6    no
H393 . C39 . H394 . 108.3    no
Si2 . C41 . C42 . 113.2(3)    yes
Si2 . C41 . C43 . 111.8(3)    yes
C42 . C41 . C43 . 110.7(3)    yes
Si2 . C41 . H411 . 106.8    no
C42 . C41 . H411 . 107.0    no
C43 . C41 . H411 . 106.9    no
C41 . C42 . H421 . 109.0    no
C41 . C42 . H422 . 109.6    no
H421 . C42 . H422 . 109.2    no
C41 . C42 . H423 . 111.0    no
H421 . C42 . H423 . 108.9    no
H422 . C42 . H423 . 109.1    no
C41 . C43 . H431 . 109.9    no
C41 . C43 . H432 . 109.9    no
H431 . C43 . H432 . 109.5    no
C41 . C43 . H434 . 108.9    no
H431 . C43 . H434 . 109.3    no
H432 . C43 . H434 . 109.4    no
Si2 . C44 . C45 . 112.3(3)    yes
Si2 . C44 . C46 . 112.2(2)    yes
C45 . C44 . C46 . 110.5(3)    yes
Si2 . C44 . H441 . 107.9    no
C45 . C44 . H441 . 106.9    no
C46 . C44 . H441 . 106.7    no
C44 . C45 . H451 . 109.5    no
C44 . C45 . H452 . 108.8    no
H451 . C45 . H452 . 109.0    no
C44 . C45 . H453 . 109.9    no
H451 . C45 . H453 . 109.8    no
H452 . C45 . H453 . 109.8    no
C44 . C46 . H461 . 107.9    no
C44 . C46 . H462 . 107.8    no
H461 . C46 . H462 . 109.2    no
C44 . C46 . H463 . 110.9    no
H461 . C46 . H463 . 110.8    no
H462 . C46 . H463 . 110.2    no
Si2 . C47 . C48 . 114.0(3)    yes
Si2 . C47 . C49 . 116.4(3)    yes
C48 . C47 . C49 . 109.1(4)    yes
Si2 . C47 . H471 . 105.1    no
C48 . C47 . H471 . 105.7    no
C49 . C47 . H471 . 105.5    no
C47 . C48 . H482 . 109.2    no
C47 . C48 . H483 . 109.5    no
H482 . C48 . H483 . 109.8    no
C47 . C48 . H484 . 108.6    no
H482 . C48 . H484 . 109.9    no
H483 . C48 . H484 . 109.8    no
C47 . C49 . H491 . 109.4    no
C47 . C49 . H492 . 109.3    no
H491 . C49 . H492 . 111.1    no
C47 . C49 . H493 . 105.7    no
H491 . C49 . H493 . 110.7    no
H492 . C49 . H493 . 110.5    no
P1 . C51 . C52 . 116.6(2)    yes
P1 . C51 . C56 . 124.6(3)    yes
C52 . C51 . C56 . 118.8(3)    yes
C51 . C52 . C53 . 121.0(3)    yes
C51 . C52 . H521 . 120.3    no
C53 . C52 . H521 . 118.7    no
C52 . C53 . C54 . 119.4(3)    yes
C52 . C53 . H531 . 120.3    no
C54 . C53 . H531 . 120.2    no
C53 . C54 . C55 . 120.8(3)    yes
C53 . C54 . H541 . 119.2    no
C55 . C54 . H541 . 120.0    no
C54 . C55 . C56 . 120.1(3)    yes
C54 . C55 . H552 . 120.9    no
C56 . C55 . H552 . 119.0    no
C51 . C56 . C55 . 119.9(3)    yes
C51 . C56 . H561 . 119.6    no
C55 . C56 . H561 . 120.6    no
P1 . C57 . C58 . 118.7(2)    yes
P1 . C57 . C62 . 122.0(3)    yes
C58 . C57 . C62 . 119.2(3)    yes
C57 . C58 . C59 . 119.9(3)    yes
C57 . C58 . H581 . 119.2    no
C59 . C58 . H581 . 120.9    no
C58 . C59 . C60 . 120.7(3)    yes
C58 . C59 . H591 . 119.1    no
C60 . C59 . H591 . 120.3    no
C59 . C60 . C61 . 119.7(3)    yes
C59 . C60 . H601 . 119.9    no
C61 . C60 . H601 . 120.4    no
C60 . C61 . C62 . 120.6(3)    yes
C60 . C61 . H611 . 118.7    no
C62 . C61 . H611 . 120.7    no
C57 . C62 . C61 . 119.9(3)    yes
C57 . C62 . H621 . 120.5    no
C61 . C62 . H621 . 119.6    no
P2 . C63 . C64 . 121.5(2)    yes
P2 . C63 . C68 . 120.3(2)    yes
C64 . C63 . C68 . 118.1(3)    yes
C63 . C64 . C65 . 121.0(3)    yes
C63 . C64 . H641 . 119.0    no
C65 . C64 . H641 . 120.0    no
C64 . C65 . C66 . 120.3(3)    yes
C64 . C65 . H651 . 120.0    no
C66 . C65 . H651 . 119.7    no
C65 . C66 . C67 . 119.1(3)    yes
C65 . C66 . H661 . 120.4    no
C67 . C66 . H661 . 120.5    no
C66 . C67 . C68 . 120.5(3)    yes
C66 . C67 . H671 . 119.7    no
C68 . C67 . H671 . 119.8    no
C63 . C68 . C67 . 121.0(3)    yes
C63 . C68 . H681 . 118.8    no
C67 . C68 . H681 . 120.1    no
P2 . C69 . C70 . 118.2(2)    yes
P2 . C69 . C74 . 123.1(2)    yes
C70 . C69 . C74 . 118.4(3)    yes
C69 . C70 . C71 . 120.9(3)    yes
C69 . C70 . H701 . 119.7    no
C71 . C70 . H701 . 119.4    no
C70 . C71 . C72 . 119.6(3)    yes
C70 . C71 . H711 . 120.3    no
C72 . C71 . H711 . 120.1    no
C71 . C72 . C73 . 120.2(3)    yes
C71 . C72 . H721 . 120.0    no
C73 . C72 . H721 . 119.8    no
C72 . C73 . C74 . 120.4(3)    yes
C72 . C73 . H731 . 119.2    no
C74 . C73 . H731 . 120.3    no
C73 . C74 . C69 . 120.4(3)    yes
C73 . C74 . H741 . 119.8    no
C69 . C74 . H741 . 119.8    no
P3 . C75 . C76 . 120.5(2)    yes
P3 . C75 . C80 . 120.6(2)    yes
C76 . C75 . C80 . 118.8(3)    yes
C75 . C76 . C77 . 120.7(3)    yes
C75 . C76 . H761 . 119.2    no
C77 . C76 . H761 . 120.1    no
C76 . C77 . C78 . 119.5(3)    yes
C76 . C77 . H771 . 120.1    no
C78 . C77 . H771 . 120.3    no
C77 . C78 . C79 . 120.3(3)    yes
C77 . C78 . H781 . 119.9    no
C79 . C78 . H781 . 119.8    no
C78 . C79 . C80 . 120.1(3)    yes
C78 . C79 . H791 . 119.7    no
C80 . C79 . H791 . 120.2    no
C75 . C80 . C79 . 120.5(3)    yes
C75 . C80 . H801 . 119.2    no
C79 . C80 . H801 . 120.2    no
P3 . C81 . C82 . 123.0(2)    yes
P3 . C81 . C86 . 118.4(2)    yes
C82 . C81 . C86 . 118.5(3)    yes
C81 . C82 . C83 . 120.6(3)    yes
C81 . C82 . H821 . 119.6    no
C83 . C82 . H821 . 119.8    no
C82 . C83 . C84 . 120.2(3)    yes
C82 . C83 . H831 . 120.3    no
C84 . C83 . H831 . 119.5    no
C83 . C84 . C85 . 119.8(3)    yes
C83 . C84 . H841 . 120.3    no
C85 . C84 . H841 . 119.9    no
C84 . C85 . C86 . 120.2(3)    yes
C84 . C85 . H851 . 119.9    no
C86 . C85 . H851 . 119.9    no
C81 . C86 . C85 . 120.7(3)    yes
C81 . C86 . H861 . 119.5    no
C85 . C86 . H861 . 119.7    no
P4 . C87 . C88 . 123.3(3)    yes
P4 . C87 . C92 . 118.6(3)    yes
C88 . C87 . C92 . 118.2(3)    yes
C87 . C88 . C89 . 120.6(4)    yes
C87 . C88 . H881 . 119.5    no
C89 . C88 . H881 . 119.9    no
C88 . C89 . C90 . 120.4(4)    yes
C88 . C89 . H891 . 119.3    no
C90 . C89 . H891 . 120.3    no
C89 . C90 . C91 . 120.1(4)    yes
C89 . C90 . H901 . 119.7    no
C91 . C90 . H901 . 120.2    no
C90 . C91 . C92 . 119.8(4)    yes
C90 . C91 . H911 . 120.3    no
C92 . C91 . H911 . 119.9    no
C91 . C92 . C87 . 121.0(4)    yes
C91 . C92 . H921 . 119.0    no
C87 . C92 . H921 . 120.0    no
P4 . C93 . C94 . 121.4(3)    yes
P4 . C93 . C98 . 119.3(3)    yes
C94 . C93 . C98 . 119.3(3)    yes
C93 . C94 . C95 . 119.1(4)    yes
C93 . C94 . H941 . 121.4    no
C95 . C94 . H941 . 119.5    no
C94 . C95 . C96 . 120.8(4)    yes
C94 . C95 . H951 . 119.6    no
C96 . C95 . H951 . 119.5    no
C95 . C96 . C97 . 120.0(4)    yes
C95 . C96 . H961 . 120.3    no
C97 . C96 . H961 . 119.6    no
C96 . C97 . C98 . 119.5(4)    yes
C96 . C97 . H971 . 120.5    no
C98 . C97 . H971 . 120.0    no
C97 . C98 . C93 . 121.2(4)    yes
C97 . C98 . H981 . 118.2    no
C93 . C98 . H981 . 120.5    no
N102 . C101 . C106 . 121.16(6)    yes
N102 . C101 . C114 . 118.97(8)    yes
C106 . C101 . C114 . 119.87(6)    yes
C101 . N102 . C103 . 120.03(6)    yes
N102 . C103 . C104 . 121.14(6)    yes
N102 . C103 . C152 . 118.91(16)    yes
C104 . C103 . C152 . 119.89(16)    yes
C103 . C104 . C105 . 118.33(6)    yes
C103 . C104 . H1041 . 120.0    no
C105 . C104 . H1041 . 121.7    no
C104 . C105 . C106 . 120.99(6)    yes
C104 . C105 . H1051 . 118.7    no
C106 . C105 . H1051 . 120.3    no
C101 . C106 . C105 . 118.30(6)    yes
C101 . C106 . C107 . 119.43(6)    yes
C105 . C106 . C107 . 122.26(8)    yes
C106 . C107 . C108 . 120.62(6)    yes
C106 . C107 . H1071 . 119.2    no
C108 . C107 . H1071 . 120.1    no
C107 . C108 . C109 . 120.64(6)    yes
C107 . C108 . H1081 . 118.8    no
C109 . C108 . H1081 . 120.5    no
C108 . C109 . C110 . 122.28(8)    yes
C108 . C109 . C114 . 119.46(6)    yes
C110 . C109 . C114 . 118.26(6)    yes
C109 . C110 . C111 . 120.93(6)    yes
C109 . C110 . H1101 . 119.8    no
C111 . C110 . H1101 . 119.2    no
C110 . C111 . C112 . 118.28(6)    yes
C110 . C111 . H1111 . 120.9    no
C112 . C111 . H1111 . 120.8    no
C111 . C112 . N113 . 121.20(6)    yes
C111 . C112 . C121 . 122.67(16)    yes
N113 . C112 . C121 . 116.00(17)    yes
C112 . N113 . C114 . 120.03(6)    yes
C109 . C114 . C101 . 119.93(6)    yes
C109 . C114 . N113 . 121.13(6)    yes
C101 . C114 . N113 . 118.94(8)    yes
C112 . C121 . C122 . 121.37(5)    yes
C112 . C121 . C126 . 121.38(5)    yes
C122 . C121 . C126 . 117.25(5)    yes
C121 . C122 . C123 . 121.88(6)    yes
C121 . C122 . H1221 . 118.8    no
C123 . C122 . H1221 . 119.3    no
C122 . C123 . C124 . 120.33(6)    yes
C122 . C123 . H1231 . 120.8    no
C124 . C123 . H1231 . 118.9    no
C123 . C124 . C125 . 118.58(5)    yes
C123 . C124 . O127 . 120.61(5)    yes
C125 . C124 . O127 . 120.77(5)    yes
C124 . C125 . C126 . 120.18(6)    yes
C124 . C125 . H1251 . 119.8    no
C126 . C125 . H1251 . 120.0    no
C121 . C126 . C125 . 121.78(6)    yes
C121 . C126 . H1261 . 119.0    no
C125 . C126 . H1261 . 119.2    no
C124 . O127 . C128 . 123.5(2)    yes
C128 . O127 . C224 . 120.2(2)    yes
O127 . C128 . C129 . 107.9(3)    yes
O127 . C128 . H1281 . 108.9    no
C129 . C128 . H1281 . 109.9    no
O127 . C128 . H1282 . 109.3    no
C129 . C128 . H1282 . 110.9    no
H1281 . C128 . H1282 . 109.8    no
C128 . C129 . C130 . 113.8(10)    yes
C128 . C129 . H1291 . 109.3    no
C130 . C129 . H1291 . 108.5    no
C128 . C129 . H1292 . 108.3    no
C130 . C129 . H1292 . 106.4    no
H1291 . C129 . H1292 . 110.5    no
C128 . C129 . C230 . 114(3)    yes
C128 . C129 . H1293 . 108.9    no
C230 . C129 . H1293 . 108.6    no
C128 . C129 . H1294 . 108.2    no
C230 . C129 . H1294 . 107.4    no
H1293 . C129 . H1294 . 109.8    no
C129 . C130 . C131 . 112.6(8)    yes
C129 . C130 . H1301 . 109.8    no
C131 . C130 . H1301 . 109.0    no
C129 . C130 . H1302 . 108.6    no
C131 . C130 . H1302 . 107.8    no
H1301 . C130 . H1302 . 109.1    no
C130 . C131 . C132 . 108.6(7)    yes
C130 . C131 . H1311 . 109.6    no
C132 . C131 . H1311 . 109.6    no
C130 . C131 . H1312 . 110.2    no
C132 . C131 . H1312 . 109.4    no
H1311 . C131 . H1312 . 109.5    no
C131 . C132 . C133 . 115.3(8)    yes
C131 . C132 . H1321 . 107.3    no
C133 . C132 . H1321 . 108.6    no
C131 . C132 . H1322 . 107.4    no
C133 . C132 . H1322 . 108.4    no
H1321 . C132 . H1322 . 109.8    no
C132 . C133 . O134 . 110.0(6)    yes
C132 . C133 . H1331 . 109.4    no
O134 . C133 . H1331 . 109.2    no
C132 . C133 . H1332 . 109.5    no
O134 . C133 . H1332 . 108.5    no
H1331 . C133 . H1332 . 110.3    no
C133 . O134 . C136 . 119.2(4)    yes
C136 . C135 . C140 . 120.64(6)    yes
C136 . C135 . H1351 . 120.0    no
C140 . C135 . H1351 . 119.3    no
C135 . C136 . O134 . 114.88(5)    yes
C135 . C136 . C137 . 120.30(5)    yes
O134 . C136 . C137 . 124.82(5)    yes
C136 . C137 . C138 . 117.75(6)    yes
C136 . C137 . H1371 . 120.0    no
C138 . C137 . H1371 . 122.2    no
C137 . C138 . C139 . 123.13(6)    yes
C137 . C138 . H1381 . 118.5    no
C139 . C138 . H1381 . 118.4    no
C138 . C139 . C140 . 117.73(6)    yes
C138 . C139 . H1391 . 121.4    no
C140 . C139 . H1391 . 120.8    no
C139 . C140 . C135 . 120.28(5)    yes
C139 . C140 . O141 . 124.83(5)    yes
C135 . C140 . O141 . 114.87(5)    yes
C140 . O141 . C142 . 120.4(4)    yes
O141 . C142 . C143 . 107.8(4)    yes
O141 . C142 . H1421 . 108.8    no
C143 . C142 . H1421 . 110.6    no
O141 . C142 . H1422 . 110.5    no
C143 . C142 . H1422 . 109.7    no
H1421 . C142 . H1422 . 109.4    no
C143 . C142 . O241 . 103.4(7)    yes
C143 . C142 . H1423 . 111.6    no
O241 . C142 . H1423 . 112.9    no
C143 . C142 . H1424 . 111.0    no
O241 . C142 . H1424 . 108.3    no
H1423 . C142 . H1424 . 109.5    no
C142 . C143 . C144 . 113.3(3)    yes
C142 . C143 . H1431 . 109.3    no
C144 . C143 . H1431 . 108.4    no
C142 . C143 . H1432 . 108.8    no
C144 . C143 . H1432 . 107.3    no
H1431 . C143 . H1432 . 109.6    no
C143 . C144 . C145 . 114.0(3)    yes
C143 . C144 . H1441 . 109.7    no
C145 . C144 . H1441 . 110.1    no
C143 . C144 . H1442 . 105.9    no
C145 . C144 . H1442 . 107.4    no
H1441 . C144 . H1442 . 109.6    no
C144 . C145 . C146 . 113.3(3)    yes
C144 . C145 . H1451 . 109.6    no
C146 . C145 . H1451 . 108.7    no
C144 . C145 . H1452 . 108.8    no
C146 . C145 . H1452 . 107.7    no
H1451 . C145 . H1452 . 108.7    no
C145 . C146 . C147 . 112.7(3)    yes
C145 . C146 . H1461 . 108.9    no
C147 . C146 . H1461 . 109.3    no
C145 . C146 . H1462 . 107.4    no
C147 . C146 . H1462 . 108.5    no
H1461 . C146 . H1462 . 110.0    no
C146 . C147 . O148 . 107.2(3)    yes
C146 . C147 . H1471 . 111.7    no
O148 . C147 . H1471 . 109.7    no
C146 . C147 . H1472 . 110.3    no
O148 . C147 . H1472 . 108.7    no
H1471 . C147 . H1472 . 109.2    no
C147 . O148 . C149 . 122.00(19)    yes
C147 . O148 . C249 . 125.56(19)    yes
O148 . C149 . C150 . 120.57(5)    yes
O148 . C149 . C154 . 120.89(5)    yes
C150 . C149 . C154 . 118.54(5)    yes
C149 . C150 . C151 . 120.42(6)    yes
C149 . C150 . H1501 . 119.1    no
C151 . C150 . H1501 . 120.5    no
C150 . C151 . C152 . 121.96(6)    yes
C150 . C151 . H1511 . 119.2    no
C152 . C151 . H1511 . 118.8    no
C103 . C152 . C151 . 121.36(5)    yes
C103 . C152 . C153 . 121.42(5)    yes
C151 . C152 . C153 . 117.22(5)    yes
C152 . C153 . C154 . 121.75(6)    yes
C152 . C153 . H1531 . 118.8    no
C154 . C153 . H1531 . 119.4    no
C149 . C154 . C153 . 120.11(6)    yes
C149 . C154 . H1541 . 120.6    no
C153 . C154 . H1541 . 119.3    no
N202 . C201 . C206 . 121.14(6)    yes
N202 . C201 . C214 . 118.95(8)    yes
C206 . C201 . C214 . 119.91(6)    yes
C201 . N202 . C203 . 120.02(6)    yes
N202 . C203 . C204 . 121.20(6)    yes
N202 . C203 . C252 . 117.08(16)    yes
C204 . C203 . C252 . 121.66(17)    yes
C203 . C204 . C205 . 118.34(6)    yes
C203 . C204 . H2041 . 120.9    no
C205 . C204 . H2041 . 120.8    no
C204 . C205 . C206 . 120.97(6)    yes
C204 . C205 . H2051 . 119.3    no
C206 . C205 . H2051 . 119.8    no
C201 . C206 . C205 . 118.31(6)    yes
C201 . C206 . C207 . 119.48(6)    yes
C205 . C206 . C207 . 122.19(9)    yes
C206 . C207 . C208 . 120.64(6)    yes
C206 . C207 . H2071 . 119.9    no
C208 . C207 . H2071 . 119.4    no
C207 . C208 . C209 . 120.64(6)    yes
C207 . C208 . H2081 . 119.7    no
C209 . C208 . H2081 . 119.6    no
C208 . C209 . C210 . 122.27(8)    yes
C208 . C209 . C214 . 119.44(6)    yes
C210 . C209 . C214 . 118.29(6)    yes
C209 . C210 . C211 . 120.98(6)    yes
C209 . C210 . H2101 . 120.8    no
C211 . C210 . H2101 . 118.2    no
C210 . C211 . C212 . 118.31(6)    yes
C210 . C211 . H2111 . 121.8    no
C212 . C211 . H2111 . 119.9    no
C211 . C212 . N213 . 121.12(6)    yes
C211 . C212 . C221 . 120.68(17)    yes
N213 . C212 . C221 . 118.12(17)    yes
C212 . N213 . C214 . 120.04(6)    yes
C209 . C214 . C201 . 119.87(6)    yes
C209 . C214 . N213 . 121.15(6)    yes
C201 . C214 . N213 . 118.95(8)    yes
C212 . C221 . C222 . 121.37(5)    yes
C212 . C221 . C226 . 121.40(5)    yes
C222 . C221 . C226 . 117.22(5)    yes
C221 . C222 . C223 . 121.93(6)    yes
C221 . C222 . H2221 . 118.9    no
C223 . C222 . H2221 . 119.1    no
C222 . C223 . C224 . 120.37(6)    yes
C222 . C223 . H2231 . 120.6    no
C224 . C223 . H2231 . 119.0    no
O127 . C224 . C223 . 120.62(5)    yes
O127 . C224 . C225 . 120.84(5)    yes
C223 . C224 . C225 . 118.52(5)    yes
C224 . C225 . C226 . 120.16(6)    yes
C224 . C225 . H2251 . 119.9    no
C226 . C225 . H2251 . 120.0    no
C221 . C226 . C225 . 121.80(6)    yes
C221 . C226 . H2261 . 118.8    no
C225 . C226 . H2261 . 119.4    no
C129 . C230 . C231 . 124(3)    yes
C129 . C230 . H2301 . 106.2    no
C231 . C230 . H2301 . 105.8    no
C129 . C230 . H2302 . 106.0    no
C231 . C230 . H2302 . 105.1    no
H2301 . C230 . H2302 . 109.4    no
C230 . C231 . C232 . 121(2)    yes
C230 . C231 . H2311 . 105.8    no
C232 . C231 . H2311 . 107.0    no
C230 . C231 . H2312 . 106.5    no
C232 . C231 . H2312 . 107.1    no
H2311 . C231 . H2312 . 109.4    no
C231 . C232 . C233 . 116(3)    yes
C231 . C232 . H2321 . 107.7    no
C233 . C232 . H2321 . 107.7    no
C231 . C232 . H2322 . 107.8    no
C233 . C232 . H2322 . 107.5    no
H2321 . C232 . H2322 . 109.8    no
C232 . C233 . O234 . 96(2)    yes
C232 . C233 . H2331 . 112.7    no
O234 . C233 . H2331 . 111.8    no
C232 . C233 . H2332 . 112.6    no
O234 . C233 . H2332 . 113.6    no
H2331 . C233 . H2332 . 109.8    no
C233 . O234 . C236 . 117.1(15)    yes
C236 . C235 . C240 . 120.63(6)    yes
C236 . C235 . H2351 . 118.7    no
C240 . C235 . H2351 . 120.6    no
C235 . C236 . O234 . 114.86(6)    yes
C235 . C236 . C237 . 120.27(6)    yes
O234 . C236 . C237 . 124.82(6)    yes
C236 . C237 . C238 . 117.72(6)    yes
C236 . C237 . H2371 . 121.7    no
C238 . C237 . H2371 . 120.6    no
C237 . C238 . C239 . 123.11(6)    yes
C237 . C238 . H2381 . 119.3    no
C239 . C238 . H2381 . 117.6    no
C238 . C239 . C240 . 117.72(6)    yes
C238 . C239 . H2391 . 122.1    no
C240 . C239 . H2391 . 120.0    no
C239 . C240 . C235 . 120.29(5)    yes
C239 . C240 . O241 . 124.83(6)    yes
C235 . C240 . O241 . 114.87(6)    yes
C142 . O241 . C240 . 112.8(9)    yes
O148 . C249 . C250 . 120.59(5)    yes
O148 . C249 . C254 . 120.79(5)    yes
C250 . C249 . C254 . 118.57(5)    yes
C249 . C250 . C251 . 120.35(6)    yes
C249 . C250 . H2501 . 119.3    no
C251 . C250 . H2501 . 120.3    no
C250 . C251 . C252 . 121.90(6)    yes
C250 . C251 . H2511 . 119.2    no
C252 . C251 . H2511 . 118.9    no
C203 . C252 . C251 . 121.37(5)    yes
C203 . C252 . C253 . 121.39(5)    yes
C251 . C252 . C253 . 117.23(5)    yes
C252 . C253 . C254 . 121.76(6)    yes
C252 . C253 . H2531 . 119.0    no
C254 . C253 . H2531 . 119.2    no
C249 . C254 . C253 . 120.17(6)    yes
C249 . C254 . H2541 . 120.4    no
C253 . C254 . H2541 . 119.4    no
loop_
 _geom_hbond_atom_site_label_D
 _geom_hbond_site_symmetry_D
 _geom_hbond_atom_site_label_H
 _geom_hbond_site_symmetry_H
 _geom_hbond_atom_site_label_A
 _geom_hbond_site_symmetry_A
 _geom_hbond_angle_DHA
 _geom_hbond_distance_DH
 _geom_hbond_distance_HA
 _geom_hbond_distance_DA
 _geom_hbond_publ_flag
C18 . H182 . O24 1_455 164 0.96 2.39 3.323(8)    yes
C46 . H462 . O24 . 151 0.97 2.55 3.431(8)    yes
C54 . H541 . O234 1_455 132 0.93 2.55 3.252(8)    yes
C66 . H661 . O141 1_455 125 0.95 2.59 3.224(8)    yes
C66 . H661 . O241 1_455 132 0.95 2.58 3.285(8)    yes
C144 . H1442 . O17 . 163 0.98 2.51 3.454(8)    yes
C251 . H1511 . C204 . 125 0.95 2.29 2.943(8)    yes
C122 . H2221 . C111 . 124 0.96 2.29 2.940(8)    yes
C233 . H2331 . O26 2_766 167 0.97 2.53 3.478(8)    yes


_iucr_refine_instructions_details
;
#
# Punched on 14/03/22 at 16:25:43
#
#LIST     12                                                                    
BLOCK SCALE X'S  U'S 
REM SUMFIX PART(1001, OCC) 
REM CONTINUE  AND PART(1002, OCC) 
REM SUMFIX PART(2001, OCC) 
REM CONTINUE  AND PART(2002, OCC) 
RIDE O(134,U'S) O(234,U'S) 
RIDE N(113,U'S) N(213,U'S) 
RIDE C   (  18,X'S) H   ( 181,X'S) H   ( 182,X'S) 
RIDE C   (  28,X'S) H   ( 281,X'S) H   ( 282,X'S) 
RIDE C   (  31,X'S) H   ( 312,X'S) 
RIDE C   (  32,X'S) H   ( 321,X'S) H   ( 322,X'S) H   ( 323,X'S) 
RIDE C   (  33,X'S) H   ( 331,X'S) H   ( 332,X'S) H   ( 333,X'S) 
RIDE C   (  34,X'S) H   ( 341,X'S) 
RIDE C   (  35,X'S) H   ( 351,X'S) H   ( 353,X'S) H   ( 354,X'S) 
RIDE C   (  36,X'S) H   ( 361,X'S) H   ( 362,X'S) H   ( 363,X'S) 
RIDE C   (  37,X'S) H   ( 371,X'S) 
RIDE C   (  38,X'S) H   ( 381,X'S) H   ( 382,X'S) H   ( 383,X'S) 
RIDE C   (  39,X'S) H   ( 392,X'S) H   ( 393,X'S) H   ( 394,X'S) 
RIDE C   (  41,X'S) H   ( 411,X'S) 
RIDE C   (  42,X'S) H   ( 421,X'S) H   ( 422,X'S) H   ( 423,X'S) 
RIDE C   (  43,X'S) H   ( 431,X'S) H   ( 432,X'S) H   ( 434,X'S) 
RIDE C   (  44,X'S) H   ( 441,X'S) 
RIDE C   (  45,X'S) H   ( 451,X'S) H   ( 452,X'S) H   ( 453,X'S) 
RIDE C   (  46,X'S) H   ( 461,X'S) H   ( 462,X'S) H   ( 463,X'S) 
RIDE C   (  47,X'S) H   ( 471,X'S) 
RIDE C   (  48,X'S) H   ( 482,X'S) H   ( 483,X'S) H   ( 484,X'S) 
RIDE C   (  49,X'S) H   ( 491,X'S) H   ( 492,X'S) H   ( 493,X'S) 
RIDE C   (  52,X'S) H   ( 521,X'S) 
RIDE C   (  53,X'S) H   ( 531,X'S) 
RIDE C   (  54,X'S) H   ( 541,X'S) 
RIDE C   (  55,X'S) H   ( 552,X'S) 
RIDE C   (  56,X'S) H   ( 561,X'S) 
RIDE C   (  58,X'S) H   ( 581,X'S) 
RIDE C   (  59,X'S) H   ( 591,X'S) 
RIDE C   (  60,X'S) H   ( 601,X'S) 
RIDE C   (  61,X'S) H   ( 611,X'S) 
RIDE C   (  62,X'S) H   ( 621,X'S) 
RIDE C   (  64,X'S) H   ( 641,X'S) 
RIDE C   (  65,X'S) H   ( 651,X'S) 
RIDE C   (  66,X'S) H   ( 661,X'S) 
RIDE C   (  67,X'S) H   ( 671,X'S) 
RIDE C   (  68,X'S) H   ( 681,X'S) 
RIDE C   (  70,X'S) H   ( 701,X'S) 
RIDE C   (  71,X'S) H   ( 711,X'S) 
RIDE C   (  72,X'S) H   ( 721,X'S) 
RIDE C   (  73,X'S) H   ( 731,X'S) 
RIDE C   (  74,X'S) H   ( 741,X'S) 
RIDE C   (  76,X'S) H   ( 761,X'S) 
RIDE C   (  77,X'S) H   ( 771,X'S) 
RIDE C   (  78,X'S) H   ( 781,X'S) 
RIDE C   (  79,X'S) H   ( 791,X'S) 
RIDE C   (  80,X'S) H   ( 801,X'S) 
RIDE C   (  82,X'S) H   ( 821,X'S) 
RIDE C   (  83,X'S) H   ( 831,X'S) 
RIDE C   (  84,X'S) H   ( 841,X'S) 
RIDE C   (  85,X'S) H   ( 851,X'S) 
RIDE C   (  86,X'S) H   ( 861,X'S) 
RIDE C   (  88,X'S) H   ( 881,X'S) 
RIDE C   (  89,X'S) H   ( 891,X'S) 
RIDE C   (  90,X'S) H   ( 901,X'S) 
RIDE C   (  91,X'S) H   ( 911,X'S) 
RIDE C   (  92,X'S) H   ( 921,X'S) 
RIDE C   (  94,X'S) H   ( 941,X'S) 
RIDE C   (  95,X'S) H   ( 951,X'S) 
RIDE C   (  96,X'S) H   ( 961,X'S) 
RIDE C   (  97,X'S) H   ( 971,X'S) 
RIDE C   (  98,X'S) H   ( 981,X'S) 
RIDE C   ( 104,X'S) H   (1041,X'S) 
RIDE C   ( 105,X'S) H   (1051,X'S) 
RIDE C   ( 107,X'S) H   (1071,X'S) 
RIDE C   ( 108,X'S) H   (1081,X'S) 
RIDE C   ( 110,X'S) H   (1101,X'S) 
RIDE C   ( 111,X'S) H   (1111,X'S) 
RIDE C   ( 122,X'S) H   (1221,X'S) 
RIDE C   ( 123,X'S) H   (1231,X'S) 
RIDE C   ( 125,X'S) H   (1251,X'S) 
RIDE C   ( 126,X'S) H   (1261,X'S) 
RIDE C   ( 128,X'S) H   (1281,X'S) H   (1282,X'S) 
RIDE C   ( 129,X'S) H   (1291,X'S) H   (1292,X'S) 
CONT H   (1293,X'S) H   (1294,X'S) 
RIDE C   ( 130,X'S) H   (1301,X'S) H   (1302,X'S) 
RIDE C   ( 131,X'S) H   (1311,X'S) H   (1312,X'S) 
RIDE C   ( 132,X'S) H   (1321,X'S) H   (1322,X'S) 
RIDE C   ( 133,X'S) H   (1331,X'S) H   (1332,X'S) 
RIDE C   ( 135,X'S) H   (1351,X'S) 
RIDE C   ( 137,X'S) H   (1371,X'S) 
RIDE C   ( 138,X'S) H   (1381,X'S) 
RIDE C   ( 139,X'S) H   (1391,X'S) 
RIDE C   ( 142,X'S) H   (1421,X'S) H   (1422,X'S) 
CONT H   (1423,X'S) H   (1424,X'S) 
RIDE C   ( 143,X'S) H   (1431,X'S) H   (1432,X'S) 
RIDE C   ( 144,X'S) H   (1441,X'S) H   (1442,X'S) 
RIDE C   ( 145,X'S) H   (1451,X'S) H   (1452,X'S) 
RIDE C   ( 146,X'S) H   (1461,X'S) H   (1462,X'S) 
RIDE C   ( 147,X'S) H   (1471,X'S) H   (1472,X'S) 
RIDE C   ( 150,X'S) H   (1501,X'S) 
RIDE C   ( 151,X'S) H   (1511,X'S) 
RIDE C   ( 153,X'S) H   (1531,X'S) 
RIDE C   ( 154,X'S) H   (1541,X'S) 
RIDE C   ( 204,X'S) H   (2041,X'S) 
RIDE C   ( 205,X'S) H   (2051,X'S) 
RIDE C   ( 207,X'S) H   (2071,X'S) 
RIDE C   ( 208,X'S) H   (2081,X'S) 
RIDE C   ( 210,X'S) H   (2101,X'S) 
RIDE C   ( 211,X'S) H   (2111,X'S) 
RIDE C   ( 222,X'S) H   (2221,X'S) 
RIDE C   ( 223,X'S) H   (2231,X'S) 
RIDE C   ( 225,X'S) H   (2251,X'S) 
RIDE C   ( 226,X'S) H   (2261,X'S) 
RIDE C   ( 230,X'S) H   (2301,X'S) H   (2302,X'S) 
RIDE C   ( 231,X'S) H   (2311,X'S) H   (2312,X'S) 
RIDE C   ( 232,X'S) H   (2321,X'S) H   (2322,X'S) 
RIDE C   ( 233,X'S) H   (2331,X'S) H   (2332,X'S) 
RIDE C   ( 235,X'S) H   (2351,X'S) 
RIDE C   ( 237,X'S) H   (2371,X'S) 
RIDE C   ( 238,X'S) H   (2381,X'S) 
RIDE C   ( 239,X'S) H   (2391,X'S) 
RIDE C   ( 250,X'S) H   (2501,X'S) 
RIDE C   ( 251,X'S) H   (2511,X'S) 
RIDE C   ( 253,X'S) H   (2531,X'S) 
RIDE C   ( 254,X'S) H   (2541,X'S) 
END                                                                             
#
# Punched on 14/03/22 at 16:25:43
#
#LIST     16                                                                    
REM 
REM PHENANTHROLINE 
REM 
SAME N(102) C(103) C(104) C(105) C(106) C(101) AND 
CONT N(102) C(101) C(106) C(105) C(104) C(103) AND 
CONT N(113) C(114) C(109) C(110) C(111) C(112) AND 
CONT N(113) C(112) C(111) C(110) C(109) C(114) AND 
CONT N(202) C(203) C(204) C(205) C(206) C(201) AND 
CONT N(202) C(201) C(206) C(205) C(204) C(203) AND 
CONT N(213) C(214) C(209) C(210) C(211) C(212) AND 
CONT N(213) C(212) C(211) C(210) C(209) C(214) 
SIMU 0.01 N(102) C(103) C(104) C(105) C(106) C(101) AND 
CONT N(102) C(101) C(106) C(105) C(104) C(103) AND 
CONT N(113) C(114) C(109) C(110) C(111) C(112) AND 
CONT N(113) C(112) C(111) C(110) C(109) C(114) AND 
CONT N(202) C(203) C(204) C(205) C(206) C(201) AND 
CONT N(202) C(201) C(206) C(205) C(204) C(203) AND 
CONT N(213) C(214) C(209) C(210) C(211) C(212) AND 
CONT N(213) C(212) C(211) C(210) C(209) C(214) 
DELU 0.01 N(102) C(103) C(104) C(105) C(106) C(101) AND 
CONT N(102) C(101) C(106) C(105) C(104) C(103) AND 
CONT N(113) C(114) C(109) C(110) C(111) C(112) AND 
CONT N(113) C(112) C(111) C(110) C(109) C(114) AND 
CONT N(202) C(203) C(204) C(205) C(206) C(201) AND 
CONT N(202) C(201) C(206) C(205) C(204) C(203) AND 
CONT N(213) C(214) C(209) C(210) C(211) C(212) AND 
CONT N(213) C(212) C(211) C(210) C(209) C(214) 
SAME C(106) C(107) C(108) C(109) C(114) C(101) AND 
CONT C(109) C(108) C(107) C(106) C(101) C(114) AND 
CONT C(206) C(207) C(208) C(209) C(214) C(201) AND 
CONT C(209) C(208) C(207) C(206) C(201) C(214) 
SIMU 0.01 C(106) C(107) C(108) C(109) C(114) C(101) AND 
CONT C(109) C(108) C(107) C(106) C(101) C(114) AND 
CONT C(206) C(207) C(208) C(209) C(214) C(201) AND 
CONT C(209) C(208) C(207) C(206) C(201) C(214) 
DELU 0.01 C(106) C(107) C(108) C(109) C(114) C(101) AND 
CONT C(109) C(108) C(107) C(106) C(101) C(114) AND 
CONT C(206) C(207) C(208) C(209) C(214) C(201) AND 
CONT C(209) C(208) C(207) C(206) C(201) C(214) 
PLANAR C(101) N(102) C(103) C(104) C(105) C(106) C(107) 
CONT   C(108) C(109) C(110) C(111) C(112) N(113) C(114) 
PLANAR C(201) N(202) C(203) C(204) C(205) C(206) C(207) 
CONT   C(208) C(209) C(210) C(211) C(212) N(213) C(214) 
DIST 0,0.01 = MEAN 
CONT C(101) TO C(114) C(107) TO C(108) 
CONT C(201) TO C(214) C(207) TO C(208) 
REM 
REM OPH 
REM 
SAME C(103) C(152) C(151) C(150) C(149) C(154) C(153) O(148) AND 
CONT C(103) C(152) C(153) C(154) C(149) C(150) C(151) O(148) AND 
CONT C(112) C(121) C(122) C(123) C(124) C(125) C(126) O(127) AND 
CONT C(112) C(121) C(126) C(125) C(124) C(123) C(122) O(127) AND 
CONT C(203) C(252) C(251) C(250) C(249) C(254) C(253) O(148) AND 
CONT C(203) C(252) C(253) C(254) C(249) C(250) C(251) O(148) AND 
CONT C(212) C(221) C(222) C(223) C(224) C(225) C(226) O(127) AND 
CONT C(212) C(221) C(226) C(225) C(224) C(223) C(222) O(127) 
SIMU 0.01 C(103) C(152) C(151) C(150) C(149) C(154) C(153) O(148) AND 
CONT C(103) C(152) C(153) C(154) C(149) C(150) C(151) O(148) AND 
CONT C(112) C(121) C(122) C(123) C(124) C(125) C(126) O(127) AND 
CONT C(112) C(121) C(126) C(125) C(124) C(123) C(122) O(127) AND 
CONT C(203) C(252) C(251) C(250) C(249) C(254) C(253) O(148) AND 
CONT C(203) C(252) C(253) C(254) C(249) C(250) C(251) O(148) AND 
CONT C(212) C(221) C(222) C(223) C(224) C(225) C(226) O(127) AND 
CONT C(212) C(221) C(226) C(225) C(224) C(223) C(222) O(127) 
DELU 0.01 C(103) C(152) C(151) C(150) C(149) C(154) C(153) O(148) AND 
CONT C(103) C(152) C(153) C(154) C(149) C(150) C(151) O(148) AND 
CONT C(112) C(121) C(122) C(123) C(124) C(125) C(126) O(127) AND 
CONT C(112) C(121) C(126) C(125) C(124) C(123) C(122) O(127) AND 
CONT C(203) C(252) C(251) C(250) C(249) C(254) C(253) O(148) AND 
CONT C(203) C(252) C(253) C(254) C(249) C(250) C(251) O(148) AND 
CONT C(212) C(221) C(222) C(223) C(224) C(225) C(226) O(127) AND 
CONT C(212) C(221) C(226) C(225) C(224) C(223) C(222) O(127) 
PLANAR C(103) C(152) C(151) C(150) C(149) C(154) C(153) O(148) 
PLANAR C(112) C(121) C(122) C(123) C(124) C(125) C(126) O(127) 
PLANAR C(203) C(252) C(251) C(250) C(249) C(254) C(253) O(148) 
PLANAR C(212) C(221) C(222) C(223) C(224) C(225) C(226) O(127) 
REM 
REM OPHO 
REM 
SAME O(134) C(135) C(136) C(137) C(138) C(139) C(140) O(141) AND 
CONT O(141) C(135) C(140) C(139) C(138) C(137) C(136) O(134) AND 
CONT O(234) C(235) C(236) C(237) C(238) C(239) C(240) O(241) AND 
CONT O(241) C(235) C(240) C(239) C(238) C(237) C(236) O(234) 
SIMU 0.01 O(134) C(135) C(136) C(137) C(138) C(139) C(140) O(141) AND 
CONT O(141) C(135) C(140) C(139) C(138) C(137) C(136) O(134) AND 
CONT O(234) C(235) C(236) C(237) C(238) C(239) C(240) O(241) AND 
CONT O(241) C(235) C(240) C(239) C(238) C(237) C(236) O(234) 
DELU 0.01 O(134) C(135) C(136) C(137) C(138) C(139) C(140) O(141) AND 
CONT O(141) C(135) C(140) C(139) C(138) C(137) C(136) O(134) AND 
CONT O(234) C(235) C(236) C(237) C(238) C(239) C(240) O(241) AND 
CONT O(241) C(235) C(240) C(239) C(238) C(237) C(236) O(234) 
REM 
REM ALKYL 
REM 
DIST 0,0.01 = MEAN 
CONT C(128) TO C(129) C(129) TO C(130) C(130) TO C(131) 
CONT C(131) TO C(132) C(132) TO C(133) 
CONT C(129) TO C(230) C(231) TO C(232) C(232) TO C(233) 
CONT C(142) TO C(143) C(143) TO C(144) C(144) TO C(145) 
CONT C(145) TO C(146) C(146) TO C(147) 
DIST 0,0.01 = MEAN 
CONT C(133) TO C(136) C(233) TO C(236) 
CONT C(140) TO C(142) C(240) TO C(142) 
U(IJ) 0.0, 0.01 = C(130) TO C(230) 
U(IJ) 0.0, 0.01 = C(131) TO C(231) 
U(IJ) 0.0, 0.01 = C(132) TO C(232) 
U(IJ) 0.0, 0.01 = C(133) TO C(233) 
U(IJ) 0.0, 0.01 = O(134) TO O(234) 
U(IJ) 0.0, 0.01 = O(141) TO O(241) 
U(IJ) 0.0, 0.01 = C(129) TO C(130) 
U(IJ) 0.0, 0.01 = C(130) TO C(131) 
U(IJ) 0.0, 0.01 = C(131) TO C(132) 
U(IJ) 0.0, 0.01 = C(132) TO C(133) 
U(IJ) 0.0, 0.01 = C(133) TO O(134) 
U(IJ) 0.0, 0.01 = O(134) TO C(136) 
U(IJ) 0.0, 0.01 = C(129) TO C(230) 
U(IJ) 0.0, 0.01 = C(230) TO C(231) 
U(IJ) 0.0, 0.01 = C(231) TO C(232) 
U(IJ) 0.0, 0.01 = C(232) TO C(233) 
U(IJ) 0.0, 0.01 = C(233) TO O(234) 
U(IJ) 0.0, 0.01 = O(234) TO C(236) 
UQISO 0.02 C(101) UNTIL C(114) 
CONT C(201) UNTIL C(214) 
UQISO 0.02 C(121) UNTIL C(126) 
CONT C(221) UNTIL C(226) 
UQISO 0.02 C(149) UNTIL C(154) 
CONT C(249) UNTIL C(254) 
UQISO 0.02 C(130) UNTIL O(141) 
CONT C(230) UNTIL O(241) 
UQISO 0.01 O(134) O(234) 
REM   HREST   START (DO NOT REMOVE THIS LINE) 
REM   HREST   END (DO NOT REMOVE THIS LINE) 
REM   SHIFTLIMIT   START (DO NOT REMOVE THIS LINE) 
LIMIT      0.01000000 U[ISO] 
LIMIT      0.01000000 X 
LIMIT      0.01000000 Y 
LIMIT      0.01000000 Z 
LIMIT      0.01000000 U[11] 
LIMIT      0.01000000 U[22] 
LIMIT      0.01000000 U[33] 
LIMIT      0.01000000 U[12] 
LIMIT      0.01000000 U[13] 
LIMIT      0.01000000 U[23] 
LIMIT      0.01000000 OCC 
REM   SHIFTLIMIT   END (DO NOT REMOVE THIS LINE) 
END                                                                             
;


#==============================================================================
# start Validation Reply Form
#==============================================================================
_vrf_PLAT027_3.ma
;
PROBLEM: _diffrn_reflns_theta_full value (too) Low ......      21.30 Degree
RESPONSE: The sample was weakly diffracting and failed give 
diffraction beyond around 22 degrees.  Further, as the sample 
suffered radiation damage, it was not possible to increase
the acquisition time further to increase the diffraction limit.
Despite the limited resolution, the final result gives useful
information and the data quality does not affect the 
conclusions drawn.
;
_vrf_PLAT029_3.ma
;
PROBLEM: _diffrn_measured_fraction_theta_full value Low .      0.958
RESPONSE: Unfortunately, the sample suffered radiation damage
so it was necessary to remove some of the data during 
processing leading to a reduced completeness.  Despite the 
poor completeness, the final result gives useful information 
and the data quality does not affect the conclusions drawn.
;
_vrf_PLAT911_3.ma
;
PROBLEM: Missing FCF Refl Between Thmin & STh/L=    0.600       5800 Report
RESPONSE: Because, the sample suffered radiation damage,
it was necessary to remove some of the data during 
processing.  These reflections were missing from all areas
of the data and led to a reduced completeness.  Despite this, 
the final result gives useful information and the data quality 
does not affect the conclusions drawn.
;
#==============================================================================
# end Validation Reply Form
#==============================================================================
