# Supplementary material for: Masked alkynes for synthesis of threaded carbon chains
Source: Nat Chem. 2023 Nov 16;16(2):193–200. doi: 10.1038/s41557-023-01374-z (PMC10849957; doi:10.1038/s41557-023-01374-z)
Supplement: Supplementary file 3 — Crystallographic structure factors for 3·Ma; CCDC reference 2224109. [file 41557_2023_1374_MOESM3_ESM.fcf]

data_3.ma 
_audit_creation_date        "22-03-14"
_audit_creation_method      'CRYSTALS' 

_cell_length_a                    14.22500(9)
_cell_angle_alpha                 80.7810(4)
_cell_length_b                    21.89290(10)
_cell_angle_beta                  84.0570(4)
_cell_length_c                    23.19440(9)
_cell_angle_gamma                 77.0030(4)
loop_
 _symmetry_equiv_pos_as_xyz
 'x,y,z'
 '-x,-y,-z'

# NOTE FO on scale of Fc,      4.09657
# Status flags: 
#    o - used in refinement 
#    < - excluded by I/sigmaI cutoff 
#    l - excluded at low resolution  
#    h - excluded at high resolution  
#    x - excluded for another reason  

loop_
_refln_index_h
_refln_index_k
_refln_index_l
_refln_F_squared_meas
_refln_F_squared_calc
_refln_F_squared_sigma
_refln_include_status
_refln_refinement_status
_refln_refinement_weight
   1   0   0    12516.56     8995.53      366.65 o incl   0.1139E-05  # Theta= 1.43
   2   0   0    10903.88    12164.68      265.22 o incl   0.9542E-06  # Theta= 2.86
   3   0   0    80571.73    80140.50     1674.46 o incl   0.2222E-07  # Theta= 4.29
   4   0   0    42798.08    41078.95      898.34 o incl   0.8135E-07  # Theta= 5.72
   5   0   0     4194.74     3700.66      106.13 o incl   0.7279E-05  # Theta= 7.16
   6   0   0      489.36      512.45       16.31 o incl   0.1729E-03  # Theta= 8.60
   7   0   0       22.97       46.52        7.46 o incl   0.2767E-02  # Theta=10.04
   8   0   0      238.52      226.13       11.39 o incl   0.4476E-03  # Theta=11.50
   9   0   0    18486.56    18498.72      389.89 o incl   0.4003E-06  # Theta=12.96
  10   0   0      118.74      111.02        8.04 o incl   0.9817E-03  # Theta=14.43
 -12   1   0        1.32       14.80        4.42 o incl   0.1022E-01  # Theta=17.63
 -11   1   0     2955.18     3703.26       80.17 o incl   0.9141E-05  # Theta=16.14
 -10   1   0      896.76     1189.86       29.44 o incl   0.5936E-04  # Theta=14.66
  -9   1   0       83.45       55.23        9.73 o incl   0.1640E-02  # Theta=13.19
  -8   1   0    25368.46    24988.36      756.88 o incl   0.2073E-06  # Theta=11.74
  -7   1   0     5139.46     5032.62      111.60 o incl   0.4626E-05  # Theta=10.29
  -6   1   0     4849.97     4849.66      125.53 o incl   0.4877E-05  # Theta= 8.85
  -5   1   0     2622.17     1954.63       71.32 o incl   0.1916E-04  # Theta= 7.41
  -4   1   0    12415.93    12713.80      264.75 o incl   0.8379E-06  # Theta= 5.99
  -3   1   0    42594.93    42409.33     1031.48 o incl   0.7681E-07  # Theta= 4.58
  -2   1   0    34605.46    32456.48      731.58 o incl   0.1266E-06  # Theta= 3.19
  -1   1   0     4793.08     3725.29      119.12 o incl   0.6554E-05  # Theta= 1.86
   1   1   0    66797.88    75388.47     1609.33 o incl   0.2696E-07  # Theta= 1.53
   2   1   0     1917.77     1588.18       57.41 o incl   0.2880E-04  # Theta= 2.81
   3   1   0   124407.88   131025.62     2774.25 o incl   0.8651E-08  # Theta= 4.19
   4   1   0     8144.62     6437.96      244.01 o incl   0.2318E-05  # Theta= 5.60
   5   1   0      600.13     1200.77       18.06 o incl   0.6850E-04  # Theta= 7.02
   6   1   0       19.21      282.27        6.11 o incl   0.5648E-03  # Theta= 8.45
   7   1   0     6374.78     6102.25      202.79 o incl   0.2980E-05  # Theta= 9.88
   8   1   0     1039.42      553.92       31.70 o incl   0.1018E-03  # Theta=11.33
 -13   2   0     1423.51     2169.93       37.09 o incl   0.2503E-04  # Theta=19.41
 -12   2   0      460.79      719.08       19.35 o incl   0.1278E-03  # Theta=17.91
 -11   2   0     1759.71     1518.91       54.99 o incl   0.3151E-04  # Theta=16.43
 -10   2   0     9087.29     9225.01      234.31 o incl   0.1497E-05  # Theta=14.95
  -9   2   0     3680.88     3433.80       84.50 o incl   0.8841E-05  # Theta=13.49
  -8   2   0     6572.54     6891.93      146.13 o incl   0.2685E-05  # Theta=12.04
  -7   2   0       28.36       11.50       10.91 o incl   0.3992E-02  # Theta=10.61
  -6   2   0     1808.16     2146.80       45.29 o incl   0.2245E-04  # Theta= 9.18
  -5   2   0     6834.14     6794.58      209.97 o incl   0.2544E-05  # Theta= 7.78
  -4   2   0     4867.11     5388.89      154.33 o incl   0.4175E-05  # Theta= 6.39
  -3   2   0     7121.57     6372.01      152.11 o incl   0.2795E-05  # Theta= 5.03
  -2   2   0    10238.48     9263.15      306.74 o incl   0.1310E-05  # Theta= 3.73
  -1   2   0    38071.74    38378.54     1135.04 o incl   0.9077E-07  # Theta= 2.58
   0   2   0     3513.81     1650.12       77.71 o incl   0.1765E-04  # Theta= 1.87
   1   2   0    33053.40    27141.91      983.11 o incl   0.1504E-06  # Theta= 2.10
   2   2   0    44804.18    49172.88     1075.23 o incl   0.6183E-07  # Theta= 3.06
   3   2   0     3745.78     4184.75       80.23 o incl   0.7000E-05  # Theta= 4.30
   4   2   0     3233.11     3416.90       79.20 o incl   0.9670E-05  # Theta= 5.63
   5   2   0      196.29       32.03        9.18 o incl   0.1262E-02  # Theta= 7.00
 -14   3   0       21.05       11.09        8.65 o incl   0.5383E-02  # Theta=21.24
 -13   3   0      110.84      124.20       13.80 o incl   0.8360E-03  # Theta=19.73
 -12   3   0     1161.68     1298.38       36.30 o incl   0.4754E-04  # Theta=18.24
 -11   3   0      148.03      224.99       16.95 o incl   0.4818E-03  # Theta=16.76
 -10   3   0      969.32      944.73       35.71 o incl   0.6881E-04  # Theta=15.30
  -9   3   0       30.13       20.99       11.69 o incl   0.3068E-02  # Theta=13.85
  -8   3   0     2297.28     2367.12       58.90 o incl   0.1749E-04  # Theta=12.42
  -7   3   0     4502.66     5296.05      104.46 o incl   0.4730E-05  # Theta=11.00
  -6   3   0    11162.06    11260.95      277.00 o incl   0.1023E-05  # Theta= 9.61
  -5   3   0    12498.23    12701.38      265.63 o incl   0.8347E-06  # Theta= 8.23
  -4   3   0    14476.03    14374.26      315.45 o incl   0.6487E-06  # Theta= 6.89
  -3   3   0     1420.42     1247.84       55.58 o incl   0.4185E-04  # Theta= 5.60
  -2   3   0     6368.24     4957.61      163.46 o incl   0.3852E-05  # Theta= 4.41
  -1   3   0       31.04       14.81       10.04 o incl   0.3949E-02  # Theta= 3.41
   0   3   0     5830.87     6274.37      125.13 o incl   0.3284E-05  # Theta= 2.80
   1   3   0    14574.77    14282.43      356.09 o incl   0.6387E-06  # Theta= 2.86
   2   3   0     9220.55     8667.00      196.68 o incl   0.1627E-05  # Theta= 3.55
   3   3   0    23310.97    22186.62      562.92 o incl   0.2656E-06  # Theta= 4.60
   4   3   0       26.22       97.99        6.29 o incl   0.1530E-02  # Theta= 5.81
   5   3   0     3949.05     3505.29       87.53 o incl   0.8159E-05  # Theta= 7.11
   6   3   0    15386.98    10259.10      650.44 o incl   0.6952E-06  # Theta= 8.46
 -15   4   0      693.85     1062.34       45.32 o incl   0.6702E-04  # Theta=23.13
 -14   4   0     1063.33     1428.02       66.79 o incl   0.3906E-04  # Theta=21.60
 -13   4   0      731.02      989.22       57.60 o incl   0.6499E-04  # Theta=20.10
 -12   4   0     1932.15     2004.50       54.02 o incl   0.2304E-04  # Theta=18.62
 -11   4   0      215.08      215.97       16.82 o incl   0.4507E-03  # Theta=17.15
 -10   4   0      808.28      834.01       30.28 o incl   0.8677E-04  # Theta=15.70
  -9   4   0     1634.84     1659.76       53.00 o incl   0.3016E-04  # Theta=14.27
  -8   4   0      162.32      145.43       17.75 o incl   0.6180E-03  # Theta=12.85
  -7   4   0        9.44        1.30       14.35 o incl   0.4203E-02  # Theta=11.46
  -6   4   0      103.22       58.98       14.98 o incl   0.1230E-02  # Theta=10.10
  -5   4   0     1055.33      910.11       34.60 o incl   0.6896E-04  # Theta= 8.77
  -4   4   0      685.24      657.38       51.47 o incl   0.9432E-04  # Theta= 7.48
  -3   4   0    22320.97    19438.10      477.39 o incl   0.3253E-06  # Theta= 6.27
  -2   4   0    38215.76    38577.99      928.97 o incl   0.9377E-07  # Theta= 5.17
  -1   4   0    22259.81    21318.74      476.73 o incl   0.2930E-06  # Theta= 4.28
   0   4   0    40161.92    38359.38      853.81 o incl   0.9247E-07  # Theta= 3.74
   1   4   0      404.58      693.77       16.48 o incl   0.1412E-03  # Theta= 3.71
   2   4   0    79505.49    75916.98     2356.40 o incl   0.2245E-07  # Theta= 4.20
   3   4   0   122106.74   122246.80     2548.07 o incl   0.9641E-08  # Theta= 5.06
   4   4   0    41436.16    39665.36      867.25 o incl   0.8726E-07  # Theta= 6.14
   5   4   0     5198.37     4033.80      129.96 o incl   0.5674E-05  # Theta= 7.34
   6   4   0     6639.13     7430.46      140.19 o incl   0.2465E-05  # Theta= 8.62
   7   4   0    14407.11    10625.22      354.03 o incl   0.8891E-06  # Theta= 9.95
 -15   5   0      102.38      162.88       19.07 o incl   0.6293E-03  # Theta=23.52
 -14   5   0      152.05      126.37       24.25 o incl   0.5706E-03  # Theta=22.00
 -13   5   0      -21.05        7.64       29.70 o incl   0.1023E-02  # Theta=20.51
 -12   5   0        9.95        7.68       19.90 o incl   0.2180E-02  # Theta=19.03
 -11   5   0     1492.33     1395.97       47.48 o incl   0.3817E-04  # Theta=17.58
 -10   5   0      643.02      675.66       27.01 o incl   0.1164E-03  # Theta=16.15
  -9   5   0     2336.71     2260.97       63.37 o incl   0.1824E-04  # Theta=14.73
  -8   5   0     1482.85     1700.71       53.64 o incl   0.3061E-04  # Theta=13.34
  -7   5   0       54.37       20.57       15.10 o incl   0.2083E-02  # Theta=11.98
  -6   5   0      259.20      315.66       22.42 o incl   0.2982E-03  # Theta=10.65
  -5   5   0     3233.11     3289.90       79.20 o incl   0.9919E-05  # Theta= 9.36
  -4   5   0     5956.67     6007.98      139.12 o incl   0.3355E-05  # Theta= 8.14
  -3   5   0     5311.21     5757.32      143.30 o incl   0.3757E-05  # Theta= 6.99
  -2   5   0     3836.59     4364.51      106.57 o incl   0.6366E-05  # Theta= 5.98
  -1   5   0    12243.08    11512.28      262.90 o incl   0.9502E-06  # Theta= 5.17
   0   5   0     1125.67      723.05       35.74 o incl   0.7894E-04  # Theta= 4.68
   1   5   0      243.61      215.73       16.62 o incl   0.4304E-03  # Theta= 4.59
   2   5   0     5192.46     4274.81      118.08 o incl   0.5379E-05  # Theta= 4.94
   3   5   0   164313.45   160120.75     4848.87 o incl   0.5184E-08  # Theta= 5.64
   4   5   0     4431.48     4296.27      114.54 o incl   0.5976E-05  # Theta= 6.58
   5   5   0       93.47      190.99       13.47 o incl   0.6314E-03  # Theta= 7.68
   6   5   0    19537.08    17928.31      480.98 o incl   0.3890E-06  # Theta= 8.88
   7   5   0    10861.15     9021.72      230.54 o incl   0.1386E-05  # Theta=10.15
   8   5   0     2396.50     2247.04       60.16 o incl   0.1803E-04  # Theta=11.46
 -15   6   0       87.24      138.37       35.97 o incl   0.4301E-03  # Theta=23.95
 -14   6   0      578.25      638.61       41.37 o incl   0.1126E-03  # Theta=22.44
 -13   6   0        8.94       22.57       22.79 o incl   0.1510E-02  # Theta=20.96
 -12   6   0       -2.96        0.85       31.72 o incl   0.9831E-03  # Theta=19.49
 -11   6   0       74.71       79.53       18.41 o incl   0.1037E-02  # Theta=18.05
 -10   6   0      789.75      794.25       43.75 o incl   0.8265E-04  # Theta=16.64
  -9   6   0     4935.94     4674.51      138.15 o incl   0.4946E-05  # Theta=15.25
  -8   6   0      737.68      793.92       31.15 o incl   0.9292E-04  # Theta=13.88
  -7   6   0      655.54      590.69       33.56 o incl   0.1218E-03  # Theta=12.55
  -6   6   0     3831.51     3795.11       96.36 o incl   0.7544E-05  # Theta=11.26
  -5   6   0       26.22       19.24       15.94 o incl   0.2390E-02  # Theta=10.02
  -4   6   0     4226.64     4793.45      101.21 o incl   0.5498E-05  # Theta= 8.85
  -3   6   0       19.57       42.03       15.95 o incl   0.1947E-02  # Theta= 7.77
  -2   6   0     6585.83     6104.34      152.93 o incl   0.3092E-05  # Theta= 6.83
  -1   6   0      237.26      136.14       18.93 o incl   0.5395E-03  # Theta= 6.08
   0   6   0    67455.93    69284.72     1425.72 o incl   0.3029E-07  # Theta= 5.62
   1   6   0    12206.85    11598.07      262.51 o incl   0.9454E-06  # Theta= 5.49
   2   6   0     2281.60     2061.02       66.53 o incl   0.1988E-04  # Theta= 5.74
   3   6   0    27241.82    26548.97      581.48 o incl   0.1930E-06  # Theta= 6.30
   4   6   0    84669.15    84269.27     1764.19 o incl   0.2017E-07  # Theta= 7.12
   5   6   0    39670.85    38037.64     1174.95 o incl   0.8895E-07  # Theta= 8.11
   6   6   0      259.20      210.46       14.51 o incl   0.4337E-03  # Theta= 9.23
   7   6   0     3067.57     3290.05       72.61 o incl   0.1039E-04  # Theta=10.43
   8   6   0       35.28       10.69        7.30 o incl   0.5050E-02  # Theta=11.69
   9   6   0     6128.62     4277.34      153.94 o incl   0.4632E-05  # Theta=12.99
 -14   7   0      259.20      296.75       48.81 o incl   0.1975E-03  # Theta=22.91
 -13   7   0     1463.98     1334.36       72.10 o incl   0.3576E-04  # Theta=21.44
 -12   7   0      549.08      567.79       44.16 o incl   0.1204E-03  # Theta=19.99
 -11   7   0      223.58      223.95       22.05 o incl   0.3963E-03  # Theta=18.57
 -10   7   0     1705.15     1779.61       64.28 o incl   0.2656E-04  # Theta=17.17
  -9   7   0     3058.50     3347.82       81.56 o incl   0.1006E-04  # Theta=15.80
  -8   7   0     1042.06     1105.39       44.96 o incl   0.5564E-04  # Theta=14.47
  -7   7   0     5937.71     5727.90      164.15 o incl   0.3478E-05  # Theta=13.17
  -6   7   0     3360.12     3430.18       99.73 o incl   0.9049E-05  # Theta=11.91
  -5   7   0     6083.81     5582.64      146.98 o incl   0.3616E-05  # Theta=10.72
  -4   7   0     3398.22     3311.93      100.30 o incl   0.9349E-05  # Theta= 9.60
  -3   7   0     1783.85     2053.16       55.37 o incl   0.2318E-04  # Theta= 8.58
  -2   7   0     4719.63     4118.28      129.46 o incl   0.5929E-05  # Theta= 7.70
  -1   7   0     1572.51     1494.28       48.73 o incl   0.3426E-04  # Theta= 7.00
   0   7   0     4221.32     4122.37      117.11 o incl   0.6340E-05  # Theta= 6.56
   1   7   0    11847.44    12365.16      303.21 o incl   0.8782E-06  # Theta= 6.41
   2   7   0      383.44      340.55       19.25 o incl   0.2530E-03  # Theta= 6.57
   3   7   0      700.34      924.16       30.36 o incl   0.8274E-04  # Theta= 7.04
   4   7   0      301.70      264.19       19.92 o incl   0.3326E-03  # Theta= 7.74
   5   7   0     8026.74     8224.58      176.17 o incl   0.1915E-05  # Theta= 8.63
   6   7   0     2180.98     2288.85       57.39 o incl   0.1866E-04  # Theta= 9.66
   7   7   0     2258.18     1971.16       54.51 o incl   0.2175E-04  # Theta=10.78
   8   7   0     1150.54     1197.44       36.13 o incl   0.5193E-04  # Theta=11.98
   9   7   0      353.56      214.75       15.41 o incl   0.3733E-03  # Theta=13.24
  10   7   0     1946.58     1213.80       90.37 o incl   0.3047E-04  # Theta=14.54
 -13   8   0      284.86      343.36       37.34 o incl   0.2210E-03  # Theta=21.96
 -12   8   0      -13.29        0.89       27.18 o incl   0.1285E-02  # Theta=20.53
 -11   8   0     1047.36     1039.81       63.64 o incl   0.5286E-04  # Theta=19.12
 -10   8   0      226.03      176.92       23.40 o incl   0.4383E-03  # Theta=17.74
  -9   8   0      491.17      469.60       34.50 o incl   0.1588E-03  # Theta=16.40
  -8   8   0     3685.85     3624.67       99.48 o incl   0.8141E-05  # Theta=15.09
  -7   8   0      237.26      245.35       21.45 o incl   0.3756E-03  # Theta=13.82
  -6   8   0      282.10      320.80       22.02 o incl   0.2879E-03  # Theta=12.61
  -5   8   0     9561.95     9148.92      248.36 o incl   0.1446E-05  # Theta=11.45
  -4   8   0     1377.52     1543.10       45.61 o incl   0.3660E-04  # Theta=10.38
  -3   8   0     6977.12     6759.17      164.25 o incl   0.2618E-05  # Theta= 9.41
  -2   8   0     1156.11     1017.58       41.79 o incl   0.5816E-04  # Theta= 8.58
  -1   8   0     2158.08     1790.02       87.54 o incl   0.2162E-04  # Theta= 7.93
   0   8   0     1839.65     1776.66       52.71 o incl   0.2701E-04  # Theta= 7.50
   1   8   0     1047.36      998.50       37.12 o incl   0.6372E-04  # Theta= 7.33
   2   8   0      513.21      531.01       27.84 o incl   0.1509E-03  # Theta= 7.44
   3   8   0      307.42      249.99       25.86 o incl   0.3098E-03  # Theta= 7.81
   4   8   0     2784.03     2774.47       73.49 o incl   0.1311E-04  # Theta= 8.42
   5   8   0    11196.71    11109.02      286.09 o incl   0.1028E-05  # Theta= 9.22
   6   8   0     1505.02     1606.79       50.86 o incl   0.3241E-04  # Theta=10.16
   7   8   0      831.74      870.61       28.35 o incl   0.8256E-04  # Theta=11.21
   8   8   0       45.69       15.53       11.08 o incl   0.3071E-02  # Theta=12.35
   9   8   0      724.39      719.15       24.26 o incl   0.1069E-03  # Theta=13.55
  10   8   0     1435.90     1302.95       40.36 o incl   0.4224E-04  # Theta=14.80
 -13   9   0      388.27      413.32       62.96 o incl   0.1233E-03  # Theta=22.51
 -12   9   0      471.40      509.74       46.25 o incl   0.1328E-03  # Theta=21.10
 -11   9   0      923.95      882.43       87.17 o incl   0.5067E-04  # Theta=19.71
 -10   9   0       90.33      128.64       28.03 o incl   0.5614E-03  # Theta=18.35
  -9   9   0       86.48      119.40       22.86 o incl   0.6954E-03  # Theta=17.03
  -8   9   0     1392.77     1385.57       48.92 o incl   0.3944E-04  # Theta=15.75
  -7   9   0      344.38      310.73       25.85 o incl   0.2662E-03  # Theta=14.52
  -6   9   0       21.43       35.43       16.31 o incl   0.1923E-02  # Theta=13.34
  -5   9   0       68.48       62.41       17.63 o incl   0.1210E-02  # Theta=12.22
  -4   9   0       81.96       54.91       18.54 o incl   0.1147E-02  # Theta=11.19
  -3   9   0     5601.69     6286.77      159.43 o incl   0.3221E-05  # Theta=10.27
  -2   9   0     3750.80     3988.72      140.50 o incl   0.6782E-05  # Theta= 9.48
  -1   9   0     1111.96     1101.64       40.98 o incl   0.5542E-04  # Theta= 8.86
   0   9   0     3417.35     3234.91      105.37 o incl   0.9438E-05  # Theta= 8.44
   1   9   0      233.49      147.71       23.79 o incl   0.4821E-03  # Theta= 8.26
   2   9   0     1664.79     1701.54       50.14 o incl   0.2961E-04  # Theta= 8.32
   3   9   0     5281.40     5251.91      125.04 o incl   0.4255E-05  # Theta= 8.62
   4   9   0     1889.18     2007.17       53.42 o incl   0.2321E-04  # Theta= 9.15
   5   9   0     2677.00     2396.11       72.06 o incl   0.1561E-04  # Theta= 9.86
   6   9   0    12370.33    11408.22      273.38 o incl   0.9484E-06  # Theta=10.72
   7   9   0    18586.95    18341.87      402.12 o incl   0.4022E-06  # Theta=11.70
   8   9   0     3543.01     3811.67       97.54 o incl   0.7831E-05  # Theta=12.77
   9   9   0     1317.37     1020.83       44.61 o incl   0.5392E-04  # Theta=13.92
  10   9   0     1005.36     1076.34       33.77 o incl   0.6069E-04  # Theta=15.13
  11   9   0        4.36       17.35        5.82 o incl   0.7390E-02  # Theta=16.38
 -12  10   0      166.52      234.74       56.03 o incl   0.1979E-03  # Theta=21.70
 -11  10   0        8.22       46.50       33.36 o incl   0.7274E-03  # Theta=20.33
 -10  10   0     1158.89     1192.83       47.42 o incl   0.4955E-04  # Theta=18.99
  -9  10   0     1341.27     1328.55       57.01 o incl   0.4050E-04  # Theta=17.70
  -8  10   0        1.51        7.83       17.72 o incl   0.2759E-02  # Theta=16.44
  -7  10   0     1153.32     1356.14       44.52 o incl   0.4393E-04  # Theta=15.24
  -6  10   0     1982.90     2051.79       62.02 o incl   0.2193E-04  # Theta=14.09
  -5  10   0     1184.13     1218.11       64.85 o incl   0.4355E-04  # Theta=13.02
  -4  10   0       11.84        4.85       21.43 o incl   0.1943E-02  # Theta=12.03
  -3  10   0      570.40      518.69       31.31 o incl   0.1440E-03  # Theta=11.15
  -2  10   0       17.46       16.47       22.25 o incl   0.1579E-02  # Theta=10.39
  -1  10   0     6342.12     6182.03      176.17 o incl   0.3022E-05  # Theta= 9.80
   0  10   0     2555.48     2595.96       74.55 o incl   0.1465E-04  # Theta= 9.39
   1  10   0       32.89       87.00       19.27 o incl   0.1067E-02  # Theta= 9.19
   2  10   0     1005.36     1096.55       54.55 o incl   0.5371E-04  # Theta= 9.21
   3  10   0      298.86      206.51       24.08 o incl   0.3604E-03  # Theta= 9.46
   4  10   0      911.54      924.58       37.10 o incl   0.7111E-04  # Theta= 9.91
   5  10   0     7521.13     7968.96      170.53 o incl   0.2086E-05  # Theta=10.55
   6  10   0    43512.93    43988.55     1059.62 o incl   0.7225E-07  # Theta=11.33
   7  10   0    13997.03    13665.27      348.96 o incl   0.6904E-06  # Theta=12.24
   8  10   0        0.61        0.76       11.22 o incl   0.7686E-02  # Theta=13.25
   9  10   0     4464.26     4118.56      120.43 o incl   0.6189E-05  # Theta=14.34
  10  10   0      144.07      142.72       15.73 o incl   0.6806E-03  # Theta=15.50
  11  10   0        5.84        3.33       13.66 o incl   0.4586E-02  # Theta=16.72
  12  10   0      422.91      483.75       16.85 o incl   0.1920E-03  # Theta=17.98
 -11  11   0      218.70       81.16       58.16 o incl   0.2246E-03  # Theta=20.98
 -10  11   0     5216.10     5076.48      201.19 o incl   0.4021E-05  # Theta=19.66
  -9  11   0      537.62      596.99       34.19 o incl   0.1291E-03  # Theta=18.39
  -8  11   0      739.91      727.96       37.89 o incl   0.9474E-04  # Theta=17.16
  -7  11   0      361.31      438.20       28.03 o incl   0.1961E-03  # Theta=15.99
  -6  11   0     1671.49     1811.55       66.99 o incl   0.2634E-04  # Theta=14.88
  -5  11   0      339.83      273.92       27.19 o incl   0.2796E-03  # Theta=13.84
  -4  11   0     2689.73     2304.85       89.23 o incl   0.1541E-04  # Theta=12.88
  -3  11   0     1935.75     2087.74       86.51 o incl   0.1999E-04  # Theta=12.03
  -2  11   0     1644.80     1788.67       56.49 o incl   0.2794E-04  # Theta=11.31
  -1  11   0     1284.87     1234.74       67.55 o incl   0.4112E-04  # Theta=10.74
   0  11   0      381.84      315.86       27.22 o incl   0.2415E-03  # Theta=10.34
   1  11   0     1543.40     1445.51       74.03 o incl   0.3243E-04  # Theta=10.13
   2  11   0     1326.31     1716.38       47.74 o incl   0.3266E-04  # Theta=10.12
   3  11   0     8107.69     7893.46      191.81 o incl   0.1963E-05  # Theta=10.32
   4  11   0      891.86      990.82       36.70 o incl   0.6857E-04  # Theta=10.71
   5  11   0      398.02      305.90       24.52 o incl   0.2570E-03  # Theta=11.27
   6  11   0     6486.47     6069.04      178.16 o incl   0.3045E-05  # Theta=11.99
   7  11   0      522.53      458.39       26.22 o incl   0.1690E-03  # Theta=12.83
   8  11   0     9212.68     8324.62      290.97 o incl   0.1591E-05  # Theta=13.78
   9  11   0     1395.83     1268.25       61.22 o incl   0.4034E-04  # Theta=14.82
  10  11   0     4317.68     3855.80      102.29 o incl   0.6903E-05  # Theta=15.93
  11  11   0      228.50      159.53       16.10 o incl   0.5360E-03  # Theta=17.10
  12  11   0      119.64      142.32       10.75 o incl   0.8024E-03  # Theta=18.32
 -10  12   0      125.07      187.72       39.40 o incl   0.3331E-03  # Theta=20.36
  -9  12   0     5504.00     5118.17      145.88 o incl   0.4183E-05  # Theta=19.11
  -8  12   0       71.91       64.77       25.01 o incl   0.8594E-03  # Theta=17.91
  -7  12   0     2758.15     2767.25      120.48 o incl   0.1180E-04  # Theta=16.77
  -6  12   0      467.85      463.92       31.90 o incl   0.1667E-03  # Theta=15.68
  -5  12   0      327.86      301.37       34.12 o incl   0.2408E-03  # Theta=14.67
  -4  12   0        6.24       11.75       17.81 o incl   0.2566E-02  # Theta=13.75
  -3  12   0     1628.22     1840.52       56.20 o incl   0.2719E-04  # Theta=12.93
  -2  12   0     7274.50     6810.80      202.65 o incl   0.2473E-05  # Theta=12.24
  -1  12   0     1184.13     1149.03       47.93 o incl   0.4974E-04  # Theta=11.68
   0  12   0     6102.99     6341.30      153.61 o incl   0.3100E-05  # Theta=11.29
   1  12   0      450.30      510.60       29.56 o incl   0.1636E-03  # Theta=11.07
   2  12   0     5540.53     5343.24      158.56 o incl   0.3899E-05  # Theta=11.04
   3  12   0       56.82       22.18       21.62 o incl   0.1364E-02  # Theta=11.19
   4  12   0       18.15        0.20       18.85 o incl   0.2475E-02  # Theta=11.53
   5  12   0       31.50       28.35       16.09 o incl   0.2055E-02  # Theta=12.04
   6  12   0      141.14      167.44       18.49 o incl   0.5874E-03  # Theta=12.69
   7  12   0      389.88      346.64       27.50 o incl   0.2285E-03  # Theta=13.47
   8  12   0       95.06       84.93       16.78 o incl   0.1010E-02  # Theta=14.36
   9  12   0      350.49      357.42       21.47 o incl   0.2505E-03  # Theta=15.34
  10  12   0     2277.68     2107.26       62.56 o incl   0.1983E-04  # Theta=16.40
  11  12   0       40.84       26.77       12.04 o incl   0.2552E-02  # Theta=17.52
  12  12   0       37.76       15.48       13.59 o incl   0.2741E-02  # Theta=18.71
  13  12   0        9.69       30.00        5.87 o incl   0.4870E-02  # Theta=19.94
 -10  13   0      237.26      270.96       63.10 o incl   0.1560E-03  # Theta=21.09
  -9  13   0     1668.14     1512.55       97.04 o incl   0.2695E-04  # Theta=19.86
  -8  13   0     5192.46     4837.11      141.69 o incl   0.4647E-05  # Theta=18.68
  -7  13   0      320.48      317.31       33.74 o incl   0.2350E-03  # Theta=17.56
  -6  13   0     3816.32     3789.64      151.84 o incl   0.6899E-05  # Theta=16.51
  -5  13   0      296.03      307.45       28.19 o incl   0.2707E-03  # Theta=15.53
  -4  13   0       18.50        1.86       19.03 o incl   0.2372E-02  # Theta=14.64
  -3  13   0      162.32      134.61       24.01 o incl   0.5599E-03  # Theta=13.85
  -2  13   0     6342.12     5932.29      156.60 o incl   0.3235E-05  # Theta=13.17
  -1  13   0     3867.10     3335.65      106.99 o incl   0.8374E-05  # Theta=12.63
   0  13   0     9009.35     8852.04      303.29 o incl   0.1485E-05  # Theta=12.24
   1  13   0      131.57      163.76       21.62 o incl   0.5556E-03  # Theta=12.02
   2  13   0     1184.13     1295.72       53.57 o incl   0.4389E-04  # Theta=11.96
   3  13   0     6322.56     6454.15      175.90 o incl   0.2916E-05  # Theta=12.08
   4  13   0       72.61       98.27       21.64 o incl   0.8226E-03  # Theta=12.37
   5  13   0        6.04       22.23       19.74 o incl   0.1908E-02  # Theta=12.82
   6  13   0      974.43      823.28       38.36 o incl   0.7639E-04  # Theta=13.42
   7  13   0     1892.74     2039.26       57.03 o incl   0.2256E-04  # Theta=14.14
   8  13   0     1708.54     1627.71       60.96 o incl   0.2937E-04  # Theta=14.97
   9  13   0      409.54      423.26       28.19 o incl   0.1963E-03  # Theta=15.90
  10  13   0      138.23      146.81       18.30 o incl   0.6313E-03  # Theta=16.91
  11  13   0      526.28      488.27       24.43 o incl   0.1638E-03  # Theta=17.99
  12  13   0        3.87        2.10       12.24 o incl   0.5929E-02  # Theta=19.13
  13  13   0       47.37      113.14       22.55 o incl   0.7876E-03  # Theta=20.33
  -9  14   0       11.84        3.91       54.13 o incl   0.3354E-03  # Theta=20.63
  -8  14   0     4226.64     3854.88      143.82 o incl   0.6525E-05  # Theta=19.48
  -7  14   0        7.99        4.41       22.70 o incl   0.1779E-02  # Theta=18.38
  -6  14   0     1264.39     1361.35       55.35 o incl   0.4107E-04  # Theta=17.35
  -5  14   0     3484.73     3294.14      101.57 o incl   0.9176E-05  # Theta=16.40
  -4  14   0     1903.45     2001.27       67.92 o incl   0.2258E-04  # Theta=15.53
  -3  14   0      188.34      145.01       24.74 o incl   0.5063E-03  # Theta=14.77
  -2  14   0     1432.80     1310.86       62.03 o incl   0.3844E-04  # Theta=14.11
  -1  14   0     1125.67     1157.52       65.97 o incl   0.4629E-04  # Theta=13.59
   0  14   0      663.96      581.76       35.89 o incl   0.1215E-03  # Theta=13.20
   1  14   0     5162.98     5332.25      153.06 o incl   0.4137E-05  # Theta=12.97
   2  14   0     5663.17     5192.13      141.81 o incl   0.4080E-05  # Theta=12.89
   3  14   0      789.75      811.55       43.75 o incl   0.8123E-04  # Theta=12.98
   4  14   0     3076.66     2844.75       99.98 o incl   0.1139E-04  # Theta=13.24
   5  14   0       58.68       62.78       19.46 o incl   0.1139E-02  # Theta=13.64
   6  14   0     1711.92     1623.90       57.63 o incl   0.2957E-04  # Theta=14.18
   7  14   0     1631.53     1542.50       56.26 o incl   0.3217E-04  # Theta=14.85
   8  14   0      167.58      192.21       20.15 o incl   0.4957E-03  # Theta=15.63
   9  14   0     2360.54     2493.30       67.67 o incl   0.1610E-04  # Theta=16.50
  10  14   0     4999.46     4834.06      121.66 o incl   0.4837E-05  # Theta=17.46
  11  14   0      674.56      628.60       34.05 o incl   0.1143E-03  # Theta=18.50
  12  14   0      323.42      274.51       29.47 o incl   0.2740E-03  # Theta=19.60
  13  14   0       40.32       37.06       19.25 o incl   0.1512E-02  # Theta=20.76
  14  14   0      339.83      391.84       21.15 o incl   0.2384E-03  # Theta=21.97
  -8  15   0      222.35      108.76       42.76 o incl   0.3227E-03  # Theta=20.29
  -7  15   0     1189.78     1096.28       53.70 o incl   0.5090E-04  # Theta=19.22
  -6  15   0     1281.93     1305.87       55.74 o incl   0.4160E-04  # Theta=18.22
  -5  15   0      976.99      953.32       48.66 o incl   0.6315E-04  # Theta=17.29
  -4  15   0     2146.68     2293.62       72.13 o incl   0.1830E-04  # Theta=16.44
  -3  15   0      931.44      921.32       45.01 o incl   0.6820E-04  # Theta=15.70
  -2  15   0        9.69       11.50       21.43 o incl   0.1819E-02  # Theta=15.06
  -1  15   0     2123.96     1935.20      101.95 o incl   0.1945E-04  # Theta=14.54
   0  15   0       47.37       54.17       24.25 o incl   0.9942E-03  # Theta=14.16
   1  15   0      466.08      394.75       31.84 o incl   0.1867E-03  # Theta=13.92
   2  15   0     3441.34     3432.31      115.35 o incl   0.8591E-05  # Theta=13.83
   3  15   0     7997.40     7984.18      190.50 o incl   0.1968E-05  # Theta=13.90
   4  15   0       53.17       65.80       23.30 o incl   0.9635E-03  # Theta=14.11
   5  15   0       93.47      102.53       21.39 o incl   0.7801E-03  # Theta=14.47
   6  15   0      380.24      386.97       27.16 o incl   0.2157E-03  # Theta=14.97
   7  15   0       50.81       31.57       19.27 o incl   0.1468E-02  # Theta=15.58
   8  15   0       54.37       59.72       19.33 o incl   0.1191E-02  # Theta=16.31
   9  15   0     7218.70     7032.36      243.64 o incl   0.2284E-05  # Theta=17.14
  10  15   0     1924.95     1597.32      118.62 o incl   0.2172E-04  # Theta=18.06
  11  15   0       18.15       30.04       17.45 o incl   0.1921E-02  # Theta=19.05
  12  15   0       27.07       60.86       22.17 o incl   0.1135E-02  # Theta=20.11
  13  15   0      134.40      167.46       25.65 o incl   0.4932E-03  # Theta=21.23
  14  15   0        9.19        4.75       16.64 o incl   0.3077E-02  # Theta=22.41
  -8  16   0      724.39      664.19      101.44 o incl   0.5399E-04  # Theta=21.13
  -7  16   0      147.04      145.54       27.82 o incl   0.4933E-03  # Theta=20.08
  -6  16   0       97.47       98.41       25.88 o incl   0.6699E-03  # Theta=19.09
  -5  16   0     4247.97     3695.59      138.84 o incl   0.6852E-05  # Theta=18.19
  -4  16   0        7.09        5.51       26.62 o incl   0.1319E-02  # Theta=17.36
  -3  16   0      188.34      196.94       32.61 o incl   0.3611E-03  # Theta=16.64
  -2  16   0     1320.35     1225.35       56.57 o incl   0.4341E-04  # Theta=16.01
  -1  16   0       34.80        7.08       22.23 o incl   0.1608E-02  # Theta=15.51
   0  16   0     2180.98     1877.68       88.00 o incl   0.2072E-04  # Theta=15.13
   1  16   0     1060.66     1065.12       69.38 o incl   0.4951E-04  # Theta=14.88
   2  16   0       11.56        3.48       20.89 o incl   0.2075E-02  # Theta=14.78
   3  16   0       73.31       96.71       21.75 o incl   0.8234E-03  # Theta=14.82
   4  16   0     4530.19     4691.52      121.32 o incl   0.5292E-05  # Theta=15.00
   5  16   0      853.14      840.33       47.86 o incl   0.7477E-04  # Theta=15.32
   6  16   0     2702.49     2639.96      115.00 o incl   0.1259E-04  # Theta=15.77
   7  16   0     6212.29     5395.42      154.98 o incl   0.3646E-05  # Theta=16.35
   8  16   0      116.08      155.15       24.72 o incl   0.5436E-03  # Theta=17.03
   9  16   0        8.46       10.74       19.06 o incl   0.2284E-02  # Theta=17.81
  10  16   0     1270.22     1113.19       52.56 o incl   0.4955E-04  # Theta=18.68
  11  16   0     2572.07     2346.02      108.04 o incl   0.1466E-04  # Theta=19.63
  12  16   0       19.21       17.02       25.86 o incl   0.1246E-02  # Theta=20.65
  13  16   0      157.14      167.25       27.73 o incl   0.4520E-03  # Theta=21.73
  14  16   0      219.92      321.65       27.95 o incl   0.2822E-03  # Theta=22.88
  -7  17   0      737.68      700.60      100.14 o incl   0.5321E-04  # Theta=20.95
  -6  17   0       79.75       50.45       27.07 o incl   0.8252E-03  # Theta=19.99
  -5  17   0     1592.06     1530.27       78.46 o incl   0.2988E-04  # Theta=19.10
  -4  17   0     4073.58     3491.24      135.96 o incl   0.7462E-05  # Theta=18.30
  -3  17   0      951.55     1032.76       65.71 o incl   0.5402E-04  # Theta=17.58
  -2  17   0       14.83       14.09       28.40 o incl   0.1089E-02  # Theta=16.97
  -1  17   0     5335.12     5060.48      143.63 o incl   0.4343E-05  # Theta=16.48
   0  17   0       70.53       46.34       26.15 o incl   0.8953E-03  # Theta=16.10
   1  17   0      222.35      205.27       29.32 o incl   0.3567E-03  # Theta=15.85
   2  17   0     7281.49     6845.90      181.77 o incl   0.2479E-05  # Theta=15.73
   3  17   0      388.27      333.84       32.29 o incl   0.2227E-03  # Theta=15.75
   4  17   0     7004.52     6657.32      178.28 o incl   0.2639E-05  # Theta=15.90
   5  17   0     4530.19     4040.47      121.32 o incl   0.6255E-05  # Theta=16.19
   6  17   0     1198.27     1387.28       56.72 o incl   0.4052E-04  # Theta=16.60
   7  17   0        6.04        5.11       23.96 o incl   0.1631E-02  # Theta=17.13
   8  17   0     1867.87     1697.83       74.36 o incl   0.2578E-04  # Theta=17.77
   9  17   0       11.84        5.42       20.02 o incl   0.2192E-02  # Theta=18.51
  10  17   0      505.81      517.32       47.91 o incl   0.1258E-03  # Theta=19.34
  11  17   0     2001.18     1828.68       95.29 o incl   0.2134E-04  # Theta=20.24
  12  17   0       53.17       36.17       28.08 o incl   0.8959E-03  # Theta=21.23
  13  17   0      298.86      398.85       33.99 o incl   0.2099E-03  # Theta=22.27
  14  17   0      282.10      214.68       48.16 o incl   0.2226E-03  # Theta=23.38
  15  17   0      195.14      228.62       36.62 o incl   0.3016E-03  # Theta=24.54
  -6  18   0     1432.80     1338.27       71.33 o incl   0.3622E-04  # Theta=20.89
  -5  18   0       20.31        4.20       25.11 o incl   0.1416E-02  # Theta=20.02
  -4  18   0     3928.48     3274.31      225.95 o incl   0.6366E-05  # Theta=19.24
  -3  18   0      253.95      181.57       32.64 o incl   0.3425E-03  # Theta=18.54
  -2  18   0      668.19      685.73       44.48 o incl   0.9794E-04  # Theta=17.94
  -1  18   0       88.78      121.57       26.25 o incl   0.6159E-03  # Theta=17.45
   0  18   0     1787.31     1581.27       69.28 o incl   0.2847E-04  # Theta=17.07
   1  18   0      105.73       80.76       29.49 o incl   0.6209E-03  # Theta=16.82
   2  18   0     5401.15     5123.25      204.73 o incl   0.3916E-05  # Theta=16.69
   3  18   0      787.45      796.66       43.68 o incl   0.8386E-04  # Theta=16.69
   4  18   0      443.37      351.82       39.68 o incl   0.1845E-03  # Theta=16.82
   5  18   0     2626.37     2461.40       83.98 o incl   0.1493E-04  # Theta=17.07
   6  18   0      326.38      269.82       41.44 o incl   0.2222E-03  # Theta=17.45
   7  18   0     3877.29     3711.95      127.54 o incl   0.7330E-05  # Theta=17.94
   8  18   0      923.95      981.98       44.83 o incl   0.6517E-04  # Theta=18.54
   9  18   0      436.50      596.18       49.64 o incl   0.1173E-03  # Theta=19.24
  10  18   0      251.34      295.15       38.97 o incl   0.2373E-03  # Theta=20.02
  11  18   0     4136.57     3774.17      163.36 o incl   0.6511E-05  # Theta=20.89
  12  18   0     2664.30     2409.00      169.16 o incl   0.1141E-04  # Theta=21.83
  13  18   0       30.13       75.35       39.58 o incl   0.4875E-03  # Theta=22.85
  -5  19   0      608.18      583.91       48.49 o incl   0.1096E-03  # Theta=20.96
  -4  19   0      808.28      537.30       48.92 o incl   0.1031E-03  # Theta=20.19
  -3  19   0     1787.31     1616.39       72.74 o incl   0.2792E-04  # Theta=19.50
  -2  19   0       -4.36       17.95       25.16 o incl   0.1353E-02  # Theta=18.91
  -1  19   0      865.15      947.11       48.20 o incl   0.6776E-04  # Theta=18.43
   0  19   0       25.80       20.24       24.14 o incl   0.1336E-02  # Theta=18.05
   1  19   0     2538.94     2245.35       86.70 o incl   0.1646E-04  # Theta=17.79
   2  19   0      268.51      204.61       44.30 o incl   0.2491E-03  # Theta=17.65
   3  19   0     3995.52     3628.61      165.72 o incl   0.6781E-05  # Theta=17.64
   4  19   0     1068.68     1107.59       50.89 o incl   0.5316E-04  # Theta=17.74
   5  19   0      812.94      760.91       51.39 o incl   0.8012E-04  # Theta=17.97
   6  19   0      184.98      150.85       27.86 o incl   0.4589E-03  # Theta=18.31
   7  19   0       56.20       71.39       25.80 o incl   0.8364E-03  # Theta=18.77
   8  19   0      685.24      635.75       45.04 o incl   0.1026E-03  # Theta=19.33
   9  19   0       63.81       73.90       34.69 o incl   0.5672E-03  # Theta=19.99
  10  19   0       33.84       15.99       32.89 o incl   0.7957E-03  # Theta=20.73
  11  19   0       93.47       95.76       51.49 o incl   0.2922E-03  # Theta=21.56
  -4  20   0       37.76        9.79       27.69 o incl   0.1091E-02  # Theta=21.15
  -3  20   0      696.01      557.77       47.55 o incl   0.1079E-03  # Theta=20.47
  -2  20   0       89.55       86.15       29.46 o incl   0.6366E-03  # Theta=19.89
  -1  20   0      466.08      361.71       38.91 o incl   0.1786E-03  # Theta=19.41
   0  20   0      466.08      384.51       45.99 o incl   0.1575E-03  # Theta=19.04
   1  20   0      259.20      337.60       38.25 o incl   0.2252E-03  # Theta=18.77
   2  20   0     1871.41     1755.50       70.89 o incl   0.2532E-04  # Theta=18.63
   3  20   0      294.63      161.91       61.88 o incl   0.1758E-03  # Theta=18.59
   4  20   0      487.55      426.25       45.23 o incl   0.1479E-03  # Theta=18.68
   5  20   0      457.28      493.88       36.79 o incl   0.1520E-03  # Theta=18.88
   6  20   0      401.29      288.54       34.47 o incl   0.2283E-03  # Theta=19.19
   7  20   0     1021.01     1028.01       49.74 o incl   0.5850E-04  # Theta=19.61
   8  20   0       26.22       17.70       37.34 o incl   0.6445E-03  # Theta=20.14
   9  20   0      -27.50        1.44       52.84 o incl   0.3483E-03  # Theta=20.76
  10  20   0       35.77       29.63       53.41 o incl   0.3217E-03  # Theta=21.47
  -4  21   0       16.45       19.01       29.91 o incl   0.9646E-03  # Theta=22.12
  -3  21   0      666.07      636.60       54.98 o incl   0.9351E-04  # Theta=21.45
  -2  21   0       15.47        6.85       30.29 o incl   0.1008E-02  # Theta=20.88
  -1  21   0     1678.19     1573.74       70.48 o incl   0.2945E-04  # Theta=20.41
   0  21   0      798.99      768.33       57.90 o incl   0.7592E-04  # Theta=20.03
   1  21   0      592.13      562.22       49.84 o incl   0.1115E-03  # Theta=19.76
   2  21   0       48.50       67.30       27.39 o incl   0.8061E-03  # Theta=19.60
   3  21   0      273.91      259.24       33.90 o incl   0.2758E-03  # Theta=19.56
   4  21   0      162.32      133.53       34.45 o incl   0.4148E-03  # Theta=19.62
   5  21   0      680.96      679.02       51.31 o incl   0.9177E-04  # Theta=19.80
   6  21   0       53.17       44.67       25.09 o incl   0.9909E-03  # Theta=20.09
   7  21   0       13.59        8.58       52.56 o incl   0.3518E-03  # Theta=20.48
   8  21   0     3076.66     3443.82      209.05 o incl   0.7136E-05  # Theta=20.97
  -3  22   0      735.46      696.88       55.55 o incl   0.8468E-04  # Theta=22.44
  -2  22   0       16.78        6.10       32.89 o incl   0.8659E-03  # Theta=21.88
  -1  22   0        2.55        4.84       29.32 o incl   0.1119E-02  # Theta=21.40
   0  22   0     2681.24     2410.57      110.30 o incl   0.1397E-04  # Theta=21.03
   1  22   0       14.51        2.91       30.28 o incl   0.1030E-02  # Theta=20.76
   2  22   0       11.56        7.56       24.24 o incl   0.1522E-02  # Theta=20.59
   3  22   0        9.69        3.05       26.02 o incl   0.1396E-02  # Theta=20.53
   4  22   0      125.07       86.41       29.32 o incl   0.5970E-03  # Theta=20.58
   5  22   0      103.22      110.16       27.47 o incl   0.5994E-03  # Theta=20.73
   6  22   0      801.30     1058.68      104.37 o incl   0.4111E-04  # Theta=20.99
  -3  23   0      212.69      197.50       44.21 o incl   0.2652E-03  # Theta=23.44
  -2  23   0     1953.82     1603.96       90.54 o incl   0.2481E-04  # Theta=22.88
  -1  23   0       -0.81        5.23       28.21 o incl   0.1208E-02  # Theta=22.41
   0  23   0     2127.74     1848.69       83.14 o incl   0.2173E-04  # Theta=22.03
   1  23   0     1486.01     1433.57       78.96 o incl   0.3240E-04  # Theta=21.76
   2  23   0      305.98      304.53       41.56 o incl   0.2150E-03  # Theta=21.58
   3  23   0      215.08      192.14       37.25 o incl   0.3167E-03  # Theta=21.51
   4  23   0      250.04      297.62       37.57 o incl   0.2464E-03  # Theta=21.54
  -2  24   0      197.44      145.82       46.05 o incl   0.2819E-03  # Theta=23.89
  -1  24   0      620.37      534.82       55.10 o incl   0.1062E-03  # Theta=23.42
   0  24   0       33.84       59.42       33.84 o incl   0.6483E-03  # Theta=23.05
   1  24   0     2049.11     1714.72       96.43 o incl   0.2234E-04  # Theta=22.76
   2  24   0      668.19      495.28       65.65 o incl   0.9501E-04  # Theta=22.58
   3  24   0       22.58       70.89       53.34 o incl   0.3036E-03  # Theta=22.50
  -1  25   0      467.85      451.53       81.52 o incl   0.8703E-04  # Theta=24.44
   0  25   0      317.56      208.08       83.22 o incl   0.1088E-03  # Theta=24.06
   1  25   0      109.98      128.51       43.82 o incl   0.3384E-03  # Theta=23.78
   2  25   0      253.95      168.81       52.23 o incl   0.2234E-03  # Theta=23.59
   1  26   0       95.06      110.44       62.31 o incl   0.2099E-03  # Theta=24.80
  -2 -25   1      167.58      198.55       47.73 o incl   0.2542E-03  # Theta=23.75
  -1 -25   1       53.77       26.23       41.45 o incl   0.4999E-03  # Theta=23.94
   0 -25   1       16.78       22.25       58.40 o incl   0.2799E-03  # Theta=24.22
  -3 -24   1      480.34      519.62       86.19 o incl   0.7706E-04  # Theta=22.66
  -2 -24   1      383.44      245.30       52.94 o incl   0.1792E-03  # Theta=22.74
  -1 -24   1      884.53      721.39       63.36 o incl   0.7207E-04  # Theta=22.92
   0 -24   1      388.27      402.62       46.82 o incl   0.1600E-03  # Theta=23.20
   1 -24   1      -13.29        2.49       31.37 o incl   0.9706E-03  # Theta=23.57
   2 -24   1       35.77       11.36       37.73 o incl   0.6346E-03  # Theta=24.03
  -4 -23   1      -19.21        5.43       29.45 o incl   0.1061E-02  # Theta=21.71
  -3 -23   1     2440.82     2025.35      101.19 o incl   0.1754E-04  # Theta=21.67
  -2 -23   1       -4.03       17.66       30.75 o incl   0.9596E-03  # Theta=21.74
  -1 -23   1      -16.78        1.02       27.19 o incl   0.1269E-02  # Theta=21.91
   0 -23   1      362.87      322.32       39.02 o incl   0.2073E-03  # Theta=22.18
   1 -23   1       16.78        7.29       28.19 o incl   0.1141E-02  # Theta=22.55
   2 -23   1      213.88      167.58       38.34 o incl   0.3238E-03  # Theta=23.02
   3 -23   1      531.93      458.70       58.58 o incl   0.1159E-03  # Theta=23.57
  -6 -22   1       51.39      104.95       58.74 o incl   0.2397E-03  # Theta=21.17
  -5 -22   1     2946.28     2449.33      137.86 o incl   0.1214E-04  # Theta=20.91
  -4 -22   1      188.34      190.02       42.73 o incl   0.2827E-03  # Theta=20.75
  -3 -22   1      616.29      710.97       44.75 o incl   0.9817E-04  # Theta=20.69
  -2 -22   1      494.81      391.54       41.92 o incl   0.1614E-03  # Theta=20.75
  -1 -22   1      956.61      794.06       53.22 o incl   0.7144E-04  # Theta=20.91
   0 -22   1      311.74      326.50       37.61 o incl   0.2202E-03  # Theta=21.18
   1 -22   1     3621.47     3118.29      118.33 o incl   0.9199E-05  # Theta=21.55
   2 -22   1       13.29       14.99       34.35 o incl   0.7775E-03  # Theta=22.01
   3 -22   1      195.14      269.97       49.21 o incl   0.2129E-03  # Theta=22.57
  -8 -21   1      202.07      236.61       67.55 o incl   0.1515E-03  # Theta=21.15
  -7 -21   1     1641.47     1421.23      142.74 o incl   0.2173E-04  # Theta=20.66
  -6 -21   1      787.45      650.58       45.98 o incl   0.9430E-04  # Theta=20.26
  -5 -21   1      995.00     1083.35       62.03 o incl   0.5232E-04  # Theta=19.97
  -4 -21   1     1559.54     1488.19       77.65 o incl   0.3068E-04  # Theta=19.79
  -3 -21   1      152.05      128.62       29.30 o incl   0.4874E-03  # Theta=19.72
  -2 -21   1     1942.97     1794.69       75.84 o incl   0.2408E-04  # Theta=19.77
  -1 -21   1     2530.69     2410.49      103.04 o incl   0.1474E-04  # Theta=19.92
   0 -21   1     2489.64     2282.62      106.29 o incl   0.1541E-04  # Theta=20.18
   1 -21   1      154.07      159.32       32.54 o incl   0.4113E-03  # Theta=20.55
   2 -21   1     1377.52     1319.26       76.02 o incl   0.3630E-04  # Theta=21.02
   3 -21   1      203.24      186.47       39.71 o incl   0.3031E-03  # Theta=21.58
   4 -21   1     1867.87     1851.01       99.15 o incl   0.2167E-04  # Theta=22.24
  -9 -20   1      618.33      674.61       87.60 o incl   0.6442E-04  # Theta=20.94
  -8 -20   1       88.78      145.79       37.83 o incl   0.3961E-03  # Theta=20.32
  -7 -20   1     1273.15     1305.52       55.54 o incl   0.4208E-04  # Theta=19.79
  -6 -20   1     4759.11     4301.26      135.65 o incl   0.5528E-05  # Theta=19.37
  -5 -20   1      103.22       82.34       27.47 o incl   0.6719E-03  # Theta=19.05
  -4 -20   1     2469.24     2281.61      101.78 o incl   0.1584E-04  # Theta=18.85
  -3 -20   1       17.80        8.84       48.40 o incl   0.4112E-03  # Theta=18.76
  -2 -20   1      280.73      207.38       38.44 o incl   0.2767E-03  # Theta=18.79
  -1 -20   1     1417.34     1362.13       61.69 o incl   0.3743E-04  # Theta=18.93
   0 -20   1     3265.80     3039.84      121.74 o incl   0.9871E-05  # Theta=19.19
   1 -20   1      200.91      159.03       31.36 o incl   0.4010E-03  # Theta=19.56
   2 -20   1      624.46      598.18       45.04 o incl   0.1100E-03  # Theta=20.03
   3 -20   1      294.63      296.86       35.16 o incl   0.2460E-03  # Theta=20.60
   4 -20   1      297.44      281.02       35.33 o incl   0.2522E-03  # Theta=21.27
 -10 -19   1      -11.56       22.27       46.24 o incl   0.4383E-03  # Theta=20.91
  -9 -19   1       53.17       83.86       38.24 o incl   0.4837E-03  # Theta=20.17
  -8 -19   1     2981.96     2846.84      134.22 o incl   0.1063E-04  # Theta=19.51
  -7 -19   1      294.63      264.03       35.16 o incl   0.2637E-03  # Theta=18.95
  -6 -19   1     5522.25     5205.07      146.12 o incl   0.4109E-05  # Theta=18.49
  -5 -19   1       13.90        0.59       25.66 o incl   0.1435E-02  # Theta=18.15
  -4 -19   1      121.44      110.05       32.50 o incl   0.4952E-03  # Theta=17.92
  -3 -19   1     1249.87     1135.17       55.03 o incl   0.4764E-04  # Theta=17.81
  -2 -19   1     1811.64     1614.19       97.64 o incl   0.2461E-04  # Theta=17.82
  -1 -19   1       17.46        3.94       24.65 o incl   0.1487E-02  # Theta=17.95
   0 -19   1       36.26       37.61       26.15 o incl   0.1025E-02  # Theta=18.20
   1 -19   1      483.94      430.30       39.65 o incl   0.1594E-03  # Theta=18.57
   2 -19   1       47.93       17.75       27.23 o incl   0.1042E-02  # Theta=19.05
   3 -19   1     3374.38     3184.47      109.47 o incl   0.9536E-05  # Theta=19.63
   4 -19   1       42.96       49.12       27.39 o incl   0.8930E-03  # Theta=20.30
   5 -19   1       89.55       57.64       32.56 o incl   0.6220E-03  # Theta=21.07
 -12 -18   1      460.79      401.08       70.35 o incl   0.1066E-03  # Theta=22.01
 -11 -18   1       21.43       16.47       31.86 o incl   0.8671E-03  # Theta=21.07
 -10 -18   1      843.60      943.65       64.25 o incl   0.6067E-04  # Theta=20.20
  -9 -18   1      111.71      136.18       35.50 o incl   0.4266E-03  # Theta=19.41
  -8 -18   1        3.87        6.15       20.94 o incl   0.2101E-02  # Theta=18.72
  -7 -18   1      829.38      866.61       42.47 o incl   0.7700E-04  # Theta=18.12
  -6 -18   1      166.52      120.58       29.60 o incl   0.4894E-03  # Theta=17.63
  -5 -18   1     2056.54     2035.43       70.59 o incl   0.2099E-04  # Theta=17.25
  -4 -18   1     3552.77     3285.80      122.09 o incl   0.8757E-05  # Theta=16.99
  -3 -18   1      277.99      244.16       30.05 o incl   0.3017E-03  # Theta=16.86
  -2 -18   1      259.20      277.76       35.61 o incl   0.2634E-03  # Theta=16.85
  -1 -18   1      792.05      666.81       46.12 o incl   0.9288E-04  # Theta=16.98
   0 -18   1      263.17      228.95       31.90 o incl   0.3094E-03  # Theta=17.22
   1 -18   1       44.59        3.93       24.07 o incl   0.1395E-02  # Theta=17.59
   2 -18   1      877.24      857.72       55.81 o incl   0.6836E-04  # Theta=18.07
   3 -18   1      857.93      760.27       55.20 o incl   0.7594E-04  # Theta=18.66
   4 -18   1        8.70        4.01       42.05 o incl   0.5528E-03  # Theta=19.35
   5 -18   1     3460.59     2993.32      130.13 o incl   0.9509E-05  # Theta=20.13
   6 -18   1       15.47       41.15       59.93 o incl   0.2600E-03  # Theta=20.99
 -15 -17   1      289.03      411.15       40.39 o incl   0.1866E-03  # Theta=24.71
 -14 -17   1       73.31      152.67       39.28 o incl   0.3823E-03  # Theta=23.55
 -13 -17   1      100.73       76.46       44.40 o incl   0.3764E-03  # Theta=22.44
 -12 -17   1     5104.28     4325.47      187.31 o incl   0.4880E-05  # Theta=21.40
 -11 -17   1     2177.15     2088.19      103.22 o incl   0.1781E-04  # Theta=20.42
 -10 -17   1     1362.36     1113.00       78.63 o incl   0.4079E-04  # Theta=19.51
  -9 -17   1     1705.15     1637.78       60.90 o incl   0.2907E-04  # Theta=18.69
  -8 -17   1      401.29      350.11       34.47 o incl   0.2046E-03  # Theta=17.95
  -7 -17   1      404.58      468.58       36.26 o incl   0.1662E-03  # Theta=17.31
  -6 -17   1     1615.03     1535.93       85.61 o incl   0.2865E-04  # Theta=16.78
  -5 -17   1      668.19      581.15       38.12 o incl   0.1180E-03  # Theta=16.37
  -4 -17   1     1763.15     1761.37       65.37 o incl   0.2646E-04  # Theta=16.08
  -3 -17   1     8367.95     7689.08      209.85 o incl   0.1970E-05  # Theta=15.92
  -2 -17   1       99.91       84.21       29.48 o incl   0.6138E-03  # Theta=15.90
  -1 -17   1     3821.38     3727.51      111.43 o incl   0.7498E-05  # Theta=16.01
   0 -17   1      359.75      326.12       34.19 o incl   0.2226E-03  # Theta=16.25
   1 -17   1     6977.12     7162.31      177.94 o incl   0.2436E-05  # Theta=16.62
   2 -17   1      513.21      356.83       46.40 o incl   0.1574E-03  # Theta=17.11
   3 -17   1        2.06       13.00       46.75 o incl   0.4427E-03  # Theta=17.71
   4 -17   1      578.25      506.72       47.28 o incl   0.1232E-03  # Theta=18.41
   5 -17   1      162.32      151.80       34.45 o incl   0.3985E-03  # Theta=19.20
   6 -17   1     2572.07     2281.23       87.26 o incl   0.1612E-04  # Theta=20.08
   7 -17   1      132.51      139.60       66.96 o incl   0.1766E-03  # Theta=21.04
 -15 -16   1       -0.61       47.39       15.56 o incl   0.2059E-02  # Theta=24.24
 -14 -16   1      341.35      494.78       31.79 o incl   0.1778E-03  # Theta=23.04
 -13 -16   1       24.17       30.88       23.36 o incl   0.1302E-02  # Theta=21.90
 -12 -16   1     2946.28     2643.00      115.63 o incl   0.1198E-04  # Theta=20.82
 -11 -16   1     1252.76     1153.05       69.60 o incl   0.4320E-04  # Theta=19.80
 -10 -16   1      737.68      630.15       35.60 o incl   0.1082E-03  # Theta=18.86
  -9 -16   1     3341.15     3067.67      108.92 o incl   0.9959E-05  # Theta=17.99
  -8 -16   1      128.77      154.33       22.31 o incl   0.5643E-03  # Theta=17.21
  -7 -16   1       89.55       79.12       25.59 o incl   0.7482E-03  # Theta=16.53
  -6 -16   1      227.27      297.62       29.64 o incl   0.2863E-03  # Theta=15.95
  -5 -16   1     2995.40     2927.36      103.13 o incl   0.1120E-04  # Theta=15.50
  -4 -16   1      243.61      253.98       26.85 o incl   0.3244E-03  # Theta=15.18
  -3 -16   1     7707.01     7672.25      187.01 o incl   0.2108E-05  # Theta=14.99
  -2 -16   1     8092.94     7807.49      199.01 o incl   0.1998E-05  # Theta=14.95
  -1 -16   1       62.51       76.07       26.56 o incl   0.7906E-03  # Theta=15.04
   0 -16   1     5145.34     4670.38      193.94 o incl   0.4485E-05  # Theta=15.28
   1 -16   1       43.50       56.24       23.24 o incl   0.1050E-02  # Theta=15.65
   2 -16   1     1914.19     1868.24       71.69 o incl   0.2354E-04  # Theta=16.15
   3 -16   1        6.87       11.82       27.71 o incl   0.1180E-02  # Theta=16.76
   4 -16   1     1371.45     1131.25       66.75 o incl   0.4304E-04  # Theta=17.48
   5 -16   1       32.89       48.77       25.37 o incl   0.1014E-02  # Theta=18.29
   6 -16   1     1398.89     1409.87       61.29 o incl   0.3662E-04  # Theta=19.19
   7 -16   1     2396.50     2166.17       84.23 o incl   0.1763E-04  # Theta=20.16
   8 -16   1      320.48      300.74       80.67 o incl   0.1055E-03  # Theta=21.20
 -14 -15   1       74.01       73.04       20.44 o incl   0.9657E-03  # Theta=22.57
 -13 -15   1      134.40      157.64       25.65 o incl   0.5139E-03  # Theta=21.40
 -12 -15   1      273.91      255.56       32.54 o incl   0.2851E-03  # Theta=20.28
 -11 -15   1     4596.61     4311.66      233.30 o incl   0.4704E-05  # Theta=19.22
 -10 -15   1      568.44      547.00       37.11 o incl   0.1323E-03  # Theta=18.23
  -9 -15   1       25.39        7.69       26.83 o incl   0.1218E-02  # Theta=17.32
  -8 -15   1      102.38      138.39       21.55 o incl   0.6551E-03  # Theta=16.49
  -7 -15   1     2530.69     2629.43       78.31 o incl   0.1439E-04  # Theta=15.76
  -6 -15   1     2668.53     2427.00       80.42 o incl   0.1512E-04  # Theta=15.15
  -5 -15   1     5540.53     5270.07      140.27 o incl   0.4089E-05  # Theta=14.65
  -4 -15   1      284.86      373.69       31.81 o incl   0.2262E-03  # Theta=14.29
  -3 -15   1      336.82      346.41       28.57 o incl   0.2395E-03  # Theta=14.07
  -2 -15   1    15073.53    14935.72      392.30 o incl   0.5842E-06  # Theta=14.00
  -1 -15   1     1836.14     1876.54       73.73 o incl   0.2355E-04  # Theta=14.08
   0 -15   1     1864.33     1657.96       74.29 o incl   0.2626E-04  # Theta=14.31
   1 -15   1     5988.33     5100.54      221.91 o incl   0.3585E-05  # Theta=14.69
   2 -15   1      375.46      349.78       38.10 o incl   0.1991E-03  # Theta=15.19
   3 -15   1     1857.26     1878.22       67.09 o incl   0.2431E-04  # Theta=15.82
   4 -15   1     1066.00      966.58       50.83 o incl   0.5987E-04  # Theta=16.56
   5 -15   1      275.27      234.00       29.91 o incl   0.3133E-03  # Theta=17.39
   6 -15   1     2384.48     2409.68       80.02 o incl   0.1614E-04  # Theta=18.31
   7 -15   1     2324.85     2505.90       79.01 o incl   0.1569E-04  # Theta=19.30
   8 -15   1      815.28      805.09       70.18 o incl   0.6523E-04  # Theta=20.37
 -14 -14   1      204.41      283.89       25.77 o incl   0.3297E-03  # Theta=22.13
 -13 -14   1      110.84       79.20       30.19 o incl   0.6118E-03  # Theta=20.92
 -12 -14   1      296.03      336.19       40.88 o incl   0.2068E-03  # Theta=19.77
 -11 -14   1       38.77       76.55       15.82 o incl   0.1295E-02  # Theta=18.67
 -10 -14   1     5080.89     4942.93      146.00 o incl   0.4570E-05  # Theta=17.64
  -9 -14   1       38.77       41.26       17.86 o incl   0.1556E-02  # Theta=16.68
  -8 -14   1      275.27      262.24       24.47 o incl   0.3266E-03  # Theta=15.80
  -7 -14   1       19.21       21.05       17.24 o incl   0.2188E-02  # Theta=15.03
  -6 -14   1       74.01       41.79       19.74 o incl   0.1253E-02  # Theta=14.36
  -5 -14   1        3.40       12.73       25.53 o incl   0.1380E-02  # Theta=13.82
  -4 -14   1     4152.40     3948.85      110.87 o incl   0.6782E-05  # Theta=13.42
  -3 -14   1       39.28       22.04       21.57 o incl   0.1465E-02  # Theta=13.16
  -2 -14   1      308.86      288.19       25.92 o incl   0.2860E-03  # Theta=13.07
  -1 -14   1    11892.08    12041.42      321.65 o incl   0.8887E-06  # Theta=13.13
   0 -14   1      427.98      421.72       35.59 o incl   0.1767E-03  # Theta=13.35
   1 -14   1      941.47      916.28       60.33 o incl   0.6146E-04  # Theta=13.73
   2 -14   1      964.23      777.99       50.88 o incl   0.7380E-04  # Theta=14.24
   3 -14   1      139.20      121.88       24.17 o incl   0.6028E-03  # Theta=14.89
   4 -14   1     2924.08     3037.01       88.61 o incl   0.1124E-04  # Theta=15.64
   5 -14   1      971.88      804.38       48.53 o incl   0.7277E-04  # Theta=16.50
   6 -14   1       93.47       84.41       24.56 o incl   0.7515E-03  # Theta=17.44
   7 -14   1      151.04      159.11       26.18 o incl   0.4936E-03  # Theta=18.46
   8 -14   1      886.97      931.36       53.68 o incl   0.6552E-04  # Theta=19.55
   9 -14   1      742.14      913.19      100.44 o incl   0.4690E-04  # Theta=20.69
 -14 -13   1       33.84       72.24       10.96 o incl   0.1619E-02  # Theta=21.73
 -13 -13   1       19.21       41.99       26.93 o incl   0.1007E-02  # Theta=20.49
 -12 -13   1      951.55      984.82       37.91 o incl   0.6673E-04  # Theta=19.30
 -11 -13   1        6.24        2.95       12.49 o incl   0.5330E-02  # Theta=18.16
 -10 -13   1     5353.09     4812.54      131.88 o incl   0.4640E-05  # Theta=17.08
  -9 -13   1     7844.28     7265.82      210.44 o incl   0.2165E-05  # Theta=16.07
  -8 -13   1      253.95      273.88       26.11 o incl   0.3151E-03  # Theta=15.15
  -7 -13   1     1000.18      963.65       38.87 o incl   0.6604E-04  # Theta=14.32
  -6 -13   1     2514.23     2580.65       73.95 o incl   0.1489E-04  # Theta=13.60
  -5 -13   1      114.32      128.52       22.78 o incl   0.6480E-03  # Theta=13.01
  -4 -13   1     1026.25     1123.71       49.87 o incl   0.5371E-04  # Theta=12.56
  -3 -13   1     4328.45     4171.11      129.37 o incl   0.6080E-05  # Theta=12.26
  -2 -13   1       -0.89       19.97       20.77 o incl   0.1845E-02  # Theta=12.14
  -1 -13   1      711.22      803.59       37.15 o incl   0.8918E-04  # Theta=12.18
   0 -13   1     1005.36      993.85       62.35 o incl   0.5523E-04  # Theta=12.40
   1 -13   1      600.13      650.04       34.12 o incl   0.1147E-03  # Theta=12.78
   2 -13   1      722.19      640.72       37.43 o incl   0.1060E-03  # Theta=13.30
   3 -13   1     2580.39     3014.20       79.08 o incl   0.1228E-04  # Theta=13.97
   4 -13   1      476.76      514.03       32.20 o incl   0.1545E-03  # Theta=14.74
   5 -13   1      184.98      197.50       25.63 o incl   0.4195E-03  # Theta=15.63
   6 -13   1     1808.16     1847.03       90.58 o incl   0.2280E-04  # Theta=16.59
   7 -13   1      165.46      156.63       28.46 o incl   0.4517E-03  # Theta=17.64
   8 -13   1      894.31      820.37       46.55 o incl   0.7515E-04  # Theta=18.75
   9 -13   1      899.22      671.15       71.25 o incl   0.6972E-04  # Theta=19.92
  10 -13   1       13.00       15.41       56.12 o incl   0.3062E-03  # Theta=21.14
 -13 -12   1       32.89       16.69        8.93 o incl   0.4008E-02  # Theta=20.09
 -12 -12   1     1608.45     1488.13       52.57 o incl   0.3384E-04  # Theta=18.86
 -11 -12   1     1423.51     1446.24       43.28 o incl   0.3798E-04  # Theta=17.69
 -10 -12   1       16.78       10.22       13.76 o incl   0.3565E-02  # Theta=16.56
  -9 -12   1       31.50       37.65       15.17 o incl   0.1970E-02  # Theta=15.51
  -8 -12   1     1273.15     1197.59       43.85 o incl   0.4738E-04  # Theta=14.53
  -7 -12   1       34.80       50.48       15.47 o incl   0.1648E-02  # Theta=13.65
  -6 -12   1      224.80      164.07       24.57 o incl   0.4512E-03  # Theta=12.87
  -5 -12   1     2584.55     2793.57       74.97 o incl   0.1342E-04  # Theta=12.22
  -4 -12   1       55.59       75.39       20.16 o incl   0.1034E-02  # Theta=11.72
  -3 -12   1     1533.76     1597.09       51.34 o incl   0.3261E-04  # Theta=11.38
  -2 -12   1     6032.79     5958.26      171.82 o incl   0.3291E-05  # Theta=11.21
  -1 -12   1      184.98      198.68       26.74 o incl   0.4104E-03  # Theta=11.24
   0 -12   1       82.71       53.80       20.12 o incl   0.1089E-02  # Theta=11.44
   1 -12   1     2862.38     2948.15       83.29 o incl   0.1194E-04  # Theta=11.83
   2 -12   1     2052.82     1929.38       74.24 o incl   0.2231E-04  # Theta=12.37
   3 -12   1     1825.62     1997.85       63.01 o incl   0.2332E-04  # Theta=13.05
   4 -12   1      808.28      796.85       39.60 o incl   0.8422E-04  # Theta=13.86
   5 -12   1      612.23      547.39       42.57 o incl   0.1205E-03  # Theta=14.77
   6 -12   1      311.74      362.88       27.49 o incl   0.2396E-03  # Theta=15.76
   7 -12   1      862.74      883.76       60.16 o incl   0.6556E-04  # Theta=16.84
   8 -12   1      136.31      170.98       26.78 o incl   0.4734E-03  # Theta=17.97
   9 -12   1       84.20       92.70       23.31 o incl   0.7707E-03  # Theta=19.17
  10 -12   1     6847.69     6837.48      257.64 o incl   0.2379E-05  # Theta=20.41
 -13 -11   1       25.80       94.69        4.99 o incl   0.1673E-02  # Theta=19.74
 -12 -11   1      313.19      404.96       15.95 o incl   0.2505E-03  # Theta=18.48
 -11 -11   1       38.26       30.67       14.19 o incl   0.2187E-02  # Theta=17.26
 -10 -11   1      515.06      366.12       24.17 o incl   0.2055E-03  # Theta=16.09
  -9 -11   1       62.51       61.66       14.25 o incl   0.1404E-02  # Theta=14.99
  -8 -11   1     1634.84     1506.88       69.57 o incl   0.3121E-04  # Theta=13.95
  -7 -11   1      706.86      693.32       34.85 o incl   0.1030E-03  # Theta=13.01
  -6 -11   1     2082.63     2114.85       59.82 o incl   0.2064E-04  # Theta=12.17
  -5 -11   1       40.32       74.87       18.73 o incl   0.1146E-02  # Theta=11.46
  -4 -11   1      753.34      647.57       33.73 o incl   0.1071E-03  # Theta=10.90
  -3 -11   1     2875.55     2507.02       92.26 o incl   0.1377E-04  # Theta=10.50
  -2 -11   1     6786.81     6269.77      161.99 o incl   0.2921E-05  # Theta=10.30
  -1 -11   1      223.58      162.98       34.30 o incl   0.3608E-03  # Theta=10.30
   0 -11   1     1559.54     1562.14       55.00 o incl   0.3271E-04  # Theta=10.50
   1 -11   1      112.57       64.66       31.29 o incl   0.6161E-03  # Theta=10.88
   2 -11   1    12599.19    12980.50      285.09 o incl   0.8004E-06  # Theta=11.44
   3 -11   1      145.06      126.67       27.63 o incl   0.5166E-03  # Theta=12.15
   4 -11   1     6834.14     6547.77      189.65 o incl   0.2688E-05  # Theta=12.99
   5 -11   1      724.39      728.27       35.28 o incl   0.9856E-04  # Theta=13.93
   6 -11   1     2384.48     2589.56       88.02 o incl   0.1475E-04  # Theta=14.95
   7 -11   1       -3.71        0.69       20.35 o incl   0.2339E-02  # Theta=16.06
   8 -11   1      722.19      688.90       37.43 o incl   0.1005E-03  # Theta=17.22
   9 -11   1        2.42        1.48       19.51 o incl   0.2533E-02  # Theta=18.44
  10 -11   1     5069.22     4915.80      198.34 o incl   0.4236E-05  # Theta=19.70
  11 -11   1     1997.52     1956.28      150.13 o incl   0.1597E-04  # Theta=21.01
 -12 -10   1      518.79      474.68       18.66 o incl   0.1768E-03  # Theta=18.13
 -11 -10   1       56.20       60.35       11.67 o incl   0.1693E-02  # Theta=16.87
 -10 -10   1      161.27      177.92       14.57 o incl   0.5797E-03  # Theta=15.66
  -9 -10   1      104.05       98.20       20.06 o incl   0.8119E-03  # Theta=14.51
  -8 -10   1      394.75      326.20       21.16 o incl   0.2552E-03  # Theta=13.42
  -7 -10   1      894.31     1070.82       39.20 o incl   0.6228E-04  # Theta=12.42
  -6 -10   1     1536.97     1588.31       48.18 o incl   0.3325E-04  # Theta=11.51
  -5 -10   1     2862.38     2808.57       74.52 o incl   0.1272E-04  # Theta=10.73
  -4 -10   1    11590.24    12195.81      299.90 o incl   0.9004E-06  # Theta=10.10
  -3 -10   1     1470.26     1294.52       50.27 o incl   0.4058E-04  # Theta= 9.65
  -2 -10   1     3494.41     3265.31      106.55 o incl   0.9255E-05  # Theta= 9.40
  -1 -10   1       13.00       23.72       19.20 o incl   0.1898E-02  # Theta= 9.36
   0 -10   1      672.43      809.78       33.99 o incl   0.9275E-04  # Theta= 9.55
   1 -10   1      580.22      735.87       37.50 o incl   0.1044E-03  # Theta= 9.94
   2 -10   1    14162.30    15464.08      370.51 o incl   0.5869E-06  # Theta=10.52
   3 -10   1     2135.30     2143.81       64.36 o incl   0.2012E-04  # Theta=11.26
   4 -10   1      275.27      215.73       28.55 o incl   0.3332E-03  # Theta=12.13
   5 -10   1     9315.20     9102.13      308.40 o incl   0.1414E-05  # Theta=13.10
   6 -10   1        5.08        5.90       16.80 o incl   0.3055E-02  # Theta=14.17
   7 -10   1      375.46      375.94       28.58 o incl   0.2164E-03  # Theta=15.30
   8 -10   1      122.34      161.99       24.47 o incl   0.5272E-03  # Theta=16.50
   9 -10   1     1147.76     1063.80       52.74 o incl   0.5343E-04  # Theta=17.74
  10 -10   1       54.98       68.88       25.52 o incl   0.8568E-03  # Theta=19.03
  11 -10   1     3441.34     3322.93      197.06 o incl   0.7293E-05  # Theta=20.36
  12 -10   1     1098.34      809.86      103.18 o incl   0.4373E-04  # Theta=21.72
 -11  -9   1       42.96       54.95       12.35 o incl   0.1784E-02  # Theta=16.54
 -10  -9   1      221.13      119.82       17.06 o incl   0.6263E-03  # Theta=15.28
  -9  -9   1     1473.40     1261.36       40.88 o incl   0.4295E-04  # Theta=14.08
  -8  -9   1     1787.31     1674.84       58.88 o incl   0.2815E-04  # Theta=12.94
  -7  -9   1      283.48      281.60       22.07 o incl   0.3200E-03  # Theta=11.87
  -6  -9   1    16117.02    16026.56      353.65 o incl   0.5250E-06  # Theta=10.90
  -5  -9   1     3341.15     3391.07       85.25 o incl   0.9428E-05  # Theta=10.04
  -4  -9   1       35.28       35.00       17.03 o incl   0.1722E-02  # Theta= 9.34
  -3  -9   1     1968.33     2102.99       58.16 o incl   0.2181E-04  # Theta= 8.82
  -2  -9   1        3.55        2.24       17.45 o incl   0.3085E-02  # Theta= 8.51
  -1  -9   1     2775.39     2694.36       86.33 o incl   0.1316E-04  # Theta= 8.44
   0  -9   1     8754.55     8442.82      283.64 o incl   0.1623E-05  # Theta= 8.61
   1  -9   1     5461.53     5004.69      133.21 o incl   0.4378E-05  # Theta= 9.01
   2  -9   1      416.20      494.20       31.76 o incl   0.1652E-03  # Theta= 9.61
   3  -9   1    31000.91    31603.55      778.99 o incl   0.1389E-06  # Theta=10.38
   4  -9   1     3750.80     3761.79      100.36 o incl   0.7680E-05  # Theta=11.29
   5  -9   1     5473.65     4913.20      157.60 o incl   0.4331E-05  # Theta=12.30
   6  -9   1       66.46       50.99       17.37 o incl   0.1332E-02  # Theta=13.40
   7  -9   1      798.99      834.92       37.05 o incl   0.8291E-04  # Theta=14.57
   8  -9   1      333.82      331.10       25.45 o incl   0.2556E-03  # Theta=15.80
   9  -9   1     7114.66     7000.93      200.41 o incl   0.2418E-05  # Theta=17.07
  10  -9   1     1036.78     1127.87       60.68 o incl   0.5016E-04  # Theta=18.38
  11  -9   1      147.04      117.66       50.67 o incl   0.2748E-03  # Theta=19.73
  12  -9   1     2506.02     2675.18      110.74 o incl   0.1302E-04  # Theta=21.11
  13  -9   1      174.00      106.46       50.80 o incl   0.2710E-03  # Theta=22.53
 -11  -8   1      269.85      372.72       12.11 o incl   0.2906E-03  # Theta=16.25
 -10  -8   1       74.71      175.71       12.04 o incl   0.7327E-03  # Theta=14.96
  -9  -8   1     3730.76     3560.06      100.09 o incl   0.8192E-05  # Theta=13.71
  -8  -8   1     1050.01      996.94       31.86 o incl   0.6545E-04  # Theta=12.51
  -7  -8   1    18231.23    17126.68      387.19 o incl   0.4446E-06  # Theta=11.38
  -6  -8   1     1705.15     1821.44       47.37 o incl   0.2743E-04  # Theta=10.34
  -5  -8   1     1935.75     2009.93       61.28 o incl   0.2263E-04  # Theta= 9.40
  -4  -8   1    29716.19    30927.00      635.56 o incl   0.1506E-06  # Theta= 8.61
  -3  -8   1     7642.41    11048.72      272.18 o incl   0.1283E-05  # Theta= 8.01
  -2  -8   1     2609.60     2373.45       79.52 o incl   0.1574E-04  # Theta= 7.63
  -1  -8   1     1708.54     1632.19       60.96 o incl   0.2933E-04  # Theta= 7.51
   0  -8   1       13.29        3.33       15.53 o incl   0.3459E-02  # Theta= 7.67
   1  -8   1     2950.72     2546.18      111.26 o incl   0.1262E-04  # Theta= 8.08
   2  -8   1     1917.77     1934.26       68.17 o incl   0.2302E-04  # Theta= 8.71
   3  -8   1     1975.61     1826.44       61.91 o incl   0.2429E-04  # Theta= 9.52
   4  -8   1     3775.93     3954.78       95.66 o incl   0.7258E-05  # Theta=10.47
   5  -8   1      874.81     1026.33       41.20 o incl   0.6592E-04  # Theta=11.53
   6  -8   1     3049.45     2716.21       95.01 o incl   0.1214E-04  # Theta=12.67
   7  -8   1     1498.67     1416.80       50.75 o incl   0.3674E-04  # Theta=13.88
   8  -8   1      300.28      284.35       24.14 o incl   0.3009E-03  # Theta=15.13
   9  -8   1       42.96       61.95       22.02 o incl   0.1077E-02  # Theta=16.43
  10  -8   1      402.93      384.55       26.31 o incl   0.2143E-03  # Theta=17.77
  11  -8   1     2269.87     2294.46      101.49 o incl   0.1622E-04  # Theta=19.14
  12  -8   1      874.81      929.82       58.16 o incl   0.6387E-04  # Theta=20.54
  13  -8   1      386.66      417.42       41.89 o incl   0.1685E-03  # Theta=21.97
 -10  -7   1     1435.90     1094.04       40.36 o incl   0.4961E-04  # Theta=14.69
  -9  -7   1     3398.22     2928.04       76.42 o incl   0.1102E-04  # Theta=13.39
  -8  -7   1       24.57       64.86       10.97 o incl   0.1854E-02  # Theta=12.14
  -7  -7   1      107.42       59.61       12.74 o incl   0.1307E-02  # Theta=10.95
  -6  -7   1     9196.96    10163.64      235.72 o incl   0.1321E-05  # Theta= 9.83
  -5  -7   1    22272.04    22285.96      476.86 o incl   0.2782E-06  # Theta= 8.82
  -4  -7   1     1308.47     1292.56       38.53 o incl   0.4414E-04  # Theta= 7.94
  -3  -7   1     4475.22     5188.06      120.58 o incl   0.4749E-05  # Theta= 7.24
  -2  -7   1     5287.35     5441.59      125.11 o incl   0.4091E-05  # Theta= 6.78
  -1  -7   1       -0.48       10.29       12.67 o incl   0.4759E-02  # Theta= 6.60
   0  -7   1     1139.45     1055.60       52.55 o incl   0.5362E-04  # Theta= 6.73
   1  -7   1    10724.96    11188.69      237.58 o incl   0.1085E-05  # Theta= 7.16
   2  -7   1     8800.60     8787.07      199.84 o incl   0.1649E-05  # Theta= 7.83
   3  -7   1     5305.24     5761.19      125.32 o incl   0.3820E-05  # Theta= 8.68
   4  -7   1       51.39        8.25       16.45 o incl   0.2236E-02  # Theta= 9.68
   5  -7   1      301.70      374.85       22.77 o incl   0.2558E-03  # Theta=10.79
   6  -7   1     4157.68     3868.56      121.51 o incl   0.6781E-05  # Theta=11.97
   7  -7   1       15.79       19.11       16.93 o incl   0.2340E-02  # Theta=13.21
   8  -7   1      731.02      694.95       37.66 o incl   0.1002E-03  # Theta=14.50
   9  -7   1     2964.09     2998.43       80.29 o incl   0.1154E-04  # Theta=15.83
  10  -7   1     1167.28     1196.48       50.39 o incl   0.4845E-04  # Theta=17.19
  11  -7   1      207.93      199.81       20.08 o incl   0.4504E-03  # Theta=18.58
  12  -7   1     1910.60     1886.23       85.95 o incl   0.2229E-04  # Theta=20.00
  13  -7   1     2150.48     2232.76       94.99 o incl   0.1740E-04  # Theta=21.44
  14  -7   1      618.33      661.76       67.23 o incl   0.8207E-04  # Theta=22.91
  -9  -6   1     4469.74     4284.18       98.60 o incl   0.6097E-05  # Theta=13.14
  -8  -6   1      411.20      416.22       16.61 o incl   0.2205E-03  # Theta=11.84
  -7  -6   1      100.73      168.11       11.51 o incl   0.7123E-03  # Theta=10.59
  -6  -6   1     6519.51     6305.03      145.54 o incl   0.3028E-05  # Theta= 9.40
  -5  -6   1      574.32      681.56       25.53 o incl   0.1205E-03  # Theta= 8.30
  -4  -6   1     3431.73     2823.14      163.19 o incl   0.9191E-05  # Theta= 7.32
  -3  -6   1      610.21      673.70       24.29 o incl   0.1180E-03  # Theta= 6.51
  -2  -6   1      383.44      301.84       22.46 o incl   0.2667E-03  # Theta= 5.95
  -1  -6   1     1246.97     1190.22       43.40 o incl   0.4853E-04  # Theta= 5.70
   0  -6   1      457.28      325.61       22.78 o incl   0.2399E-03  # Theta= 5.80
   1  -6   1     3665.98     3636.36      104.18 o incl   0.8057E-05  # Theta= 6.24
   2  -6   1      196.29      218.46       17.22 o incl   0.4576E-03  # Theta= 6.96
   3  -6   1    10446.79    10858.76      267.97 o incl   0.1119E-05  # Theta= 7.87
   4  -6   1    19104.33    18033.98      419.00 o incl   0.4012E-06  # Theta= 8.93
   5  -6   1    12737.52    12482.75      277.41 o incl   0.8369E-06  # Theta=10.08
   6  -6   1     1095.63     1031.60       37.97 o incl   0.6085E-04  # Theta=11.31
   7  -6   1      513.21      483.34       29.70 o incl   0.1615E-03  # Theta=12.59
   8  -6   1     1161.68     1023.44       39.10 o incl   0.5883E-04  # Theta=13.91
   9  -6   1     1889.18     1863.28       64.10 o incl   0.2426E-04  # Theta=15.27
  10  -6   1      230.99      230.14       22.41 o incl   0.3812E-03  # Theta=16.65
  11  -6   1     2277.68     2413.30       74.29 o incl   0.1664E-04  # Theta=18.06
  12  -6   1      487.55      452.53       54.27 o incl   0.1270E-03  # Theta=19.50
  13  -6   1       16.45       30.74       22.26 o incl   0.1432E-02  # Theta=20.95
  14  -6   1       14.20        2.88       23.16 o incl   0.1701E-02  # Theta=22.43
  15  -6   1     1533.76     1938.49       99.47 o incl   0.2245E-04  # Theta=23.93
  -9  -5   1     1144.99      837.39       38.81 o incl   0.6974E-04  # Theta=12.95
  -8  -5   1     1559.54     1103.05       38.83 o incl   0.4734E-04  # Theta=11.61
  -7  -5   1       30.13       10.30        9.00 o incl   0.4725E-02  # Theta=10.30
  -6  -5   1      438.21      406.69       17.15 o incl   0.2181E-03  # Theta= 9.04
  -5  -5   1     2384.48     2641.21       68.01 o incl   0.1524E-04  # Theta= 7.86
  -4  -5   1       34.80        6.50       10.15 o incl   0.4303E-02  # Theta= 6.78
  -3  -5   1      114.32       78.95       17.52 o incl   0.9627E-03  # Theta= 5.85
  -2  -5   1     4415.13     4218.24      119.77 o incl   0.6041E-05  # Theta= 5.16
  -1  -5   1     2609.60     2692.88       62.78 o incl   0.1419E-04  # Theta= 4.81
   0  -5   1     1356.32     1723.57       39.23 o incl   0.3268E-04  # Theta= 4.88
   1  -5   1    12080.44    10438.74      261.15 o incl   0.1081E-05  # Theta= 5.34
   2  -5   1     2547.20     2390.71       66.16 o incl   0.1626E-04  # Theta= 6.11
   3  -5   1    43786.82    44002.64     1062.95 o incl   0.7193E-07  # Theta= 7.09
   4  -5   1     3455.77     3838.79       86.70 o incl   0.8032E-05  # Theta= 8.21
   5  -5   1     8556.37     7904.49      189.47 o incl   0.1915E-05  # Theta= 9.42
   6  -5   1       17.80       17.61       15.90 o incl   0.2590E-02  # Theta=10.69
   7  -5   1     1621.62     1628.98       56.09 o incl   0.3058E-04  # Theta=12.01
   8  -5   1     2655.85     2630.32       80.22 o incl   0.1401E-04  # Theta=13.36
   9  -5   1     1495.50     1305.70       47.53 o incl   0.4042E-04  # Theta=14.75
  10  -5   1      394.75      326.35       22.79 o incl   0.2499E-03  # Theta=16.15
  11  -5   1        5.84        4.81       13.86 o incl   0.4331E-02  # Theta=17.58
  12  -5   1        2.30       21.06       20.49 o incl   0.1862E-02  # Theta=19.03
  13  -5   1        1.72        4.19       26.64 o incl   0.1361E-02  # Theta=20.50
  14  -5   1      229.74      261.21       27.32 o incl   0.3258E-03  # Theta=21.99
  15  -5   1      277.99      473.15       24.59 o incl   0.2076E-03  # Theta=23.50
  -8  -4   1     2223.27     1530.51       57.95 o incl   0.2708E-04  # Theta=11.45
  -7  -4   1     1144.99     1311.11       33.27 o incl   0.4778E-04  # Theta=10.09
  -6  -4   1       98.28      112.34       12.18 o incl   0.9808E-03  # Theta= 8.78
  -5  -4   1    13592.88    13430.11      334.33 o incl   0.7190E-06  # Theta= 7.51
  -4  -4   1     3831.51     3267.47      121.72 o incl   0.8464E-05  # Theta= 6.33
  -3  -4   1    56395.98    58454.38     1186.87 o incl   0.4291E-07  # Theta= 5.27
  -2  -4   1    10255.07    13327.30      315.29 o incl   0.8568E-06  # Theta= 4.43
  -1  -4   1     2910.80     3575.84       70.73 o incl   0.9632E-05  # Theta= 3.95
   0  -4   1    43906.91    45416.14      927.07 o incl   0.7048E-07  # Theta= 3.96
   1  -4   1       13.29       25.81       12.25 o incl   0.3070E-02  # Theta= 4.45
   2  -4   1    42105.96    37057.72     1025.54 o incl   0.9075E-07  # Theta= 5.30
   3  -4   1     8939.50     8977.15      193.66 o incl   0.1601E-05  # Theta= 6.36
   4  -4   1      338.33      429.45       37.68 o incl   0.1806E-03  # Theta= 7.54
   5  -4   1      375.46      394.73       20.64 o incl   0.2292E-03  # Theta= 8.81
   6  -4   1      785.15      707.44       29.84 o incl   0.1003E-03  # Theta=10.13
   7  -4   1     3303.37     3059.66       94.18 o incl   0.1036E-04  # Theta=11.48
   8  -4   1     4635.58     4377.31      128.30 o incl   0.5601E-05  # Theta=12.87
   9  -4   1      391.50      336.02       22.70 o incl   0.2469E-03  # Theta=14.27
  10  -4   1      524.40      503.54       24.39 o incl   0.1611E-03  # Theta=15.70
  11  -4   1       28.80       37.16       13.19 o incl   0.2234E-02  # Theta=17.14
  12  -4   1       54.98       49.65       13.37 o incl   0.1712E-02  # Theta=18.60
  13  -4   1     1608.45     1888.61       95.29 o incl   0.2290E-04  # Theta=20.08
  14  -4   1        0.81       26.84       17.20 o incl   0.2312E-02  # Theta=21.58
  15  -4   1        7.53        5.95        8.55 o incl   0.7991E-02  # Theta=23.10
  -8  -3   1    12580.81     9242.65      376.78 o incl   0.1096E-05  # Theta=11.37
  -7  -3   1     4596.61     4062.15      116.65 o incl   0.6168E-05  # Theta= 9.97
  -6  -3   1      606.16      680.13       18.15 o incl   0.1233E-03  # Theta= 8.60
  -5  -3   1    17824.21    18374.10      437.54 o incl   0.4074E-06  # Theta= 7.27
  -4  -3   1     8877.63     9279.47      192.99 o incl   0.1543E-05  # Theta= 5.99
  -3  -3   1     3383.91     3476.64       85.79 o incl   0.9144E-05  # Theta= 4.81
  -2  -3   1    12839.43    13001.47      315.65 o incl   0.7805E-06  # Theta= 3.80
  -1  -3   1      175.08       31.95       13.01 o incl   0.1212E-02  # Theta= 3.13
   0  -3   1    15123.87    16111.42      322.43 o incl   0.5474E-06  # Theta= 3.05
   1  -3   1    33983.38    36191.22      709.88 o incl   0.1125E-06  # Theta= 3.59
   2  -3   1     1460.85     1157.24       40.71 o incl   0.4654E-04  # Theta= 4.53
   3  -3   1    16981.22    18504.16      512.48 o incl   0.4027E-06  # Theta= 5.68
   4  -3   1      936.45     1154.01       30.09 o incl   0.5935E-04  # Theta= 6.94
   5  -3   1     3076.66     3130.44       72.71 o incl   0.1092E-04  # Theta= 8.27
   6  -3   1      402.93      386.97       23.02 o incl   0.2200E-03  # Theta= 9.63
   7  -3   1      125.07       99.01       13.74 o incl   0.9253E-03  # Theta=11.01
   8  -3   1      628.56      557.63       24.65 o incl   0.1375E-03  # Theta=12.42
   9  -3   1     2165.70     1925.97       57.19 o incl   0.2237E-04  # Theta=13.85
  10  -3   1        9.95        0.15       12.41 o incl   0.5543E-02  # Theta=15.29
  11  -3   1     6632.45     6688.02      173.48 o incl   0.2728E-05  # Theta=16.75
  12  -3   1      762.36      901.94       31.67 o incl   0.8146E-04  # Theta=18.22
  13  -3   1       24.17       39.42       10.47 o incl   0.2630E-02  # Theta=19.71
  14  -3   1       -5.45       34.40        5.74 o incl   0.4397E-02  # Theta=21.22
  -8  -2   1     5925.09     4420.16      182.89 o incl   0.4409E-05  # Theta=11.36
  -7  -2   1      431.38      417.08       20.42 o incl   0.2104E-03  # Theta= 9.94
  -6  -2   1     8174.22     7602.02      177.78 o incl   0.2078E-05  # Theta= 8.53
  -5  -2   1    14555.00    13627.54      355.84 o incl   0.6713E-06  # Theta= 7.15
  -4  -2   1     1005.36     1101.88       25.98 o incl   0.6138E-04  # Theta= 5.79
  -3  -2   1     8908.54    12168.83      216.53 o incl   0.1091E-05  # Theta= 4.49
  -2  -2   1    38972.24    43458.75      824.89 o incl   0.8117E-07  # Theta= 3.31
  -1  -2   1      127.84      733.66        9.26 o incl   0.1649E-03  # Theta= 2.40
   0  -2   1       16.78       62.44        5.71 o incl   0.2389E-02  # Theta= 2.17
   1  -2   1     1641.47     1114.77       46.47 o incl   0.4381E-04  # Theta= 2.77
   2  -2   1      884.53     1310.39       36.55 o incl   0.5188E-04  # Theta= 3.85
   3  -2   1     5725.00     6003.48      123.98 o incl   0.3479E-05  # Theta= 5.10
   4  -2   1    25787.77    25351.09      776.26 o incl   0.2009E-06  # Theta= 6.43
   5  -2   1     3465.41     3497.11       91.64 o incl   0.8789E-05  # Theta= 7.80
   6  -2   1      267.17      247.86       14.73 o incl   0.3858E-03  # Theta= 9.19
   7  -2   1      452.04      364.52       19.16 o incl   0.2270E-03  # Theta=10.61
   8  -2   1       10.47       15.53        9.55 o incl   0.5179E-02  # Theta=12.04
   9  -2   1       39.28       20.90       10.27 o incl   0.3212E-02  # Theta=13.48
  10  -2   1       17.80        2.43       12.45 o incl   0.4692E-02  # Theta=14.93
  11  -2   1       24.57       56.50       12.18 o incl   0.1922E-02  # Theta=16.40
  12  -2   1       27.07       17.07        8.95 o incl   0.4127E-02  # Theta=17.88
  13  -2   1      135.36      616.21       10.49 o incl   0.2015E-03  # Theta=19.38
 -10  -1   1     1308.47     1265.16       65.20 o incl   0.4083E-04  # Theta=14.35
  -9  -1   1      165.46       72.70        7.38 o incl   0.1076E-02  # Theta=12.89
  -8  -1   1     5222.02     5022.74      159.86 o incl   0.4325E-05  # Theta=11.44
  -7  -1   1     1034.14     1250.93       36.89 o incl   0.5135E-04  # Theta=10.00
  -6  -1   1      215.08      219.41       10.81 o incl   0.4796E-03  # Theta= 8.57
  -5  -1   1      356.65      174.71       13.93 o incl   0.4253E-03  # Theta= 7.15
  -4  -1   1      147.04       58.85        7.95 o incl   0.1259E-02  # Theta= 5.74
  -3  -1   1     1314.40     1659.03       32.67 o incl   0.3579E-04  # Theta= 4.36
  -2  -1   1      375.46       99.13       14.29 o incl   0.5148E-03  # Theta= 3.04
  -1  -1   1    12960.41    13139.29      317.13 o incl   0.7683E-06  # Theta= 1.87
   0  -1   1    17889.90    14686.56      536.97 o incl   0.4965E-06  # Theta= 1.36
   1  -1   1     2360.54     3421.85       75.63 o incl   0.1108E-04  # Theta= 2.07
   2  -1   1    10238.48     9888.11      215.55 o incl   0.1298E-05  # Theta= 3.29
   3  -1   1     8970.51     7578.61      225.04 o incl   0.1901E-05  # Theta= 4.63
   4  -1   1     5016.86     4231.39      110.26 o incl   0.5628E-05  # Theta= 6.01
   5  -1   1        6.45       93.26        8.95 o incl   0.1677E-02  # Theta= 7.42
   6  -1   1    10106.27     9366.35      247.10 o incl   0.1370E-05  # Theta= 8.84
   7  -1   1    11510.99     9725.30      246.13 o incl   0.1212E-05  # Theta=10.27
   8  -1   1     8152.01     8028.47      207.13 o incl   0.1902E-05  # Theta=11.72
   9  -1   1     4602.17     4878.36      116.72 o incl   0.5074E-05  # Theta=13.17
  10  -1   1       48.50       47.62        9.13 o incl   0.2115E-02  # Theta=14.63
  11  -1   1      482.14      717.71       19.79 o incl   0.1256E-03  # Theta=16.11
  12  -1   1       12.12        3.81        3.99 o incl   0.1456E-01  # Theta=17.59
 -11   0   1     2015.87     2793.64       55.18 o incl   0.1572E-04  # Theta=15.99
 -10   0   1      518.79      479.01       16.80 o incl   0.1775E-03  # Theta=14.52
  -9   0   1     1489.17     1431.79       44.26 o incl   0.3741E-04  # Theta=13.05
  -8   0   1     1946.58     2153.25       46.99 o incl   0.2166E-04  # Theta=11.59
  -7   0   1     6506.28     5784.15      138.78 o incl   0.3336E-05  # Theta=10.14
  -6   0   1       38.77        2.19       10.71 o incl   0.4446E-02  # Theta= 8.70
  -5   0   1    11963.66    13024.93      295.73 o incl   0.8192E-06  # Theta= 7.27
  -4   0   1       34.32       10.39        7.20 o incl   0.5092E-02  # Theta= 5.84
  -3   0   1    27295.94    26164.46      663.28 o incl   0.1934E-06  # Theta= 4.43
  -2   0   1       71.91      272.59        7.64 o incl   0.5332E-03  # Theta= 3.04
  -1   0   1     1722.11     1512.87       44.20 o incl   0.3309E-04  # Theta= 1.72
   1   0   1    46184.70    59628.38     1109.28 o incl   0.4707E-07  # Theta= 1.62
   2   0   1     5051.73     6392.38      122.29 o incl   0.3484E-05  # Theta= 2.93
   3   0   1    11794.00    11881.82      249.14 o incl   0.9485E-06  # Theta= 4.31
   4   0   1      507.65      360.68       14.77 o incl   0.2270E-03  # Theta= 5.72
   5   0   1     9634.19     9355.32      233.21 o incl   0.1426E-05  # Theta= 7.15
   6   0   1    11023.99    12656.80      232.27 o incl   0.9163E-06  # Theta= 8.58
   7   0   1     9299.39    12230.13      229.13 o incl   0.1047E-05  # Theta=10.02
   8   0   1       31.04       31.54        7.30 o incl   0.3353E-02  # Theta=11.47
   9   0   1       18.86      119.58        3.91 o incl   0.1392E-02  # Theta=12.92
  10   0   1     7938.90    10139.83      182.50 o incl   0.1481E-05  # Theta=14.39
 -13   1   1      204.41      622.59       21.08 o incl   0.1777E-03  # Theta=19.21
 -12   1   1      149.03      178.13       10.00 o incl   0.6389E-03  # Theta=17.71
 -11   1   1      742.14      731.99       26.78 o incl   0.1022E-03  # Theta=16.22
 -10   1   1      562.60      754.23       29.15 o incl   0.1092E-03  # Theta=14.74
  -9   1   1     4312.30     3943.12       96.85 o incl   0.6809E-05  # Theta=13.27
  -8   1   1     2324.85     2010.59       79.01 o incl   0.1952E-04  # Theta=11.82
  -7   1   1     8947.25     8966.07      193.75 o incl   0.1607E-05  # Theta=10.37
  -6   1   1     4021.46     4069.51       93.52 o incl   0.6867E-05  # Theta= 8.93
  -5   1   1     2101.37     2029.90       71.36 o incl   0.2079E-04  # Theta= 7.51
  -4   1   1    16556.84    17080.58      495.49 o incl   0.4504E-06  # Theta= 6.09
  -3   1   1    25134.11    24131.68      610.49 o incl   0.2266E-06  # Theta= 4.69
  -2   1   1     8808.29     7939.65      184.55 o incl   0.1867E-05  # Theta= 3.32
  -1   1   1    16917.22    19087.65      511.51 o incl   0.3879E-06  # Theta= 2.04
   0   1   1       27.07      353.65        4.69 o incl   0.4416E-03  # Theta= 1.18
   1   1   1     2320.90      469.01       59.21 o incl   0.5132E-04  # Theta= 1.64
   2   1   1    14123.33    13900.46      340.79 o incl   0.6726E-06  # Theta= 2.84
   5   1   1       41.37      125.38        4.74 o incl   0.1212E-02  # Theta= 6.99
 -14   2   1       15.47       25.18        5.48 o incl   0.5077E-02  # Theta=20.99
 -13   2   1      419.55      781.58       16.78 o incl   0.1213E-03  # Theta=19.48
 -12   2   1       18.15       23.18       10.47 o incl   0.3541E-02  # Theta=17.98
 -11   2   1      242.33      242.29       15.31 o incl   0.4020E-03  # Theta=16.50
 -10   2   1      680.96      655.97       25.66 o incl   0.1158E-03  # Theta=15.02
  -9   2   1    13213.47    13193.58      329.63 o incl   0.7491E-06  # Theta=13.56
  -8   2   1        3.55        1.54       10.04 o incl   0.8619E-02  # Theta=12.12
  -7   2   1    10682.58    10905.18      228.64 o incl   0.1120E-05  # Theta=10.68
  -6   2   1     5347.10     5159.45      119.82 o incl   0.4346E-05  # Theta= 9.26
  -5   2   1      503.97      253.41       27.59 o incl   0.2429E-03  # Theta= 7.85
  -4   2   1     3626.40     3979.12       83.88 o incl   0.7548E-05  # Theta= 6.46
  -3   2   1     3177.45     3348.44       73.89 o incl   0.9978E-05  # Theta= 5.11
  -2   2   1    15611.38    14488.51      470.90 o incl   0.5674E-06  # Theta= 3.82
  -1   2   1    16231.64    14301.04      396.66 o incl   0.5849E-06  # Theta= 2.67
   0   2   1   113917.53   122365.60     2378.18 o incl   0.1013E-07  # Theta= 1.95
   1   2   1      717.79     2213.08       21.95 o incl   0.3073E-04  # Theta= 2.13
   2   2   1    87336.11    94448.20     2106.53 o incl   0.1674E-07  # Theta= 3.05
   3   2   1      353.56      155.93        9.24 o incl   0.4679E-03  # Theta= 4.27
 -14   3   1      133.46      232.83       20.82 o incl   0.4492E-03  # Theta=21.31
 -13   3   1     1090.21     1279.16       35.17 o incl   0.5012E-04  # Theta=19.80
 -12   3   1       -0.61        7.26       12.37 o incl   0.5214E-02  # Theta=18.30
 -11   3   1       49.07       74.46       15.50 o incl   0.1282E-02  # Theta=16.82
 -10   3   1      916.50      948.51       32.24 o incl   0.7173E-04  # Theta=15.36
  -9   3   1     3326.95     3038.30       94.52 o incl   0.1038E-04  # Theta=13.91
  -8   3   1     8323.04     8230.88      186.87 o incl   0.1868E-05  # Theta=12.48
  -7   3   1      480.34      491.99       21.55 o incl   0.1767E-03  # Theta=11.06
  -6   3   1    20982.93    22068.54      522.20 o incl   0.2885E-06  # Theta= 9.66
  -5   3   1     3938.76     3398.59       92.56 o incl   0.8466E-05  # Theta= 8.29
  -4   3   1    34392.41    34423.58      729.33 o incl   0.1183E-06  # Theta= 6.95
  -3   3   1     4099.77     4573.17      131.15 o incl   0.5654E-05  # Theta= 5.65
  -2   3   1      547.16      679.07       21.08 o incl   0.1256E-03  # Theta= 4.46
  -1   3   1      537.62      805.17       19.00 o incl   0.1092E-03  # Theta= 3.44
   0   3   1    11362.04    10530.77      244.53 o incl   0.1115E-05  # Theta= 2.82
   1   3   1     4404.25     2586.80      135.93 o incl   0.9198E-05  # Theta= 2.85
   2   3   1    10844.08    10088.47      230.36 o incl   0.1214E-05  # Theta= 3.51
   3   3   1    11205.38    11875.47      277.53 o incl   0.9564E-06  # Theta= 4.55
   4   3   1     7107.75     5458.87      151.96 o incl   0.3308E-05  # Theta= 5.76
   5   3   1    12071.44    11518.58      360.07 o incl   0.9089E-06  # Theta= 7.05
 -15   4   1      207.93      269.25       17.72 o incl   0.3803E-03  # Theta=23.18
 -14   4   1     2082.63     2387.64      112.17 o incl   0.1572E-04  # Theta=21.66
 -13   4   1        2.69        0.49       19.47 o incl   0.2577E-02  # Theta=20.16
 -12   4   1     1206.79     1261.65       39.85 o incl   0.4747E-04  # Theta=18.67
 -11   4   1       34.80       23.65       14.02 o incl   0.2400E-02  # Theta=17.20
 -10   4   1      943.98      937.71       32.72 o incl   0.7154E-04  # Theta=15.75
  -9   4   1      473.18      442.31       24.95 o incl   0.1831E-03  # Theta=14.32
  -8   4   1     4519.17     4830.45      126.68 o incl   0.5101E-05  # Theta=12.90
  -7   4   1       38.26       10.83       14.70 o incl   0.2721E-02  # Theta=11.51
  -6   4   1    29985.14    28712.03      638.43 o incl   0.1634E-06  # Theta=10.14
  -5   4   1    24540.16    22489.91      603.24 o incl   0.2496E-06  # Theta= 8.81
  -4   4   1     1451.47     1244.48       84.28 o incl   0.3508E-04  # Theta= 7.52
  -3   4   1    48484.01    47162.09     1028.31 o incl   0.6253E-07  # Theta= 6.29
  -2   4   1      522.53      686.75       24.35 o incl   0.1249E-03  # Theta= 5.19
  -1   4   1     4596.61     4065.61      105.54 o incl   0.6274E-05  # Theta= 4.28
   0   4   1     8762.22     7448.26      191.73 o incl   0.2009E-05  # Theta= 3.72
   1   4   1    39540.41    42421.29      830.89 o incl   0.8268E-07  # Theta= 3.66
   2   4   1      702.51      439.50       32.57 o incl   0.1439E-03  # Theta= 4.14
   3   4   1    95053.91    97339.51     1995.55 o incl   0.1545E-07  # Theta= 4.99
   4   4   1     3872.19     3233.97       86.67 o incl   0.9054E-05  # Theta= 6.07
   5   4   1       74.01       69.32        8.46 o incl   0.1542E-02  # Theta= 7.27
   6   4   1     5510.08     3797.57      139.88 o incl   0.5662E-05  # Theta= 8.55
 -15   5   1       23.76       70.90       17.97 o incl   0.1300E-02  # Theta=23.57
 -14   5   1      622.41      727.77       38.84 o incl   0.1009E-03  # Theta=22.05
 -13   5   1        6.66        1.04       30.03 o incl   0.1083E-02  # Theta=20.56
 -12   5   1      101.56       73.14       18.99 o incl   0.9708E-03  # Theta=19.08
 -11   5   1     1451.47     1600.46       46.82 o incl   0.3380E-04  # Theta=17.63
 -10   5   1      576.28      549.57       27.54 o incl   0.1423E-03  # Theta=16.19
  -9   5   1        2.69        9.70       13.56 o incl   0.4112E-02  # Theta=14.77
  -8   5   1      906.60      776.71       37.00 o incl   0.8257E-04  # Theta=13.38
  -7   5   1     4691.53     4884.30      129.07 o incl   0.4907E-05  # Theta=12.02
  -6   5   1    10065.12     9519.27      263.03 o incl   0.1330E-05  # Theta=10.68
  -5   5   1    11257.48    11593.82      252.10 o incl   0.1001E-05  # Theta= 9.39
  -4   5   1     7620.94     6985.54      171.66 o incl   0.2393E-05  # Theta= 8.15
  -3   5   1    10903.88     9773.61      273.77 o incl   0.1222E-05  # Theta= 7.00
  -2   5   1       87.24       65.73       16.07 o incl   0.1187E-02  # Theta= 5.98
  -1   5   1    73745.86    70674.63     1557.46 o incl   0.2772E-07  # Theta= 5.15
   0   5   1     1745.99     1698.50       47.93 o incl   0.2896E-04  # Theta= 4.64
   1   5   1    13110.08    12938.37      281.43 o incl   0.7879E-06  # Theta= 4.53
   2   5   1     4037.06     4547.33       93.70 o incl   0.6047E-05  # Theta= 4.86
   3   5   1    18553.46    18747.79      457.56 o incl   0.3831E-06  # Theta= 5.56
   4   5   1    18120.77    18668.05      540.42 o incl   0.3791E-06  # Theta= 6.50
   5   5   1       48.50       41.09       11.98 o incl   0.2091E-02  # Theta= 7.60
   6   5   1     5950.35     5115.24      151.68 o incl   0.3972E-05  # Theta= 8.80
   7   5   1     3436.54     2699.77       96.06 o incl   0.1137E-04  # Theta=10.06
 -15   6   1      271.20      229.77       43.18 o incl   0.2423E-03  # Theta=23.99
 -14   6   1      419.55      423.86       36.92 o incl   0.1749E-03  # Theta=22.48
 -13   6   1     1195.44     1050.73       62.32 o incl   0.4983E-04  # Theta=21.00
 -12   6   1      689.54      732.69       64.54 o incl   0.7645E-04  # Theta=19.53
 -11   6   1        1.94        0.25       18.03 o incl   0.3025E-02  # Theta=18.09
 -10   6   1     1284.87     1100.74       58.74 o incl   0.4778E-04  # Theta=16.67
  -9   6   1     2082.63     2233.23       71.04 o incl   0.1894E-04  # Theta=15.28
  -8   6   1        6.87        5.51       13.32 o incl   0.4564E-02  # Theta=13.91
  -7   6   1     1766.59     1857.49       61.99 o incl   0.2559E-04  # Theta=12.58
  -6   6   1      257.88      172.65       19.74 o incl   0.4517E-03  # Theta=11.28
  -5   6   1     4442.39     4180.97      109.22 o incl   0.6148E-05  # Theta=10.03
  -4   6   1     1296.64     1263.11       41.30 o incl   0.4563E-04  # Theta= 8.85
  -3   6   1    11820.71    12265.89      258.33 o incl   0.9046E-06  # Theta= 7.76
  -2   6   1     2242.63     2167.11       62.08 o incl   0.1934E-04  # Theta= 6.81
  -1   6   1     1261.48     1155.53       43.65 o incl   0.4969E-04  # Theta= 6.05
   0   6   1    12461.62    13013.85      274.38 o incl   0.8095E-06  # Theta= 5.56
   1   6   1     1928.55     1812.90       50.37 o incl   0.2597E-04  # Theta= 5.42
   2   6   1      764.63      583.50       38.51 o incl   0.1096E-03  # Theta= 5.65
   3   6   1    30698.71    29782.97      746.47 o incl   0.1505E-06  # Theta= 6.21
   4   6   1    32534.11    31235.29      679.80 o incl   0.1395E-06  # Theta= 7.03
   5   6   1      776.00      462.41       29.67 o incl   0.1367E-03  # Theta= 8.02
   6   6   1    13194.64    15168.93      282.34 o incl   0.6486E-06  # Theta= 9.14
   7   6   1     5956.67     5667.18      132.79 o incl   0.3631E-05  # Theta=10.34
   8   6   1      197.44      106.43        9.21 o incl   0.7830E-03  # Theta=11.60
 -14   7   1       -5.08        1.42       35.07 o incl   0.7994E-03  # Theta=22.95
 -13   7   1      101.56       84.87       28.07 o incl   0.6527E-03  # Theta=21.48
 -12   7   1        5.84       57.90       24.95 o incl   0.1063E-02  # Theta=20.03
 -11   7   1     4431.48     4212.47      114.54 o incl   0.6127E-05  # Theta=18.60
 -10   7   1      698.17      742.57       36.80 o incl   0.9555E-04  # Theta=17.20
  -9   7   1      236.00      216.28       21.40 o incl   0.4085E-03  # Theta=15.83
  -8   7   1      320.48      313.37       27.87 o incl   0.2624E-03  # Theta=14.49
  -7   7   1      248.75      169.81       23.26 o incl   0.4376E-03  # Theta=13.18
  -6   7   1      264.50      222.82       23.98 o incl   0.3597E-03  # Theta=11.92
  -5   7   1    27485.78    27685.98      597.66 o incl   0.1829E-06  # Theta=10.72
  -4   7   1      427.98      360.97       25.42 o incl   0.2176E-03  # Theta= 9.59
  -3   7   1     3695.81     4131.16       94.64 o incl   0.7054E-05  # Theta= 8.56
  -2   7   1    33351.99    34375.50      822.95 o incl   0.1187E-06  # Theta= 7.66
  -1   7   1     5687.86     5792.89      135.94 o incl   0.3617E-05  # Theta= 6.95
   0   7   1       27.93       16.88       16.02 o incl   0.2398E-02  # Theta= 6.49
   1   7   1     9901.40    10175.65      252.73 o incl   0.1255E-05  # Theta= 6.33
   2   7   1      899.22      896.67       31.94 o incl   0.7676E-04  # Theta= 6.48
   3   7   1      335.32      407.79       21.00 o incl   0.2294E-03  # Theta= 6.94
   4   7   1     6122.21     6691.03      198.73 o incl   0.2782E-05  # Theta= 7.64
   5   7   1    12161.63    12552.91      262.03 o incl   0.8682E-06  # Theta= 8.53
   6   7   1     1192.61     1286.28       33.95 o incl   0.4747E-04  # Theta= 9.56
   7   7   1    27922.16    28570.46      588.70 o incl   0.1741E-06  # Theta=10.68
   8   7   1       91.11       46.01        9.38 o incl   0.1759E-02  # Theta=11.89
   9   7   1      938.96      868.22       25.11 o incl   0.8000E-04  # Theta=13.14
 -13   8   1      -18.15        2.86       37.70 o incl   0.6743E-03  # Theta=21.99
 -12   8   1     1111.96     1043.29       65.57 o incl   0.5048E-04  # Theta=20.55
 -11   8   1     1074.04     1017.86       64.44 o incl   0.5277E-04  # Theta=19.14
 -10   8   1      267.17      298.54       24.11 o incl   0.2994E-03  # Theta=17.76
  -9   8   1      140.16      182.62       23.28 o incl   0.5056E-03  # Theta=16.42
  -8   8   1     1598.61     1753.54       52.41 o incl   0.2879E-04  # Theta=15.10
  -7   8   1      304.55      317.18       22.88 o incl   0.2818E-03  # Theta=13.83
  -6   8   1     4546.75     4530.11      116.02 o incl   0.5548E-05  # Theta=12.61
  -5   8   1     3322.23     2979.85       99.17 o incl   0.1055E-04  # Theta=11.45
  -4   8   1    17281.48    15557.47      376.97 o incl   0.5121E-06  # Theta=10.36
  -3   8   1       20.31       15.24       16.98 o incl   0.2325E-02  # Theta= 9.38
  -2   8   1     1417.34     1174.63       46.27 o incl   0.4564E-04  # Theta= 8.54
  -1   8   1    17704.09    18471.26      545.08 o incl   0.3895E-06  # Theta= 7.87
   0   8   1     5731.20     5856.74      155.06 o incl   0.3483E-05  # Theta= 7.42
   1   8   1     2142.88     2356.79       60.68 o incl   0.1833E-04  # Theta= 7.24
   2   8   1     2638.98     2805.81       79.97 o incl   0.1313E-04  # Theta= 7.34
   3   8   1     1178.50     1147.75       53.44 o incl   0.4861E-04  # Theta= 7.71
   4   8   1    25303.26    25853.47      534.35 o incl   0.2113E-06  # Theta= 8.31
   5   8   1    19525.63    21466.19      423.60 o incl   0.3191E-06  # Theta= 9.11
   6   8   1      158.17      126.11       18.55 o incl   0.6622E-03  # Theta=10.05
   7   8   1     4759.11     4987.08      107.39 o incl   0.4912E-05  # Theta=11.10
   8   8   1     6212.29     6003.13      193.73 o incl   0.3106E-05  # Theta=12.24
   9   8   1      138.23      161.27       11.56 o incl   0.6918E-03  # Theta=13.45
  10   8   1        4.54        6.72        3.67 o incl   0.1707E-01  # Theta=14.71
 -13   9   1       68.48       82.69       44.07 o incl   0.3870E-03  # Theta=22.54
 -12   9   1       97.47       88.06       31.55 o incl   0.5697E-03  # Theta=21.12
 -10   9   1      103.22      118.64       29.13 o incl   0.5510E-03  # Theta=18.36
  -9   9   1     1818.62     1827.10       66.39 o incl   0.2512E-04  # Theta=17.04
  -8   9   1       30.13       24.40       17.99 o incl   0.1870E-02  # Theta=15.75
  -7   9   1       -2.82       21.31       16.10 o incl   0.2661E-02  # Theta=14.51
  -6   9   1     3720.75     3545.38       99.95 o incl   0.8195E-05  # Theta=13.33
  -5   9   1       89.55      118.96       17.83 o incl   0.8242E-03  # Theta=12.20
  -4   9   1      273.91      288.33       23.05 o incl   0.3128E-03  # Theta=11.17
  -3   9   1       38.26       25.05       21.79 o incl   0.1442E-02  # Theta=10.23
  -2   9   1    23524.11    20822.85      716.28 o incl   0.2683E-06  # Theta= 9.43
  -1   9   1       21.43       68.74       17.83 o incl   0.1340E-02  # Theta= 8.79
   0   9   1     5069.22     4633.69      140.00 o incl   0.4894E-05  # Theta= 8.36
   1   9   1     5497.92     5460.44      188.33 o incl   0.3704E-05  # Theta= 8.16
   2   9   1     2518.34     2325.77       69.90 o incl   0.1666E-04  # Theta= 8.22
   3   9   1     1362.36     1104.32       45.36 o incl   0.4928E-04  # Theta= 8.51
   4   9   1     1057.99     1175.68       37.31 o incl   0.5378E-04  # Theta= 9.04
   5   9   1    11170.71    11967.12      285.76 o incl   0.9477E-06  # Theta= 9.74
   6   9   1     2592.89     2452.24       66.75 o incl   0.1557E-04  # Theta=10.60
   7   9   1      138.23      143.35       14.45 o incl   0.7073E-03  # Theta=11.59
   8   9   1     3364.87     3549.54       80.79 o incl   0.8916E-05  # Theta=12.66
   9   9   1     3298.66     3356.56       89.41 o incl   0.9481E-05  # Theta=13.81
  10   9   1        4.36       30.50        9.76 o incl   0.3738E-02  # Theta=15.02
  11   9   1       74.01       81.81        6.34 o incl   0.1453E-02  # Theta=16.28
 -12  10   1       37.76       32.11       46.32 o incl   0.4132E-03  # Theta=21.71
 -11  10   1       74.01       81.57       35.95 o incl   0.5176E-03  # Theta=20.34
 -10  10   1      151.04      191.86       23.16 o incl   0.4693E-03  # Theta=19.00
  -9  10   1     2075.16     1898.00       74.65 o incl   0.2229E-04  # Theta=17.70
  -8  10   1     1057.99     1101.42       42.64 o incl   0.5659E-04  # Theta=16.44
  -7  10   1     2955.18     2806.52       84.62 o incl   0.1228E-04  # Theta=15.23
  -6  10   1      151.04      122.20       20.14 o incl   0.6657E-03  # Theta=14.07
  -5  10   1      841.22      853.05       52.28 o incl   0.7107E-04  # Theta=12.99
  -4  10   1     1797.72     1843.63       83.37 o incl   0.2337E-04  # Theta=11.99
  -3  10   1      803.63      893.29       34.84 o incl   0.7884E-04  # Theta=11.10
  -2  10   1       29.24       30.78       22.60 o incl   0.1319E-02  # Theta=10.33
  -1  10   1      134.40      108.84       24.70 o incl   0.6229E-03  # Theta= 9.73
   0  10   1       24.17        4.70       18.93 o incl   0.2243E-02  # Theta= 9.30
   1  10   1     4068.35     4176.68      104.52 o incl   0.6562E-05  # Theta= 9.09
   2  10   1      148.03      135.44       28.91 o incl   0.4970E-03  # Theta= 9.11
   3  10   1      179.45      275.20       20.85 o incl   0.3756E-03  # Theta= 9.35
   4  10   1      417.87      426.80       25.12 o incl   0.1981E-03  # Theta= 9.80
   5  10   1     4141.85     4338.97      100.18 o incl   0.6221E-05  # Theta=10.43
   6  10   1     4697.14     5336.75      129.15 o incl   0.4443E-05  # Theta=11.21
   7  10   1     2497.82     2681.68       94.18 o incl   0.1365E-04  # Theta=12.12
   8  10   1      260.52      258.27       19.84 o incl   0.3582E-03  # Theta=13.13
   9  10   1       28.80       29.52       11.43 o incl   0.2731E-02  # Theta=14.23
  10  10   1       72.61       51.03       16.06 o incl   0.1358E-02  # Theta=15.39
  11  10   1       82.71       57.72       13.41 o incl   0.1412E-02  # Theta=16.61
 -11  11   1     1651.45     1758.42      133.18 o incl   0.2001E-04  # Theta=20.98
 -10  11   1      812.94      853.71       63.07 o incl   0.6681E-04  # Theta=19.66
  -9  11   1      260.52      274.21       27.77 o incl   0.3049E-03  # Theta=18.38
  -8  11   1      661.85      594.71       35.83 o incl   0.1164E-03  # Theta=17.15
  -7  11   1      359.75      468.91       29.53 o incl   0.1825E-03  # Theta=15.97
  -6  11   1      406.23      458.92       34.68 o incl   0.1694E-03  # Theta=14.85
  -5  11   1       86.48       90.00       20.57 o incl   0.8475E-03  # Theta=13.80
  -4  11   1      358.20      378.45       31.01 o incl   0.2146E-03  # Theta=12.84
  -3  11   1      843.60      907.67       52.35 o incl   0.6883E-04  # Theta=11.98
  -2  11   1     1562.77     1646.46       55.06 o incl   0.3071E-04  # Theta=11.25
  -1  11   1      324.90      406.91       31.01 o incl   0.2078E-03  # Theta=10.66
   0  11   1        5.08       10.97       18.83 o incl   0.2353E-02  # Theta=10.25
   1  11   1     5239.80     5932.55      183.85 o incl   0.3482E-05  # Theta=10.03
   2  11   1     5912.49     5373.36      144.90 o incl   0.3816E-05  # Theta=10.01
   3  11   1     4350.04     4037.65      108.08 o incl   0.6523E-05  # Theta=10.21
   4  11   1      424.60      425.18       30.39 o incl   0.1860E-03  # Theta=10.59
   5  11   1      407.88      321.22       24.82 o incl   0.2456E-03  # Theta=11.15
   6  11   1     1335.28     1382.38       50.90 o incl   0.4023E-04  # Theta=11.87
   7  11   1    10313.23    10194.51      232.97 o incl   0.1240E-05  # Theta=12.71
   8  11   1     1098.34     1072.88       43.45 o incl   0.5644E-04  # Theta=13.66
   9  11   1      411.20      373.70       29.91 o incl   0.2060E-03  # Theta=14.70
  10  11   1     4464.26     4485.89      104.01 o incl   0.5733E-05  # Theta=15.81
  11  11   1        1.32        5.54       11.09 o incl   0.6406E-02  # Theta=16.98
  12  11   1       41.89       45.05        7.95 o incl   0.2454E-02  # Theta=18.21
 -10  12   1      931.44     1068.80       70.01 o incl   0.5115E-04  # Theta=20.35
  -9  12   1      159.20      163.44       24.81 o incl   0.4924E-03  # Theta=19.10
  -8  12   1     2613.79     2756.97       92.15 o incl   0.1312E-04  # Theta=17.89
  -7  12   1       72.61       75.68       26.53 o incl   0.7480E-03  # Theta=16.74
  -6  12   1       54.37       56.73       21.75 o incl   0.1054E-02  # Theta=15.65
  -5  12   1       86.48       79.61       25.90 o incl   0.7533E-03  # Theta=14.63
  -4  12   1      766.89      747.08       38.57 o incl   0.9169E-04  # Theta=13.70
  -3  12   1     2289.43     2370.26       70.56 o incl   0.1709E-04  # Theta=12.88
  -2  12   1        6.66        2.88       17.13 o incl   0.3070E-02  # Theta=12.17
  -1  12   1     1766.59     1662.21       58.54 o incl   0.2890E-04  # Theta=11.60
   0  12   1      388.27      372.06       27.45 o incl   0.2203E-03  # Theta=11.20
   1  12   1       13.00        8.77       18.31 o incl   0.2400E-02  # Theta=10.97
   2  12   1     1186.95     1434.28       50.81 o incl   0.4034E-04  # Theta=10.93
   3  12   1     5127.72     5330.48      146.67 o incl   0.4154E-05  # Theta=11.08
   4  12   1      685.24      656.18       36.46 o incl   0.1079E-03  # Theta=11.41
   5  12   1      198.59      202.32       19.63 o incl   0.4563E-03  # Theta=11.91
   6  12   1     6672.55     6548.48      160.62 o incl   0.2815E-05  # Theta=12.56
   7  12   1      308.86      246.31       30.24 o incl   0.2912E-03  # Theta=13.34
   8  12   1     3008.87     2882.67       80.90 o incl   0.1189E-04  # Theta=14.23
   9  12   1     1209.64      985.29       39.89 o incl   0.5904E-04  # Theta=15.22
  10  12   1      217.49      260.48       16.92 o incl   0.3878E-03  # Theta=16.28
  11  12   1     4776.08     4159.91      130.23 o incl   0.5807E-05  # Theta=17.40
  12  12   1      385.05      430.32       17.68 o incl   0.2166E-03  # Theta=18.59
  13  12   1      889.41     1242.00       34.21 o incl   0.5572E-04  # Theta=19.82
 -10  13   1     2376.49     2323.75      175.74 o incl   0.1186E-04  # Theta=21.07
  -9  13   1      264.50      235.62       46.64 o incl   0.2251E-03  # Theta=19.84
  -8  13   1     3103.98     3077.93       95.86 o incl   0.1065E-04  # Theta=18.66
  -7  13   1      600.13      576.18       42.15 o incl   0.1180E-03  # Theta=17.53
  -6  13   1     1595.33     1757.91       85.08 o incl   0.2583E-04  # Theta=16.47
  -5  13   1      297.44      349.17       28.26 o incl   0.2430E-03  # Theta=15.48
  -4  13   1      347.43      318.77       29.02 o incl   0.2468E-03  # Theta=14.58
  -3  13   1      822.31      906.50       44.64 o incl   0.7364E-04  # Theta=13.78
  -2  13   1     4849.97     4645.35      125.53 o incl   0.5137E-05  # Theta=13.10
  -1  13   1      136.31       89.42       21.04 o incl   0.7491E-03  # Theta=12.55
   0  13   1       88.78       64.01       23.16 o incl   0.8755E-03  # Theta=12.15
   1  13   1     9974.91     9952.65      229.12 o incl   0.1299E-05  # Theta=11.91
   2  13   1       15.15       40.71       18.49 o incl   0.1662E-02  # Theta=11.85
   3  13   1     1076.73      910.86       48.39 o incl   0.6334E-04  # Theta=11.97
   4  13   1     2840.51     3045.49       91.70 o incl   0.1132E-04  # Theta=12.25
   5  13   1      393.13      390.62       30.87 o incl   0.2038E-03  # Theta=12.70
   6  13   1     3261.12     3305.09       88.90 o incl   0.9703E-05  # Theta=13.29
   7  13   1       54.37       15.51       16.31 o incl   0.2045E-02  # Theta=14.01
   8  13   1      879.67      760.49       36.45 o incl   0.8619E-04  # Theta=14.85
   9  13   1       94.26      109.98       19.89 o incl   0.8014E-03  # Theta=15.77
  10  13   1      260.52      317.62       19.84 o incl   0.3065E-03  # Theta=16.79
  11  13   1     1742.57     1818.32       51.30 o incl   0.2689E-04  # Theta=17.87
  12  13   1      588.15      551.57       23.84 o incl   0.1425E-03  # Theta=19.01
  13  13   1      596.12      788.00       26.01 o incl   0.1040E-03  # Theta=20.21
  -9  14   1     7685.45     7905.37      409.41 o incl   0.1610E-05  # Theta=20.61
  -8  14   1      634.73      578.51       45.41 o incl   0.1117E-03  # Theta=19.45
  -7  14   1     2651.62     2871.91       84.38 o incl   0.1258E-04  # Theta=18.35
  -6  14   1      838.84      798.80       45.09 o incl   0.7985E-04  # Theta=17.31
  -5  14   1     1621.62     1622.30       59.39 o incl   0.3032E-04  # Theta=16.35
  -4  14   1      680.96      614.47       38.48 o incl   0.1113E-03  # Theta=15.48
  -3  14   1       37.76       32.32       20.64 o incl   0.1422E-02  # Theta=14.70
  -2  14   1       -2.17        2.60       21.39 o incl   0.2079E-02  # Theta=14.04
  -1  14   1       32.89       14.55       26.78 o incl   0.1138E-02  # Theta=13.50
   0  14   1     4094.53     4026.06      110.10 o incl   0.6777E-05  # Theta=13.10
   1  14   1     1192.61     1308.44       56.59 o incl   0.4256E-04  # Theta=12.86
   2  14   1     5275.44     5573.91      136.87 o incl   0.3955E-05  # Theta=12.78
   3  14   1     1175.69     1108.56       53.38 o incl   0.5071E-04  # Theta=12.87
   4  14   1      860.34      800.70       43.26 o incl   0.8043E-04  # Theta=13.11
   5  14   1       59.31       59.09       17.67 o incl   0.1273E-02  # Theta=13.51
   6  14   1       56.82       48.23       17.29 o incl   0.1423E-02  # Theta=14.05
   7  14   1      691.69      700.28       32.32 o incl   0.1050E-03  # Theta=14.72
   8  14   1       71.22       55.20       17.98 o incl   0.1237E-02  # Theta=15.50
   9  14   1       50.23       48.84       16.26 o incl   0.1501E-02  # Theta=16.37
  10  14   1       49.07       14.88       16.07 o incl   0.2119E-02  # Theta=17.34
  11  14   1     2038.00     1759.07       66.58 o incl   0.2447E-04  # Theta=18.37
  12  14   1     1007.96      911.34       52.02 o incl   0.6448E-04  # Theta=19.48
  13  14   1       90.33      167.10       21.02 o incl   0.6073E-03  # Theta=20.64
  14  14   1      -23.76       74.64       11.18 o incl   0.1709E-02  # Theta=21.85
  -8  15   1     3450.96     3368.99      158.83 o incl   0.7960E-05  # Theta=20.26
  -7  15   1     2805.68     2719.94       91.14 o incl   0.1284E-04  # Theta=19.18
  -6  15   1    10869.69    10741.49      264.80 o incl   0.1114E-05  # Theta=18.17
  -5  15   1      242.33      207.60       29.33 o incl   0.3458E-03  # Theta=17.23
  -4  15   1       18.50        8.46       21.85 o incl   0.1760E-02  # Theta=16.38
  -3  15   1       10.47        5.98       21.21 o incl   0.1979E-02  # Theta=15.63
  -2  15   1      116.08       84.32       24.72 o incl   0.7053E-03  # Theta=14.98
  -1  15   1     1284.87     1198.68       76.36 o incl   0.3987E-04  # Theta=14.45
   0  15   1     3308.08     3065.57      113.10 o incl   0.9961E-05  # Theta=14.06
   1  15   1      995.00     1058.63       43.94 o incl   0.5899E-04  # Theta=13.82
   2  15   1     3261.12     2928.49      107.61 o incl   0.1057E-04  # Theta=13.72
   3  15   1     3567.44     3993.07       97.87 o incl   0.7429E-05  # Theta=13.78
   4  15   1     1281.93     1152.67       58.67 o incl   0.4600E-04  # Theta=13.99
   5  15   1     1935.75     1799.87       75.70 o incl   0.2398E-04  # Theta=14.34
   6  15   1       47.37       61.41       18.61 o incl   0.1246E-02  # Theta=14.83
   7  15   1      116.96      161.09       20.38 o incl   0.5970E-03  # Theta=15.45
   8  15   1      480.34      463.29       28.73 o incl   0.1716E-03  # Theta=16.18
   9  15   1      370.71      385.01       36.28 o incl   0.1920E-03  # Theta=17.01
  10  15   1     1395.83     1290.54       94.89 o incl   0.3289E-04  # Theta=17.92
  11  15   1      296.03      205.08       25.37 o incl   0.3557E-03  # Theta=18.92
  12  15   1      596.12      393.98       58.01 o incl   0.1217E-03  # Theta=19.98
  13  15   1      612.23      630.62       40.55 o incl   0.1112E-03  # Theta=21.10
  14  15   1       11.01       45.70       15.22 o incl   0.1968E-02  # Theta=22.28
  -8  16   1     2340.68     2198.10      182.34 o incl   0.1209E-04  # Theta=21.09
  -7  16   1     1429.70     1335.35       61.96 o incl   0.3804E-04  # Theta=20.03
  -6  16   1     1186.95     1233.06       53.63 o incl   0.4591E-04  # Theta=19.04
  -5  16   1      455.53      432.82       40.22 o incl   0.1585E-03  # Theta=18.13
  -4  16   1      696.01      547.47       47.55 o incl   0.1109E-03  # Theta=17.30
  -3  16   1      -21.43        2.99       26.17 o incl   0.1322E-02  # Theta=16.56
  -2  16   1     1389.71     1234.35       58.03 o incl   0.4217E-04  # Theta=15.93
  -1  16   1       50.81       36.74       22.78 o incl   0.1165E-02  # Theta=15.41
   0  16   1       16.45        1.11       25.25 o incl   0.1459E-02  # Theta=15.03
   1  16   1     1678.19     1560.90      127.54 o incl   0.2216E-04  # Theta=14.77
   2  16   1     1270.22     1088.66       52.56 o incl   0.4979E-04  # Theta=14.66
   3  16   1     1691.64     1579.40       60.66 o incl   0.3054E-04  # Theta=14.70
   4  16   1      308.86      315.21       28.80 o incl   0.2595E-03  # Theta=14.88
   5  16   1     2990.92     2655.98       89.62 o incl   0.1272E-04  # Theta=15.19
   6  16   1      330.83      293.34       31.29 o incl   0.2548E-03  # Theta=15.64
   7  16   1      879.67      916.15       41.31 o incl   0.7224E-04  # Theta=16.21
   8  16   1     2424.66     2270.66       84.72 o incl   0.1673E-04  # Theta=16.89
   9  16   1      541.42      498.28       30.50 o incl   0.1527E-03  # Theta=17.68
  10  16   1     4026.65     3884.97      119.58 o incl   0.6987E-05  # Theta=18.55
  11  16   1      724.39      687.52       50.72 o incl   0.9030E-04  # Theta=19.50
  12  16   1     3388.67     3575.04      128.77 o incl   0.8081E-05  # Theta=20.52
  13  16   1       19.21       29.49       22.27 o incl   0.1424E-02  # Theta=21.60
  14  16   1       -6.66       10.72       20.09 o incl   0.2094E-02  # Theta=22.75
  -7  17   1      152.05      203.78       61.63 o incl   0.1833E-03  # Theta=20.90
  -6  17   1       64.47       45.94       25.66 o incl   0.9287E-03  # Theta=19.93
  -5  17   1     2281.60     2167.53       93.93 o incl   0.1758E-04  # Theta=19.03
  -4  17   1      146.04      110.46       32.67 o incl   0.4711E-03  # Theta=18.22
  -3  17   1      509.50      478.33       49.93 o incl   0.1268E-03  # Theta=17.50
  -2  17   1      256.56      291.81       35.43 o incl   0.2536E-03  # Theta=16.89
  -1  17   1      453.78      402.04       36.65 o incl   0.1759E-03  # Theta=16.38
   0  17   1       58.06       74.22       24.97 o incl   0.8437E-03  # Theta=16.00
   1  17   1     2242.63     2248.97       77.60 o incl   0.1796E-04  # Theta=15.74
   2  17   1      140.16      133.13       26.19 o incl   0.5379E-03  # Theta=15.61
   3  17   1     1007.96      918.00       46.82 o incl   0.6527E-04  # Theta=15.63
   4  17   1     2188.64     2198.66       72.83 o incl   0.1878E-04  # Theta=15.78
   5  17   1      310.30      294.63       28.86 o incl   0.2692E-03  # Theta=16.06
   6  17   1      670.31      635.95       42.42 o incl   0.1060E-03  # Theta=16.47
   7  17   1     2801.35     2861.99       86.73 o incl   0.1232E-04  # Theta=17.00
   8  17   1     6083.81     5594.03      172.54 o incl   0.3482E-05  # Theta=17.63
   9  17   1     2924.08     2677.52       84.18 o incl   0.1303E-04  # Theta=18.37
  10  17   1     1405.02     1152.64       76.78 o incl   0.3962E-04  # Theta=19.20
  11  17   1     1585.53     1809.92       81.56 o incl   0.2537E-04  # Theta=20.11
  12  17   1      177.26      286.11       32.72 o incl   0.2929E-03  # Theta=21.09
  13  17   1      874.81     1013.02       53.31 o incl   0.6207E-04  # Theta=22.14
  14  17   1       73.31       32.70       24.55 o incl   0.1037E-02  # Theta=23.25
  15  17   1        3.40        1.84       18.28 o incl   0.2823E-02  # Theta=24.41
  -6  18   1     1198.27      953.28       65.23 o incl   0.5243E-04  # Theta=20.83
  -5  18   1       18.15        2.96       25.83 o incl   0.1370E-02  # Theta=19.95
  -4  18   1      516.93      538.67       55.88 o incl   0.1109E-03  # Theta=19.16
  -3  18   1     4475.22     4550.17      131.54 o incl   0.5455E-05  # Theta=18.46
  -2  18   1       37.26        9.49       24.50 o incl   0.1347E-02  # Theta=17.85
  -1  18   1      237.26      234.29       30.29 o incl   0.3268E-03  # Theta=17.35
   0  18   1      518.79      497.73       39.19 o incl   0.1411E-03  # Theta=16.97
   1  18   1      227.27      173.94       34.58 o incl   0.3462E-03  # Theta=16.71
   2  18   1      180.55      174.74       39.63 o incl   0.3189E-03  # Theta=16.57
   3  18   1     1505.02     1526.75       60.39 o incl   0.3331E-04  # Theta=16.57
   4  18   1      659.75      637.64       39.98 o incl   0.1077E-03  # Theta=16.69
   5  18   1      356.65      311.61       35.59 o incl   0.2234E-03  # Theta=16.94
   6  18   1     1928.55     1921.82       79.16 o incl   0.2230E-04  # Theta=17.31
   7  18   1       14.51       34.95       33.09 o incl   0.7626E-03  # Theta=17.80
   8  18   1     1374.48     1418.18       54.68 o incl   0.3768E-04  # Theta=18.40
   9  18   1       29.69       28.26       19.64 o incl   0.1636E-02  # Theta=19.10
  10  18   1       87.24       86.56       33.67 o incl   0.5387E-03  # Theta=19.88
  11  18   1      556.78      609.50       50.27 o incl   0.1073E-03  # Theta=20.75
  12  18   1      691.69      691.30       79.73 o incl   0.6862E-04  # Theta=21.70
  13  18   1       30.59        9.02       38.06 o incl   0.6333E-03  # Theta=22.71
  -5  19   1     4317.68     3856.26      129.21 o incl   0.6615E-05  # Theta=20.89
  -4  19   1      628.56      593.10       45.19 o incl   0.1112E-03  # Theta=20.11
  -3  19   1     1705.15     1617.04       71.05 o incl   0.2863E-04  # Theta=19.42
  -2  19   1     2120.19     1930.31       79.22 o incl   0.2121E-04  # Theta=18.82
  -1  19   1     1156.11      975.84       55.72 o incl   0.5567E-04  # Theta=18.33
   0  19   1     2060.26     1977.10       74.38 o incl   0.2141E-04  # Theta=17.95
   1  19   1       56.82       45.46       27.79 o incl   0.8660E-03  # Theta=17.68
   2  19   1       -6.45        5.21       28.30 o incl   0.1186E-02  # Theta=17.53
   3  19   1       11.28        0.84       33.30 o incl   0.8758E-03  # Theta=17.51
   4  19   1     4296.17     4164.82      123.51 o incl   0.6175E-05  # Theta=17.61
   5  19   1      244.89      243.48       33.34 o incl   0.2995E-03  # Theta=17.84
   6  19   1     1896.30     1848.68       67.79 o incl   0.2423E-04  # Theta=18.18
   7  19   1      805.95     1045.60       48.85 o incl   0.6349E-04  # Theta=18.63
   8  19   1       23.37       20.26       24.56 o incl   0.1297E-02  # Theta=19.19
   9  19   1      184.98      197.99       40.12 o incl   0.3002E-03  # Theta=19.85
  10  19   1     1495.50     1204.00       85.55 o incl   0.3559E-04  # Theta=20.59
  11  19   1       37.26      130.56       46.01 o incl   0.3389E-03  # Theta=21.42
  -5  20   1     1401.95     1382.27      116.57 o incl   0.2735E-04  # Theta=21.83
  -4  20   1     3616.54     3270.96      113.32 o incl   0.8892E-05  # Theta=21.07
  -3  20   1        1.32        2.69       25.94 o incl   0.1447E-02  # Theta=20.39
  -2  20   1     2853.62     2600.91       96.29 o incl   0.1303E-04  # Theta=19.80
  -1  20   1       39.80       42.97       26.88 o incl   0.9454E-03  # Theta=19.31
   0  20   1     1445.23     1565.55       74.75 o incl   0.3097E-04  # Theta=18.93
   1  20   1     2576.23     2372.34      103.96 o incl   0.1469E-04  # Theta=18.66
   2  20   1     3049.45     2826.31       99.54 o incl   0.1153E-04  # Theta=18.50
   3  20   1        2.30       11.76       46.07 o incl   0.4560E-03  # Theta=18.47
   4  20   1      762.36      620.43       52.03 o incl   0.9386E-04  # Theta=18.55
   5  20   1      794.36      845.16       46.18 o incl   0.7794E-04  # Theta=18.74
   6  20   1      131.57      111.22       26.31 o incl   0.5920E-03  # Theta=19.06
   7  20   1     2105.12     2069.61       75.18 o incl   0.2029E-04  # Theta=19.48
   8  20   1     1232.55     1078.34       83.42 o incl   0.4206E-04  # Theta=20.00
   9  20   1        9.44       20.16       47.83 o incl   0.4139E-03  # Theta=20.62
  10  20   1      109.98      105.77       50.69 o incl   0.2888E-03  # Theta=21.33
  -4  21   1     3499.26     3102.79      130.86 o incl   0.9138E-05  # Theta=22.03
  -3  21   1     1664.79     1395.71       73.55 o incl   0.3230E-04  # Theta=21.36
  -2  21   1     1566.01     1248.25       81.06 o incl   0.3492E-04  # Theta=20.78
  -1  21   1     2555.48     2471.49      103.54 o incl   0.1436E-04  # Theta=20.30
   0  21   1      114.32       98.33       32.41 o incl   0.5248E-03  # Theta=19.92
   1  21   1     1377.52     1175.24       72.98 o incl   0.4048E-04  # Theta=19.65
   2  21   1     2893.15     2715.90       96.95 o incl   0.1251E-04  # Theta=19.48
   3  21   1     3076.66     2877.50       99.98 o incl   0.1133E-04  # Theta=19.43
   4  21   1      383.44      267.87       35.30 o incl   0.2375E-03  # Theta=19.49
   5  21   1     4447.85     3775.73      131.14 o incl   0.6643E-05  # Theta=19.66
   6  21   1      556.78      456.91       40.60 o incl   0.1430E-03  # Theta=19.95
   7  21   1     1109.23     1312.68       81.86 o incl   0.3820E-04  # Theta=20.34
   8  21   1      388.27      281.19       74.26 o incl   0.1163E-03  # Theta=20.83
  -3  22   1     2269.87     2024.17       97.59 o incl   0.1846E-04  # Theta=22.35
  -2  22   1      256.56      255.08       40.68 o incl   0.2481E-03  # Theta=21.78
  -1  22   1      894.31      712.30       61.25 o incl   0.7378E-04  # Theta=21.30
   0  22   1      125.99      124.96       34.95 o incl   0.4349E-03  # Theta=20.92
   1  22   1        3.25        0.19       28.65 o incl   0.1204E-02  # Theta=20.64
   2  22   1       30.13       18.72       25.64 o incl   0.1199E-02  # Theta=20.47
   3  22   1      843.60      672.89       49.97 o incl   0.8663E-04  # Theta=20.40
   4  22   1      487.55      432.59       39.80 o incl   0.1576E-03  # Theta=20.44
   5  22   1       -8.70        9.52       25.62 o incl   0.1376E-02  # Theta=20.60
   6  22   1     2879.95     2599.35      202.26 o incl   0.9236E-05  # Theta=20.85
   7  22   1       20.31       15.63       46.89 o incl   0.4286E-03  # Theta=21.21
  -3  23   1       14.20        0.63       36.44 o incl   0.7311E-03  # Theta=23.34
  -2  23   1       88.78      109.61       36.28 o incl   0.4603E-03  # Theta=22.78
  -1  23   1     1195.44     1094.71       62.32 o incl   0.4829E-04  # Theta=22.30
   0  23   1      329.34      266.10       37.17 o incl   0.2432E-03  # Theta=21.92
   1  23   1      391.50      393.10       45.39 o incl   0.1649E-03  # Theta=21.64
   2  23   1      436.50      455.80       47.93 o incl   0.1415E-03  # Theta=21.46
   3  23   1     1932.15     1866.39       75.63 o incl   0.2323E-04  # Theta=21.38
   4  23   1      877.24      897.58       58.24 o incl   0.6497E-04  # Theta=21.41
   5  23   1       53.17      133.35       57.35 o incl   0.2394E-03  # Theta=21.54
  -2  24   1        9.44       15.31       36.00 o incl   0.7130E-03  # Theta=23.79
  -1  24   1      174.00      146.85       39.99 o incl   0.3383E-03  # Theta=23.31
   0  24   1      234.74      245.07       35.15 o incl   0.2877E-03  # Theta=22.93
   1  24   1       -6.87        0.49       33.30 o incl   0.8860E-03  # Theta=22.64
   2  24   1      874.81      760.50       72.70 o incl   0.6468E-04  # Theta=22.46
   3  24   1     1907.02     1770.33      153.85 o incl   0.1705E-04  # Theta=22.37
  -1  25   1       26.64       13.22       50.75 o incl   0.3689E-03  # Theta=24.33
   0  25   1     2388.48     1980.11      192.20 o incl   0.1221E-04  # Theta=23.95
   1  25   1      369.14      294.63       55.10 o incl   0.1634E-03  # Theta=23.66
   2  25   1      316.10      343.90       50.98 o incl   0.1701E-03  # Theta=23.46
   1  26   1      429.68      309.55       86.61 o incl   0.9114E-04  # Theta=24.68
  -1 -25   2       59.95       90.40       43.14 o incl   0.3958E-03  # Theta=24.13
  -3 -24   2       47.93       71.17       40.27 o incl   0.4661E-03  # Theta=22.86
  -2 -24   2       55.59       88.16       43.37 o incl   0.3983E-03  # Theta=22.94
  -1 -24   2      336.82      363.26       45.11 o incl   0.1803E-03  # Theta=23.11
   0 -24   2     1232.55     1164.16       74.79 o incl   0.4216E-04  # Theta=23.38
   1 -24   2     1476.55     1190.28      135.38 o incl   0.2572E-04  # Theta=23.74
   2 -24   2      378.64      314.42       54.21 o incl   0.1598E-03  # Theta=24.20
  -4 -23   2        2.17        1.83       31.05 o incl   0.1021E-02  # Theta=21.92
  -3 -23   2      653.45      578.71       52.36 o incl   0.1031E-03  # Theta=21.88
  -2 -23   2      724.39      588.21       55.13 o incl   0.9495E-04  # Theta=21.94
  -1 -23   2     1226.80     1194.02       63.13 o incl   0.4428E-04  # Theta=22.10
   0 -23   2       79.75       92.27       30.73 o incl   0.5950E-03  # Theta=22.37
   1 -23   2       -1.72       19.56       29.32 o incl   0.1038E-02  # Theta=22.73
   2 -23   2      126.91       74.51       42.46 o incl   0.3905E-03  # Theta=23.19
  -6 -22   2      369.14      300.83       83.43 o incl   0.9901E-04  # Theta=21.38
  -5 -22   2     1329.30     1295.52       89.62 o incl   0.3441E-04  # Theta=21.12
  -4 -22   2      622.41      607.60       61.32 o incl   0.9185E-04  # Theta=20.96
  -3 -22   2        1.05        1.04       27.52 o incl   0.1305E-02  # Theta=20.90
  -2 -22   2      178.35      241.62       32.83 o incl   0.3229E-03  # Theta=20.95
  -1 -22   2       20.31       23.85       27.69 o incl   0.1061E-02  # Theta=21.11
   0 -22   2      659.75      579.59       48.40 o incl   0.1076E-03  # Theta=21.37
   1 -22   2       88.01       97.89       29.21 o incl   0.6126E-03  # Theta=21.73
   2 -22   2       -4.71        9.77       27.75 o incl   0.1200E-02  # Theta=22.19
   3 -22   2      489.36      418.96       77.94 o incl   0.9300E-04  # Theta=22.74
  -7 -21   2       65.13       21.37       56.86 o incl   0.2838E-03  # Theta=20.87
  -6 -21   2      608.18      647.30       42.43 o incl   0.1083E-03  # Theta=20.48
  -5 -21   2      104.89       86.41       34.40 o incl   0.5149E-03  # Theta=20.19
  -4 -21   2       26.64       10.42       28.33 o incl   0.1072E-02  # Theta=20.00
  -3 -21   2      375.46      326.90       36.51 o incl   0.2094E-03  # Theta=19.93
  -2 -21   2      205.58      206.10       32.89 o incl   0.3389E-03  # Theta=19.97
  -1 -21   2      744.37      690.06       49.18 o incl   0.8970E-04  # Theta=20.11
   0 -21   2      298.86      277.32       42.49 o incl   0.2218E-03  # Theta=20.37
   1 -21   2      116.08      120.14       30.01 o incl   0.5240E-03  # Theta=20.73
   2 -21   2      316.10      259.63       36.42 o incl   0.2528E-03  # Theta=21.19
   3 -21   2       57.44       37.98       42.84 o incl   0.4575E-03  # Theta=21.75
   4 -21   2      860.34      750.52       67.29 o incl   0.6897E-04  # Theta=22.39
  -9 -20   2       39.80        9.86       52.72 o incl   0.3410E-03  # Theta=21.16
  -8 -20   2      -29.24        3.66       45.63 o incl   0.4592E-03  # Theta=20.54
  -7 -20   2     2219.41     2109.68      119.66 o incl   0.1652E-04  # Theta=20.01
  -6 -20   2      237.26      171.37       31.55 o incl   0.3647E-03  # Theta=19.59
  -5 -20   2      500.30      501.58       38.48 o incl   0.1446E-03  # Theta=19.27
  -4 -20   2      326.38      287.02       34.04 o incl   0.2477E-03  # Theta=19.06
  -3 -20   2     1341.27     1259.57       69.01 o incl   0.4000E-04  # Theta=18.97
  -2 -20   2       83.45      123.52       34.43 o incl   0.4656E-03  # Theta=18.99
  -1 -20   2      537.62      435.88       41.79 o incl   0.1477E-03  # Theta=19.13
   0 -20   2      106.57       60.87       32.99 o incl   0.5882E-03  # Theta=19.38
   1 -20   2      853.14      945.38       59.83 o incl   0.6285E-04  # Theta=19.74
   2 -20   2     1238.31     1186.74       60.55 o incl   0.4507E-04  # Theta=20.20
   3 -20   2      243.61      176.59       33.25 o incl   0.3478E-03  # Theta=20.77
   4 -20   2      109.98       77.93       31.79 o incl   0.5738E-03  # Theta=21.42
 -10 -19   2       71.22      139.70       55.31 o incl   0.2478E-03  # Theta=21.13
  -9 -19   2      480.34      507.66       55.67 o incl   0.1167E-03  # Theta=20.38
  -8 -19   2       11.28       45.73       37.16 o incl   0.6035E-03  # Theta=19.73
  -7 -19   2     1420.42     1305.70       58.67 o incl   0.3952E-04  # Theta=19.17
  -6 -19   2     1536.97     1528.92       61.03 o incl   0.3262E-04  # Theta=18.71
  -5 -19   2      776.00      663.17       45.65 o incl   0.9525E-04  # Theta=18.36
  -4 -19   2     1910.60     1803.00       82.37 o incl   0.2346E-04  # Theta=18.13
  -3 -19   2     2328.80     2132.02       83.03 o incl   0.1814E-04  # Theta=18.02
  -2 -19   2     1010.57      790.27       59.90 o incl   0.6615E-04  # Theta=18.02
  -1 -19   2      670.31      683.71       44.55 o incl   0.9747E-04  # Theta=18.15
   0 -19   2     1756.28     1554.98       68.67 o incl   0.2939E-04  # Theta=18.40
   1 -19   2      197.44      212.69       34.54 o incl   0.3274E-03  # Theta=18.76
   2 -19   2       77.57      115.57       33.19 o incl   0.5077E-03  # Theta=19.22
   3 -19   2       -0.74        8.68       30.38 o incl   0.1030E-02  # Theta=19.80
   4 -19   2      843.60      769.26       49.97 o incl   0.7875E-04  # Theta=20.46
   5 -19   2      125.07      113.45       33.90 o incl   0.4664E-03  # Theta=21.22
 -12 -18   2       11.01       40.65       41.87 o incl   0.5062E-03  # Theta=22.22
 -11 -18   2      860.34      959.24       96.13 o incl   0.4557E-04  # Theta=21.28
 -10 -18   2      347.43      329.75       47.34 o incl   0.1819E-03  # Theta=20.42
  -9 -18   2        6.87        4.27       32.87 o incl   0.8942E-03  # Theta=19.63
  -8 -18   2      110.84      138.69       29.33 o incl   0.5098E-03  # Theta=18.94
  -7 -18   2       83.45       95.59       21.71 o incl   0.8169E-03  # Theta=18.34
  -6 -18   2     1508.20     1474.02       66.82 o incl   0.3299E-04  # Theta=17.85
  -5 -18   2     1252.76     1174.69       55.10 o incl   0.4653E-04  # Theta=17.47
  -4 -18   2     3431.73     3167.46      119.99 o incl   0.9257E-05  # Theta=17.21
  -3 -18   2      742.14      767.73       51.34 o incl   0.8178E-04  # Theta=17.07
  -2 -18   2     4280.08     3516.81      123.28 o incl   0.7404E-05  # Theta=17.06
  -1 -18   2      217.49      184.64       30.21 o incl   0.3771E-03  # Theta=17.18
   0 -18   2     3374.38     3313.78      104.71 o incl   0.9258E-05  # Theta=17.42
   1 -18   2     2026.92     1696.54       73.77 o incl   0.2485E-04  # Theta=17.78
   2 -18   2     1668.14     1806.51       76.97 o incl   0.2533E-04  # Theta=18.25
   3 -18   2      255.25      224.83       37.96 o incl   0.2778E-03  # Theta=18.83
   4 -18   2     1530.55     1400.75       86.54 o incl   0.3130E-04  # Theta=19.51
   5 -18   2      414.53      309.82       43.37 o incl   0.1896E-03  # Theta=20.28
   6 -18   2       89.55      122.00       62.80 o incl   0.2049E-03  # Theta=21.13
 -13 -17   2      155.09      103.22       48.98 o incl   0.2954E-03  # Theta=22.65
 -12 -17   2       96.66      117.40       44.30 o incl   0.3493E-03  # Theta=21.61
 -11 -17   2     1411.17     1210.11       80.02 o incl   0.3745E-04  # Theta=20.63
 -10 -17   2     1411.17     1524.00       83.10 o incl   0.3078E-04  # Theta=19.73
  -9 -17   2      860.34      793.55       40.85 o incl   0.8131E-04  # Theta=18.91
  -8 -17   2      808.28      768.70       41.93 o incl   0.8575E-04  # Theta=18.17
  -7 -17   2     1305.51     1106.13       76.97 o incl   0.4238E-04  # Theta=17.54
  -6 -17   2      443.37      432.52       39.68 o incl   0.1618E-03  # Theta=17.01
  -5 -17   2       72.61       74.03       26.53 o incl   0.7630E-03  # Theta=16.59
  -4 -17   2     1546.62     1434.98       61.22 o incl   0.3459E-04  # Theta=16.30
  -3 -17   2        8.70        1.66       22.72 o incl   0.1829E-02  # Theta=16.14
  -2 -17   2      916.50      756.58       66.97 o incl   0.6662E-04  # Theta=16.11
  -1 -17   2     1684.91     1606.09       73.99 o incl   0.2857E-04  # Theta=16.21
   0 -17   2       73.31       31.45       24.55 o incl   0.1028E-02  # Theta=16.45
   1 -17   2      640.94      445.15       41.48 o incl   0.1371E-03  # Theta=16.81
   2 -17   2     1517.76     1495.15       73.41 o incl   0.3179E-04  # Theta=17.29
   3 -17   2      634.73      671.19       61.93 o incl   0.8632E-04  # Theta=17.88
   4 -17   2       98.28       98.93       31.68 o incl   0.5479E-03  # Theta=18.57
   5 -17   2     1505.02     1452.31       76.28 o incl   0.3212E-04  # Theta=19.35
   6 -17   2      179.45      205.39       37.32 o incl   0.3180E-03  # Theta=20.22
   7 -17   2        2.96       46.94       63.01 o incl   0.2366E-03  # Theta=21.16
 -15 -16   2      108.27      198.13       33.25 o incl   0.3925E-03  # Theta=24.43
 -14 -16   2      156.11      188.14       40.95 o incl   0.3085E-03  # Theta=23.24
 -13 -16   2       21.81       14.59       24.87 o incl   0.1332E-02  # Theta=22.11
 -12 -16   2      961.69     1165.91       58.44 o incl   0.5084E-04  # Theta=21.03
 -11 -16   2       18.50       27.23       28.19 o incl   0.1024E-02  # Theta=20.02
 -10 -16   2      350.49      322.28       42.95 o incl   0.1941E-03  # Theta=19.07
  -9 -16   2     1871.41     1701.17       70.89 o incl   0.2613E-04  # Theta=18.21
  -8 -16   2      541.42      458.44       34.32 o incl   0.1562E-03  # Theta=17.43
  -7 -16   2     1184.13     1126.94       56.39 o incl   0.4897E-04  # Theta=16.75
  -6 -16   2     1380.56     1335.23       54.80 o incl   0.3970E-04  # Theta=16.18
  -5 -16   2      460.79      470.14       38.69 o incl   0.1540E-03  # Theta=15.73
  -4 -16   2      445.10      443.66       32.84 o incl   0.1733E-03  # Theta=15.40
  -3 -16   2     4930.18     4719.05      132.32 o incl   0.4943E-05  # Theta=15.21
  -2 -16   2     4849.97     5532.67      131.23 o incl   0.4179E-05  # Theta=15.16
  -1 -16   2     1924.95     1804.39       79.08 o incl   0.2390E-04  # Theta=15.25
   0 -16   2      290.42      235.11       43.28 o incl   0.2333E-03  # Theta=15.48
   1 -16   2     1990.20     1597.85       84.07 o incl   0.2539E-04  # Theta=15.84
   2 -16   2       22.19        3.46       24.32 o incl   0.1507E-02  # Theta=16.33
   3 -16   2       37.26       19.71       28.51 o incl   0.9852E-03  # Theta=16.93
   4 -16   2      971.88      862.34       58.75 o incl   0.6474E-04  # Theta=17.64
   5 -16   2     1293.69     1199.85       58.94 o incl   0.4416E-04  # Theta=18.44
   6 -16   2      105.73      112.16       26.12 o incl   0.6285E-03  # Theta=19.32
   7 -16   2     1979.25     2194.88      116.64 o incl   0.1698E-04  # Theta=20.29
 -15 -15   2       -9.44        5.82       19.89 o incl   0.2210E-02  # Theta=23.99
 -14 -15   2       84.20      170.14       22.55 o incl   0.5898E-03  # Theta=22.77
 -13 -15   2       15.47        0.29       22.55 o incl   0.1816E-02  # Theta=21.60
 -12 -15   2      359.75      449.95       37.30 o incl   0.1727E-03  # Theta=20.48
 -11 -15   2      172.92      181.48       32.32 o incl   0.3844E-03  # Theta=19.43
 -10 -15   2     5793.39     5477.32      162.14 o incl   0.3721E-05  # Theta=18.45
  -9 -15   2      255.25      243.68       24.87 o incl   0.3467E-03  # Theta=17.54
  -8 -15   2        0.89        0.36       21.85 o incl   0.2078E-02  # Theta=16.72
  -7 -15   2      125.99      114.32       22.07 o incl   0.6658E-03  # Theta=15.99
  -6 -15   2      199.75      221.75       28.95 o incl   0.3574E-03  # Theta=15.38
  -5 -15   2      103.22       65.68       20.81 o incl   0.9348E-03  # Theta=14.88
  -4 -15   2     8685.69     8532.93      206.17 o incl   0.1716E-05  # Theta=14.52
  -3 -15   2     1794.25     1667.33       62.47 o incl   0.2809E-04  # Theta=14.30
  -2 -15   2     1042.06      987.75       47.61 o incl   0.6065E-04  # Theta=14.22
  -1 -15   2    17966.70    17711.45      571.07 o incl   0.3996E-06  # Theta=14.30
   0 -15   2      137.27      142.05       24.96 o incl   0.5357E-03  # Theta=14.52
   1 -15   2     8579.12     7829.52      295.96 o incl   0.1740E-05  # Theta=14.88
   2 -15   2     4404.25     4067.73      244.68 o incl   0.4890E-05  # Theta=15.38
   3 -15   2      177.26      145.96       27.27 o incl   0.4812E-03  # Theta=15.99
   4 -15   2       10.47       25.30       24.13 o incl   0.1339E-02  # Theta=16.71
   5 -15   2      857.93      831.75       45.60 o incl   0.7653E-04  # Theta=17.53
   6 -15   2       -7.99        3.12       23.62 o incl   0.1680E-02  # Theta=18.44
   7 -15   2       46.24       40.32       23.96 o incl   0.1099E-02  # Theta=19.43
   8 -15   2     3964.51     4290.57      252.78 o incl   0.4797E-05  # Theta=20.48
 -14 -14   2      116.08      167.64       20.30 o incl   0.5826E-03  # Theta=22.33
 -13 -14   2      123.25      142.34       23.65 o incl   0.5828E-03  # Theta=21.12
 -12 -14   2     4274.72     4462.49      214.27 o incl   0.4902E-05  # Theta=19.97
 -11 -14   2      808.28      658.37       34.94 o incl   0.1012E-03  # Theta=18.88
 -10 -14   2        4.03       17.05       34.70 o incl   0.7616E-03  # Theta=17.85
  -9 -14   2     4759.11     4289.67      141.30 o incl   0.5488E-05  # Theta=16.90
  -8 -14   2       69.84       67.36       19.17 o incl   0.1091E-02  # Theta=16.03
  -7 -14   2     2647.41     2403.87       80.10 o incl   0.1534E-04  # Theta=15.26
  -6 -14   2        0.81        3.19       17.87 o incl   0.2953E-02  # Theta=14.59
  -5 -14   2       46.24       38.28       22.29 o incl   0.1224E-02  # Theta=14.05
  -4 -14   2       21.05       18.90       21.80 o incl   0.1587E-02  # Theta=13.65
  -3 -14   2    10238.48    10064.72      273.58 o incl   0.1232E-05  # Theta=13.39
  -2 -14   2     1536.97     1352.55       57.82 o incl   0.3662E-04  # Theta=13.29
  -1 -14   2     2973.02     2995.87       89.35 o incl   0.1131E-04  # Theta=13.35
   0 -14   2    11990.56    11332.62      322.98 o incl   0.9533E-06  # Theta=13.56
   1 -14   2       29.69       31.14       23.66 o incl   0.1239E-02  # Theta=13.93
   2 -14   2     7844.28     7222.08      195.93 o incl   0.2228E-05  # Theta=14.43
   3 -14   2      604.15      525.10       38.26 o incl   0.1309E-03  # Theta=15.06
   4 -14   2      606.16      571.65       38.33 o incl   0.1229E-03  # Theta=15.80
   5 -14   2     3364.87     3408.17      114.06 o incl   0.8877E-05  # Theta=16.65
   6 -14   2     3417.35     3316.66      114.95 o incl   0.9004E-05  # Theta=17.58
   7 -14   2      409.54      453.22       34.82 o incl   0.1727E-03  # Theta=18.58
   8 -14   2     4147.12     3731.23      142.46 o incl   0.6840E-05  # Theta=19.66
   9 -14   2     2184.81     2035.92      172.33 o incl   0.1356E-04  # Theta=20.80
 -14 -13   2      522.53      610.33       28.09 o incl   0.1340E-03  # Theta=21.92
 -13 -13   2       25.39       31.54       18.58 o incl   0.1741E-02  # Theta=20.69
 -12 -13   2     2888.75     3018.74      110.09 o incl   0.1084E-04  # Theta=19.50
 -11 -13   2     1414.25     1352.49       52.38 o incl   0.3955E-04  # Theta=18.37
 -10 -13   2      210.30      201.12       21.39 o incl   0.4418E-03  # Theta=17.29
  -9 -13   2    10164.00     9702.89      231.28 o incl   0.1332E-05  # Theta=16.29
  -8 -13   2     3053.97     2583.97       86.03 o incl   0.1309E-04  # Theta=15.38
  -7 -13   2       21.81        3.76       16.45 o incl   0.2859E-02  # Theta=14.55
  -6 -13   2     5950.35     5414.38      145.36 o incl   0.3778E-05  # Theta=13.84
  -5 -13   2      612.23      804.21       32.44 o incl   0.9709E-04  # Theta=13.25
  -4 -13   2       39.80       22.06       20.16 o incl   0.1602E-02  # Theta=12.80
  -3 -13   2     5787.16     5718.56      168.29 o incl   0.3526E-05  # Theta=12.50
  -2 -13   2     3557.66     4111.86      112.40 o incl   0.7023E-05  # Theta=12.37
  -1 -13   2      984.69      944.49       43.71 o incl   0.6627E-04  # Theta=12.41
   0 -13   2    16959.88    16084.97      544.17 o incl   0.4665E-06  # Theta=12.61
   1 -13   2      130.63      129.88       25.28 o incl   0.5750E-03  # Theta=12.98
   2 -13   2       32.42       22.23       20.06 o incl   0.1666E-02  # Theta=13.49
   3 -13   2     4387.95     4429.99      119.40 o incl   0.5764E-05  # Theta=14.14
   4 -13   2      926.44      999.87       42.39 o incl   0.6505E-04  # Theta=14.90
   5 -13   2      443.37      513.76       32.78 o incl   0.1560E-03  # Theta=15.77
   6 -13   2      502.13      559.68       51.41 o incl   0.1156E-03  # Theta=16.73
   7 -13   2     1125.67     1176.73       68.72 o incl   0.4481E-04  # Theta=17.76
   8 -13   2     1092.92     1221.00       48.75 o incl   0.4900E-04  # Theta=18.86
   9 -13   2     2510.12     2704.14      127.25 o incl   0.1229E-04  # Theta=20.02
  10 -13   2      145.06       56.48       64.14 o incl   0.2074E-03  # Theta=21.23
 -14 -12   2       33.36       25.69        5.21 o incl   0.3963E-02  # Theta=21.56
 -13 -12   2      180.55      319.94       27.52 o incl   0.2978E-03  # Theta=20.29
 -12 -12   2     2924.08     2721.56       84.18 o incl   0.1278E-04  # Theta=19.07
 -11 -12   2      294.63      302.67       19.69 o incl   0.3081E-03  # Theta=17.89
 -10 -12   2      889.41      866.16       34.21 o incl   0.7770E-04  # Theta=16.78
  -9 -12   2    12270.29    11718.48      317.65 o incl   0.9030E-06  # Theta=15.73
  -8 -12   2     5479.71     5406.85      151.62 o incl   0.3926E-05  # Theta=14.76
  -7 -12   2     1255.66     1273.53       43.55 o incl   0.4563E-04  # Theta=13.88
  -6 -12   2     1705.15     1937.45       64.28 o incl   0.2470E-04  # Theta=13.11
  -5 -12   2       49.65       19.79       16.74 o incl   0.1947E-02  # Theta=12.46
  -4 -12   2     2440.82     2423.91       72.86 o incl   0.1627E-04  # Theta=11.96
  -3 -12   2       39.80       31.12       20.68 o incl   0.1419E-02  # Theta=11.62
  -2 -12   2     2173.33     2425.98       76.39 o incl   0.1686E-04  # Theta=11.46
  -1 -12   2     9658.33     9810.43      225.45 o incl   0.1351E-05  # Theta=11.47
   0 -12   2     1050.01      986.86       50.44 o incl   0.5988E-04  # Theta=11.67
   1 -12   2    12830.15    12841.23      296.97 o incl   0.7977E-06  # Theta=12.03
   2 -12   2     1270.22     1252.84       55.48 o incl   0.4404E-04  # Theta=12.56
   3 -12   2      209.12      219.26       27.25 o incl   0.3740E-03  # Theta=13.23
   4 -12   2     2060.26     2149.06       66.94 o incl   0.2001E-04  # Theta=14.02
   5 -12   2      702.51      732.49       43.43 o incl   0.9266E-04  # Theta=14.91
   6 -12   2      391.50      315.52       30.80 o incl   0.2328E-03  # Theta=15.90
   7 -12   2      769.16      868.66       38.63 o incl   0.8055E-04  # Theta=16.96
   8 -12   2      230.99      217.46       33.62 o incl   0.3193E-03  # Theta=18.08
   9 -12   2      576.28      638.61       43.27 o incl   0.1110E-03  # Theta=19.26
  10 -12   2     2766.76     2709.53      129.29 o incl   0.1170E-04  # Theta=20.49
 -13 -11   2      344.38      322.58       15.20 o incl   0.2893E-03  # Theta=19.93
 -12 -11   2        8.94       29.64       13.72 o incl   0.2666E-02  # Theta=18.67
 -11 -11   2     1476.55     1248.73       44.08 o incl   0.4276E-04  # Theta=17.46
 -10 -11   2      812.94      697.76       30.37 o incl   0.9990E-04  # Theta=16.30
  -9 -11   2     2023.23     1787.96       58.96 o incl   0.2491E-04  # Theta=15.20
  -8 -11   2      755.59      727.74       31.53 o incl   0.9792E-04  # Theta=14.18
  -7 -11   2      936.45      818.97       50.14 o incl   0.7183E-04  # Theta=13.25
  -6 -11   2     5516.16     5717.17      133.87 o incl   0.3752E-05  # Theta=12.42
  -5 -11   2     9458.08     9397.18      247.01 o incl   0.1423E-05  # Theta=11.71
  -4 -11   2        7.09        4.83       16.58 o incl   0.3170E-02  # Theta=11.15
  -3 -11   2      441.65      407.15       32.71 o incl   0.1838E-03  # Theta=10.76
  -2 -11   2       39.28       37.40       20.03 o incl   0.1421E-02  # Theta=10.55
  -1 -11   2       11.84        7.15       21.43 o incl   0.1887E-02  # Theta=10.54
   0 -11   2      632.67      592.70       32.97 o incl   0.1239E-03  # Theta=10.72
   1 -11   2      909.07     1068.42       46.94 o incl   0.5988E-04  # Theta=11.10
   2 -11   2      221.13      232.08       24.37 o incl   0.3783E-03  # Theta=11.64
   3 -11   2     2723.83     2977.41      115.45 o incl   0.1102E-04  # Theta=12.33
   4 -11   2       76.14       97.50       27.17 o incl   0.6829E-03  # Theta=13.15
   5 -11   2     1924.95     1909.09       64.70 o incl   0.2346E-04  # Theta=14.07
   6 -11   2        9.69       18.48       22.96 o incl   0.1550E-02  # Theta=15.08
   7 -11   2     1770.04     1733.94       62.05 o incl   0.2709E-04  # Theta=16.17
   8 -11   2      954.08      948.39       45.55 o incl   0.6607E-04  # Theta=17.33
   9 -11   2       39.28       28.05       21.05 o incl   0.1438E-02  # Theta=18.53
  10 -11   2     1463.98     1507.21       84.64 o incl   0.3029E-04  # Theta=19.79
  11 -11   2      630.61      659.23       84.36 o incl   0.6749E-04  # Theta=21.09
 -13 -10   2     3710.77     2848.61      119.78 o incl   0.9878E-05  # Theta=19.62
 -12 -10   2       99.91       98.49       11.47 o incl   0.1063E-02  # Theta=18.32
 -11 -10   2       61.22       67.64       14.10 o incl   0.1351E-02  # Theta=17.07
 -10 -10   2        7.53       13.56       12.59 o incl   0.4049E-02  # Theta=15.87
  -9 -10   2        5.65        2.09       14.60 o incl   0.4175E-02  # Theta=14.72
  -8 -10   2       87.24      146.23       22.19 o incl   0.6301E-03  # Theta=13.65
  -7 -10   2     4708.38     4761.54      112.44 o incl   0.5161E-05  # Theta=12.65
  -6 -10   2     1836.14     1501.30       63.19 o incl   0.3035E-04  # Theta=11.76
  -5 -10   2     2045.41     2172.08       59.29 o incl   0.2020E-04  # Theta=10.99
  -4 -10   2     3980.00     4532.44      118.88 o incl   0.5872E-05  # Theta=10.36
  -3 -10   2      901.67      915.71       36.90 o incl   0.7241E-04  # Theta= 9.91
  -2 -10   2      651.35      654.98       37.64 o incl   0.1096E-03  # Theta= 9.66
  -1 -10   2      857.93      882.99       43.20 o incl   0.7381E-04  # Theta= 9.62
   0 -10   2      230.99      241.15       24.90 o incl   0.3603E-03  # Theta= 9.79
   1 -10   2      170.77      207.74       22.48 o incl   0.4438E-03  # Theta=10.16
   2 -10   2      155.09       88.03       25.51 o incl   0.6405E-03  # Theta=10.72
   3 -10   2      212.69      153.08       22.70 o incl   0.4834E-03  # Theta=11.44
   4 -10   2     5504.00     5665.15      139.80 o incl   0.3806E-05  # Theta=12.29
   5 -10   2     5180.66     4910.07      153.33 o incl   0.4514E-05  # Theta=13.25
   6 -10   2      314.64      248.23       26.16 o incl   0.3093E-03  # Theta=14.29
   7 -10   2     3326.95     3323.42       94.52 o incl   0.9481E-05  # Theta=15.41
   8 -10   2     2473.31     2424.80       85.57 o incl   0.1560E-04  # Theta=16.60
   9 -10   2      979.55      953.44       46.16 o incl   0.6482E-04  # Theta=17.83
  10 -10   2     1114.70      920.96       71.12 o incl   0.5306E-04  # Theta=19.11
  11 -10   2     1000.18     1038.72       90.69 o incl   0.4375E-04  # Theta=20.43
  12 -10   2      848.36      781.73       90.68 o incl   0.5390E-04  # Theta=21.78
 -12  -9   2     1332.28     1301.07       35.89 o incl   0.4415E-04  # Theta=18.02
 -11  -9   2      369.14      382.21       17.32 o incl   0.2441E-03  # Theta=16.73
 -10  -9   2       14.51       19.39       13.11 o incl   0.3214E-02  # Theta=15.49
  -9  -9   2       91.11       68.92       14.08 o incl   0.1207E-02  # Theta=14.29
  -8  -9   2      138.23       65.94       15.41 o incl   0.1031E-02  # Theta=13.16
  -7  -9   2      894.31      831.34       46.55 o incl   0.7533E-04  # Theta=12.11
  -6  -9   2      474.97      298.87       28.57 o incl   0.2308E-03  # Theta=11.15
  -5  -9   2     5540.53     6285.18      134.17 o incl   0.3332E-05  # Theta=10.30
  -4  -9   2       23.76       38.25       16.78 o incl   0.1868E-02  # Theta= 9.61
  -3  -9   2      533.83      500.60       28.40 o incl   0.1559E-03  # Theta= 9.09
  -2  -9   2     1074.04      781.96       45.65 o incl   0.7235E-04  # Theta= 8.78
  -1  -9   2     4602.17     4100.24      116.72 o incl   0.6144E-05  # Theta= 8.70
   0  -9   2    10279.97     9217.89      332.28 o incl   0.1294E-05  # Theta= 8.86
   1  -9   2     2093.86     2093.70       74.98 o incl   0.2010E-04  # Theta= 9.24
   2  -9   2     8129.83     7728.36      192.07 o incl   0.2022E-05  # Theta= 9.82
   3  -9   2     1192.61      976.78       50.93 o incl   0.5681E-04  # Theta=10.57
   4  -9   2    10623.38    10943.96      278.67 o incl   0.1086E-05  # Theta=11.45
   5  -9   2     3182.07     3582.25       87.81 o incl   0.8975E-05  # Theta=12.45
   6  -9   2     4141.85     4135.28      110.73 o incl   0.6486E-05  # Theta=13.53
   7  -9   2      157.14      204.38       21.57 o incl   0.4695E-03  # Theta=14.68
   8  -9   2      222.35      178.56       24.43 o incl   0.4312E-03  # Theta=15.89
   9  -9   2     1317.37     1338.10       56.50 o incl   0.4015E-04  # Theta=17.15
  10  -9   2     2344.64     2416.17       99.18 o incl   0.1532E-04  # Theta=18.46
  11  -9   2       56.20        2.35       48.52 o incl   0.3979E-03  # Theta=19.80
  12  -9   2      860.34      815.07       60.08 o incl   0.6941E-04  # Theta=21.17
  13  -9   2      176.17      188.82       51.11 o incl   0.2356E-03  # Theta=22.58
 -12  -8   2      663.96      738.72       27.45 o incl   0.1053E-03  # Theta=17.77
 -11  -8   2      691.69      668.42       25.86 o incl   0.1144E-03  # Theta=16.44
 -10  -8   2     1293.69     1118.79       41.26 o incl   0.5085E-04  # Theta=15.16
  -9  -8   2      196.29      155.49       17.22 o incl   0.5708E-03  # Theta=13.92
  -8  -8   2      169.71      179.98       17.08 o incl   0.5475E-03  # Theta=12.73
  -7  -8   2     3308.08     3517.94       94.25 o incl   0.8925E-05  # Theta=11.62
  -6  -8   2     4000.70     4100.82       98.46 o incl   0.6783E-05  # Theta=10.59
  -5  -8   2     2131.52     2248.90       60.52 o incl   0.1949E-04  # Theta= 9.67
  -4  -8   2    11502.20    11899.52      254.82 o incl   0.9558E-06  # Theta= 8.89
  -3  -8   2      992.42      877.31       41.30 o incl   0.7078E-04  # Theta= 8.29
  -2  -8   2      822.31      670.72       32.89 o incl   0.1015E-03  # Theta= 7.92
  -1  -8   2      516.93      548.69       37.26 o incl   0.1359E-03  # Theta= 7.79
   0  -8   2       55.59       43.56       17.10 o incl   0.1476E-02  # Theta= 7.93
   1  -8   2     3567.44     3214.97      107.66 o incl   0.9211E-05  # Theta= 8.32
   2  -8   2    11502.20    11730.63      298.76 o incl   0.9502E-06  # Theta= 8.93
   3  -8   2      409.54      511.74       26.53 o incl   0.1716E-03  # Theta= 9.71
   4  -8   2    14663.93    15482.06      327.41 o incl   0.5830E-06  # Theta=10.64
   5  -8   2     2368.51     2728.26       79.75 o incl   0.1418E-04  # Theta=11.67
   6  -8   2      361.31      333.71       28.03 o incl   0.2382E-03  # Theta=12.79
   7  -8   2    11829.61    11945.98      267.34 o incl   0.9278E-06  # Theta=13.98
   8  -8   2      221.13      224.16       21.93 o incl   0.3980E-03  # Theta=15.22
   9  -8   2       17.12        6.69       20.68 o incl   0.1981E-02  # Theta=16.51
  10  -8   2     2063.98     2087.06       63.28 o incl   0.2100E-04  # Theta=17.84
  11  -8   2     1246.97     1200.72       69.44 o incl   0.4234E-04  # Theta=19.20
  12  -8   2      755.59      659.58       54.05 o incl   0.8868E-04  # Theta=20.59
  13  -8   2     2685.48     2711.22      165.59 o incl   0.1053E-04  # Theta=22.01
 -11  -7   2      909.07      741.49       29.64 o incl   0.8993E-04  # Theta=16.21
 -10  -7   2     1628.22     1447.43       49.59 o incl   0.3501E-04  # Theta=14.88
  -9  -7   2     1473.40     1240.41       40.88 o incl   0.4337E-04  # Theta=13.60
  -8  -7   2     1241.19     1203.39       37.52 o incl   0.4969E-04  # Theta=12.36
  -7  -7   2      459.03      495.68       21.06 o incl   0.1778E-03  # Theta=11.18
  -6  -7   2      951.55      757.15       37.91 o incl   0.8333E-04  # Theta=10.08
  -5  -7   2     5944.03     6644.05      157.92 o incl   0.2949E-05  # Theta= 9.08
  -4  -7   2     2999.88     3175.77       76.29 o incl   0.1090E-04  # Theta= 8.22
  -3  -7   2     5540.53     5175.19      146.37 o incl   0.4119E-05  # Theta= 7.54
  -2  -7   2       60.58      118.50       17.22 o incl   0.9022E-03  # Theta= 7.08
  -1  -7   2      316.10      251.26       20.39 o incl   0.3303E-03  # Theta= 6.90
   0  -7   2     1588.79     1562.79       68.58 o incl   0.3056E-04  # Theta= 7.02
   1  -7   2      123.25      216.38       17.28 o incl   0.5172E-03  # Theta= 7.41
   2  -7   2       11.01       36.15       15.77 o incl   0.2130E-02  # Theta= 8.05
   3  -7   2    25186.10    25401.82      546.11 o incl   0.2159E-06  # Theta= 8.88
   4  -7   2     2990.92     3086.52       94.10 o incl   0.1079E-04  # Theta= 9.85
   5  -7   2     5620.10     5639.06      135.13 o incl   0.3782E-05  # Theta=10.93
   6  -7   2      158.17      118.82       18.55 o incl   0.6670E-03  # Theta=12.09
   7  -7   2     5975.65     6015.23      164.67 o incl   0.3295E-05  # Theta=13.32
   8  -7   2      474.97      427.08       32.14 o incl   0.1752E-03  # Theta=14.59
   9  -7   2     2681.24     2777.64       76.36 o incl   0.1327E-04  # Theta=15.91
  10  -7   2      223.58      164.47       25.73 o incl   0.4374E-03  # Theta=17.26
  11  -7   2      138.23      178.75       19.27 o incl   0.5513E-03  # Theta=18.64
  12  -7   2     2436.78     2537.38      101.11 o incl   0.1431E-04  # Theta=20.05
  13  -7   2      175.08      198.63       32.52 o incl   0.3616E-03  # Theta=21.48
  14  -7   2     2797.01     2841.96      164.66 o incl   0.9976E-05  # Theta=22.95
 -10  -6   2      443.37      364.38       17.25 o incl   0.2327E-03  # Theta=14.66
  -9  -6   2     1063.33     1067.18       29.39 o incl   0.6078E-04  # Theta=13.34
  -8  -6   2     2601.24     2440.52       71.04 o incl   0.1552E-04  # Theta=12.05
  -7  -6   2     5743.61     5248.22      130.40 o incl   0.4041E-05  # Theta=10.82
  -6  -6   2       22.58        0.52       12.85 o incl   0.4446E-02  # Theta= 9.65
  -5  -6   2     4274.72     4176.52      101.78 o incl   0.6326E-05  # Theta= 8.57
  -4  -6   2     1021.01     1356.06       47.12 o incl   0.4631E-04  # Theta= 7.61
  -3  -6   2    13592.88    13967.42      296.12 o incl   0.7017E-06  # Theta= 6.82
  -2  -6   2    17410.97    17049.33      378.38 o incl   0.4600E-06  # Theta= 6.27
  -1  -6   2     4867.11     5541.20      131.47 o incl   0.4169E-05  # Theta= 6.02
   0  -6   2     5843.39     5040.88      137.79 o incl   0.4150E-05  # Theta= 6.11
   1  -6   2     3661.02     3785.58      104.10 o incl   0.7681E-05  # Theta= 6.51
   2  -6   2      159.20      145.93       19.64 o incl   0.6000E-03  # Theta= 7.19
   3  -6   2    21834.03    22011.78      665.86 o incl   0.2690E-06  # Theta= 8.07
   4  -6   2      936.45      856.54       35.10 o incl   0.7686E-04  # Theta= 9.09
   5  -6   2      202.07      194.09       19.80 o incl   0.4709E-03  # Theta=10.22
   6  -6   2     5075.05     5006.84      122.57 o incl   0.4574E-05  # Theta=11.43
   7  -6   2      109.12       31.06       19.69 o incl   0.1161E-02  # Theta=12.69
   8  -6   2     1246.97     1238.58       43.40 o incl   0.4658E-04  # Theta=13.99
   9  -6   2     2400.51     2401.66       76.27 o incl   0.1630E-04  # Theta=15.34
  10  -6   2       40.32       63.81       18.73 o incl   0.1248E-02  # Theta=16.71
  11  -6   2     4221.32     4180.11      122.43 o incl   0.6249E-05  # Theta=18.11
  12  -6   2      339.83      406.05       46.82 o incl   0.1642E-03  # Theta=19.54
  13  -6   2      396.38      336.47       35.89 o incl   0.2071E-03  # Theta=20.99
  14  -6   2      104.89      145.27       26.01 o incl   0.5553E-03  # Theta=22.46
  15  -6   2      764.63      915.53       63.44 o incl   0.6474E-04  # Theta=23.96
 -10  -5   2     2060.26     1415.10       55.78 o incl   0.3076E-04  # Theta=14.51
  -9  -5   2     1832.63     1705.40       49.10 o incl   0.2816E-04  # Theta=13.14
  -8  -5   2     1631.53     1560.00       49.64 o incl   0.3259E-04  # Theta=11.81
  -7  -5   2      291.82      299.34       15.40 o incl   0.3296E-03  # Theta=10.53
  -6  -5   2        6.45       53.49       11.65 o incl   0.2276E-02  # Theta= 9.29
  -5  -5   2     1549.85     1456.37       61.28 o incl   0.3385E-04  # Theta= 8.13
  -4  -5   2     8026.74     7260.85      176.17 o incl   0.2203E-05  # Theta= 7.07
  -3  -5   2      594.12      632.25       23.96 o incl   0.1279E-03  # Theta= 6.18
  -2  -5   2        4.89       22.78       13.05 o incl   0.3418E-02  # Theta= 5.51
  -1  -5   2     3695.81     3802.43       89.66 o incl   0.7785E-05  # Theta= 5.17
   0  -5   2     7197.83     7491.70      159.87 o incl   0.2295E-05  # Theta= 5.21
   1  -5   2     2706.76     3011.44       68.20 o incl   0.1234E-04  # Theta= 5.63
   2  -5   2     1290.75     1225.28       38.27 o incl   0.4767E-04  # Theta= 6.35
   3  -5   2     2067.70     2261.26       63.33 o incl   0.1934E-04  # Theta= 7.29
   4  -5   2     2281.60     2546.38       62.62 o incl   0.1619E-04  # Theta= 8.37
   5  -5   2       49.65       32.67       16.16 o incl   0.1746E-02  # Theta= 9.56
   6  -5   2      836.47      759.42       37.91 o incl   0.8837E-04  # Theta=10.80
   7  -5   2     2316.95     2048.23       70.99 o incl   0.1991E-04  # Theta=12.10
   8  -5   2     2368.51     2210.74       91.71 o incl   0.1691E-04  # Theta=13.44
   9  -5   2        8.46        1.69       13.11 o incl   0.4955E-02  # Theta=14.81
  10  -5   2        9.69       15.94       14.03 o incl   0.3257E-02  # Theta=16.21
  11  -5   2     2862.38     2841.19       74.52 o incl   0.1257E-04  # Theta=17.62
  12  -5   2      443.37      383.96       34.50 o incl   0.1861E-03  # Theta=19.07
  13  -5   2     1511.38     1535.48       92.37 o incl   0.2843E-04  # Theta=20.53
  14  -5   2      341.35      628.44       30.27 o incl   0.1472E-03  # Theta=22.01
  15  -5   2      838.84     1315.67       42.71 o incl   0.5198E-04  # Theta=23.52
 -10  -4   2        7.76       80.79        2.05 o incl   0.2185E-02  # Theta=14.41
  -9  -4   2     1843.16     1898.38       42.21 o incl   0.2574E-04  # Theta=13.02
  -8  -4   2    11049.81     9918.52      232.54 o incl   0.1229E-05  # Theta=11.65
  -7  -4   2     1794.25     1989.48       45.12 o incl   0.2451E-04  # Theta=10.31
  -6  -4   2       12.12       17.15       10.27 o incl   0.4557E-02  # Theta= 9.02
  -5  -4   2     7011.38     6482.52      219.53 o incl   0.2607E-05  # Theta= 7.78
  -4  -4   2     3422.14     3982.59       81.48 o incl   0.7847E-05  # Theta= 6.63
  -3  -4   2       71.91       60.82       16.67 o incl   0.1265E-02  # Theta= 5.61
  -2  -4   2     8533.65    10665.50      189.22 o incl   0.1338E-05  # Theta= 4.81
  -1  -4   2      956.61      809.54       30.41 o incl   0.8215E-04  # Theta= 4.35
   0  -4   2      324.90      262.99       17.72 o incl   0.3311E-03  # Theta= 4.34
   1  -4   2     2219.41     3040.15       57.90 o incl   0.1356E-04  # Theta= 4.77
   2  -4   2    25329.32    25419.07      625.90 o incl   0.2116E-06  # Theta= 5.56
   3  -4   2     6090.20     5657.45      140.67 o incl   0.3552E-05  # Theta= 6.56
   4  -4   2     1435.90     1312.75       49.67 o incl   0.4056E-04  # Theta= 7.71
   5  -4   2      541.42      751.51       28.60 o incl   0.1106E-03  # Theta= 8.94
   6  -4   2      307.42      309.41       18.67 o incl   0.3022E-03  # Theta=10.23
   7  -4   2     5104.28     4946.02      140.48 o incl   0.4556E-05  # Theta=11.57
   8  -4   2     2440.82     2280.40       72.86 o incl   0.1720E-04  # Theta=12.94
   9  -4   2     3195.95     2937.70       92.64 o incl   0.1103E-04  # Theta=14.33
  10  -4   2       19.94       24.52       12.80 o incl   0.2961E-02  # Theta=15.74
  11  -4   2      264.50      300.26       18.65 o incl   0.3241E-03  # Theta=17.18
  12  -4   2      377.05      383.43       20.68 o incl   0.2342E-03  # Theta=18.63
  13  -4   2      112.57       94.60       32.16 o incl   0.5358E-03  # Theta=20.11
  14  -4   2      207.93      178.73       25.99 o incl   0.4273E-03  # Theta=21.60
  15  -4   2       19.21       22.89        6.46 o incl   0.4752E-02  # Theta=23.12
 -10  -3   2     4878.54     4839.95      154.51 o incl   0.4707E-05  # Theta=14.38
  -9  -3   2     4987.88     4150.02      127.30 o incl   0.5683E-05  # Theta=12.96
  -8  -3   2     5431.30     4892.85      120.76 o incl   0.4555E-05  # Theta=11.56
  -7  -3   2     8285.71     7997.59      178.99 o incl   0.1933E-05  # Theta=10.18
  -6  -3   2      378.64      322.15       19.13 o incl   0.2655E-03  # Theta= 8.84
  -5  -3   2     1050.01     1167.70       39.82 o incl   0.5460E-04  # Theta= 7.53
  -4  -3   2     1668.14     1792.51       60.23 o incl   0.2687E-04  # Theta= 6.29
  -3  -3   2    44406.19    47320.00      932.32 o incl   0.6642E-07  # Theta= 5.15
  -2  -3   2     1302.55     1480.53       50.27 o incl   0.3839E-04  # Theta= 4.21
  -1  -3   2    15407.31    17072.89      325.43 o incl   0.4996E-06  # Theta= 3.59
   0  -3   2    45693.00    46975.27      963.25 o incl   0.6562E-07  # Theta= 3.50
   1  -3   2    33546.79    31862.53      705.30 o incl   0.1328E-06  # Theta= 3.95
   2  -3   2    52327.79    53402.66     1274.46 o incl   0.4954E-07  # Theta= 4.81
   3  -3   2      634.73      882.63       33.03 o incl   0.8749E-04  # Theta= 5.89
   4  -3   2      586.16      609.45       25.79 o incl   0.1314E-03  # Theta= 7.10
   5  -3   2     8323.04     7907.70      186.87 o incl   0.1946E-05  # Theta= 8.39
   6  -3   2     5011.05     4947.51      133.40 o incl   0.4653E-05  # Theta= 9.73
   7  -3   2       64.47      120.18       12.50 o incl   0.9987E-03  # Theta=11.09
   8  -3   2     6160.74     5776.88      141.48 o incl   0.3442E-05  # Theta=12.49
   9  -3   2     9275.70     8734.06      205.16 o incl   0.1612E-05  # Theta=13.90
  10  -3   2     2049.11     1908.44       63.05 o incl   0.2284E-04  # Theta=15.33
  11  -3   2      341.35      476.95       21.19 o incl   0.2016E-03  # Theta=16.78
  12  -3   2       -0.33       16.42       12.08 o incl   0.4355E-02  # Theta=18.25
  13  -3   2        5.65        2.64       10.32 o incl   0.7355E-02  # Theta=19.73
  14  -3   2        1.22        1.25        6.71 o incl   0.1835E-01  # Theta=21.23
 -10  -2   2     6793.56     4732.67      168.83 o incl   0.3840E-05  # Theta=14.41
  -9  -2   2    10180.53     8668.63      248.00 o incl   0.1480E-05  # Theta=12.97
  -8  -2   2     4131.31     3414.53       94.79 o incl   0.8127E-05  # Theta=11.55
  -7  -2   2      582.20      763.88       19.77 o incl   0.1125E-03  # Theta=10.14
  -6  -2   2      845.98      466.45       28.60 o incl   0.1299E-03  # Theta= 8.75
  -5  -2   2     1299.59     1000.27       32.49 o incl   0.5767E-04  # Theta= 7.40
  -4  -2   2    23248.47    22515.70      487.21 o incl   0.2656E-06  # Theta= 6.08
  -3  -2   2    26463.14    25550.66      559.78 o incl   0.2077E-06  # Theta= 4.84
  -2  -2   2    23851.97    23601.91      708.60 o incl   0.2317E-06  # Theta= 3.74
  -1  -2   2    53704.90    51623.69     1291.12 o incl   0.5089E-07  # Theta= 2.94
   0  -2   2    45570.49    45052.25      961.96 o incl   0.6929E-07  # Theta= 2.72
   1  -2   2     8181.63     8130.20      207.51 o incl   0.1874E-05  # Theta= 3.20
   2  -2   2    33247.32    31139.22      985.99 o incl   0.1290E-06  # Theta= 4.14
   3  -2   2        1.72        1.53        9.13 o incl   0.1049E-01  # Theta= 5.31
   4  -2   2      140.16      144.20       11.64 o incl   0.7381E-03  # Theta= 6.58
   5  -2   2     3331.68     3798.11      108.77 o incl   0.7973E-05  # Theta= 7.92
   6  -2   2     1350.29     1218.84       39.14 o incl   0.4658E-04  # Theta= 9.28
   7  -2   2      815.28      865.60       30.41 o incl   0.8280E-04  # Theta=10.68
   8  -2   2     3631.34     3546.06       83.93 o incl   0.8602E-05  # Theta=12.09
   9  -2   2        8.70        6.51        9.67 o incl   0.6465E-02  # Theta=13.52
  10  -2   2      314.64      230.73       18.89 o incl   0.3557E-03  # Theta=14.97
  11  -2   2     1543.40     1693.23       48.28 o incl   0.3105E-04  # Theta=16.43
  12  -2   2       -4.20       26.97        8.56 o incl   0.4507E-02  # Theta=17.90
  13  -2   2      118.74      156.59        7.14 o incl   0.7731E-03  # Theta=19.39
 -11  -1   2     7337.53     7594.14      161.42 o incl   0.2239E-05  # Theta=15.97
 -10  -1   2       73.31       57.97        6.31 o incl   0.1755E-02  # Theta=14.50
  -9  -1   2     3801.15     4678.89      101.03 o incl   0.6014E-05  # Theta=13.05
  -8  -1   2     6493.07     5688.79      138.64 o incl   0.3424E-05  # Theta=11.61
  -7  -1   2     1106.51     1347.29       29.98 o incl   0.4780E-04  # Theta=10.18
  -6  -1   2     4350.04     4780.91      113.48 o incl   0.5315E-05  # Theta= 8.77
  -5  -1   2     1010.57     1025.99       28.65 o incl   0.6537E-04  # Theta= 7.38
  -4  -1   2       34.32       13.66        8.16 o incl   0.4547E-02  # Theta= 6.01
  -3  -1   2    15407.31    16889.20      376.28 o incl   0.5007E-06  # Theta= 4.70
  -2  -1   2      836.47      693.41       23.70 o incl   0.1006E-03  # Theta= 3.47
  -1  -1   2     2626.37     2385.39       83.98 o incl   0.1552E-04  # Theta= 2.48
   0  -1   2    85961.42   101058.93     1801.62 o incl   0.1576E-07  # Theta= 2.08
   1  -1   2      310.30      313.15       17.32 o incl   0.3023E-03  # Theta= 2.56
   2  -1   2       45.14        9.28        9.36 o incl   0.3919E-02  # Theta= 3.59
   3  -1   2       14.51       20.27        9.68 o incl   0.4301E-02  # Theta= 4.83
   4  -1   2     2180.98     2248.63       72.70 o incl   0.1830E-04  # Theta= 6.16
   5  -1   2      541.42      608.84       26.69 o incl   0.1356E-03  # Theta= 7.53
   6  -1   2    18330.93    16313.70      443.71 o incl   0.4576E-06  # Theta= 8.92
   7  -1   2      226.03      225.35       13.55 o incl   0.4444E-03  # Theta=10.34
   8  -1   2       40.84        2.42       10.47 o incl   0.4357E-02  # Theta=11.76
   9  -1   2     4000.70     3939.46      103.65 o incl   0.6989E-05  # Theta=13.21
  10  -1   2      389.88      501.49       14.56 o incl   0.1968E-03  # Theta=14.66
  11  -1   2     1546.62     1600.32       45.11 o incl   0.3282E-04  # Theta=16.13
  12  -1   2       58.06      180.37        8.12 o incl   0.7942E-03  # Theta=17.61
 -12   0   2     2262.07     2568.06       62.35 o incl   0.1623E-04  # Theta=17.61
 -11   0   2     1408.10     1530.27       39.97 o incl   0.3674E-04  # Theta=16.13
 -10   0   2    11820.71    10846.44      293.96 o incl   0.1024E-05  # Theta=14.66
  -9   0   2     7100.85     5976.04      158.79 o incl   0.2976E-05  # Theta=13.20
  -8   0   2    21773.54    21662.48      652.84 o incl   0.2745E-06  # Theta=11.75
  -7   0   2     2910.80     2499.67       70.73 o incl   0.1435E-04  # Theta=10.31
  -6   0   2     3122.27     2758.53       82.41 o incl   0.1210E-04  # Theta= 8.89
  -5   0   2     2465.17     2290.14       69.15 o incl   0.1715E-04  # Theta= 7.48
  -4   0   2    13717.34    15029.96      412.62 o incl   0.6019E-06  # Theta= 6.09
  -3   0   2     7960.81     7368.18      168.13 o incl   0.2192E-05  # Theta= 4.73
  -2   0   2    15448.02    18091.41      325.86 o incl   0.4680E-06  # Theta= 3.44
  -1   0   2      166.52      474.90       10.57 o incl   0.2672E-03  # Theta= 2.32
   0   0   2     5577.18     4807.19      122.37 o incl   0.4568E-05  # Theta= 1.73
   1   0   2    23763.48    28054.84      719.91 o incl   0.1888E-06  # Theta= 2.16
   2   0   2     1691.64     2305.05       40.44 o incl   0.2166E-04  # Theta= 3.23
   3   0   2     7197.83     5381.63      180.73 o incl   0.3231E-05  # Theta= 4.51
   4   0   2     4804.43     3623.22      102.22 o incl   0.6921E-05  # Theta= 5.86
   5   0   2       16.78       89.17        7.38 o incl   0.1771E-02  # Theta= 7.24
   6   0   2     1264.39     1167.17       32.05 o incl   0.5145E-04  # Theta= 8.65
   7   0   2     9537.93     9929.32      200.04 o incl   0.1362E-05  # Theta=10.07
   8   0   2      798.99      909.25       20.84 o incl   0.8290E-04  # Theta=11.51
   9   0   2      236.00      205.41        8.81 o incl   0.4898E-03  # Theta=12.95
  10   0   2      848.36     1098.21       26.25 o incl   0.6673E-04  # Theta=14.41
 -13   1   2       59.95      160.66        5.71 o incl   0.9045E-03  # Theta=19.33
 -12   1   2      271.20      264.63       13.49 o incl   0.3710E-03  # Theta=17.83
 -11   1   2     3641.22     3358.91       98.88 o incl   0.8799E-05  # Theta=16.34
 -10   1   2     3786.01     3624.44      100.83 o incl   0.7920E-05  # Theta=14.87
  -9   1   2      702.51      688.11       23.89 o incl   0.1115E-03  # Theta=13.41
  -8   1   2      186.09      228.63       13.41 o incl   0.4747E-03  # Theta=11.97
  -7   1   2     7887.88     7949.23      174.64 o incl   0.2025E-05  # Theta=10.53
  -6   1   2     1018.40     1130.08       31.38 o incl   0.5826E-04  # Theta= 9.11
  -5   1   2     2177.15     2668.96      107.04 o incl   0.1410E-04  # Theta= 7.70
  -4   1   2     4912.94     5004.09      155.05 o incl   0.4484E-05  # Theta= 6.31
  -3   1   2    14983.14    15881.45      320.92 o incl   0.5615E-06  # Theta= 4.95
  -2   1   2      974.43     1022.69       30.69 o incl   0.6644E-04  # Theta= 3.66
  -1   1   2     8662.80    10106.55      259.27 o incl   0.1343E-05  # Theta= 2.52
   0   1   2     5522.25     7169.54      121.77 o incl   0.2884E-05  # Theta= 1.85
   1   1   2    11423.25    10458.01      341.52 o incl   0.1058E-05  # Theta= 2.13
   2   1   2      600.13      794.43       20.07 o incl   0.1071E-03  # Theta= 3.12
   3   1   2    14220.87    14158.44      302.88 o incl   0.6686E-06  # Theta= 4.36
   4   1   2      943.98      875.49       25.17 o incl   0.7887E-04  # Theta= 5.70
   5   1   2     2356.56     1734.36       55.68 o incl   0.2387E-04  # Theta= 7.07
   6   1   2     1192.61     1308.40       45.27 o incl   0.4484E-04  # Theta= 8.47
 -14   2   2       31.04      508.51        7.76 o incl   0.2804E-03  # Theta=21.10
 -13   2   2      255.25      338.86       14.40 o incl   0.3110E-03  # Theta=19.59
 -12   2   2      598.12      650.97       26.05 o incl   0.1231E-03  # Theta=18.10
 -11   2   2      438.21      585.81       24.01 o incl   0.1538E-03  # Theta=16.61
 -10   2   2     2352.58     2355.32       71.53 o incl   0.1712E-04  # Theta=15.15
  -9   2   2     1467.12     1442.17       47.07 o incl   0.3761E-04  # Theta=13.69
  -8   2   2       16.12       13.03       10.85 o incl   0.4331E-02  # Theta=12.25
  -7   2   2      513.21      492.23       20.42 o incl   0.1717E-03  # Theta=10.82
  -6   2   2     1566.01     1421.33       42.15 o incl   0.3710E-04  # Theta= 9.41
  -5   2   2       27.93       61.75       15.15 o incl   0.1605E-02  # Theta= 8.02
  -4   2   2      104.89       54.93       11.75 o incl   0.1357E-02  # Theta= 6.65
  -3   2   2     1874.96     1594.99       53.22 o incl   0.2959E-04  # Theta= 5.33
  -2   2   2     3538.14     3056.61      116.96 o incl   0.9510E-05  # Theta= 4.09
  -1   2   2     9354.78     9766.70      229.81 o incl   0.1389E-05  # Theta= 3.02
   0   2   2    12811.60    15655.52      268.94 o incl   0.6351E-06  # Theta= 2.36
   1   2   2     5251.67     8226.78      160.31 o incl   0.2392E-05  # Theta= 2.48
   2   2   2    28819.14    31809.26      598.08 o incl   0.1493E-06  # Theta= 3.28
   3   2   2    78423.41    76208.47     1651.99 o incl   0.2414E-07  # Theta= 4.42
   4   2   2    23940.63    21565.93      507.08 o incl   0.2736E-06  # Theta= 5.69
 -15   3   2       14.83      126.16        6.31 o incl   0.1312E-02  # Theta=22.94
 -14   3   2     1063.33     1176.04       45.42 o incl   0.5203E-04  # Theta=21.41
 -13   3   2      276.63      343.47       23.17 o incl   0.2750E-03  # Theta=19.90
 -12   3   2      608.18      672.10       24.25 o incl   0.1209E-03  # Theta=18.41
 -11   3   2     1651.45     1511.64       46.61 o incl   0.3364E-04  # Theta=16.93
 -10   3   2       49.07       26.35       13.20 o incl   0.2259E-02  # Theta=15.47
  -9   3   2        9.44        1.85       15.36 o incl   0.3696E-02  # Theta=14.03
  -8   3   2     3796.10     3944.91      106.01 o incl   0.7255E-05  # Theta=12.60
  -7   3   2     1036.78      977.34       39.57 o incl   0.6296E-04  # Theta=11.19
  -6   3   2      848.36     1017.31       33.41 o incl   0.7021E-04  # Theta= 9.80
  -5   3   2     2999.88     3145.77       71.80 o incl   0.1105E-04  # Theta= 8.43
  -4   3   2     7578.08     7112.23      235.37 o incl   0.2200E-05  # Theta= 7.11
  -3   3   2   161766.14   147280.17     4778.18 o incl   0.5767E-08  # Theta= 5.84
  -2   3   2     6820.60     5785.19      175.93 o incl   0.3124E-05  # Theta= 4.67
  -1   3   2    29716.19    30392.82      621.44 o incl   0.1545E-06  # Theta= 3.68
   0   3   2    12756.02    11727.88      268.35 o incl   0.9047E-06  # Theta= 3.08
   1   3   2    19594.38    23558.31      481.69 o incl   0.2787E-06  # Theta= 3.08
   2   3   2     8382.95     8876.69      180.04 o incl   0.1698E-05  # Theta= 3.68
   3   3   2     1661.45     1487.67       46.75 o incl   0.3421E-04  # Theta= 4.66
   4   3   2     6786.81     8194.91      141.74 o incl   0.2143E-05  # Theta= 5.83
   5   3   2     1261.48     1580.16       32.01 o incl   0.3809E-04  # Theta= 7.10
 -15   4   2      199.75      291.17       18.53 o incl   0.3618E-03  # Theta=23.28
 -14   4   2       26.22        1.17       19.72 o incl   0.2167E-02  # Theta=21.76
 -13   4   2     2368.51     2623.82       91.71 o incl   0.1446E-04  # Theta=20.25
 -12   4   2       64.47       85.44       18.42 o incl   0.1015E-02  # Theta=18.77
 -11   4   2     2827.42     2845.49       74.06 o incl   0.1261E-04  # Theta=17.30
 -10   4   2     6122.21     5766.17      141.04 o incl   0.3476E-05  # Theta=15.85
  -9   4   2       51.98       57.50       15.95 o incl   0.1411E-02  # Theta=14.42
  -8   4   2      592.13      447.37       27.91 o incl   0.1624E-03  # Theta=13.01
  -7   4   2    36052.96    36977.91      886.74 o incl   0.1025E-06  # Theta=11.62
  -6   4   2     2937.39     2706.25       75.49 o incl   0.1273E-04  # Theta=10.26
  -5   4   2     6949.77     6920.88      184.42 o incl   0.2491E-05  # Theta= 8.93
  -4   4   2    17486.73    17318.01      433.38 o incl   0.4413E-06  # Theta= 7.65
  -3   4   2    44786.84    42617.90      953.65 o incl   0.7512E-07  # Theta= 6.44
  -2   4   2    50066.23    49594.41     1228.28 o incl   0.5609E-07  # Theta= 5.35
  -1   4   2    23738.22    24432.61      504.93 o incl   0.2370E-06  # Theta= 4.45
   0   4   2      145.06      103.68       13.81 o incl   0.8485E-03  # Theta= 3.89
   1   4   2       39.28       11.22       11.30 o incl   0.3469E-02  # Theta= 3.82
   2   4   2    49463.09    48372.50     1475.97 o incl   0.5600E-07  # Theta= 4.25
   3   4   2    20840.75    18613.46      437.63 o incl   0.3631E-06  # Theta= 5.07
   4   4   2    76961.84    71062.66     1613.79 o incl   0.2669E-07  # Theta= 6.12
   5   4   2     2030.61     1889.84       55.38 o incl   0.2382E-04  # Theta= 7.30
   6   4   2      355.11      191.68       21.62 o incl   0.3647E-03  # Theta= 8.57
 -15   5   2     1055.33     1224.32       50.57 o incl   0.4929E-04  # Theta=23.66
 -14   5   2      -11.84        5.32       21.15 o incl   0.1987E-02  # Theta=22.14
 -13   5   2     1846.68     1903.88       77.46 o incl   0.2304E-04  # Theta=20.65
 -12   5   2      590.13      633.32       27.86 o incl   0.1249E-03  # Theta=19.17
 -11   5   2      345.90      386.89       22.86 o incl   0.2331E-03  # Theta=17.72
 -10   5   2     4436.93     4423.56      109.15 o incl   0.5836E-05  # Theta=16.28
  -9   5   2     4339.24     3756.81      107.94 o incl   0.7007E-05  # Theta=14.87
  -8   5   2      267.17      204.42       21.43 o incl   0.3917E-03  # Theta=13.48
  -7   5   2     2514.23     2819.96       78.06 o incl   0.1340E-04  # Theta=12.12
  -6   5   2      319.02      426.35       24.88 o incl   0.2224E-03  # Theta=10.78
  -5   5   2       12.41       85.14       14.72 o incl   0.1498E-02  # Theta= 9.50
  -4   5   2    69881.93    66732.40     1472.79 o incl   0.3105E-07  # Theta= 8.27
  -3   5   2     3200.58     3472.72       92.70 o incl   0.9237E-05  # Theta= 7.12
  -2   5   2    54907.75    56027.14     1151.91 o incl   0.4599E-07  # Theta= 6.10
  -1   5   2     5522.25     5991.71      127.86 o incl   0.3572E-05  # Theta= 5.28
   0   5   2     6970.27     7240.09      157.33 o incl   0.2446E-05  # Theta= 4.75
   1   5   2     1212.49     1078.22       37.09 o incl   0.5507E-04  # Theta= 4.63
   2   5   2       45.14       17.93       11.01 o incl   0.2999E-02  # Theta= 4.94
   3   5   2    18901.03    18110.02      461.82 o incl   0.3947E-06  # Theta= 5.61
   4   5   2    12443.34    12224.66      374.72 o incl   0.8270E-06  # Theta= 6.53
   5   5   2    52628.09    51800.16     1560.05 o incl   0.4920E-07  # Theta= 7.61
   6   5   2      769.16      393.17       22.72 o incl   0.1596E-03  # Theta= 8.80
   7   5   2      320.48      358.14       11.73 o incl   0.2831E-03  # Theta=10.06
 -15   6   2       28.36       13.60       33.16 o incl   0.8032E-03  # Theta=24.07
 -14   6   2     1042.06     1014.89       55.54 o incl   0.5633E-04  # Theta=22.57
 -13   6   2       -2.96       11.66       23.54 o incl   0.1615E-02  # Theta=21.08
 -12   6   2     1317.37     1302.12       95.16 o incl   0.3336E-04  # Theta=19.62
 -11   6   2      522.53      634.67       31.84 o incl   0.1263E-03  # Theta=18.17
 -10   6   2       50.81       62.67       21.61 o incl   0.1065E-02  # Theta=16.76
  -9   6   2      602.14      589.97       28.15 o incl   0.1316E-03  # Theta=15.36
  -8   6   2     6619.12     6423.21      153.31 o incl   0.2921E-05  # Theta=14.00
  -7   6   2     1276.07     1069.22       49.76 o incl   0.5043E-04  # Theta=12.66
  -6   6   2     3821.38     4076.56       96.23 o incl   0.7036E-05  # Theta=11.37
  -5   6   2     6433.79     6237.01      151.15 o incl   0.3043E-05  # Theta=10.12
  -4   6   2     3892.61     3518.45       97.12 o incl   0.8070E-05  # Theta= 8.94
  -3   6   2       19.21       74.02       17.24 o incl   0.1318E-02  # Theta= 7.85
  -2   6   2     5449.43     5464.28      127.01 o incl   0.4017E-05  # Theta= 6.90
  -1   6   2     2041.70     2159.89       62.94 o incl   0.2027E-04  # Theta= 6.13
   0   6   2    13478.49    12761.35      294.87 o incl   0.7820E-06  # Theta= 5.64
   1   6   2    22284.26    22232.29      477.00 o incl   0.2784E-06  # Theta= 5.48
   2   6   2      204.41      205.15       17.57 o incl   0.4665E-03  # Theta= 5.70
   3   6   2   136780.64   128298.27     3302.86 o incl   0.8150E-08  # Theta= 6.24
   4   6   2     6309.53     7161.16      143.18 o incl   0.2636E-05  # Theta= 7.04
   5   6   2     3270.49     3630.81       89.02 o incl   0.8729E-05  # Theta= 8.02
   6   6   2    19755.27    17678.45      414.57 o incl   0.4017E-06  # Theta= 9.13
   7   6   2     5937.71     5781.78      132.58 o incl   0.3537E-05  # Theta=10.32
   8   6   2      578.25      326.35       17.73 o incl   0.2181E-03  # Theta=11.57
 -14   7   2      149.03      105.63       43.01 o incl   0.3505E-03  # Theta=23.03
 -13   7   2      170.77      177.56       31.05 o incl   0.4021E-03  # Theta=21.55
 -12   7   2       93.47       56.88       27.72 o incl   0.7545E-03  # Theta=20.10
 -11   7   2      389.88      439.88       29.12 o incl   0.1898E-03  # Theta=18.67
 -10   7   2      222.35      277.51       29.32 o incl   0.3032E-03  # Theta=17.27
  -9   7   2      348.96      265.08       24.49 o incl   0.2947E-03  # Theta=15.90
  -8   7   2     1986.55     1949.65       69.38 o incl   0.2235E-04  # Theta=14.56
  -7   7   2     3049.45     2833.89       95.01 o incl   0.1160E-04  # Theta=13.25
  -6   7   2    10631.83    11015.44      236.54 o incl   0.1114E-05  # Theta=11.99
  -5   7   2    18642.85    18271.79      402.73 o incl   0.4008E-06  # Theta=10.79
  -4   7   2     3567.44     3724.33      107.66 o incl   0.7938E-05  # Theta= 9.66
  -3   7   2       14.20        4.39       16.67 o incl   0.2970E-02  # Theta= 8.63
  -2   7   2      588.15      646.26       31.79 o incl   0.1208E-03  # Theta= 7.73
  -1   7   2    17606.11    17742.07      380.50 o incl   0.4329E-06  # Theta= 7.01
   0   7   2     2740.96     2931.68       81.50 o incl   0.1218E-04  # Theta= 6.54
   1   7   2      121.44      203.26       18.06 o incl   0.5338E-03  # Theta= 6.36
   2   7   2    11362.04    10493.39      253.27 o incl   0.1118E-05  # Theta= 6.50
   3   7   2    13110.08    12919.74      328.34 o incl   0.7747E-06  # Theta= 6.94
   4   7   2      271.20      158.54       24.29 o incl   0.4303E-03  # Theta= 7.64
   5   7   2      291.82      291.20       19.59 o incl   0.3170E-03  # Theta= 8.52
   6   7   2    13977.65    15083.52      300.28 o incl   0.6256E-06  # Theta= 9.54
   7   7   2      131.57       79.17       12.22 o incl   0.1062E-02  # Theta=10.66
   8   7   2     2955.18     3242.85       66.81 o incl   0.1083E-04  # Theta=11.85
   9   7   2      177.26       81.23        9.82 o incl   0.9569E-03  # Theta=13.11
 -13   8   2      135.36      135.22       45.75 o incl   0.3064E-03  # Theta=22.06
 -12   8   2      134.40       92.68       30.40 o incl   0.5558E-03  # Theta=20.62
 -11   8   2      762.36      764.17       54.29 o incl   0.7939E-04  # Theta=19.21
 -10   8   2     2572.07     2241.29       74.79 o incl   0.1692E-04  # Theta=17.83
  -9   8   2       51.39       67.01       21.73 o incl   0.1042E-02  # Theta=16.48
  -8   8   2      845.98      855.30       35.75 o incl   0.7968E-04  # Theta=15.16
  -7   8   2     1039.42      955.93       39.62 o incl   0.6526E-04  # Theta=13.89
  -6   8   2      462.55      390.17       29.96 o incl   0.1921E-03  # Theta=12.67
  -5   8   2      480.34      391.05       30.53 o incl   0.1914E-03  # Theta=11.50
  -4   8   2     2356.56     2126.10       67.61 o incl   0.1868E-04  # Theta=10.42
  -3   8   2    12811.60    14010.75      287.48 o incl   0.7176E-06  # Theta= 9.43
  -2   8   2     7808.04     7018.64      180.99 o incl   0.2332E-05  # Theta= 8.58
  -1   8   2      101.56       62.48       25.60 o incl   0.7744E-03  # Theta= 7.91
   0   8   2       84.20       75.80       18.04 o incl   0.1047E-02  # Theta= 7.45
   1   8   2     1638.16     1840.53       49.74 o incl   0.2762E-04  # Theta= 7.26
   2   8   2     4513.66     4416.63      126.60 o incl   0.5637E-05  # Theta= 7.34
   3   8   2      421.23      438.93       31.95 o incl   0.1803E-03  # Theta= 7.70
   4   8   2      373.87      268.53       20.59 o incl   0.3019E-03  # Theta= 8.30
   5   8   2      724.39      764.82       28.67 o incl   0.9690E-04  # Theta= 9.08
   6   8   2    26356.62    26295.85      651.77 o incl   0.1968E-06  # Theta=10.02
   7   8   2      584.18      513.90       21.78 o incl   0.1551E-03  # Theta=11.07
   8   8   2     1725.51     1639.40       64.66 o incl   0.2866E-04  # Theta=12.20
   9   8   2     4849.97     4823.98      125.53 o incl   0.4930E-05  # Theta=13.40
  10   8   2       29.69       60.19        3.12 o incl   0.2398E-02  # Theta=14.66
 -12   9   2      -12.41        0.47       27.71 o incl   0.1247E-02  # Theta=21.17
 -10   9   2     2180.98     2151.83       99.48 o incl   0.1771E-04  # Theta=18.42
  -9   9   2        8.70        5.42       19.82 o incl   0.2258E-02  # Theta=17.09
  -8   9   2      342.86      349.23       25.79 o incl   0.2419E-03  # Theta=15.81
  -7   9   2     4535.71     4105.30      115.88 o incl   0.6189E-05  # Theta=14.56
  -6   9   2     2352.58     2201.19       71.53 o incl   0.1812E-04  # Theta=13.37
  -5   9   2      630.61      722.83       30.86 o incl   0.1064E-03  # Theta=12.25
  -4   9   2      896.76      990.71       36.80 o incl   0.6911E-04  # Theta=11.21
  -3   9   2       53.17       25.32       23.30 o incl   0.1187E-02  # Theta=10.27
  -2   9   2       85.72      312.79       31.86 o incl   0.3226E-03  # Theta= 9.46
  -1   9   2      782.86      815.23       34.39 o incl   0.8628E-04  # Theta= 8.82
   0   9   2     8293.17     7730.88      223.84 o incl   0.1939E-05  # Theta= 8.37
   1   9   2       52.58       51.69       20.20 o incl   0.1210E-02  # Theta= 8.17
   2   9   2       97.47      114.37       17.80 o incl   0.8081E-03  # Theta= 8.21
   3   9   2     4426.02     4562.42      109.02 o incl   0.5615E-05  # Theta= 8.49
   4   9   2     1189.78     1079.20       39.57 o incl   0.5549E-04  # Theta= 9.01
   5   9   2       83.45       35.35       17.96 o incl   0.1374E-02  # Theta= 9.71
   6   9   2    10263.37    11164.54      224.11 o incl   0.1122E-05  # Theta=10.56
   7   9   2     2973.02     2610.44       75.94 o incl   0.1340E-04  # Theta=11.54
   8   9   2     4131.31     3766.18       94.79 o incl   0.7337E-05  # Theta=12.61
   9   9   2    17616.99    17496.19      380.61 o incl   0.4429E-06  # Theta=13.76
  10   9   2     1170.08      904.15       36.43 o incl   0.6527E-04  # Theta=14.97
 -12  10   2      369.14      323.80       62.97 o incl   0.1370E-03  # Theta=21.76
 -11  10   2      -12.12        1.88       31.95 o incl   0.9417E-03  # Theta=20.39
 -10  10   2     2685.48     2329.76       93.41 o incl   0.1512E-04  # Theta=19.05
  -9  10   2      469.63      387.76       33.74 o incl   0.1836E-03  # Theta=17.74
  -8  10   2     2177.15     2055.46       80.28 o incl   0.1962E-04  # Theta=16.48
  -7  10   2       60.58       45.88       19.13 o incl   0.1308E-02  # Theta=15.27
  -6  10   2     7975.44     8012.29      190.24 o incl   0.1966E-05  # Theta=14.11
  -5  10   2      594.12      566.57       43.94 o incl   0.1193E-03  # Theta=13.02
  -4  10   2       80.49      101.97       21.32 o incl   0.7920E-03  # Theta=12.02
  -3  10   2     5874.75     5266.83      144.44 o incl   0.3890E-05  # Theta=11.12
  -2  10   2     3504.11     3493.49      106.70 o incl   0.8418E-05  # Theta=10.35
  -1  10   2     2919.65     2475.32       92.97 o incl   0.1352E-04  # Theta= 9.73
   0  10   2     2775.39     1942.11       90.64 o incl   0.1765E-04  # Theta= 9.30
   1  10   2       78.30       86.05       20.30 o incl   0.9087E-03  # Theta= 9.08
   2  10   2      530.05      563.13       33.95 o incl   0.1359E-03  # Theta= 9.09
   3  10   2     3209.86     3432.50       83.55 o incl   0.9485E-05  # Theta= 9.32
   4  10   2     1735.74     2251.72       51.20 o incl   0.2148E-04  # Theta= 9.76
   5  10   2     4652.32     4556.75      111.77 o incl   0.5434E-05  # Theta=10.38
   6  10   2     8405.46     8058.85      217.84 o incl   0.1853E-05  # Theta=11.16
   7  10   2     7281.49     7670.14      188.77 o incl   0.2173E-05  # Theta=12.07
   8  10   2      146.04       83.03       15.84 o incl   0.9023E-03  # Theta=13.08
   9  10   2     5981.99     5601.17      133.07 o incl   0.3676E-05  # Theta=14.17
  10  10   2     3177.45     2980.73       87.75 o incl   0.1106E-04  # Theta=15.33
  11  10   2       13.00        9.12        7.68 o incl   0.7114E-02  # Theta=16.54
 -11  11   2      610.21      596.66       80.96 o incl   0.7392E-04  # Theta=21.02
 -10  11   2       81.22       88.94       33.97 o incl   0.5337E-03  # Theta=19.70
  -9  11   2     2008.52     1838.92       66.09 o incl   0.2379E-04  # Theta=18.42
  -8  11   2     1759.71     1984.66       61.86 o incl   0.2370E-04  # Theta=17.19
  -7  11   2      144.07      158.25       22.62 o incl   0.5462E-03  # Theta=16.00
  -6  11   2       37.76       64.20       22.15 o incl   0.1067E-02  # Theta=14.88
  -5  11   2     3740.77     4059.47      100.22 o incl   0.7053E-05  # Theta=13.82
  -4  11   2      827.02      688.81       44.77 o incl   0.8865E-04  # Theta=12.86
  -3  11   2      417.87      418.61       38.52 o incl   0.1742E-03  # Theta=11.99
  -2  11   2      545.24      370.70       30.61 o incl   0.1844E-03  # Theta=11.25
  -1  11   2      434.79      514.14       34.17 o incl   0.1569E-03  # Theta=10.66
   0  11   2     1950.20     1667.15       61.51 o incl   0.2697E-04  # Theta=10.23
   1  11   2     7960.81     9146.44      263.17 o incl   0.1595E-05  # Theta=10.01
   2  11   2     2093.86     2400.75       63.73 o incl   0.1787E-04  # Theta= 9.98
   3  11   2       82.71       72.84       19.37 o incl   0.1007E-02  # Theta=10.17
   4  11   2     1122.92     1112.40       46.67 o incl   0.5362E-04  # Theta=10.55
   5  11   2      728.81      744.72       30.97 o incl   0.9839E-04  # Theta=11.10
   6  11   2    10989.61    10987.69      283.44 o incl   0.1062E-05  # Theta=11.81
   7  11   2     6192.93     5939.66      141.85 o incl   0.3338E-05  # Theta=12.65
   8  11   2     5638.54     5257.92      153.81 o incl   0.3974E-05  # Theta=13.60
   9  11   2      192.86      232.68       18.21 o incl   0.4323E-03  # Theta=14.63
  10  11   2     4105.02     4014.01       99.74 o incl   0.6811E-05  # Theta=15.74
  11  11   2        4.20       10.00       10.57 o incl   0.5829E-02  # Theta=16.91
  12  11   2       36.26       66.50        5.43 o incl   0.2104E-02  # Theta=18.14
 -10  12   2       65.13       57.60       37.03 o incl   0.5425E-03  # Theta=20.39
  -9  12   2      551.00      560.27       34.62 o incl   0.1347E-03  # Theta=19.13
  -8  12   2      234.74      206.10       40.17 o incl   0.2808E-03  # Theta=17.92
  -7  12   2     1585.53     1790.87       81.56 o incl   0.2573E-04  # Theta=16.76
  -6  12   2      179.45      217.94       25.24 o incl   0.3999E-03  # Theta=15.67
  -5  12   2       27.07       47.55       22.59 o incl   0.1190E-02  # Theta=14.65
  -4  12   2     1874.96     1928.45       63.86 o incl   0.2385E-04  # Theta=13.71
  -3  12   2      233.49      230.63       23.79 o incl   0.3771E-03  # Theta=12.88
  -2  12   2      689.54      602.22       34.42 o incl   0.1150E-03  # Theta=12.16
  -1  12   2     2643.19     2639.61       80.03 o incl   0.1408E-04  # Theta=11.59
   0  12   2      584.18      587.93       31.68 o incl   0.1293E-03  # Theta=11.17
   1  12   2      535.72      477.70       30.34 o incl   0.1571E-03  # Theta=10.94
   2  12   2     8129.83     8614.10      221.62 o incl   0.1735E-05  # Theta=10.89
   3  12   2     1818.62     1611.07       66.39 o incl   0.2830E-04  # Theta=11.03
   4  12   2      335.32      312.95       28.51 o incl   0.2559E-03  # Theta=11.36
   5  12   2     1125.67     1062.03       46.73 o incl   0.5531E-04  # Theta=11.85
   6  12   2     3479.90     3600.87       91.83 o incl   0.8527E-05  # Theta=12.50
   7  12   2       42.43       32.62       20.28 o incl   0.1425E-02  # Theta=13.28
   8  12   2     6427.22     6359.67      177.35 o incl   0.2914E-05  # Theta=14.16
   9  12   2     2135.30     1989.25       60.58 o incl   0.2166E-04  # Theta=15.14
  10  12   2        6.66        3.02       12.90 o incl   0.5094E-02  # Theta=16.20
  11  12   2     1052.67     1215.64       39.87 o incl   0.5240E-04  # Theta=17.33
  12  12   2      427.98      525.09       18.64 o incl   0.1757E-03  # Theta=18.51
 -10  13   2     1508.20     1458.20      133.64 o incl   0.2313E-04  # Theta=21.10
  -9  13   2      213.88      210.42       44.33 o incl   0.2601E-03  # Theta=19.86
  -8  13   2     1150.54     1140.20       50.02 o incl   0.5068E-04  # Theta=18.68
  -7  13   2        4.36        0.32       23.79 o incl   0.1727E-02  # Theta=17.55
  -6  13   2     2888.75     3088.04      127.70 o incl   0.1013E-04  # Theta=16.48
  -5  13   2     1389.71     1292.07       54.98 o incl   0.4123E-04  # Theta=15.49
  -4  13   2      636.80      544.91       35.15 o incl   0.1278E-03  # Theta=14.58
  -3  13   2     1000.18     1104.07       49.23 o incl   0.5534E-04  # Theta=13.77
  -2  13   2     1229.67     1253.92       48.84 o incl   0.4589E-04  # Theta=13.08
  -1  13   2      243.61      307.47       24.30 o incl   0.3083E-03  # Theta=12.53
   0  13   2     7004.52     6835.64      198.86 o incl   0.2483E-05  # Theta=12.12
   1  13   2     9196.96     9474.01      220.00 o incl   0.1459E-05  # Theta=11.87
   2  13   2      776.00      821.17       36.52 o incl   0.8601E-04  # Theta=11.80
   3  13   2      177.26      168.15       25.09 o incl   0.4695E-03  # Theta=11.91
   4  13   2     1463.98     1471.49       59.56 o incl   0.3481E-04  # Theta=12.19
   5  13   2     1279.00     1202.25       52.74 o incl   0.4569E-04  # Theta=12.63
   6  13   2      323.42      284.41       28.00 o incl   0.2761E-03  # Theta=13.22
   7  13   2       81.96       81.91       17.80 o incl   0.1011E-02  # Theta=13.94
   8  13   2       59.31       62.77       15.78 o incl   0.1346E-02  # Theta=14.77
   9  13   2     3528.40     3189.38       92.47 o incl   0.9621E-05  # Theta=15.70
  10  13   2       17.12       24.73       14.24 o incl   0.2624E-02  # Theta=16.71
  11  13   2      222.35      163.35       18.33 o incl   0.5055E-03  # Theta=17.79
  12  13   2     1860.79     1876.50       74.22 o incl   0.2355E-04  # Theta=18.93
  13  13   2      129.70      195.29       11.20 o incl   0.6064E-03  # Theta=20.13
  -9  14   2      168.64      254.65       59.58 o incl   0.1779E-03  # Theta=20.62
  -8  14   2      377.05      384.82       38.18 o incl   0.1872E-03  # Theta=19.46
  -7  14   2      252.64      221.34       28.65 o incl   0.3402E-03  # Theta=18.35
  -6  14   2     3705.78     3522.57      109.73 o incl   0.8200E-05  # Theta=17.31
  -5  14   2     1374.48     1398.19       54.68 o incl   0.3854E-04  # Theta=16.35
  -4  14   2     1344.27     1339.22       54.07 o incl   0.4001E-04  # Theta=15.47
  -3  14   2     1071.36      820.72       48.27 o incl   0.6872E-04  # Theta=14.68
  -2  14   2     3601.78     3474.74      118.01 o incl   0.8259E-05  # Theta=14.01
  -1  14   2     5725.00     5639.41      204.57 o incl   0.3415E-05  # Theta=13.47
   0  14   2      941.47      815.56       50.28 o incl   0.7126E-04  # Theta=13.07
   1  14   2      146.04      176.36       25.74 o incl   0.4828E-03  # Theta=12.82
   2  14   2     2995.40     3316.60       85.20 o incl   0.1013E-04  # Theta=12.73
   3  14   2     8367.95     8859.68      232.34 o incl   0.1643E-05  # Theta=12.81
   4  14   2      378.64      380.21       30.29 o incl   0.2098E-03  # Theta=13.05
   5  14   2      383.44      416.52       25.67 o incl   0.2071E-03  # Theta=13.44
   6  14   2      906.60      904.28       39.47 o incl   0.7253E-04  # Theta=13.98
   7  14   2       42.96       71.23       17.18 o incl   0.1269E-02  # Theta=14.64
   8  14   2     3587.04     3456.20      107.95 o incl   0.8545E-05  # Theta=15.42
   9  14   2       86.48       95.30       17.52 o incl   0.9384E-03  # Theta=16.29
  10  14   2       -2.42        3.76       14.92 o incl   0.3973E-02  # Theta=17.25
  11  14   2     2180.98     2055.89       72.70 o incl   0.2003E-04  # Theta=18.29
  12  14   2      109.98      124.84       17.18 o incl   0.7690E-03  # Theta=19.39
  13  14   2      283.48      265.81       34.49 o incl   0.2694E-03  # Theta=20.55
  14  14   2      -21.05      205.22        7.89 o incl   0.7718E-03  # Theta=21.76
  -8  15   2      757.84      633.89       67.66 o incl   0.7855E-04  # Theta=20.26
  -7  15   2      128.77      163.64       26.03 o incl   0.5013E-03  # Theta=19.18
  -6  15   2       46.24       52.65       23.40 o incl   0.1061E-02  # Theta=18.16
  -5  15   2     6446.94     6182.40      164.46 o incl   0.3041E-05  # Theta=17.22
  -4  15   2        6.24        2.37       21.09 o incl   0.2106E-02  # Theta=16.36
  -3  15   2       68.48      117.01       23.73 o incl   0.7143E-03  # Theta=15.60
  -2  15   2       18.86        0.30       21.35 o incl   0.1979E-02  # Theta=14.95
  -1  15   2     1007.96      963.31       52.02 o incl   0.6187E-04  # Theta=14.42
   0  15   2     4541.23     4516.44      143.55 o incl   0.5345E-05  # Theta=14.02
   1  15   2     9795.70     9695.05      235.16 o incl   0.1346E-05  # Theta=13.76
   2  15   2        0.06        1.29       24.05 o incl   0.1706E-02  # Theta=13.66
   3  15   2      971.88     1093.70       43.42 o incl   0.5900E-04  # Theta=13.71
   4  15   2     3145.20     3436.08      105.68 o incl   0.9195E-05  # Theta=13.92
   5  15   2      419.55      312.43       33.56 o incl   0.2188E-03  # Theta=14.27
   6  15   2      434.79      383.62       29.04 o incl   0.2025E-03  # Theta=14.76
   7  15   2      651.35      589.50       33.46 o incl   0.1221E-03  # Theta=15.37
   8  15   2      438.21      392.75       27.44 o incl   0.2026E-03  # Theta=16.10
   9  15   2      326.38      337.81       25.16 o incl   0.2552E-03  # Theta=16.92
  10  15   2     1524.15     1511.45       70.37 o incl   0.3175E-04  # Theta=17.84
  11  15   2     6020.07     5638.29      146.21 o incl   0.3609E-05  # Theta=18.83
  12  15   2      524.40      761.67       56.29 o incl   0.8767E-04  # Theta=19.89
  13  15   2       -0.33        6.09       28.90 o incl   0.1158E-02  # Theta=21.01
  14  15   2      169.71      496.02       30.95 o incl   0.2036E-03  # Theta=22.19
  -8  16   2       48.50        2.21       56.49 o incl   0.3004E-03  # Theta=21.09
  -7  16   2     3168.22     2586.45      101.46 o incl   0.1236E-04  # Theta=20.02
  -6  16   2      520.66      486.92       39.26 o incl   0.1445E-03  # Theta=19.03
  -5  16   2      560.66      552.90       44.62 o incl   0.1212E-03  # Theta=18.11
  -4  16   2     1867.87     1738.08       77.90 o incl   0.2492E-04  # Theta=17.27
  -3  16   2      190.59      144.22       32.80 o incl   0.4056E-03  # Theta=16.53
  -2  16   2        7.09        8.76       22.25 o incl   0.1800E-02  # Theta=15.89
  -1  16   2      726.60      617.40       41.96 o incl   0.1039E-03  # Theta=15.37
   0  16   2      436.50      430.60       37.66 o incl   0.1662E-03  # Theta=14.98
   1  16   2     1028.88      847.37       65.70 o incl   0.6059E-04  # Theta=14.72
   2  16   2     9189.11     9433.11      219.91 o incl   0.1468E-05  # Theta=14.60
   3  16   2     1021.01      979.82       44.51 o incl   0.6237E-04  # Theta=14.63
   4  16   2      228.50      215.49       26.01 o incl   0.3760E-03  # Theta=14.80
   5  16   2     2762.45     2526.64       81.82 o incl   0.1426E-04  # Theta=15.11
   6  16   2       20.68        8.20       20.49 o incl   0.1940E-02  # Theta=15.56
   7  16   2      320.48      384.55       27.87 o incl   0.2263E-03  # Theta=16.13
   8  16   2      356.65      308.03       30.95 o incl   0.2442E-03  # Theta=16.81
   9  16   2     3350.63     3094.29       94.85 o incl   0.1019E-04  # Theta=17.59
  10  16   2       41.89       49.26       20.68 o incl   0.1240E-02  # Theta=18.46
  11  16   2       42.96       79.57       26.85 o incl   0.7985E-03  # Theta=19.40
  12  16   2      228.50      297.20       33.44 o incl   0.2700E-03  # Theta=20.43
  13  16   2       33.36       78.42       23.19 o incl   0.9363E-03  # Theta=21.51
  14  16   2       21.05       46.81       20.30 o incl   0.1421E-02  # Theta=22.65
  -7  17   2      860.34      798.88      110.55 o incl   0.4368E-04  # Theta=20.89
  -6  17   2     3816.32     3908.47      116.41 o incl   0.7118E-05  # Theta=19.91
  -5  17   2      106.57       65.95       32.14 o incl   0.5919E-03  # Theta=19.01
  -4  17   2     3379.14     2723.99      119.07 o incl   0.1084E-04  # Theta=18.20
  -3  17   2      469.63      432.13       49.71 o incl   0.1406E-03  # Theta=17.47
  -2  17   2       -4.20        8.53       28.53 o incl   0.1154E-02  # Theta=16.85
  -1  17   2      239.79      187.42       29.18 o incl   0.3682E-03  # Theta=16.33
   0  17   2     1780.39     1586.44       76.06 o incl   0.2795E-04  # Theta=15.94
   1  17   2      509.50      592.14       36.99 o incl   0.1302E-03  # Theta=15.68
   2  17   2     2396.50     2269.63       80.22 o incl   0.1718E-04  # Theta=15.55
   3  17   2     5455.48     5272.21      145.24 o incl   0.4091E-05  # Theta=15.55
   4  17   2      995.00     1054.82       46.52 o incl   0.5864E-04  # Theta=15.70
   5  17   2     1241.19     1108.94       51.96 o incl   0.4959E-04  # Theta=15.98
   6  17   2       65.13       58.27       23.14 o incl   0.9793E-03  # Theta=16.38
   7  17   2      700.34      657.00       43.36 o incl   0.1011E-03  # Theta=16.91
   8  17   2      933.94      887.93       42.57 o incl   0.7113E-04  # Theta=17.54
   9  17   2       20.31       12.63       20.68 o incl   0.1845E-02  # Theta=18.28
  10  17   2      293.22      224.65       39.28 o incl   0.2614E-03  # Theta=19.11
  11  17   2      879.67      918.48       58.32 o incl   0.6351E-04  # Theta=20.01
  12  17   2       42.43      116.17       27.75 o incl   0.6555E-03  # Theta=20.99
  13  17   2      381.84      451.52       38.42 o incl   0.1663E-03  # Theta=22.04
  14  17   2        7.99       29.71       22.70 o incl   0.1470E-02  # Theta=23.15
  -6  18   2     3504.11     3572.21      126.10 o incl   0.8079E-05  # Theta=20.81
  -5  18   2     1296.64     1347.85       59.01 o incl   0.4003E-04  # Theta=19.93
  -4  18   2       22.58        0.39       35.43 o incl   0.7603E-03  # Theta=19.13
  -3  18   2     2469.24     2312.02       85.50 o incl   0.1624E-04  # Theta=18.42
  -2  18   2      104.05       88.97       27.58 o incl   0.6591E-03  # Theta=17.81
  -1  18   2       -1.13        4.58       23.82 o incl   0.1689E-02  # Theta=17.30
   0  18   2     1533.76     1433.59       60.97 o incl   0.3473E-04  # Theta=16.91
   1  18   2     2634.78     2418.70      100.93 o incl   0.1441E-04  # Theta=16.64
   2  18   2     1244.08     1083.11      109.81 o incl   0.3422E-04  # Theta=16.50
   3  18   2     6732.92     6428.12      174.79 o incl   0.2802E-05  # Theta=16.49
   4  18   2     1766.59     1607.17       65.43 o incl   0.2874E-04  # Theta=16.61
   5  18   2      402.93      379.17       36.18 o incl   0.1913E-03  # Theta=16.86
   6  18   2      263.17      293.29       33.23 o incl   0.2632E-03  # Theta=17.23
   7  18   2     1034.14      980.94       68.50 o incl   0.5324E-04  # Theta=17.71
   8  18   2      805.95      762.32       39.54 o incl   0.8727E-04  # Theta=18.31
   9  18   2      608.18      586.80       34.35 o incl   0.1257E-03  # Theta=19.00
  10  18   2      158.17      167.16       35.03 o incl   0.3746E-03  # Theta=19.78
  11  18   2        8.46       13.01       28.36 o incl   0.1116E-02  # Theta=20.65
  12  18   2      233.49      327.86       37.56 o incl   0.2358E-03  # Theta=21.60
  13  18   2      122.34       95.40       44.40 o incl   0.3491E-03  # Theta=22.61
  14  18   2       23.76       38.31       32.35 o incl   0.7529E-03  # Theta=23.68
  15  18   2       88.78      125.93       33.19 o incl   0.4873E-03  # Theta=24.81
  -5  19   2     2075.16     2055.89       78.38 o incl   0.2025E-04  # Theta=20.85
  -4  19   2       77.57       82.16       27.42 o incl   0.7084E-03  # Theta=20.07
  -3  19   2      766.89      677.14       47.65 o incl   0.9183E-04  # Theta=19.37
  -2  19   2      327.86      310.76       34.12 o incl   0.2348E-03  # Theta=18.77
  -1  19   2      537.62      603.92       39.89 o incl   0.1209E-03  # Theta=18.27
   0  19   2       -7.09        1.11       24.65 o incl   0.1583E-02  # Theta=17.88
   1  19   2     1982.90     1712.53       72.97 o incl   0.2503E-04  # Theta=17.61
   2  19   2      394.75      446.80       40.70 o incl   0.1631E-03  # Theta=17.46
   3  19   2       91.11      117.82       34.41 o incl   0.4788E-03  # Theta=17.43
   4  19   2      378.64      419.46       33.48 o incl   0.1902E-03  # Theta=17.53
   5  19   2        9.69       21.34       23.21 o incl   0.1490E-02  # Theta=17.75
   6  19   2      531.93      504.03       35.90 o incl   0.1444E-03  # Theta=18.08
   7  19   2     2797.01     2513.62       99.66 o incl   0.1356E-04  # Theta=18.53
   8  19   2      317.56      305.65       35.04 o incl   0.2366E-03  # Theta=19.09
   9  19   2       13.29       34.22       32.26 o incl   0.7962E-03  # Theta=19.75
  10  19   2       11.28       48.16       33.03 o incl   0.7272E-03  # Theta=20.49
  11  19   2      431.38      669.43       68.07 o incl   0.8847E-04  # Theta=21.32
  -5  20   2      229.74      169.40       37.26 o incl   0.3241E-03  # Theta=21.79
  -4  20   2       44.59       17.41       25.71 o incl   0.1155E-02  # Theta=21.02
  -3  20   2        2.30       25.18       24.71 o incl   0.1339E-02  # Theta=20.34
  -2  20   2       50.23       55.66       26.71 o incl   0.8724E-03  # Theta=19.75
  -1  20   2     3369.62     2778.12      123.66 o incl   0.1053E-04  # Theta=19.25
   0  20   2       19.21        0.60       27.65 o incl   0.1223E-02  # Theta=18.86
   1  20   2     1641.47     1549.71       79.67 o incl   0.2895E-04  # Theta=18.59
   2  20   2      702.51      639.00       43.43 o incl   0.1020E-03  # Theta=18.43
   3  20   2      416.20      351.46       41.79 o incl   0.1808E-03  # Theta=18.38
   4  20   2        4.89        0.32       29.54 o incl   0.1127E-02  # Theta=18.46
   5  20   2       32.42       12.74       23.33 o incl   0.1447E-02  # Theta=18.65
   6  20   2        8.94        6.45       22.54 o incl   0.1775E-02  # Theta=18.96
   7  20   2      199.75      197.23       27.79 o incl   0.3940E-03  # Theta=19.38
   8  20   2     2360.54     2354.74      119.42 o incl   0.1471E-04  # Theta=19.90
   9  20   2      293.22      309.35       46.30 o incl   0.1981E-03  # Theta=20.52
  10  20   2      121.44       84.01       52.37 o incl   0.2822E-03  # Theta=21.22
  -4  21   2       15.79       17.68       29.63 o incl   0.9944E-03  # Theta=21.99
  -3  21   2      358.20      299.97       37.22 o incl   0.2212E-03  # Theta=21.31
  -2  21   2     1172.88      891.07       67.34 o incl   0.5461E-04  # Theta=20.73
  -1  21   2      316.10      298.45       40.79 o incl   0.2179E-03  # Theta=20.24
   0  21   2     2420.63     2239.00      100.78 o incl   0.1621E-04  # Theta=19.85
   1  21   2      256.56      315.35       39.37 o incl   0.2288E-03  # Theta=19.57
   2  21   2       36.76       17.04       25.83 o incl   0.1180E-02  # Theta=19.40
   3  21   2      316.10      289.49       34.96 o incl   0.2475E-03  # Theta=19.34
   4  21   2     1732.32     1628.41       68.20 o incl   0.2862E-04  # Theta=19.40
   5  21   2      107.42       51.96       26.32 o incl   0.7898E-03  # Theta=19.57
   6  21   2     2424.66     2415.37       84.72 o incl   0.1577E-04  # Theta=19.85
   7  21   2       26.22       62.12       34.40 o incl   0.6336E-03  # Theta=20.24
   8  21   2     2041.70     2115.55      159.19 o incl   0.1437E-04  # Theta=20.72
   9  21   2     1695.02     1610.05      145.05 o incl   0.1967E-04  # Theta=21.31
  -3  22   2       73.31       70.17       34.37 o incl   0.5723E-03  # Theta=22.29
  -2  22   2     1907.02     1929.44       93.03 o incl   0.2127E-04  # Theta=21.72
  -1  22   2       43.50       29.05       34.58 o incl   0.6819E-03  # Theta=21.23
   0  22   2     1644.80     1442.78       79.75 o incl   0.3055E-04  # Theta=20.84
   1  22   2     1122.92     1108.32       65.89 o incl   0.4791E-04  # Theta=20.56
   2  22   2      294.63      363.32       33.75 o incl   0.2234E-03  # Theta=20.38
   3  22   2      165.46      148.54       30.56 o incl   0.4412E-03  # Theta=20.31
   4  22   2      560.66      565.19       42.68 o incl   0.1214E-03  # Theta=20.35
   5  22   2       -4.54        5.22       25.66 o incl   0.1440E-02  # Theta=20.50
   6  22   2      317.56      279.23       77.38 o incl   0.1139E-03  # Theta=20.75
   7  22   2     1284.87     1133.99      126.28 o incl   0.2942E-04  # Theta=21.11
  -3  23   2      237.26      226.29       46.69 o incl   0.2330E-03  # Theta=23.28
  -2  23   2     1395.83     1166.89       76.53 o incl   0.3940E-04  # Theta=22.71
  -1  23   2     1467.12     1325.34       69.04 o incl   0.3643E-04  # Theta=22.23
   0  23   2      -16.12        4.12       26.97 o incl   0.1264E-02  # Theta=21.84
   1  23   2     1426.60     1277.63       77.36 o incl   0.3653E-04  # Theta=21.56
   2  23   2        4.71        2.79       29.71 o incl   0.1100E-02  # Theta=21.37
   3  23   2      105.73      103.28       29.49 o incl   0.5746E-03  # Theta=21.29
   4  23   2      436.50      387.28       44.51 o incl   0.1624E-03  # Theta=21.31
   5  23   2      739.91      631.17      100.29 o incl   0.5557E-04  # Theta=21.44
  -2  24   2       10.47        1.24       36.59 o incl   0.7287E-03  # Theta=23.72
  -1  24   2     3489.57     3020.09      135.52 o incl   0.9279E-05  # Theta=23.24
   0  24   2       19.21       18.65       29.09 o incl   0.1008E-02  # Theta=22.85
   1  24   2       24.98        2.59       32.35 o incl   0.8896E-03  # Theta=22.56
   2  24   2       21.05       15.84       37.22 o incl   0.6566E-03  # Theta=22.37
   3  24   2      -31.04       12.91       37.89 o incl   0.6316E-03  # Theta=22.27
  -2  25   2      203.24      108.62       65.41 o incl   0.1822E-03  # Theta=24.73
  -1  25   2      651.35      353.51       92.01 o incl   0.7556E-04  # Theta=24.25
   0  25   2      989.84      998.24      121.15 o incl   0.3494E-04  # Theta=23.87
   1  25   2     1850.21     1797.54      112.77 o incl   0.2094E-04  # Theta=23.57
   2  25   2       72.61       15.56       40.49 o incl   0.5223E-03  # Theta=23.37
   1  26   2       26.64       24.91       63.86 o incl   0.2337E-03  # Theta=24.59
  -1 -25   3      -18.50        1.53       59.21 o incl   0.2808E-03  # Theta=24.35
  -2 -24   3       11.01        3.38       42.14 o incl   0.5492E-03  # Theta=23.17
  -1 -24   3      342.86      368.91       56.13 o incl   0.1487E-03  # Theta=23.34
   0 -24   3       74.71       54.21       43.20 o incl   0.4248E-03  # Theta=23.60
   1 -24   3       99.91      102.19       58.15 o incl   0.2373E-03  # Theta=23.96
   2 -24   3     1142.22     1091.22       83.07 o incl   0.4278E-04  # Theta=24.41
  -3 -23   3       -7.31        0.76       31.90 o incl   0.9625E-03  # Theta=22.12
  -2 -23   3      -17.46        2.87       33.55 o incl   0.8442E-03  # Theta=22.17
  -1 -23   3       -0.81        4.74       28.58 o incl   0.1185E-02  # Theta=22.33
   0 -23   3     1308.47     1330.42       65.20 o incl   0.3899E-04  # Theta=22.59
   1 -23   3       -1.32        0.60       32.14 o incl   0.9622E-03  # Theta=22.95
   2 -23   3       44.04       63.24       40.24 o incl   0.4853E-03  # Theta=23.40
  -5 -22   3      -27.50       29.79       56.71 o incl   0.2908E-03  # Theta=21.37
  -4 -22   3      426.29      438.11       47.37 o incl   0.1484E-03  # Theta=21.20
  -3 -22   3      476.76      539.55       41.15 o incl   0.1342E-03  # Theta=21.14
  -2 -22   3      834.10      735.42       59.16 o incl   0.7637E-04  # Theta=21.19
  -1 -22   3     2959.63     2996.16      115.89 o incl   0.1067E-04  # Theta=21.34
   0 -22   3      776.00      767.14       50.21 o incl   0.8189E-04  # Theta=21.59
   1 -22   3      459.03      462.61       42.13 o incl   0.1489E-03  # Theta=21.94
   2 -22   3      327.86      290.82       44.51 o incl   0.2048E-03  # Theta=22.39
   3 -22   3      590.13      878.18       83.59 o incl   0.5883E-04  # Theta=22.94
  -7 -21   3      -23.76        4.04       52.72 o incl   0.3495E-03  # Theta=21.13
  -6 -21   3      276.63      267.11       76.31 o incl   0.1196E-03  # Theta=20.73
  -5 -21   3      398.02      466.96       37.59 o incl   0.1633E-03  # Theta=20.44
  -4 -21   3     1172.88     1029.86       58.92 o incl   0.5201E-04  # Theta=20.25
  -3 -21   3      378.64      324.35       38.26 o incl   0.2076E-03  # Theta=20.17
  -2 -21   3      610.21      477.77       44.53 o incl   0.1287E-03  # Theta=20.21
  -1 -21   3      956.61      912.41       60.82 o incl   0.6103E-04  # Theta=20.35
   0 -21   3      241.06      264.57       49.61 o incl   0.2062E-03  # Theta=20.60
   1 -21   3      136.31      137.98       37.31 o incl   0.3881E-03  # Theta=20.95
   2 -21   3      564.54      444.07       44.77 o incl   0.1392E-03  # Theta=21.40
   3 -21   3        9.19        7.77       38.99 o incl   0.6320E-03  # Theta=21.95
   4 -21   3      785.15      752.72       91.83 o incl   0.5536E-04  # Theta=22.59
  -8 -20   3        2.17        0.03       52.56 o incl   0.3612E-03  # Theta=20.79
  -7 -20   3        6.87       27.99       38.24 o incl   0.6144E-03  # Theta=20.27
  -6 -20   3       -6.24       17.19       25.39 o incl   0.1322E-02  # Theta=19.84
  -5 -20   3      143.09      128.13       29.40 o incl   0.5017E-03  # Theta=19.52
  -4 -20   3     1153.32     1153.63       58.43 o incl   0.4803E-04  # Theta=19.31
  -3 -20   3      829.38      756.35       47.19 o incl   0.8182E-04  # Theta=19.22
  -2 -20   3     1139.45     1275.71       63.61 o incl   0.4310E-04  # Theta=19.24
  -1 -20   3       69.84       96.22       27.39 o incl   0.6757E-03  # Theta=19.37
   0 -20   3      383.44      404.02       44.92 o incl   0.1638E-03  # Theta=19.61
   1 -20   3     1899.87     1888.70      107.14 o incl   0.2040E-04  # Theta=19.96
   2 -20   3       11.28        4.77       28.62 o incl   0.1148E-02  # Theta=20.42
   3 -20   3      195.14      190.00       32.05 o incl   0.3652E-03  # Theta=20.97
   4 -20   3     1074.04      919.51       64.44 o incl   0.5671E-04  # Theta=21.62
 -10 -19   3     1139.45      834.59      116.16 o incl   0.3795E-04  # Theta=21.38
  -9 -19   3      224.80      360.42       67.56 o incl   0.1316E-03  # Theta=20.64
  -8 -19   3       26.22       12.42       39.02 o incl   0.6053E-03  # Theta=19.99
  -7 -19   3      181.65      268.12       27.61 o incl   0.3357E-03  # Theta=19.43
  -6 -19   3        9.69        7.51       23.72 o incl   0.1597E-02  # Theta=18.97
  -5 -19   3      267.17      239.57       32.14 o incl   0.3000E-03  # Theta=18.62
  -4 -19   3     4486.18     4245.42      181.09 o incl   0.5363E-05  # Theta=18.39
  -3 -19   3     2060.26     1805.67       89.25 o incl   0.2208E-04  # Theta=18.27
  -2 -19   3      320.48      299.41       35.20 o incl   0.2346E-03  # Theta=18.27
  -1 -19   3     2526.57     2425.98      102.96 o incl   0.1450E-04  # Theta=18.39
   0 -19   3      310.30      321.30       34.64 o incl   0.2321E-03  # Theta=18.63
   1 -19   3     2376.49     2198.14       99.85 o incl   0.1656E-04  # Theta=18.98
   2 -19   3      114.32       66.85       32.41 o incl   0.5769E-03  # Theta=19.44
   3 -19   3       23.76       12.73       26.76 o incl   0.1183E-02  # Theta=20.00
   4 -19   3       74.01       60.01       28.19 o incl   0.7611E-03  # Theta=20.66
   5 -19   3     1335.28     1391.50       71.85 o incl   0.3582E-04  # Theta=21.40
 -10 -18   3       -2.69        2.29       32.89 o incl   0.9093E-03  # Theta=20.67
  -9 -18   3     1335.28     1144.67       83.83 o incl   0.3900E-04  # Theta=19.89
  -8 -18   3      916.50      873.30       54.57 o incl   0.6688E-04  # Theta=19.20
  -7 -18   3      169.71      134.86       29.89 o incl   0.4611E-03  # Theta=18.61
  -6 -18   3      954.08      893.99       48.08 o incl   0.6844E-04  # Theta=18.11
  -5 -18   3      421.23      357.01       40.36 o incl   0.1843E-03  # Theta=17.73
  -4 -18   3     1170.08     1183.11       53.25 o incl   0.4771E-04  # Theta=17.47
  -3 -18   3     3872.19     3733.55      163.15 o incl   0.6792E-05  # Theta=17.33
  -2 -18   3       12.12        7.91       29.10 o incl   0.1084E-02  # Theta=17.32
  -1 -18   3      524.40      530.27       39.40 o incl   0.1365E-03  # Theta=17.42
   0 -18   3      210.30      223.85       29.70 o incl   0.3535E-03  # Theta=17.66
   1 -18   3     2112.65     2231.08       79.08 o incl   0.1859E-04  # Theta=18.01
   2 -18   3     3851.83     3591.48      132.21 o incl   0.7562E-05  # Theta=18.47
   3 -18   3     1264.39     1240.67       67.01 o incl   0.4158E-04  # Theta=19.04
   4 -18   3      356.65      278.84       47.97 o incl   0.1913E-03  # Theta=19.71
   5 -18   3      247.46      294.42       39.95 o incl   0.2385E-03  # Theta=20.46
   6 -18   3       44.59       91.94       60.18 o incl   0.2364E-03  # Theta=21.31
 -12 -17   3     3455.77     3309.51      207.11 o incl   0.7079E-05  # Theta=21.85
 -11 -17   3     6039.16     6055.39      222.85 o incl   0.3037E-05  # Theta=20.88
 -10 -17   3       36.26       61.50       33.55 o incl   0.6438E-03  # Theta=19.98
  -9 -17   3     2973.02     2739.32      134.02 o incl   0.1100E-04  # Theta=19.17
  -8 -17   3      205.58      175.98       27.02 o incl   0.4228E-03  # Theta=18.44
  -7 -17   3       22.97       50.10       23.56 o incl   0.1126E-02  # Theta=17.80
  -6 -17   3      361.31      354.94       37.38 o incl   0.2019E-03  # Theta=17.27
  -5 -17   3     1691.64     1636.06       74.14 o incl   0.2801E-04  # Theta=16.86
  -4 -17   3      539.52      539.12       36.16 o incl   0.1364E-03  # Theta=16.57
  -3 -17   3     5347.10     4892.87      143.79 o incl   0.4503E-05  # Theta=16.40
  -2 -17   3     4596.61     4354.49      261.08 o incl   0.4369E-05  # Theta=16.37
  -1 -17   3      894.31      839.60       53.90 o incl   0.7079E-04  # Theta=16.46
   0 -17   3      259.20      248.23       31.66 o incl   0.2982E-03  # Theta=16.69
   1 -17   3      439.93      328.81       36.09 o incl   0.1986E-03  # Theta=17.04
   2 -17   3       30.59       37.22       25.37 o incl   0.1079E-02  # Theta=17.51
   3 -17   3     1042.06     1109.21       63.48 o incl   0.5016E-04  # Theta=18.09
   4 -17   3      492.99      393.51       40.02 o incl   0.1651E-03  # Theta=18.77
   5 -17   3        4.03       45.69       26.31 o incl   0.1060E-02  # Theta=19.54
   6 -17   3      205.58      226.31       38.77 o incl   0.2843E-03  # Theta=20.40
   7 -17   3      -31.04       56.40       63.91 o incl   0.2240E-03  # Theta=21.33
 -15 -16   3       90.33      202.92       33.48 o incl   0.3862E-03  # Theta=24.66
 -14 -16   3      427.98      539.39       55.93 o incl   0.1169E-03  # Theta=23.48
 -13 -16   3     2184.81     2195.36      141.70 o incl   0.1482E-04  # Theta=22.35
 -12 -16   3      260.52      215.01       37.03 o incl   0.2849E-03  # Theta=21.27
 -11 -16   3     5564.95     4767.08      201.70 o incl   0.4114E-05  # Theta=20.27
 -10 -16   3     2501.92     2394.55      114.75 o incl   0.1425E-04  # Theta=19.33
  -9 -16   3      321.95      268.44       27.93 o incl   0.2860E-03  # Theta=18.47
  -8 -16   3     1101.06      978.13       51.65 o incl   0.5881E-04  # Theta=17.70
  -7 -16   3       23.76       14.88       27.56 o incl   0.1112E-02  # Theta=17.02
  -6 -16   3      282.10      322.27       31.65 o incl   0.2502E-03  # Theta=16.45
  -5 -16   3     6032.79     5577.97      152.73 o incl   0.3601E-05  # Theta=16.00
  -4 -16   3     3379.14     3316.02      114.30 o incl   0.9032E-05  # Theta=15.68
  -3 -16   3     1517.76     1438.61       60.65 o incl   0.3474E-04  # Theta=15.48
  -2 -16   3    11196.71    10617.91      268.76 o incl   0.1101E-05  # Theta=15.43
  -1 -16   3       48.50       55.45       25.11 o incl   0.9399E-03  # Theta=15.51
   0 -16   3       29.69       68.37       26.34 o incl   0.8776E-03  # Theta=15.73
   1 -16   3      505.81      489.61       44.22 o incl   0.1359E-03  # Theta=16.08
   2 -16   3      496.64      534.62       38.34 o incl   0.1393E-03  # Theta=16.55
   3 -16   3     1698.39     1639.57       67.53 o incl   0.2865E-04  # Theta=17.14
   4 -16   3     4200.05     4386.92      143.36 o incl   0.5720E-05  # Theta=17.84
   5 -16   3     1776.94     1659.93       69.07 o incl   0.2748E-04  # Theta=18.63
   6 -16   3       96.66      118.73       26.58 o incl   0.6071E-03  # Theta=19.50
   7 -16   3      500.30      603.64       64.14 o incl   0.9464E-04  # Theta=20.45
 -15 -15   3       17.12       17.46       15.59 o incl   0.2678E-02  # Theta=24.22
 -14 -15   3     1832.63     1611.77       77.16 o incl   0.2690E-04  # Theta=23.00
 -13 -15   3      539.52      654.54       41.87 o incl   0.1123E-03  # Theta=21.84
 -12 -15   3       39.28       50.28       26.70 o incl   0.9234E-03  # Theta=20.73
 -11 -15   3      480.34      420.61       43.10 o incl   0.1520E-03  # Theta=19.68
 -10 -15   3     5799.63     5068.02      143.51 o incl   0.4146E-05  # Theta=18.70
  -9 -15   3     3214.50     3024.19       92.90 o incl   0.1066E-04  # Theta=17.80
  -8 -15   3      191.72      193.79       28.36 o incl   0.3962E-03  # Theta=16.98
  -7 -15   3      429.68      439.49       30.57 o incl   0.1812E-03  # Theta=16.27
  -6 -15   3      189.46      252.63       28.19 o incl   0.3429E-03  # Theta=15.65
  -5 -15   3       13.29       26.40       23.00 o incl   0.1438E-02  # Theta=15.16
  -4 -15   3     9779.49     9018.42      234.97 o incl   0.1469E-05  # Theta=14.80
  -3 -15   3     1092.92      934.80       48.75 o incl   0.6187E-04  # Theta=14.58
  -2 -15   3      239.79      226.90       29.18 o incl   0.3379E-03  # Theta=14.50
  -1 -15   3     4377.10     4481.66      173.46 o incl   0.5219E-05  # Theta=14.56
   0 -15   3     2023.23     1951.53       70.02 o incl   0.2190E-04  # Theta=14.77
   1 -15   3      123.25      136.65       24.56 o incl   0.5833E-03  # Theta=15.13
   2 -15   3      327.86      314.28       65.27 o incl   0.1355E-03  # Theta=15.61
   3 -15   3      549.08      583.43       38.40 o incl   0.1252E-03  # Theta=16.21
   4 -15   3     3191.32     3214.61      111.08 o incl   0.9698E-05  # Theta=16.92
   5 -15   3     2082.63     2062.03       82.26 o incl   0.2004E-04  # Theta=17.73
   6 -15   3       95.86       99.61       26.47 o incl   0.6613E-03  # Theta=18.62
   7 -15   3        8.46        7.92       22.88 o incl   0.1705E-02  # Theta=19.59
   8 -15   3      867.56      827.44      111.01 o incl   0.4302E-04  # Theta=20.63
 -14 -14   3      289.03      381.60       26.47 o incl   0.2396E-03  # Theta=22.56
 -13 -14   3        0.00        1.40       20.98 o incl   0.2232E-02  # Theta=21.36
 -12 -14   3       40.84       89.79       24.09 o incl   0.8413E-03  # Theta=20.22
 -11 -14   3       -0.81        0.01       31.90 o incl   0.9802E-03  # Theta=19.13
 -10 -14   3      130.63      162.05       25.28 o incl   0.5084E-03  # Theta=18.11
  -9 -14   3     2888.75     2663.62      118.90 o incl   0.1194E-04  # Theta=17.16
  -8 -14   3      482.14      472.12       30.58 o incl   0.1675E-03  # Theta=16.30
  -7 -14   3       11.84        4.22       19.45 o incl   0.2322E-02  # Theta=15.53
  -6 -14   3       30.13       48.88       18.44 o incl   0.1456E-02  # Theta=14.88
  -5 -14   3      661.85      693.81       35.83 o incl   0.1056E-03  # Theta=14.34
  -4 -14   3     2097.61     2021.24       78.80 o incl   0.2042E-04  # Theta=13.94
  -3 -14   3     1907.02     2000.93       64.40 o incl   0.2261E-04  # Theta=13.68
  -2 -14   3     3031.38     3277.65      103.75 o incl   0.9899E-05  # Theta=13.57
  -1 -14   3     1801.20     1876.74       62.59 o incl   0.2473E-04  # Theta=13.62
   0 -14   3       14.51       57.38       28.41 o incl   0.8708E-03  # Theta=13.83
   1 -14   3     1128.42     1172.63       49.54 o incl   0.5087E-04  # Theta=14.18
   2 -14   3        8.46       12.97       22.64 o incl   0.1687E-02  # Theta=14.67
   3 -14   3      500.30      471.48       34.82 o incl   0.1571E-03  # Theta=15.28
   4 -14   3      380.24      437.55       31.95 o incl   0.1847E-03  # Theta=16.01
   5 -14   3       -5.08        3.56       23.81 o incl   0.1667E-02  # Theta=16.84
   6 -14   3     1482.85     1599.59       69.41 o incl   0.3076E-04  # Theta=17.75
   7 -14   3     5335.12     5024.27      143.63 o incl   0.4377E-05  # Theta=18.75
   8 -14   3        9.44       29.73       34.24 o incl   0.7372E-03  # Theta=19.81
   9 -14   3      838.84     1057.42      106.78 o incl   0.3981E-04  # Theta=20.94
 -14 -13   3       62.51       81.17       17.49 o incl   0.1074E-02  # Theta=22.15
 -13 -13   3       79.02       43.53       27.68 o incl   0.8208E-03  # Theta=20.92
 -12 -13   3       -4.54        1.69       27.75 o incl   0.1265E-02  # Theta=19.74
 -11 -13   3      153.06       94.55       19.26 o incl   0.7628E-03  # Theta=18.62
 -10 -13   3     2360.54     2075.28       95.54 o incl   0.1765E-04  # Theta=17.55
  -9 -13   3     5874.75     5443.92      144.44 o incl   0.3789E-05  # Theta=16.56
  -8 -13   3     8026.74     7509.65      190.85 o incl   0.2106E-05  # Theta=15.65
  -7 -13   3        5.26       18.02       17.29 o incl   0.2466E-02  # Theta=14.83
  -6 -13   3       90.33      124.05       19.47 o incl   0.7535E-03  # Theta=14.13
  -5 -13   3     1215.35     1243.11       45.70 o incl   0.4652E-04  # Theta=13.54
  -4 -13   3      460.79      346.50       33.42 o incl   0.2004E-03  # Theta=13.09
  -3 -13   3      535.72      564.94       36.03 o incl   0.1331E-03  # Theta=12.80
  -2 -13   3       29.69       18.98       23.21 o incl   0.1408E-02  # Theta=12.66
  -1 -13   3    10488.70    11104.84      285.29 o incl   0.1079E-05  # Theta=12.69
   0 -13   3     2416.60     2100.76       88.61 o incl   0.1774E-04  # Theta=12.88
   1 -13   3     8962.75     8587.28      248.21 o incl   0.1613E-05  # Theta=13.24
   2 -13   3     1018.40      944.35       52.29 o incl   0.6126E-04  # Theta=13.73
   3 -13   3     2196.31     2070.75       72.95 o incl   0.1970E-04  # Theta=14.37
   4 -13   3      992.42     1021.87       46.46 o incl   0.6022E-04  # Theta=15.11
   5 -13   3     1582.27     1633.24       58.66 o incl   0.3074E-04  # Theta=15.96
   6 -13   3      -19.94       14.86       25.61 o incl   0.1271E-02  # Theta=16.91
   7 -13   3       11.56       20.95       32.59 o incl   0.8321E-03  # Theta=17.92
   8 -13   3     1874.96     1858.96       67.41 o incl   0.2419E-04  # Theta=19.01
   9 -13   3      476.76      436.05       57.25 o incl   0.1241E-03  # Theta=20.16
  10 -13   3     5086.73     6137.07      303.86 o incl   0.2839E-05  # Theta=21.36
 -14 -12   3       10.47        0.43       11.67 o incl   0.6068E-02  # Theta=21.79
 -13 -12   3       31.04       37.80       18.26 o incl   0.1592E-02  # Theta=20.52
 -12 -12   3      103.22       66.59       22.47 o incl   0.8716E-03  # Theta=19.31
 -11 -12   3       27.07       30.23       17.48 o incl   0.1897E-02  # Theta=18.14
 -10 -12   3       71.91       56.41       16.67 o incl   0.1296E-02  # Theta=17.03
  -9 -12   3     4579.96     4138.42      133.07 o incl   0.5933E-05  # Theta=16.00
  -8 -12   3     5893.60     5994.95      163.54 o incl   0.3306E-05  # Theta=15.03
  -7 -12   3     5449.43     5069.58      133.06 o incl   0.4312E-05  # Theta=14.17
  -6 -12   3     4047.48     3840.78      104.25 o incl   0.7151E-05  # Theta=13.40
  -5 -12   3     1344.27     1456.35       54.07 o incl   0.3721E-04  # Theta=12.76
  -4 -12   3       -3.40        7.09       19.33 o incl   0.2385E-02  # Theta=12.27
  -3 -12   3     4982.10     4694.79      144.58 o incl   0.4862E-05  # Theta=11.93
  -2 -12   3     2884.34     2602.89       83.60 o incl   0.1334E-04  # Theta=11.76
  -1 -12   3     4674.71     4547.81      123.24 o incl   0.5390E-05  # Theta=11.76
   0 -12   3    11599.06    12080.67      379.43 o incl   0.8678E-06  # Theta=11.95
   1 -12   3     5431.30     5551.02      138.88 o incl   0.3895E-05  # Theta=12.30
   2 -12   3    14943.05    14551.39      390.60 o incl   0.6069E-06  # Theta=12.81
   3 -12   3      812.94      806.28       44.38 o incl   0.8081E-04  # Theta=13.46
   4 -12   3     4999.46     4911.93      133.24 o incl   0.4716E-05  # Theta=14.23
   5 -12   3     1212.49     1428.08       59.91 o incl   0.3892E-04  # Theta=15.11
   6 -12   3     7492.74     7329.35      184.39 o incl   0.2263E-05  # Theta=16.07
   7 -12   3     5075.05     4577.90      151.76 o incl   0.4894E-05  # Theta=17.12
   8 -12   3     1341.27     1267.45       63.01 o incl   0.4062E-04  # Theta=18.23
   9 -12   3      426.29      379.19       52.44 o incl   0.1479E-03  # Theta=19.40
  10 -12   3     2937.39     2935.34      199.82 o incl   0.8494E-05  # Theta=20.62
 -14 -11   3       30.13      105.40        5.40 o incl   0.1423E-02  # Theta=21.46
 -13 -11   3      304.55      427.88       21.45 o incl   0.2318E-03  # Theta=20.16
 -12 -11   3        0.04        2.59       12.32 o incl   0.5992E-02  # Theta=18.91
 -11 -11   3      200.91      200.05       17.42 o incl   0.4752E-03  # Theta=17.71
 -10 -11   3      165.46      213.47       17.92 o incl   0.4753E-03  # Theta=16.56
  -9 -11   3     1634.84     1486.46       49.69 o incl   0.3423E-04  # Theta=15.47
  -8 -11   3     1691.64     1643.31       53.92 o incl   0.3014E-04  # Theta=14.46
  -7 -11   3    20852.58    20142.30      449.59 o incl   0.3302E-06  # Theta=13.53
  -6 -11   3     8518.52     8355.89      226.86 o incl   0.1754E-05  # Theta=12.71
  -5 -11   3     1429.70     1513.93       49.57 o incl   0.3603E-04  # Theta=12.02
  -4 -11   3    15063.47    14486.32      392.17 o incl   0.6046E-06  # Theta=11.46
  -3 -11   3      304.55      311.69       30.03 o incl   0.2554E-03  # Theta=11.08
  -2 -11   3     4393.38     4753.48      130.34 o incl   0.5225E-05  # Theta=10.87
  -1 -11   3    14654.01    14312.94      327.30 o incl   0.6445E-06  # Theta=10.85
   0 -11   3    10155.75    10162.52      231.19 o incl   0.1255E-05  # Theta=11.02
   1 -11   3     4781.74     4480.31      124.64 o incl   0.5369E-05  # Theta=11.37
   2 -11   3    32312.82    34089.23      692.21 o incl   0.1258E-06  # Theta=11.90
   3 -11   3     1759.71     1842.89       58.43 o incl   0.2602E-04  # Theta=12.57
   4 -11   3     2489.64     2152.95      106.29 o incl   0.1614E-04  # Theta=13.36
   5 -11   3     8586.71     8145.84      204.99 o incl   0.1824E-05  # Theta=14.27
   6 -11   3     6160.74     5773.99      180.06 o incl   0.3319E-05  # Theta=15.26
   7 -11   3      483.94      554.47       32.44 o incl   0.1442E-03  # Theta=16.34
   8 -11   3       13.59        4.28       20.84 o incl   0.2033E-02  # Theta=17.47
   9 -11   3      657.64      605.52       37.82 o incl   0.1147E-03  # Theta=18.67
  10 -11   3      478.55      596.99       51.98 o incl   0.1116E-03  # Theta=19.91
  11 -11   3     3856.91     3515.49      234.06 o incl   0.5988E-05  # Theta=21.20
 -13 -10   3       19.57       34.78        9.06 o incl   0.3257E-02  # Theta=19.85
 -12 -10   3      329.34      358.42       20.82 o incl   0.2560E-03  # Theta=18.56
 -11 -10   3      872.39      796.18       31.46 o incl   0.8572E-04  # Theta=17.32
 -10 -10   3        0.24        2.36       12.85 o incl   0.5623E-02  # Theta=16.13
  -9 -10   3      396.38      375.46       22.84 o incl   0.2280E-03  # Theta=14.99
  -8 -10   3     7225.66     7081.95      236.79 o incl   0.2266E-05  # Theta=13.93
  -7 -10   3      735.46      686.93       35.55 o incl   0.1002E-03  # Theta=12.95
  -6 -10   3     9537.93     9889.50      216.04 o incl   0.1359E-05  # Theta=12.06
  -5 -10   3     3479.90     3303.34      106.33 o incl   0.9134E-05  # Theta=11.30
  -4 -10   3      177.26      201.75       20.73 o incl   0.4620E-03  # Theta=10.69
  -3 -10   3     7990.08     8099.67      183.09 o incl   0.1950E-05  # Theta=10.24
  -2 -10   3     5192.46     5641.41      129.89 o incl   0.3972E-05  # Theta= 9.99
  -1 -10   3    15468.39    16089.86      397.41 o incl   0.5253E-06  # Theta= 9.94
   0 -10   3    11749.55    11423.95      266.43 o incl   0.9827E-06  # Theta=10.10
   1 -10   3     4480.70     4527.08      131.62 o incl   0.5440E-05  # Theta=10.45
   2 -10   3     9079.48     8809.15      242.02 o incl   0.1572E-05  # Theta=10.99
   3 -10   3    28597.03    30684.36      720.47 o incl   0.1524E-06  # Theta=11.69
   4 -10   3       20.68       89.08       17.88 o incl   0.1213E-02  # Theta=12.51
   5 -10   3      726.60      666.65       44.17 o incl   0.9682E-04  # Theta=13.45
   6 -10   3       18.50       29.11       17.62 o incl   0.1968E-02  # Theta=14.47
   7 -10   3       19.94       13.58       20.12 o incl   0.1896E-02  # Theta=15.58
   8 -10   3     1405.02     1541.22       61.42 o incl   0.3373E-04  # Theta=16.74
   9 -10   3      263.17      331.39       29.24 o incl   0.2596E-03  # Theta=17.96
  10 -10   3       11.56       12.29       30.64 o incl   0.9663E-03  # Theta=19.23
  11 -10   3       94.26       76.41       36.59 o incl   0.4970E-03  # Theta=20.54
  12 -10   3      805.95      901.29       90.71 o incl   0.5047E-04  # Theta=21.88
 -13  -9   3       35.28       11.21        3.41 o incl   0.6062E-02  # Theta=19.57
 -12  -9   3        1.22        0.96        8.70 o incl   0.1181E-01  # Theta=18.25
 -11  -9   3     2827.42     2565.37       78.42 o incl   0.1392E-04  # Theta=16.98
 -10  -9   3     1015.78      911.74       33.95 o incl   0.7109E-04  # Theta=15.74
  -9  -9   3       92.68      101.05       19.72 o incl   0.8379E-03  # Theta=14.56
  -8  -9   3       88.78       49.60       15.44 o incl   0.1331E-02  # Theta=13.44
  -7  -9   3     2797.01     2629.84       86.66 o incl   0.1339E-04  # Theta=12.40
  -6  -9   3     1492.33     1566.02       47.48 o incl   0.3376E-04  # Theta=11.46
  -5  -9   3     4987.88     5693.98      121.51 o incl   0.4009E-05  # Theta=10.63
  -4  -9   3     9893.25    10474.03      260.78 o incl   0.1209E-05  # Theta= 9.95
  -3  -9   3      226.03      135.85       23.40 o incl   0.4965E-03  # Theta= 9.44
  -2  -9   3     1076.73      942.47       59.15 o incl   0.5816E-04  # Theta= 9.13
  -1  -9   3    13232.31    12845.90      292.17 o incl   0.7879E-06  # Theta= 9.04
   0  -9   3    19274.57    20007.14      489.12 o incl   0.3445E-06  # Theta= 9.18
   1  -9   3    11918.89    11435.02      313.07 o incl   0.9489E-06  # Theta= 9.54
   2  -9   3      794.36      831.33       36.95 o incl   0.8420E-04  # Theta=10.10
   3  -9   3      244.89      199.65       28.21 o incl   0.3694E-03  # Theta=10.82
   4  -9   3    12489.08    12302.66      402.87 o incl   0.8100E-06  # Theta=11.68
   5  -9   3     2818.72     3125.12       91.35 o incl   0.1092E-04  # Theta=12.65
   6  -9   3      194.00      108.66       21.68 o incl   0.6013E-03  # Theta=13.71
   7  -9   3     5377.09     5649.50      138.18 o incl   0.3830E-05  # Theta=14.84
   8  -9   3     3108.55     2698.81       86.79 o incl   0.1235E-04  # Theta=16.04
   9  -9   3      698.17      610.95       34.64 o incl   0.1144E-03  # Theta=17.29
  10  -9   3     1776.94     1877.55       69.07 o incl   0.2461E-04  # Theta=18.58
  11  -9   3      120.53      125.27       53.07 o incl   0.2583E-03  # Theta=19.90
  12  -9   3      353.56      325.20       66.24 o incl   0.1303E-03  # Theta=21.27
 -12  -8   3      735.46      760.37       22.22 o incl   0.1008E-03  # Theta=18.00
 -11  -8   3     1867.87     1837.18       49.57 o incl   0.2610E-04  # Theta=16.68
 -10  -8   3       34.80       30.34       13.53 o incl   0.2288E-02  # Theta=15.41
  -9  -8   3      886.97      843.28       31.72 o incl   0.8077E-04  # Theta=14.18
  -8  -8   3       14.20        7.71       13.59 o incl   0.3860E-02  # Theta=13.01
  -7  -8   3      381.84      455.16       24.01 o incl   0.1943E-03  # Theta=11.91
  -6  -8   3       24.17       31.37       16.51 o incl   0.1990E-02  # Theta=10.90
  -5  -8   3     9474.02     9528.62      215.32 o incl   0.1424E-05  # Theta=10.00
  -4  -8   3     2400.51     2354.91       68.24 o incl   0.1688E-04  # Theta= 9.24
  -3  -8   3     3417.35     4345.51       86.21 o incl   0.6938E-05  # Theta= 8.66
  -2  -8   3     2622.17     2074.72       71.32 o incl   0.1816E-04  # Theta= 8.29
  -1  -8   3      172.92      114.97       29.09 o incl   0.4994E-03  # Theta= 8.16
   0  -8   3       50.81       47.37       21.02 o incl   0.1192E-02  # Theta= 8.28
   1  -8   3     2457.04     2872.12       69.04 o incl   0.1349E-04  # Theta= 8.64
   2  -8   3    21268.73    21503.15      657.18 o incl   0.2813E-06  # Theta= 9.22
   3  -8   3    15590.91    16141.05      347.83 o incl   0.5321E-06  # Theta= 9.97
   4  -8   3     2647.41     2599.23       75.88 o incl   0.1415E-04  # Theta=10.87
   5  -8   3       15.15       17.82       16.58 o incl   0.2520E-02  # Theta=11.88
   6  -8   3    12783.79    12346.52      333.49 o incl   0.8286E-06  # Theta=12.98
   7  -8   3     1232.55     1117.96       46.02 o incl   0.5129E-04  # Theta=14.14
   8  -8   3     3341.15     3617.48       89.98 o incl   0.8668E-05  # Theta=15.37
   9  -8   3     5098.43     5480.67      152.10 o incl   0.4017E-05  # Theta=16.64
  10  -8   3      610.21      726.98       32.38 o incl   0.1068E-03  # Theta=17.95
  11  -8   3       10.47       19.07       27.58 o incl   0.1123E-02  # Theta=19.30
  12  -8   3      931.44      928.33       60.01 o incl   0.6161E-04  # Theta=20.68
  13  -8   3     1498.67     1338.45      114.18 o incl   0.2759E-04  # Theta=22.10
 -12  -7   3       31.04       29.55        4.11 o incl   0.3922E-02  # Theta=17.79
 -11  -7   3      350.49      429.88       23.01 o incl   0.2162E-03  # Theta=16.44
 -10  -7   3      733.24      714.26       28.84 o incl   0.1020E-03  # Theta=15.13
  -9  -7   3      255.25      332.89       18.33 o incl   0.3058E-03  # Theta=13.86
  -8  -7   3      429.68      507.22       20.38 o incl   0.1795E-03  # Theta=12.64
  -7  -7   3      916.50      994.53       32.24 o incl   0.6910E-04  # Theta=11.48
  -6  -7   3       30.13       67.82       15.29 o incl   0.1481E-02  # Theta=10.40
  -5  -7   3    12107.48    13095.58      306.52 o incl   0.8052E-06  # Theta= 9.42
  -4  -7   3      137.27      210.13       18.24 o incl   0.4985E-03  # Theta= 8.58
  -3  -7   3     5145.34     6119.03      182.19 o incl   0.3397E-05  # Theta= 7.92
  -2  -7   3      610.21      531.42       32.38 o incl   0.1362E-03  # Theta= 7.48
  -1  -7   3     3475.07     3589.51       86.94 o incl   0.8602E-05  # Theta= 7.29
   0  -7   3       66.46      125.48       16.03 o incl   0.8794E-03  # Theta= 7.39
   1  -7   3      118.74      112.15       25.00 o incl   0.6423E-03  # Theta= 7.76
   2  -7   3     8754.55     8894.72      199.32 o incl   0.1628E-05  # Theta= 8.36
   3  -7   3      515.06      424.70       27.89 o incl   0.1781E-03  # Theta= 9.15
   4  -7   3    27417.90    26271.50      678.33 o incl   0.1904E-06  # Theta=10.09
   5  -7   3      271.20      226.83       22.94 o incl   0.3587E-03  # Theta=11.14
   6  -7   3    21030.43    20839.97      463.38 o incl   0.3132E-06  # Theta=12.27
   7  -7   3     2277.68     2397.69       66.47 o incl   0.1715E-04  # Theta=13.47
   8  -7   3     3103.98     3259.21      100.42 o incl   0.9923E-05  # Theta=14.73
   9  -7   3      691.69      760.08       32.32 o incl   0.9809E-04  # Theta=16.03
  10  -7   3       86.48       63.36       27.43 o incl   0.7532E-03  # Theta=17.37
  11  -7   3      645.10      689.42       35.38 o incl   0.1072E-03  # Theta=18.74
  12  -7   3      612.23      509.18       46.63 o incl   0.1213E-03  # Theta=20.14
  13  -7   3       69.84       86.38       28.07 o incl   0.6902E-03  # Theta=21.56
  14  -7   3      117.85       78.54       41.80 o incl   0.3991E-03  # Theta=23.02
 -11  -6   3      276.63      375.27       12.26 o incl   0.2875E-03  # Theta=16.25
 -10  -6   3       87.24       76.29       15.31 o incl   0.1105E-02  # Theta=14.91
  -9  -6   3       68.48       35.30       12.88 o incl   0.1843E-02  # Theta=13.60
  -8  -6   3       90.33       78.69       11.68 o incl   0.1243E-02  # Theta=12.33
  -7  -6   3       53.77       64.57       12.62 o incl   0.1522E-02  # Theta=11.11
  -6  -6   3     2392.49     2194.03       72.14 o incl   0.1807E-04  # Theta= 9.97
  -5  -6   3    28833.05    29598.01      612.14 o incl   0.1624E-06  # Theta= 8.91
  -4  -6   3      848.36      656.65       31.02 o incl   0.1017E-03  # Theta= 7.99
  -3  -6   3    23953.30    23015.19      595.98 o incl   0.2482E-06  # Theta= 7.23
  -2  -6   3      166.52      202.85       16.92 o incl   0.5027E-03  # Theta= 6.70
  -1  -6   3    34559.75    35480.12      852.95 o incl   0.1112E-06  # Theta= 6.45
   0  -6   3     7699.82     7555.17      201.30 o incl   0.2124E-05  # Theta= 6.52
   1  -6   3      118.74      100.30       16.07 o incl   0.8821E-03  # Theta= 6.89
   2  -6   3     1302.55     1270.06       47.31 o incl   0.4370E-04  # Theta= 7.52
   3  -6   3     4205.36     4014.50      122.20 o incl   0.6543E-05  # Theta= 8.35
   4  -6   3     8746.88     8588.68      199.23 o incl   0.1704E-05  # Theta= 9.34
   5  -6   3    13678.98    14269.50      297.06 o incl   0.6801E-06  # Theta=10.43
   6  -6   3    12571.62    12610.68      321.52 o incl   0.8176E-06  # Theta=11.61
   7  -6   3    10048.69     9655.05      262.82 o incl   0.1310E-05  # Theta=12.84
   8  -6   3     1408.10     1357.25       46.12 o incl   0.4012E-04  # Theta=14.13
   9  -6   3     1651.45     1479.61       59.93 o incl   0.3267E-04  # Theta=15.46
  10  -6   3     2758.15     2425.66      103.27 o incl   0.1399E-04  # Theta=16.82
  11  -6   3     6453.52     6323.89      177.71 o incl   0.2933E-05  # Theta=18.21
  12  -6   3      921.46      862.50       72.13 o incl   0.5896E-04  # Theta=19.62
  13  -6   3      735.46      650.23       46.66 o incl   0.9636E-04  # Theta=21.06
  14  -6   3      131.57      150.41       27.25 o incl   0.5050E-03  # Theta=22.53
  15  -6   3      872.39     1027.21       70.18 o incl   0.5394E-04  # Theta=24.02
 -11  -5   3      443.37      326.54       18.98 o incl   0.2502E-03  # Theta=16.12
 -10  -5   3      109.12      162.36       11.13 o incl   0.7257E-03  # Theta=14.74
  -9  -5   3      352.02      266.56       15.37 o incl   0.3227E-03  # Theta=13.40
  -8  -5   3     4426.02     3993.30      119.92 o incl   0.6395E-05  # Theta=12.08
  -7  -5   3     2779.70     2309.29       69.11 o incl   0.1594E-04  # Theta=10.82
  -6  -5   3       12.12       34.62       12.84 o incl   0.2637E-02  # Theta= 9.61
  -5  -5   3     1241.19     1426.00       37.52 o incl   0.4202E-04  # Theta= 8.48
  -4  -5   3     4776.08     4627.96      220.83 o incl   0.4457E-05  # Theta= 7.46
  -3  -5   3     4776.08     5020.52      113.24 o incl   0.4785E-05  # Theta= 6.60
  -2  -5   3     2139.09     2729.25       64.42 o incl   0.1544E-04  # Theta= 5.97
  -1  -5   3      467.85      525.15       23.04 o incl   0.1649E-03  # Theta= 5.64
   0  -5   3     9434.19     9860.73      206.91 o incl   0.1382E-05  # Theta= 5.66
   1  -5   3       23.76       35.22       15.58 o incl   0.2030E-02  # Theta= 6.04
   2  -5   3      739.91      664.52       28.97 o incl   0.1081E-03  # Theta= 6.70
   3  -5   3       40.84       24.60       13.61 o incl   0.2402E-02  # Theta= 7.59
   4  -5   3      256.56      216.35       19.69 o incl   0.3960E-03  # Theta= 8.62
   5  -5   3    14584.67    15019.17      316.63 o incl   0.6108E-06  # Theta= 9.77
   6  -5   3      178.35      152.88       20.79 o incl   0.5531E-03  # Theta=10.98
   7  -5   3     9048.28     8772.31      233.81 o incl   0.1603E-05  # Theta=12.26
   8  -5   3     2551.34     2668.95       95.18 o incl   0.1370E-04  # Theta=13.58
   9  -5   3      136.31      160.82       16.26 o incl   0.6391E-03  # Theta=14.93
  10  -5   3     4131.31     4087.93      100.06 o incl   0.6690E-05  # Theta=16.31
  11  -5   3       41.37       22.45       15.28 o incl   0.2200E-02  # Theta=17.71
  12  -5   3      359.75      322.42       24.86 o incl   0.2560E-03  # Theta=19.15
  13  -5   3       24.98       59.16       29.07 o incl   0.8153E-03  # Theta=20.60
  14  -5   3     2643.19     3135.98      101.09 o incl   0.1115E-04  # Theta=22.07
  15  -5   3       69.16      149.95       17.71 o incl   0.7396E-03  # Theta=23.57
 -11  -4   3     5944.03     5521.84      151.60 o incl   0.3653E-05  # Theta=16.04
 -10  -4   3       88.01       99.72        8.45 o incl   0.1180E-02  # Theta=14.64
  -9  -4   3     1206.79     1112.11       34.15 o incl   0.5442E-04  # Theta=13.26
  -8  -4   3     1353.30     1371.70       54.25 o incl   0.3943E-04  # Theta=11.91
  -7  -4   3      286.25      257.64       16.63 o incl   0.3593E-03  # Theta=10.60
  -6  -4   3     1508.20     1455.55       41.36 o incl   0.3731E-04  # Theta= 9.33
  -5  -4   3      923.95      792.77       42.34 o incl   0.7830E-04  # Theta= 8.13
  -4  -4   3       47.93        1.35       11.91 o incl   0.3667E-02  # Theta= 7.02
  -3  -4   3    22125.55    23166.28      475.29 o incl   0.2654E-06  # Theta= 6.06
  -2  -4   3      956.61     1157.26       35.48 o incl   0.5813E-04  # Theta= 5.31
  -1  -4   3    18021.65    18396.05      384.96 o incl   0.4104E-06  # Theta= 4.88
   0  -4   3    17999.65    17522.68      384.73 o incl   0.4351E-06  # Theta= 4.85
   1  -4   3      848.36      725.69       28.64 o incl   0.9577E-04  # Theta= 5.22
   2  -4   3       32.42       46.28       14.46 o incl   0.1867E-02  # Theta= 5.93
   3  -4   3    11590.24    10894.53      291.08 o incl   0.1034E-05  # Theta= 6.87
   4  -4   3      386.66      328.32       20.94 o incl   0.2572E-03  # Theta= 7.96
   5  -4   3     3557.66     3192.63      102.62 o incl   0.9318E-05  # Theta= 9.15
   6  -4   3    10547.52    11341.39      235.60 o incl   0.1069E-05  # Theta=10.41
   7  -4   3      578.25      439.93       29.55 o incl   0.1607E-03  # Theta=11.72
   8  -4   3     5787.16     6126.01      137.12 o incl   0.3324E-05  # Theta=13.07
   9  -4   3     1426.60     1643.34       49.51 o incl   0.3325E-04  # Theta=14.44
  10  -4   3       19.94       12.44       12.80 o incl   0.3558E-02  # Theta=15.84
  11  -4   3     2082.63     2494.30       56.09 o incl   0.1746E-04  # Theta=17.26
  12  -4   3      267.17      318.14       18.75 o incl   0.3094E-03  # Theta=18.71
  13  -4   3      114.32      170.55       34.16 o incl   0.4019E-03  # Theta=20.17
  14  -4   3       -2.82        8.80       18.99 o incl   0.2411E-02  # Theta=21.66
  15  -4   3      131.57      598.59       19.74 o incl   0.1982E-03  # Theta=23.17
 -11  -3   3       79.02       61.61        5.10 o incl   0.1778E-02  # Theta=16.03
 -10  -3   3     2771.07     2528.25       73.32 o incl   0.1453E-04  # Theta=14.60
  -9  -3   3     1150.54     1079.26       30.57 o incl   0.5759E-04  # Theta=13.20
  -8  -3   3     4613.29     4221.48      150.25 o incl   0.5634E-05  # Theta=11.81
  -7  -3   3      492.99      532.79       20.01 o incl   0.1635E-03  # Theta=10.46
  -6  -3   3      424.60      416.14       18.57 o incl   0.2144E-03  # Theta= 9.14
  -5  -3   3        1.22       26.72       14.68 o incl   0.2753E-02  # Theta= 7.88
  -4  -3   3     2250.39     2946.60       58.30 o incl   0.1394E-04  # Theta= 6.69
  -3  -3   3    10388.25    10682.48      317.33 o incl   0.1101E-05  # Theta= 5.62
  -2  -3   3    26945.13    27143.95      564.86 o incl   0.1902E-06  # Theta= 4.74
  -1  -3   3    36866.46    35548.69      786.57 o incl   0.1083E-06  # Theta= 4.19
   0  -3   3       71.22       30.93       13.83 o incl   0.1813E-02  # Theta= 4.08
   1  -3   3    26476.47    24348.62      559.93 o incl   0.2196E-06  # Theta= 4.46
   2  -3   3    16262.97    14775.12      407.49 o incl   0.5604E-06  # Theta= 5.22
   3  -3   3      177.26      186.32       14.18 o incl   0.5588E-03  # Theta= 6.22
   4  -3   3     4730.89     4347.96      219.78 o incl   0.4713E-05  # Theta= 7.37
   5  -3   3      782.86      674.01       27.51 o incl   0.1053E-03  # Theta= 8.60
   6  -3   3     2063.98     2261.48       63.28 o incl   0.1942E-04  # Theta= 9.90
   7  -3   3     1896.30     1851.69       49.95 o incl   0.2584E-04  # Theta=11.24
   8  -3   3      282.10      252.09       16.51 o incl   0.3738E-03  # Theta=12.61
   9  -3   3      997.59      946.34       33.64 o incl   0.6966E-04  # Theta=14.01
  10  -3   3      724.39      830.53       26.46 o incl   0.9162E-04  # Theta=15.42
  11  -3   3      753.34      537.08       31.48 o incl   0.1245E-03  # Theta=16.86
  12  -3   3      398.02      361.99       22.88 o incl   0.2342E-03  # Theta=18.31
  13  -3   3      385.05      520.27       17.68 o incl   0.1849E-03  # Theta=19.79
  14  -3   3       11.28       23.35        7.71 o incl   0.4835E-02  # Theta=21.28
 -11  -2   3       82.71       83.90       11.18 o incl   0.1223E-02  # Theta=16.06
 -10  -2   3        9.44        7.21        8.31 o incl   0.7653E-02  # Theta=14.62
  -9  -2   3      162.32      156.01        9.39 o incl   0.6928E-03  # Theta=13.20
  -8  -2   3    21616.65    18188.21      650.49 o incl   0.3369E-06  # Theta=11.79
  -7  -2   3      860.34      968.22       26.43 o incl   0.7363E-04  # Theta=10.41
  -6  -2   3     5359.09     5055.80      119.96 o incl   0.4418E-05  # Theta= 9.05
  -5  -2   3     3261.12     2682.95      107.61 o incl   0.1158E-04  # Theta= 7.73
  -4  -2   3    11067.04    10862.80      275.81 o incl   0.1077E-05  # Theta= 6.47
  -3  -2   3    11188.04    10884.27      242.65 o incl   0.1093E-05  # Theta= 5.31
  -2  -2   3     7808.04     6577.54      238.91 o incl   0.2343E-05  # Theta= 4.31
  -1  -2   3       34.80       53.67       11.60 o incl   0.1910E-02  # Theta= 3.61
   0  -2   3    13842.37    14871.95      298.83 o incl   0.6437E-06  # Theta= 3.41
   1  -2   3      219.92      221.25       15.80 o incl   0.4416E-03  # Theta= 3.78
   2  -2   3      296.03      143.59       15.51 o incl   0.5046E-03  # Theta= 4.58
   3  -2   3     1184.13      835.86       47.93 o incl   0.6449E-04  # Theta= 5.64
   4  -2   3     9983.09    10198.03      221.03 o incl   0.1277E-05  # Theta= 6.85
   5  -2   3     1770.04     1998.49       65.49 o incl   0.2356E-04  # Theta= 8.13
   6  -2   3      997.59     1032.83       31.05 o incl   0.6445E-04  # Theta= 9.46
   7  -2   3    16483.12    16040.18      357.64 o incl   0.5142E-06  # Theta=10.82
   8  -2   3     1270.22     1429.52       35.04 o incl   0.4210E-04  # Theta=12.21
   9  -2   3      762.36      784.34       29.41 o incl   0.9262E-04  # Theta=13.62
  10  -2   3      115.20      173.97       14.07 o incl   0.6498E-03  # Theta=15.05
  11  -2   3       25.39       20.43       11.56 o incl   0.3259E-02  # Theta=16.50
  12  -2   3     1608.45     1861.82       42.72 o incl   0.2790E-04  # Theta=17.97
  13  -2   3     4530.19     5310.52      104.78 o incl   0.4683E-05  # Theta=19.45
 -12  -1   3      143.09      225.40        8.82 o incl   0.5420E-03  # Theta=17.63
 -11  -1   3      290.42      272.64       13.96 o incl   0.3501E-03  # Theta=16.16
 -10  -1   3     2955.18     2917.90       80.17 o incl   0.1192E-04  # Theta=14.71
  -9  -1   3     4680.31     4530.42      106.50 o incl   0.5490E-05  # Theta=13.27
  -8  -1   3     4147.12     3934.27      137.18 o incl   0.6527E-05  # Theta=11.84
  -7  -1   3    23373.56    21742.24      501.04 o incl   0.2753E-06  # Theta=10.44
  -6  -1   3     1628.22     1555.59       42.98 o incl   0.3360E-04  # Theta= 9.06
  -5  -1   3     1023.63      916.28       41.94 o incl   0.6775E-04  # Theta= 7.70
  -4  -1   3     5257.61     6033.50      166.34 o incl   0.3486E-05  # Theta= 6.39
  -3  -1   3     1756.28     2454.82       44.64 o incl   0.1940E-04  # Theta= 5.15
  -2  -1   3     9165.56    10697.96      282.38 o incl   0.1214E-05  # Theta= 4.05
  -1  -1   3    17367.75    19610.20      431.90 o incl   0.3803E-06  # Theta= 3.21
   0  -1   3    33742.15    34745.50      707.35 o incl   0.1195E-06  # Theta= 2.88
   1  -1   3     5837.13     7229.33      150.23 o incl   0.2692E-05  # Theta= 3.22
   2  -1   3     5540.53     5866.83      176.86 o incl   0.3453E-05  # Theta= 4.07
   3  -1   3     1101.06     1201.09       29.91 o incl   0.5353E-04  # Theta= 5.18
   4  -1   3    15672.86    16523.25      471.83 o incl   0.4871E-06  # Theta= 6.42
   5  -1   3      441.65      299.16       20.66 o incl   0.2617E-03  # Theta= 7.73
   6  -1   3      186.09       93.94       13.41 o incl   0.8187E-03  # Theta= 9.09
   7  -1   3     5663.17     5415.68      123.31 o incl   0.3954E-05  # Theta=10.47
   8  -1   3     1556.30     1435.68       58.18 o incl   0.3480E-04  # Theta=11.88
   9  -1   3      938.96      970.09       27.62 o incl   0.7124E-04  # Theta=13.30
  10  -1   3     1238.31     1258.77       37.48 o incl   0.4704E-04  # Theta=14.74
  11  -1   3     1021.01     1031.76       28.80 o incl   0.6511E-04  # Theta=16.19
  12  -1   3       13.59      388.72        6.34 o incl   0.3966E-03  # Theta=17.66
 -13   0   3      159.20      220.06       10.34 o incl   0.5279E-03  # Theta=19.28
 -12   0   3      253.95      369.39       13.06 o incl   0.2941E-03  # Theta=17.79
 -11   0   3      794.36      698.59       30.02 o incl   0.1011E-03  # Theta=16.31
 -10   0   3     3641.22     3131.02       98.88 o incl   0.9485E-05  # Theta=14.85
  -9   0   3    10471.92     9714.12      226.37 o incl   0.1295E-05  # Theta=13.40
  -8   0   3      186.09      120.70       13.41 o incl   0.6960E-03  # Theta=11.97
  -7   0   3    27771.76    28817.26      587.11 o incl   0.1726E-06  # Theta=10.56
  -6   0   3     2572.07     2367.75       62.33 o incl   0.1658E-04  # Theta= 9.16
  -5   0   3    21592.57    22217.48      650.12 o incl   0.2706E-06  # Theta= 7.79
  -4   0   3     2142.88     1911.53       60.68 o incl   0.2255E-04  # Theta= 6.45
  -3   0   3      370.71      717.42       15.78 o incl   0.1358E-03  # Theta= 5.17
  -2   0   3     2440.82     2789.41       80.96 o incl   0.1382E-04  # Theta= 3.99
  -1   0   3      127.84      257.52       11.12 o incl   0.4827E-03  # Theta= 3.05
   0   0   3     3293.96     4072.56       75.24 o incl   0.7839E-05  # Theta= 2.59
   1   0   3       55.59       18.60        8.55 o incl   0.3208E-02  # Theta= 2.87
   2   0   3     7570.95     9514.91      163.97 o incl   0.1660E-05  # Theta= 3.72
   3   0   3     8375.45     7437.64      209.95 o incl   0.2036E-05  # Theta= 4.85
   4   0   3      329.34      387.58       13.38 o incl   0.2587E-03  # Theta= 6.11
   5   0   3     3892.61     3797.69       86.90 o incl   0.7623E-05  # Theta= 7.44
   6   0   3     1527.35     1411.24       44.83 o incl   0.3777E-04  # Theta= 8.81
   7   0   3     1031.51     1011.74       28.95 o incl   0.6592E-04  # Theta=10.20
   8   0   3     7450.25     7453.11      162.65 o incl   0.2273E-05  # Theta=11.61
   9   0   3     3913.09     3940.00       87.13 o incl   0.7247E-05  # Theta=13.04
  10   0   3      164.41      128.91        8.40 o incl   0.7658E-03  # Theta=14.48
 -14   1   3       64.47      133.65        7.24 o incl   0.1038E-02  # Theta=21.00
 -13   1   3      872.39     1136.40       26.62 o incl   0.6302E-04  # Theta=19.49
 -12   1   3      771.44      743.77       29.58 o incl   0.9689E-04  # Theta=18.00
 -11   1   3     2444.87     2225.49       60.77 o incl   0.1799E-04  # Theta=16.52
 -10   1   3      474.97      508.77       19.64 o incl   0.1717E-03  # Theta=15.06
  -9   1   3    10338.21    10369.69      258.25 o incl   0.1196E-05  # Theta=13.61
  -8   1   3     1232.55     1112.82       37.39 o incl   0.5399E-04  # Theta=12.17
  -7   1   3     2165.70     2253.92       57.19 o incl   0.1953E-04  # Theta=10.76
  -6   1   3    10164.00    12048.02      223.02 o incl   0.1026E-05  # Theta= 9.36
  -5   1   3       88.01       40.50       17.68 o incl   0.1326E-02  # Theta= 7.98
  -4   1   3    16388.59    16228.97      346.13 o incl   0.5107E-06  # Theta= 6.64
  -3   1   3      798.99     1056.60       30.11 o incl   0.6849E-04  # Theta= 5.35
  -2   1   3    39036.97    43094.14     1165.52 o incl   0.7772E-07  # Theta= 4.15
  -1   1   3     2797.01     3109.50       73.66 o incl   0.1151E-04  # Theta= 3.17
   0   1   3    38424.25    42595.04      803.01 o incl   0.8378E-07  # Theta= 2.63
   1   1   3     6559.26     7293.73      199.07 o incl   0.2415E-05  # Theta= 2.80
   2   1   3     1759.71     1512.25       41.24 o incl   0.3311E-04  # Theta= 3.59
   3   1   3    17313.81    15733.06      420.45 o incl   0.4988E-06  # Theta= 4.69
   4   1   3      197.44      192.90       10.36 o incl   0.5416E-03  # Theta= 5.94
   5   1   3    15982.08    16141.43      393.60 o incl   0.5147E-06  # Theta= 7.26
   6   1   3     3441.34     3563.00       76.90 o incl   0.8878E-05  # Theta= 8.62
   7   1   3       98.28      214.71        8.93 o incl   0.6113E-03  # Theta=10.01
   8   1   3     3191.32     2971.65       64.80 o incl   0.1138E-04  # Theta=11.42
 -14   2   3        9.95        3.43       13.96 o incl   0.4186E-02  # Theta=21.25
 -13   2   3       93.47      126.08       11.88 o incl   0.8875E-03  # Theta=19.74
 -12   2   3     2269.87     2320.42       58.55 o incl   0.1821E-04  # Theta=18.25
 -11   2   3     1668.14     1697.57       53.54 o incl   0.2916E-04  # Theta=16.78
 -10   2   3     9212.68     8556.24      235.92 o incl   0.1626E-05  # Theta=15.32
  -9   2   3     4508.16     4166.07      121.02 o incl   0.6078E-05  # Theta=13.87
  -8   2   3    11749.55    11317.48      257.55 o incl   0.9980E-06  # Theta=12.44
  -7   2   3      213.88      231.76       15.58 o incl   0.4237E-03  # Theta=11.03
  -6   2   3     2823.07     3551.86       82.71 o incl   0.9592E-05  # Theta= 9.64
  -5   2   3     9173.41     8447.44      204.03 o incl   0.1688E-05  # Theta= 8.28
  -4   2   3      773.72      668.62       27.35 o incl   0.1069E-03  # Theta= 6.95
  -3   2   3       59.31       14.25       16.41 o incl   0.1984E-02  # Theta= 5.68
  -2   2   3     1044.71      878.51       31.78 o incl   0.7327E-04  # Theta= 4.51
  -1   2   3     9730.93     9970.02      210.14 o incl   0.1333E-05  # Theta= 3.54
   0   2   3    21304.59    19409.28      454.43 o incl   0.3402E-06  # Theta= 2.98
   1   2   3     1198.27      781.93       36.87 o incl   0.7234E-04  # Theta= 3.04
   2   2   3      464.32      599.94       15.89 o incl   0.1565E-03  # Theta= 3.70
   3   2   3     2901.97     2797.07       75.03 o incl   0.1271E-04  # Theta= 4.72
   4   2   3    19893.70    19145.10      416.02 o incl   0.3637E-06  # Theta= 5.91
   5   2   3     2871.16     2093.53       61.46 o incl   0.1736E-04  # Theta= 7.20
   6   2   3      145.06      609.77        8.88 o incl   0.2032E-03  # Theta= 8.53
 -15   3   3       30.59       48.69       10.87 o incl   0.2214E-02  # Theta=23.07
 -14   3   3      801.30     1008.59       57.98 o incl   0.6155E-04  # Theta=21.55
 -13   3   3      711.22      951.47       54.63 o incl   0.6916E-04  # Theta=20.05
 -12   3   3     1241.19     1285.02       40.41 o incl   0.4572E-04  # Theta=18.56
 -11   3   3      256.56      257.16       18.37 o incl   0.3673E-03  # Theta=17.09
 -10   3   3      744.37      763.84       29.06 o incl   0.9730E-04  # Theta=15.63
  -9   3   3    14763.31    13370.72      368.34 o incl   0.6763E-06  # Theta=14.20
  -8   3   3     2023.23     2083.32       62.65 o incl   0.2106E-04  # Theta=12.78
  -7   3   3     8746.88     8510.39      222.22 o incl   0.1697E-05  # Theta=11.38
  -6   3   3      416.20      384.98       21.73 o incl   0.2239E-03  # Theta=10.01
  -5   3   3     3412.56     3508.15       81.37 o incl   0.9077E-05  # Theta= 8.67
  -4   3   3    18923.57    16190.10      811.49 o incl   0.3725E-06  # Theta= 7.37
  -3   3   3     2827.42     2612.76       69.71 o incl   0.1381E-04  # Theta= 6.14
  -2   3   3     2592.89     2373.45       75.10 o incl   0.1598E-04  # Theta= 5.02
  -1   3   3    48845.49    52403.70     1032.14 o incl   0.5447E-07  # Theta= 4.10
   0   3   3      757.84     1533.78       24.81 o incl   0.4710E-04  # Theta= 3.54
   1   3   3     4497.17     6278.92      115.38 o incl   0.3750E-05  # Theta= 3.52
   2   3   3      507.65      183.34       20.31 o incl   0.3112E-03  # Theta= 4.03
   3   3   3   140164.78   140239.08     3374.14 o incl   0.7195E-08  # Theta= 4.93
   4   3   3     4333.84     3610.78       97.09 o incl   0.7448E-05  # Theta= 6.03
   5   3   3     5497.92     4741.43      133.65 o incl   0.4601E-05  # Theta= 7.26
   6   3   3     1939.36     2777.22       86.59 o incl   0.1497E-04  # Theta= 8.55
 -15   4   3      106.57       97.63       21.15 o incl   0.7718E-03  # Theta=23.41
 -14   4   3      171.85      223.41       34.37 o incl   0.3331E-03  # Theta=21.89
 -13   4   3      145.06      143.74       37.50 o incl   0.3762E-03  # Theta=20.39
 -12   4   3      317.56      328.21       30.66 o incl   0.2436E-03  # Theta=18.91
 -11   4   3      205.58      221.98       18.80 o incl   0.4351E-03  # Theta=17.45
 -10   4   3      234.74      191.94       18.83 o incl   0.4516E-03  # Theta=16.00
  -9   4   3     2906.39     2682.70       75.09 o incl   0.1322E-04  # Theta=14.58
  -8   4   3     4736.53     4361.33      129.69 o incl   0.5556E-05  # Theta=13.18
  -7   4   3     5222.02     5138.18      124.33 o incl   0.4424E-05  # Theta=11.80
  -6   4   3     1066.00     1165.06       42.80 o incl   0.5275E-04  # Theta=10.45
  -5   4   3       38.77       15.96       18.37 o incl   0.1902E-02  # Theta= 9.14
  -4   4   3    36099.66    35598.39      762.78 o incl   0.1102E-06  # Theta= 7.88
  -3   4   3     4415.13     3731.13      103.44 o incl   0.7140E-05  # Theta= 6.70
  -2   4   3     3017.86     2926.65       85.52 o incl   0.1171E-04  # Theta= 5.64
  -1   4   3    62425.04    58983.80     1310.12 o incl   0.3922E-07  # Theta= 4.78
   0   4   3     4753.46     5364.43      107.33 o incl   0.4457E-05  # Theta= 4.24
   1   4   3    75289.06    72190.13     1573.67 o incl   0.2663E-07  # Theta= 4.15
   2   4   3     1579.01     1239.49       58.60 o incl   0.3913E-04  # Theta= 4.54
   3   4   3     2814.37     2790.78       65.20 o incl   0.1319E-04  # Theta= 5.29
   4   4   3    42257.41    43425.23     1027.38 o incl   0.7500E-07  # Theta= 6.29
   5   4   3    44977.77    40448.22     1094.69 o incl   0.7776E-07  # Theta= 7.44
   6   4   3     1362.36      697.47       33.27 o incl   0.7304E-04  # Theta= 8.67
 -15   5   3      177.26      329.56       24.00 o incl   0.3118E-03  # Theta=23.78
 -14   5   3      731.02      783.16       44.30 o incl   0.8563E-04  # Theta=22.27
 -13   5   3      178.35      215.04       27.35 o incl   0.3963E-03  # Theta=20.77
 -12   5   3      600.13      551.38       42.15 o incl   0.1207E-03  # Theta=19.30
 -11   5   3      114.32       82.63       17.52 o incl   0.9176E-03  # Theta=17.85
 -10   5   3      586.16      541.65       31.74 o incl   0.1376E-03  # Theta=16.42
  -9   5   3     2534.81     2662.32       78.37 o incl   0.1418E-04  # Theta=15.01
  -8   5   3     1917.77     1703.64       64.58 o incl   0.2639E-04  # Theta=13.63
  -7   5   3     6077.42     6364.20      204.39 o incl   0.2916E-05  # Theta=12.28
  -6   5   3      909.07      838.55       39.52 o incl   0.7603E-04  # Theta=10.96
  -5   5   3     1101.06     1183.42       38.06 o incl   0.5410E-04  # Theta= 9.68
  -4   5   3       76.85       58.33       16.52 o incl   0.1220E-02  # Theta= 8.46
  -3   5   3   101082.72    98795.32     2448.60 o incl   0.1414E-07  # Theta= 7.34
  -2   5   3      704.68      498.62       28.27 o incl   0.1355E-03  # Theta= 6.34
  -1   5   3     3251.77     3564.56       79.43 o incl   0.9066E-05  # Theta= 5.53
   0   5   3     8144.62     7937.33      177.46 o incl   0.1984E-05  # Theta= 5.02
   1   5   3     7506.93     6240.02      163.27 o incl   0.2760E-05  # Theta= 4.89
   2   5   3    68803.19    62959.60     1676.29 o incl   0.3284E-07  # Theta= 5.16
   3   5   3    15053.42    15180.75      452.36 o incl   0.5564E-06  # Theta= 5.79
   4   5   3     2771.07     3173.81       77.63 o incl   0.1123E-04  # Theta= 6.67
   5   5   3     2818.72     2622.67       91.35 o incl   0.1327E-04  # Theta= 7.73
   6   5   3    34149.73    35966.60      832.74 o incl   0.1107E-06  # Theta= 8.89
   7   5   3     2340.68     1273.61       75.31 o incl   0.2828E-04  # Theta=10.13
 -15   6   3        7.53       29.44       31.93 o incl   0.8410E-03  # Theta=24.19
 -14   6   3       27.93        6.26       24.25 o incl   0.1443E-02  # Theta=22.68
 -13   6   3      733.24      731.35       48.81 o incl   0.8753E-04  # Theta=21.20
 -12   6   3      566.49      517.67       42.90 o incl   0.1301E-03  # Theta=19.74
 -11   6   3     3022.36     2647.90       81.08 o incl   0.1306E-04  # Theta=18.30
 -10   6   3       31.50       26.27       22.07 o incl   0.1401E-02  # Theta=16.89
  -9   6   3       47.93      119.25       15.88 o incl   0.9472E-03  # Theta=15.50
  -8   6   3      663.96      643.78       35.89 o incl   0.1117E-03  # Theta=14.13
  -7   6   3     1311.43     1080.24       44.51 o incl   0.5187E-04  # Theta=12.81
  -6   6   3      453.78      399.47       27.93 o incl   0.1953E-03  # Theta=11.52
  -5   6   3    32534.11    32033.48      694.57 o incl   0.1343E-06  # Theta=10.28
  -4   6   3      700.34      755.26       30.36 o incl   0.9628E-04  # Theta= 9.11
  -3   6   3     7464.40     7685.85      240.67 o incl   0.2025E-05  # Theta= 8.03
  -2   6   3    51916.27    52668.84     1269.44 o incl   0.5076E-07  # Theta= 7.09
  -1   6   3    14074.68    15356.36      349.92 o incl   0.5992E-06  # Theta= 6.34
   0   6   3     3422.14     3095.96       86.27 o incl   0.1022E-04  # Theta= 5.85
   1   6   3      453.78      344.14       24.43 o incl   0.2261E-03  # Theta= 5.68
   2   6   3      610.21      750.18       28.33 o incl   0.1066E-03  # Theta= 5.87
   3   6   3     4508.16     4016.89      104.52 o incl   0.6426E-05  # Theta= 6.39
   4   6   3    56376.53    56825.64     1361.75 o incl   0.4346E-07  # Theta= 7.16
   5   6   3     3695.81     3538.64      119.54 o incl   0.8027E-05  # Theta= 8.11
   6   6   3     4084.05     4191.35       94.25 o incl   0.6563E-05  # Theta= 9.20
   7   6   3    11749.55    12044.69      248.67 o incl   0.9339E-06  # Theta=10.38
   8   6   3       63.81       37.69        5.24 o incl   0.2512E-02  # Theta=11.62
 -14   7   3      332.32      265.48       52.28 o incl   0.1826E-03  # Theta=23.14
 -13   7   3     1386.66     1139.96       73.22 o incl   0.4108E-04  # Theta=21.66
 -12   7   3       59.31       47.01       28.40 o incl   0.8247E-03  # Theta=20.21
 -11   7   3     1023.63      959.30       47.18 o incl   0.6243E-04  # Theta=18.79
 -10   7   3     3040.41     2921.78       94.87 o incl   0.1127E-04  # Theta=17.39
  -9   7   3     1664.79     1578.20       53.49 o incl   0.3126E-04  # Theta=16.02
  -8   7   3       12.70       17.17       15.48 o incl   0.2743E-02  # Theta=14.69
  -7   7   3     2664.30     2290.63       84.58 o incl   0.1568E-04  # Theta=13.39
  -6   7   3     9958.55     9927.71      228.93 o incl   0.1299E-05  # Theta=12.13
  -5   7   3      724.39      820.06       33.08 o incl   0.8950E-04  # Theta=10.93
  -4   7   3    28583.18    28954.98      706.44 o incl   0.1654E-06  # Theta= 9.81
  -3   7   3      921.46      673.11       34.82 o incl   0.9537E-04  # Theta= 8.78
  -2   7   3    20852.58    21498.60      449.59 o incl   0.3056E-06  # Theta= 7.89
  -1   7   3     1517.76     1526.92       47.88 o incl   0.3476E-04  # Theta= 7.18
   0   7   3    28348.18    29598.43      855.27 o incl   0.1553E-06  # Theta= 6.70
   1   7   3       78.30      144.41       14.50 o incl   0.8022E-03  # Theta= 6.52
   2   7   3       57.44       61.89       14.28 o incl   0.1459E-02  # Theta= 6.64
   3   7   3    10784.44    10523.40      272.27 o incl   0.1133E-05  # Theta= 7.06
   4   7   3     1605.16     1638.46       52.52 o incl   0.3099E-04  # Theta= 7.73
   5   7   3    47747.16    50368.47     1002.57 o incl   0.5829E-07  # Theta= 8.59
   6   7   3       63.81       37.55       11.78 o incl   0.1992E-02  # Theta= 9.59
   7   7   3     8360.46     9007.37      179.79 o incl   0.1673E-05  # Theta=10.70
   8   7   3     9991.28     9280.80      212.93 o incl   0.1426E-05  # Theta=11.89
   9   7   3       17.46       29.53        3.42 o incl   0.4823E-02  # Theta=13.13
 -13   8   3      419.55      310.48       60.41 o incl   0.1407E-03  # Theta=22.16
 -12   8   3      513.21      399.18       46.40 o incl   0.1471E-03  # Theta=20.72
 -11   8   3      236.00      204.76       35.24 o incl   0.3163E-03  # Theta=19.32
 -10   8   3     2601.24     2641.73       75.22 o incl   0.1425E-04  # Theta=17.94
  -9   8   3     1350.29     1370.97       48.17 o incl   0.4069E-04  # Theta=16.59
  -8   8   3      636.80      572.82       31.01 o incl   0.1290E-03  # Theta=15.28
  -7   8   3      411.20      391.29       26.58 o incl   0.2110E-03  # Theta=14.01
  -6   8   3    17443.42    16551.86      443.66 o incl   0.4658E-06  # Theta=12.79
  -5   8   3      253.95      267.91       24.81 o incl   0.3282E-03  # Theta=11.63
  -4   8   3      643.02      894.63       31.16 o incl   0.8801E-04  # Theta=10.54
  -3   8   3    16556.84    18673.32      368.98 o incl   0.4246E-06  # Theta= 9.56
  -2   8   3     7038.85     7287.85      192.47 o incl   0.2356E-05  # Theta= 8.72
  -1   8   3     4993.67     4686.13      173.69 o incl   0.4622E-05  # Theta= 8.04
   0   8   3     8526.08     8520.32      196.70 o incl   0.1734E-05  # Theta= 7.58
   1   8   3     4691.53     5339.18      129.07 o incl   0.4434E-05  # Theta= 7.38
   2   8   3      128.77       87.55       18.59 o incl   0.8412E-03  # Theta= 7.45
   3   8   3     5485.78     6891.66      188.12 o incl   0.2842E-05  # Theta= 7.79
   4   8   3        9.69       31.06       13.77 o incl   0.2658E-02  # Theta= 8.37
   5   8   3     4042.27     4634.22       98.97 o incl   0.5857E-05  # Theta= 9.14
   6   8   3     2551.34     2640.23       74.49 o incl   0.1432E-04  # Theta=10.06
   7   8   3     6303.03     6430.18      143.10 o incl   0.3007E-05  # Theta=11.10
   8   8   3     4764.76     4648.17      152.70 o incl   0.4973E-05  # Theta=12.22
   9   8   3      353.56      351.17       15.41 o incl   0.2686E-03  # Theta=13.42
  10   8   3        5.45       92.81        3.63 o incl   0.1894E-02  # Theta=14.66
 -12   9   3      659.75      561.62       54.72 o incl   0.1024E-03  # Theta=21.27
 -10   9   3       26.22        8.26       24.33 o incl   0.1409E-02  # Theta=18.52
  -9   9   3      659.75      613.73       37.88 o incl   0.1141E-03  # Theta=17.19
  -8   9   3      166.52      180.18       22.20 o incl   0.4931E-03  # Theta=15.91
  -7   9   3      894.31      850.61       39.20 o incl   0.7681E-04  # Theta=14.67
  -6   9   3      202.07      213.60       22.13 o incl   0.4206E-03  # Theta=13.48
  -5   9   3     1815.13     1905.78       59.34 o incl   0.2458E-04  # Theta=12.36
  -4   9   3      145.06      100.89       20.72 o incl   0.7223E-03  # Theta=11.31
  -3   9   3     5092.58     5734.96      146.17 o incl   0.3812E-05  # Theta=10.38
  -2   9   3     6355.17     6205.77      215.54 o incl   0.2866E-05  # Theta= 9.57
  -1   9   3      782.86      602.97       34.39 o incl   0.1093E-03  # Theta= 8.92
   0   9   3      237.26      191.49       25.24 o incl   0.4095E-03  # Theta= 8.47
   1   9   3      787.45      515.62       39.09 o incl   0.1181E-03  # Theta= 8.26
   2   9   3     1273.15     1120.38       43.85 o incl   0.5064E-04  # Theta= 8.29
   3   9   3    13554.69    12816.00      295.70 o incl   0.7774E-06  # Theta= 8.56
   4   9   3       30.13       71.32       16.64 o incl   0.1356E-02  # Theta= 9.06
   5   9   3     7087.04     7224.59      186.23 o incl   0.2373E-05  # Theta= 9.75
   6   9   3     3504.11     3870.68       87.30 o incl   0.7872E-05  # Theta=10.59
   7   9   3    14026.13    13852.72      300.80 o incl   0.6938E-06  # Theta=11.56
   8   9   3      657.64      747.33       23.11 o incl   0.1074E-03  # Theta=12.62
   9   9   3      367.56      354.12       17.28 o incl   0.2563E-03  # Theta=13.76
  10   9   3     1711.92     1657.82       50.85 o incl   0.2975E-04  # Theta=14.96
 -12  10   3       42.96       65.39       49.41 o incl   0.3443E-03  # Theta=21.85
 -11  10   3     3284.56     3028.67      140.87 o incl   0.9395E-05  # Theta=20.48
 -10  10   3     1482.85     1460.99       82.03 o incl   0.3168E-04  # Theta=19.14
  -9  10   3       44.04       29.11       22.84 o incl   0.1286E-02  # Theta=17.83
  -8  10   3      760.10      726.95       42.92 o incl   0.9196E-04  # Theta=16.57
  -7  10   3      256.56      312.74       24.93 o incl   0.2909E-03  # Theta=15.36
  -6  10   3       38.26       69.75       18.25 o incl   0.1240E-02  # Theta=14.20
  -5  10   3       -9.69        1.03       23.98 o incl   0.1649E-02  # Theta=13.12
  -4  10   3        6.45        8.60       16.86 o incl   0.2901E-02  # Theta=12.11
  -3  10   3     4947.46     4990.12      126.78 o incl   0.4643E-05  # Theta=11.21
  -2  10   3      997.59     1250.43       49.17 o incl   0.5071E-04  # Theta=10.44
  -1  10   3     2941.83     3316.26       93.32 o incl   0.9996E-05  # Theta= 9.82
   0  10   3      158.17      135.73       21.64 o incl   0.5864E-03  # Theta= 9.38
   1  10   3     8823.68     8156.74      200.10 o incl   0.1804E-05  # Theta= 9.15
   2  10   3     5558.84     6151.06      152.72 o incl   0.3363E-05  # Theta= 9.15
   3  10   3     2116.42     2044.58       60.31 o incl   0.2125E-04  # Theta= 9.37
   4  10   3     2580.39     3220.19       70.75 o incl   0.1159E-04  # Theta= 9.80
   5  10   3      233.49      191.15       20.03 o incl   0.4455E-03  # Theta=10.41
   6  10   3       17.80       14.24       16.59 o incl   0.2527E-02  # Theta=11.18
   7  10   3       24.57       37.35       15.03 o incl   0.2071E-02  # Theta=12.08
   8  10   3     1524.15     1551.78       51.18 o incl   0.3344E-04  # Theta=13.08
   9  10   3     1815.13     1645.78       48.87 o incl   0.2931E-04  # Theta=14.17
  10  10   3     2840.51     2994.45       78.60 o incl   0.1185E-04  # Theta=15.32
  11  10   3     1238.31      982.27       34.60 o incl   0.6004E-04  # Theta=16.53
 -11  11   3       64.47       59.49       50.65 o incl   0.3268E-03  # Theta=21.10
 -10  11   3      344.38      378.76       45.61 o incl   0.1733E-03  # Theta=19.78
  -9  11   3     1889.18     1859.30       64.10 o incl   0.2429E-04  # Theta=18.50
  -8  11   3      838.84      731.36       40.34 o incl   0.8969E-04  # Theta=17.27
  -7  11   3     5028.47     5030.96      133.63 o incl   0.4537E-05  # Theta=16.08
  -6  11   3     2749.55     2693.38       94.52 o incl   0.1292E-04  # Theta=14.96
  -5  11   3      316.10      238.51       26.22 o incl   0.3171E-03  # Theta=13.90
  -4  11   3       49.07       46.79       20.09 o incl   0.1253E-02  # Theta=12.93
  -3  11   3      267.17      170.72       34.82 o incl   0.3321E-03  # Theta=12.07
  -2  11   3     1684.91     1397.87       57.17 o incl   0.3395E-04  # Theta=11.32
  -1  11   3      647.18      663.07       39.60 o incl   0.1085E-03  # Theta=10.72
   0  11   3     3882.40     4168.00      102.10 o incl   0.6785E-05  # Theta=10.30
   1  11   3       17.46       10.09       27.39 o incl   0.1179E-02  # Theta=10.06
   2  11   3    12415.93    12154.71      283.01 o incl   0.8777E-06  # Theta=10.03
   3  11   3       91.11      105.72       18.77 o incl   0.8421E-03  # Theta=10.20
   4  11   3     1229.67     1370.60       48.84 o incl   0.4193E-04  # Theta=10.57
   5  11   3     8624.71     8611.41      197.83 o incl   0.1717E-05  # Theta=11.12
   6  11   3     1907.02     1979.85       64.40 o incl   0.2288E-04  # Theta=11.82
   7  11   3     5485.78     5678.91      127.44 o incl   0.3814E-05  # Theta=12.65
   8  11   3     1284.87     1013.77       41.12 o incl   0.5589E-04  # Theta=13.59
   9  11   3     3760.84     3652.28      105.51 o incl   0.7909E-05  # Theta=14.62
  10  11   3     7073.26     6680.21      158.49 o incl   0.2660E-05  # Theta=15.73
  11  11   3     5510.08     5381.17      145.96 o incl   0.3966E-05  # Theta=16.89
  12  11   3      483.94      536.94       21.63 o incl   0.1613E-03  # Theta=18.11
 -10  12   3      228.50      190.23       44.59 o incl   0.2635E-03  # Theta=20.46
  -9  12   3      162.32      207.65       25.05 o incl   0.4219E-03  # Theta=19.20
  -8  12   3      530.05      464.21       41.50 o incl   0.1437E-03  # Theta=17.99
  -7  12   3      139.20      191.71       24.17 o incl   0.4651E-03  # Theta=16.83
  -6  12   3     7549.58     7952.25      185.09 o incl   0.2055E-05  # Theta=15.74
  -5  12   3      630.61      637.07       43.21 o incl   0.1069E-03  # Theta=14.71
  -4  12   3       65.13       73.61       19.84 o incl   0.1046E-02  # Theta=13.77
  -3  12   3      838.84      746.96       37.97 o incl   0.8965E-04  # Theta=12.94
  -2  12   3       40.32       15.01       21.33 o incl   0.1560E-02  # Theta=12.22
  -1  12   3     2227.14     2046.80       69.60 o incl   0.2026E-04  # Theta=11.64
   0  12   3     3591.95     4008.24       98.21 o incl   0.7306E-05  # Theta=11.22
   1  12   3      855.54     1042.02       38.34 o incl   0.6521E-04  # Theta=10.98
   2  12   3      333.82      225.03       29.94 o incl   0.3020E-03  # Theta=10.92
   3  12   3     3441.34     3660.40      105.74 o incl   0.8203E-05  # Theta=11.05
   4  12   3      904.14      757.79       41.88 o incl   0.8245E-04  # Theta=11.37
   5  12   3      798.99      924.45       39.37 o incl   0.7456E-04  # Theta=11.86
   6  12   3     2514.23     2244.60       69.84 o incl   0.1727E-04  # Theta=12.50
   7  12   3     3710.77     3903.67      134.76 o incl   0.7020E-05  # Theta=13.27
   8  12   3     1244.08     1203.79       49.13 o incl   0.4677E-04  # Theta=14.15
   9  12   3     2360.54     2221.94       87.57 o incl   0.1711E-04  # Theta=15.12
  10  12   3      414.53      447.66       21.69 o incl   0.1980E-03  # Theta=16.18
  11  12   3      645.10      684.87       29.13 o incl   0.1126E-03  # Theta=17.30
  12  12   3     1153.32     1202.64       33.39 o incl   0.5194E-04  # Theta=18.48
 -10  13   3      987.26      847.46      108.12 o incl   0.4232E-04  # Theta=21.16
  -9  13   3      522.53      526.28       56.19 o incl   0.1106E-03  # Theta=19.93
  -8  13   3      469.63      403.51       35.51 o incl   0.1782E-03  # Theta=18.74
  -7  13   3       -4.03       11.66       31.08 o incl   0.9601E-03  # Theta=17.61
  -6  13   3      257.88      314.10       39.47 o incl   0.2287E-03  # Theta=16.54
  -5  13   3     4872.82     4813.70      131.54 o incl   0.4870E-05  # Theta=15.54
  -4  13   3     2849.25     2624.64       87.47 o incl   0.1334E-04  # Theta=14.63
  -3  13   3       -3.10        6.13       22.66 o incl   0.1820E-02  # Theta=13.82
  -2  13   3     3182.07     2890.28       92.43 o incl   0.1121E-04  # Theta=13.13
  -1  13   3     1178.50     1377.65       47.82 o incl   0.4246E-04  # Theta=12.56
   0  13   3      304.55      331.97       30.03 o incl   0.2478E-03  # Theta=12.15
   1  13   3    11362.04    11067.40      262.00 o incl   0.1046E-05  # Theta=11.90
   2  13   3      226.03      206.92       23.40 o incl   0.3984E-03  # Theta=11.82
   3  13   3     1489.17     1529.78       60.07 o incl   0.3349E-04  # Theta=11.92
   4  13   3      757.84      572.56       40.60 o incl   0.1102E-03  # Theta=12.20
   5  13   3     2093.86     2008.77       71.23 o incl   0.2112E-04  # Theta=12.63
   6  13   3        5.65        0.67       17.71 o incl   0.3014E-02  # Theta=13.21
   7  13   3       30.13       24.58       15.29 o incl   0.2281E-02  # Theta=13.92
   8  13   3      466.08      387.36       26.53 o incl   0.2013E-03  # Theta=14.75
   9  13   3     9450.11     9062.07      215.05 o incl   0.1518E-05  # Theta=15.67
  10  13   3    10446.79     9720.24      234.48 o incl   0.1301E-05  # Theta=16.68
  11  13   3     2273.78     1997.44       62.51 o incl   0.2091E-04  # Theta=17.76
  12  13   3     3233.11     3550.07       93.17 o incl   0.8973E-05  # Theta=18.90
  13  13   3       95.06      151.57        7.99 o incl   0.8433E-03  # Theta=20.09
  -9  14   3      -10.47        4.77       50.91 o incl   0.3785E-03  # Theta=20.68
  -8  14   3     1572.51     1424.37       90.97 o incl   0.3010E-04  # Theta=19.51
  -7  14   3       17.12       16.88       22.37 o incl   0.1558E-02  # Theta=18.41
  -6  14   3     1592.06     1771.21       62.11 o incl   0.2815E-04  # Theta=17.36
  -5  14   3      375.46      368.44       31.75 o incl   0.2107E-03  # Theta=16.39
  -4  14   3     1698.39     1764.96       64.15 o incl   0.2716E-04  # Theta=15.51
  -3  14   3       44.59       24.65       20.79 o incl   0.1469E-02  # Theta=14.72
  -2  14   3      801.30      759.48       46.39 o incl   0.8374E-04  # Theta=14.05
  -1  14   3     4247.97     4412.48      160.20 o incl   0.5531E-05  # Theta=13.50
   0  14   3     1979.25     1887.10       76.55 o incl   0.2236E-04  # Theta=13.09
   1  14   3        1.13        2.50       22.25 o incl   0.1964E-02  # Theta=12.83
   2  14   3      279.36      282.55       26.02 o incl   0.2994E-03  # Theta=12.74
   3  14   3     5245.73     5033.31      154.29 o incl   0.4354E-05  # Theta=12.81
   4  14   3     4958.99     4886.71      144.24 o incl   0.4669E-05  # Theta=13.04
   5  14   3     1161.68     1094.30       50.27 o incl   0.5233E-04  # Theta=13.43
   6  14   3       -0.67        0.15       16.18 o incl   0.3785E-02  # Theta=13.96
   7  14   3       17.46       17.09       16.09 o incl   0.2552E-02  # Theta=14.62
   8  14   3     1718.71     1722.45       64.54 o incl   0.2743E-04  # Theta=15.39
   9  14   3       47.93       28.40       19.29 o incl   0.1531E-02  # Theta=16.26
  10  14   3     2928.51     2891.19       79.81 o incl   0.1206E-04  # Theta=17.22
  11  14   3      810.61      940.33       32.66 o incl   0.7584E-04  # Theta=18.25
  12  14   3       28.80       19.30       15.83 o incl   0.2327E-02  # Theta=19.35
  13  14   3      794.36     1058.89       53.11 o incl   0.6134E-04  # Theta=20.51
  -8  15   3      362.87      337.67       54.63 o incl   0.1559E-03  # Theta=20.31
  -7  15   3      367.56      346.69       32.99 o incl   0.2151E-03  # Theta=19.22
  -6  15   3      471.40      479.07       35.58 o incl   0.1591E-03  # Theta=18.20
  -5  15   3      406.23      533.16       33.03 o incl   0.1544E-03  # Theta=17.26
  -4  15   3      676.69      533.42       40.49 o incl   0.1211E-03  # Theta=16.40
  -3  15   3       29.69       42.09       21.43 o incl   0.1308E-02  # Theta=15.63
  -2  15   3      966.77      793.41       45.85 o incl   0.7514E-04  # Theta=14.97
  -1  15   3      223.58      293.21       30.63 o incl   0.2856E-03  # Theta=14.44
   0  15   3      348.96      334.97       33.67 o incl   0.2216E-03  # Theta=14.03
   1  15   3     1252.76     1256.61       49.30 o incl   0.4556E-04  # Theta=13.77
   2  15   3     4502.66     4695.47      137.44 o incl   0.5164E-05  # Theta=13.66
   3  15   3      417.87      422.20       30.15 o incl   0.1901E-03  # Theta=13.70
   4  15   3     1013.17     1136.12       49.55 o incl   0.5364E-04  # Theta=13.90
   5  15   3      296.03      301.99       29.60 o incl   0.2662E-03  # Theta=14.25
   6  15   3     1161.68     1054.27       44.68 o incl   0.5579E-04  # Theta=14.73
   7  15   3     1530.55     1331.64       51.29 o incl   0.3865E-04  # Theta=15.34
   8  15   3      301.70      284.84       24.19 o incl   0.2981E-03  # Theta=16.06
   9  15   3      796.67      805.59       34.69 o incl   0.8739E-04  # Theta=16.88
  10  15   3      178.35      183.98       21.88 o incl   0.4777E-03  # Theta=17.79
  11  15   3     3518.67     3306.92       92.34 o incl   0.9231E-05  # Theta=18.78
  12  15   3      755.59     1191.16       67.56 o incl   0.5145E-04  # Theta=19.84
  13  15   3      243.61      328.74       40.92 o incl   0.2197E-03  # Theta=20.96
  14  15   3      -11.28        0.72       16.24 o incl   0.3383E-02  # Theta=22.14
  -8  16   3        8.94        0.26       51.21 o incl   0.3779E-03  # Theta=21.12
  -7  16   3       10.47       17.83       23.60 o incl   0.1484E-02  # Theta=20.06
  -6  16   3      560.66      651.11       38.80 o incl   0.1141E-03  # Theta=19.06
  -5  16   3      649.27      594.00       45.93 o incl   0.1096E-03  # Theta=18.14
  -4  16   3      717.79      596.89       48.29 o incl   0.1010E-03  # Theta=17.30
  -3  16   3      264.50      216.39       34.64 o incl   0.2994E-03  # Theta=16.55
  -2  16   3      378.64      506.54       33.48 o incl   0.1652E-03  # Theta=15.91
  -1  16   3      243.61      163.76       28.13 o incl   0.4045E-03  # Theta=15.38
   0  16   3      530.05      498.78       41.50 o incl   0.1379E-03  # Theta=14.98
   1  16   3      212.69      196.60       37.04 o incl   0.3125E-03  # Theta=14.71
   2  16   3       30.59       21.99       21.30 o incl   0.1565E-02  # Theta=14.59
   3  16   3     1770.04     1869.71       62.05 o incl   0.2535E-04  # Theta=14.61
   4  16   3      210.30      236.83       24.95 o incl   0.3684E-03  # Theta=14.78
   5  16   3      286.25      335.03       26.34 o incl   0.2631E-03  # Theta=15.09
   6  16   3      426.29      440.52       33.83 o incl   0.1748E-03  # Theta=15.53
   7  16   3        1.13        1.49       18.94 o incl   0.2700E-02  # Theta=16.09
   8  16   3      165.46      179.40       25.29 o incl   0.4583E-03  # Theta=16.76
   9  16   3     2150.48     2204.46       75.99 o incl   0.1873E-04  # Theta=17.54
  10  16   3     2551.34     2291.72      144.84 o incl   0.1325E-04  # Theta=18.41
  11  16   3       52.58      101.68       27.33 o incl   0.6992E-03  # Theta=19.35
  12  16   3     1002.77     1312.11       57.08 o incl   0.4626E-04  # Theta=20.37
  13  16   3     1549.85     2117.05       70.96 o incl   0.2278E-04  # Theta=21.45
  14  16   3       29.69       82.20       20.98 o incl   0.1037E-02  # Theta=22.59
  -7  17   3       31.50       30.54       56.10 o incl   0.2955E-03  # Theta=20.91
  -6  17   3     1562.77     1452.72       64.78 o incl   0.3319E-04  # Theta=19.94
  -5  17   3      961.69      910.35       58.44 o incl   0.6209E-04  # Theta=19.03
  -4  17   3      222.35      156.38       35.43 o incl   0.3523E-03  # Theta=18.21
  -3  17   3     1674.84     1491.64       90.53 o incl   0.2817E-04  # Theta=17.48
  -2  17   3      303.12      367.29       38.51 o incl   0.2035E-03  # Theta=16.85
  -1  17   3     5257.61     5116.46      142.58 o incl   0.4327E-05  # Theta=16.33
   0  17   3      879.67      769.51       53.46 o incl   0.7522E-04  # Theta=15.94
   1  17   3      139.20      132.43       27.07 o incl   0.5295E-03  # Theta=15.67
   2  17   3      485.74      544.12       34.31 o incl   0.1432E-03  # Theta=15.53
   3  17   3     1634.84     1382.29       59.63 o incl   0.3478E-04  # Theta=15.53
   4  17   3       94.26       57.94       23.07 o incl   0.8998E-03  # Theta=15.67
   5  17   3      596.12      613.87       42.01 o incl   0.1142E-03  # Theta=15.94
   6  17   3       16.78        2.32       20.14 o incl   0.2170E-02  # Theta=16.34
   7  17   3     1184.13     1054.58       56.39 o incl   0.5179E-04  # Theta=16.87
   8  17   3      180.55      194.05       24.22 o incl   0.4386E-03  # Theta=17.50
   9  17   3       36.26      100.73       21.71 o incl   0.8914E-03  # Theta=18.23
  10  17   3      731.02      616.39       53.17 o incl   0.9467E-04  # Theta=19.05
  11  17   3     1359.34     1411.29       72.50 o incl   0.3529E-04  # Theta=19.96
  12  17   3      356.65      585.07       38.68 o incl   0.1400E-03  # Theta=20.94
  13  17   3       62.51      133.86       27.21 o incl   0.6068E-03  # Theta=21.98
  14  17   3      771.44     1017.38       47.79 o incl   0.6621E-04  # Theta=23.09
  -6  18   3       23.76        0.43       26.76 o incl   0.1284E-02  # Theta=20.83
  -5  18   3     5269.49     4978.13      148.69 o incl   0.4436E-05  # Theta=19.94
  -4  18   3       16.45       11.38       42.86 o incl   0.5176E-03  # Theta=19.14
  -3  18   3      279.36      290.49       32.87 o incl   0.2633E-03  # Theta=18.42
  -2  18   3      491.17      437.12       38.13 o incl   0.1591E-03  # Theta=17.80
  -1  18   3      393.13      562.33       34.11 o incl   0.1499E-03  # Theta=17.29
   0  18   3      373.87      421.45       33.27 o incl   0.1889E-03  # Theta=16.90
   1  18   3       33.36       39.85       27.45 o incl   0.9471E-03  # Theta=16.62
   2  18   3      -30.59       21.69       43.05 o incl   0.4879E-03  # Theta=16.48
   3  18   3     1084.81     1086.75       48.57 o incl   0.5480E-04  # Theta=16.46
   4  18   3     7204.79     6649.09      180.82 o incl   0.2597E-05  # Theta=16.57
   5  18   3      551.00      550.71       40.39 o incl   0.1276E-03  # Theta=16.82
   6  18   3     1323.33     1235.18       62.59 o incl   0.4197E-04  # Theta=17.18
   7  18   3      182.76      246.42       37.66 o incl   0.2885E-03  # Theta=17.66
   8  18   3      520.66      511.42       33.65 o incl   0.1475E-03  # Theta=18.25
   9  18   3       65.79       57.04       20.60 o incl   0.1109E-02  # Theta=18.94
  10  18   3      132.51      178.73       34.90 o incl   0.3818E-03  # Theta=19.73
  11  18   3       42.96      117.02       28.46 o incl   0.6356E-03  # Theta=20.59
  12  18   3        0.00        3.53       27.35 o incl   0.1311E-02  # Theta=21.53
  13  18   3      824.67     1189.19       80.00 o incl   0.4591E-04  # Theta=22.54
  14  18   3      187.21      312.27       42.60 o incl   0.2311E-03  # Theta=23.61
  15  18   3       28.80       25.07       29.90 o incl   0.9142E-03  # Theta=24.74
  -5  19   3      636.80      590.69       45.49 o incl   0.1095E-03  # Theta=20.86
  -4  19   3     1448.35     1199.62       62.36 o incl   0.4074E-04  # Theta=20.07
  -3  19   3      608.18      618.28       42.43 o incl   0.1128E-03  # Theta=19.37
  -2  19   3     5669.34     5365.16      154.23 o incl   0.3872E-05  # Theta=18.76
  -1  19   3      310.30      196.49       33.19 o incl   0.3052E-03  # Theta=18.26
   0  19   3      776.00      842.82       45.65 o incl   0.7835E-04  # Theta=17.87
   1  19   3     1111.96     1017.69       51.91 o incl   0.5612E-04  # Theta=17.59
   2  19   3      678.82      771.59       49.10 o incl   0.8623E-04  # Theta=17.43
   3  19   3     1002.77     1010.04       70.05 o incl   0.5188E-04  # Theta=17.40
   4  19   3       77.57       90.07       25.98 o incl   0.7189E-03  # Theta=17.49
   5  19   3      261.84      254.20       33.14 o incl   0.2862E-03  # Theta=17.70
   6  19   3      766.89      661.45       43.11 o incl   0.9702E-04  # Theta=18.04
   7  19   3     4147.12     4100.79      116.08 o incl   0.6497E-05  # Theta=18.48
   8  19   3      604.15      587.39       38.26 o incl   0.1209E-03  # Theta=19.03
   9  19   3      457.28      461.70       49.06 o incl   0.1378E-03  # Theta=19.69
  10  19   3      649.27      621.46       56.37 o incl   0.9511E-04  # Theta=20.43
  11  19   3      159.20      210.16       48.59 o incl   0.2448E-03  # Theta=21.26
  -5  20   3      209.12      196.78       36.73 o incl   0.3177E-03  # Theta=21.79
  -4  20   3     1226.80     1091.92       60.26 o incl   0.4860E-04  # Theta=21.02
  -3  20   3      528.16      508.85       41.42 o incl   0.1366E-03  # Theta=20.33
  -2  20   3       54.98       68.71       32.20 o incl   0.6387E-03  # Theta=19.73
  -1  20   3     2706.76     2606.69      106.57 o incl   0.1309E-04  # Theta=19.23
   0  20   3     2672.76     2609.42      105.89 o incl   0.1321E-04  # Theta=18.84
   1  20   3       44.59       74.24       28.45 o incl   0.7538E-03  # Theta=18.56
   2  20   3     1389.71     1166.56       61.09 o incl   0.4317E-04  # Theta=18.39
   3  20   3      112.57       75.71       31.29 o incl   0.5855E-03  # Theta=18.34
   4  20   3      674.56      579.38       59.58 o incl   0.9451E-04  # Theta=18.42
   5  20   3       46.80       64.26       24.10 o incl   0.9535E-03  # Theta=18.60
   6  20   3      -15.79        0.18       22.14 o incl   0.1881E-02  # Theta=18.91
   7  20   3      183.86      209.41       27.77 o incl   0.3905E-03  # Theta=19.32
   8  20   3      769.16      600.57       63.62 o incl   0.8431E-04  # Theta=19.84
   9  20   3       95.86      101.07       36.90 o incl   0.4604E-03  # Theta=20.45
  10  20   3       -8.70       35.10       41.81 o incl   0.5096E-03  # Theta=21.16
  -4  21   3       71.91       48.82       30.57 o incl   0.7177E-03  # Theta=21.98
  -3  21   3     2038.00     1887.21       81.37 o incl   0.2196E-04  # Theta=21.30
  -2  21   3      406.23      316.38       44.59 o incl   0.1849E-03  # Theta=20.71
  -1  21   3       39.28       79.14       29.27 o incl   0.7240E-03  # Theta=20.21
   0  21   3      259.20      311.89       38.25 o incl   0.2331E-03  # Theta=19.82
   1  21   3     1794.25     1625.58       83.29 o incl   0.2625E-04  # Theta=19.54
   2  21   3      155.09      128.49       28.57 o incl   0.5031E-03  # Theta=19.36
   3  21   3      320.48      285.30       33.74 o incl   0.2513E-03  # Theta=19.30
   4  21   3      491.17      411.45       38.13 o incl   0.1652E-03  # Theta=19.35
   5  21   3       -0.89       20.59       24.16 o incl   0.1445E-02  # Theta=19.52
   6  21   3      143.09      115.89       28.42 o incl   0.5389E-03  # Theta=19.79
   7  21   3      464.32      357.78       54.73 o incl   0.1423E-03  # Theta=20.17
   8  21   3      181.65      189.73       57.42 o incl   0.2019E-03  # Theta=20.66
   9  21   3      118.74       63.96       52.68 o incl   0.2905E-03  # Theta=21.24
  -3  22   3      434.79      316.37       44.42 o incl   0.1828E-03  # Theta=22.27
  -2  22   3      539.52      405.81       51.38 o incl   0.1346E-03  # Theta=21.69
  -1  22   3     1982.90     1709.50       91.21 o incl   0.2329E-04  # Theta=21.20
   0  22   3       -8.22        1.67       29.13 o incl   0.1139E-02  # Theta=20.81
   1  22   3      568.44      590.86       50.79 o incl   0.1079E-03  # Theta=20.52
   2  22   3      248.75      333.81       33.60 o incl   0.2462E-03  # Theta=20.34
   3  22   3      389.88      387.52       37.21 o incl   0.1883E-03  # Theta=20.26
   4  22   3      151.04      164.41       36.25 o incl   0.3707E-03  # Theta=20.30
   5  22   3      578.25      543.73       41.37 o incl   0.1256E-03  # Theta=20.44
   6  22   3       37.76       19.61       53.37 o incl   0.3280E-03  # Theta=20.69
   7  22   3       63.16      105.73       54.70 o incl   0.2675E-03  # Theta=21.05
  -3  23   3      628.56      650.67       61.62 o incl   0.8752E-04  # Theta=23.26
  -2  23   3      350.49      418.37       44.48 o incl   0.1647E-03  # Theta=22.68
  -1  23   3       30.13       25.53       29.68 o incl   0.9075E-03  # Theta=22.20
   0  23   3     3450.96     2863.64      115.51 o incl   0.1032E-04  # Theta=21.81
   1  23   3      192.86      196.53       38.69 o incl   0.3098E-03  # Theta=21.51
   2  23   3      218.70      277.47       38.77 o incl   0.2572E-03  # Theta=21.32
   3  23   3     2858.00     2431.98       96.36 o incl   0.1396E-04  # Theta=21.24
   4  23   3      344.38      443.16       50.17 o incl   0.1480E-03  # Theta=21.25
   5  23   3     1206.79      950.19      125.23 o incl   0.3268E-04  # Theta=21.38
  -2  24   3     1668.14     1787.99      103.74 o incl   0.2287E-04  # Theta=23.68
  -1  24   3      751.09      833.32       58.38 o incl   0.7311E-04  # Theta=23.20
   0  24   3     1235.42     1205.54       63.36 o incl   0.4395E-04  # Theta=22.81
   1  24   3      604.15      530.31       52.36 o incl   0.1112E-03  # Theta=22.51
   2  24   3      156.11      196.56       35.83 o incl   0.3438E-03  # Theta=22.31
   3  24   3       13.00       16.40       29.24 o incl   0.1027E-02  # Theta=22.22
  -2  25   3     1036.78      963.90      113.44 o incl   0.3741E-04  # Theta=24.69
  -1  25   3      836.47      715.74      106.63 o incl   0.4792E-04  # Theta=24.21
   0  25   3     1010.57      938.28       85.95 o incl   0.4829E-04  # Theta=23.82
   1  25   3      505.81      499.88       60.81 o incl   0.1090E-03  # Theta=23.52
   2  25   3      137.27       87.03       44.16 o incl   0.3558E-03  # Theta=23.32
   1  26   3     1383.61     1175.45      140.19 o incl   0.2549E-04  # Theta=24.54
  -1 -25   4       29.24       98.41       62.03 o incl   0.2246E-03  # Theta=24.61
  -2 -24   4       49.65       45.26       40.99 o incl   0.4875E-03  # Theta=23.44
  -1 -24   4      886.97      782.92       78.08 o incl   0.6007E-04  # Theta=23.60
   0 -24   4       65.13       53.88       42.98 o incl   0.4342E-03  # Theta=23.85
   1 -24   4      462.55      454.33       84.58 o incl   0.8292E-04  # Theta=24.20
   2 -24   4       63.81       25.56       55.63 o incl   0.2939E-03  # Theta=24.65
  -3 -23   4      -14.51        4.80       55.87 o incl   0.3142E-03  # Theta=22.39
  -2 -23   4      -33.84        0.04       38.13 o incl   0.6488E-03  # Theta=22.44
  -1 -23   4      926.44      898.07       64.84 o incl   0.6072E-04  # Theta=22.60
   0 -23   4      877.24      796.01       55.81 o incl   0.7292E-04  # Theta=22.85
   1 -23   4      951.55      835.33       65.71 o incl   0.6289E-04  # Theta=23.20
   2 -23   4       95.86       61.60       40.91 o incl   0.4410E-03  # Theta=23.64
  -4 -22   4       -3.55       16.02       29.49 o incl   0.1049E-02  # Theta=21.48
  -3 -22   4       58.68       68.25       29.50 o incl   0.7108E-03  # Theta=21.42
  -2 -22   4      -11.84        2.28       32.99 o incl   0.8854E-03  # Theta=21.46
  -1 -22   4       35.28       30.76       31.63 o incl   0.7948E-03  # Theta=21.60
   0 -22   4      367.56      349.19       39.27 o incl   0.1977E-03  # Theta=21.85
   1 -22   4      296.03      265.43       36.65 o incl   0.2522E-03  # Theta=22.20
   2 -22   4     1414.25     1385.43       77.03 o incl   0.3415E-04  # Theta=22.64
   3 -22   4        0.17        2.21       39.54 o incl   0.6358E-03  # Theta=23.17
  -6 -21   4       74.01       74.64       57.80 o incl   0.2534E-03  # Theta=21.02
  -5 -21   4      131.57       88.78       31.01 o incl   0.5432E-03  # Theta=20.73
  -4 -21   4      678.82      552.96       61.91 o incl   0.9357E-04  # Theta=20.54
  -3 -21   4      333.82      324.53       35.93 o incl   0.2235E-03  # Theta=20.46
  -2 -21   4       -0.43       15.00       27.60 o incl   0.1197E-02  # Theta=20.48
  -1 -21   4      810.61      767.83       58.32 o incl   0.7453E-04  # Theta=20.62
   0 -21   4      545.24      521.23       49.74 o incl   0.1195E-03  # Theta=20.86
   1 -21   4      115.20       60.76       36.93 o incl   0.4972E-03  # Theta=21.21
   2 -21   4       34.32        9.59       28.32 o incl   0.1066E-02  # Theta=21.65
   3 -21   4      476.76      381.84       48.30 o incl   0.1527E-03  # Theta=22.19
  -8 -20   4      210.30      132.11       62.97 o incl   0.1879E-03  # Theta=21.09
  -7 -20   4      211.49      360.05       71.49 o incl   0.1238E-03  # Theta=20.56
  -6 -20   4       -6.66        0.46       24.32 o incl   0.1638E-02  # Theta=20.14
  -5 -20   4      177.26      211.88       33.82 o incl   0.3405E-03  # Theta=19.82
  -4 -20   4       50.81       31.13       30.95 o incl   0.8045E-03  # Theta=19.61
  -3 -20   4        6.45        7.91       27.26 o incl   0.1251E-02  # Theta=19.51
  -2 -20   4      109.12       81.14       29.10 o incl   0.6317E-03  # Theta=19.52
  -1 -20   4      -15.15        1.54       31.57 o incl   0.9586E-03  # Theta=19.64
   0 -20   4     3552.77     3288.71      131.86 o incl   0.8621E-05  # Theta=19.88
   1 -20   4       91.89      101.65       40.06 o incl   0.4121E-03  # Theta=20.22
   2 -20   4      364.43      380.42       45.36 o incl   0.1711E-03  # Theta=20.67
   3 -20   4      776.00      738.43       50.21 o incl   0.8349E-04  # Theta=21.21
   4 -20   4       95.86      124.41       33.69 o incl   0.4743E-03  # Theta=21.85
  -9 -19   4        3.55       15.94       55.43 o incl   0.3157E-03  # Theta=20.93
  -8 -19   4      928.94      911.83       74.91 o incl   0.5544E-04  # Theta=20.28
  -7 -19   4       18.50       11.69       23.61 o incl   0.1493E-02  # Theta=19.73
  -6 -19   4      401.29      328.06       36.11 o incl   0.2062E-03  # Theta=19.27
  -5 -19   4       49.65       47.40       25.40 o incl   0.9818E-03  # Theta=18.92
  -4 -19   4       -2.69        6.47       26.45 o incl   0.1351E-02  # Theta=18.68
  -3 -19   4      531.93      447.62       79.37 o incl   0.8777E-04  # Theta=18.56
  -2 -19   4     1013.17      962.29       52.16 o incl   0.6109E-04  # Theta=18.56
  -1 -19   4     1195.44     1008.68       65.15 o incl   0.5008E-04  # Theta=18.67
   0 -19   4       10.21        4.47       26.70 o incl   0.1313E-02  # Theta=18.90
   1 -19   4       21.43       13.35       26.17 o incl   0.1237E-02  # Theta=19.25
   2 -19   4     1595.33     1500.52       68.72 o incl   0.3162E-04  # Theta=19.69
   3 -19   4      101.56      122.53       28.90 o incl   0.5524E-03  # Theta=20.25
   4 -19   4       50.81       46.79       28.62 o incl   0.8262E-03  # Theta=20.89
   5 -19   4      120.53       87.58       38.68 o incl   0.4314E-03  # Theta=21.62
 -10 -18   4       41.37       24.52       50.59 o incl   0.3582E-03  # Theta=20.96
  -9 -18   4       -5.84        7.19       33.47 o incl   0.8522E-03  # Theta=20.19
  -8 -18   4       93.47       98.41       31.68 o incl   0.5573E-03  # Theta=19.50
  -7 -18   4     1095.63     1046.46       59.66 o incl   0.5291E-04  # Theta=18.91
  -6 -18   4      424.60      351.86       35.45 o incl   0.1980E-03  # Theta=18.42
  -5 -18   4        1.41       10.40       25.89 o incl   0.1370E-02  # Theta=18.04
  -4 -18   4      951.55      942.76       50.55 o incl   0.6392E-04  # Theta=17.78
  -3 -18   4      106.57       95.52       32.14 o incl   0.5388E-03  # Theta=17.63
  -2 -18   4     3205.22     2970.43      115.96 o incl   0.1031E-04  # Theta=17.61
  -1 -18   4     3284.56     2972.55      117.39 o incl   0.1017E-04  # Theta=17.71
   0 -18   4       84.20       82.58       27.82 o incl   0.6902E-03  # Theta=17.94
   1 -18   4     1993.86     2182.14       76.83 o incl   0.1962E-04  # Theta=18.28
   2 -18   4      551.00      645.71       44.23 o incl   0.1096E-03  # Theta=18.73
   3 -18   4       30.59        1.71       25.83 o incl   0.1325E-02  # Theta=19.29
   4 -18   4      539.52      497.46       41.87 o incl   0.1366E-03  # Theta=19.94
   5 -18   4       65.13       42.81       35.71 o incl   0.5983E-03  # Theta=20.69
 -12 -17   4      260.52      297.89       62.15 o incl   0.1534E-03  # Theta=22.14
 -11 -17   4      610.21      630.04       76.91 o incl   0.7552E-04  # Theta=21.17
 -10 -17   4     4930.18     4389.26      195.60 o incl   0.4813E-05  # Theta=20.28
  -9 -17   4      755.59      669.86       63.06 o incl   0.7966E-04  # Theta=19.46
  -8 -17   4     1186.95     1156.32       50.81 o incl   0.4921E-04  # Theta=18.74
  -7 -17   4      596.12      594.35       42.01 o incl   0.1164E-03  # Theta=18.11
  -6 -17   4      380.24      315.46       36.75 o incl   0.2127E-03  # Theta=17.58
  -5 -17   4     1092.92     1046.53       51.46 o incl   0.5505E-04  # Theta=17.17
  -4 -17   4     2184.81     2091.01       88.08 o incl   0.1878E-04  # Theta=16.88
  -3 -17   4      211.49      205.53       27.40 o incl   0.3808E-03  # Theta=16.71
  -2 -17   4     4344.64     4274.17      140.41 o incl   0.5834E-05  # Theta=16.67
  -1 -17   4     1882.06     1609.49       81.75 o incl   0.2623E-04  # Theta=16.76
   0 -17   4     1332.28     1350.07       56.82 o incl   0.3984E-04  # Theta=16.98
   1 -17   4     2576.23     2519.29       87.33 o incl   0.1456E-04  # Theta=17.32
   2 -17   4      931.44      887.82       50.01 o incl   0.6821E-04  # Theta=17.77
   3 -17   4       77.57       50.53       33.19 o incl   0.6276E-03  # Theta=18.34
   4 -17   4       26.64       13.55       30.45 o incl   0.9367E-03  # Theta=19.01
   5 -17   4       49.65       57.83       26.56 o incl   0.8663E-03  # Theta=19.77
   6 -17   4        4.36        7.24       32.01 o incl   0.9281E-03  # Theta=20.61
 -13 -16   4       76.85       77.29       43.81 o incl   0.3914E-03  # Theta=22.62
 -12 -16   4      549.08      432.13       48.00 o incl   0.1381E-03  # Theta=21.56
 -11 -16   4        5.08       30.22       29.54 o incl   0.9472E-03  # Theta=20.55
 -10 -16   4     1776.94     1467.24       89.80 o incl   0.2768E-04  # Theta=19.62
  -9 -16   4      422.91      371.62       32.01 o incl   0.2004E-03  # Theta=18.77
  -8 -16   4       19.21       13.22       24.42 o incl   0.1399E-02  # Theta=18.00
  -7 -16   4     4052.69     3337.77      135.61 o incl   0.7791E-05  # Theta=17.33
  -6 -16   4      355.11      285.74       44.77 o incl   0.1997E-03  # Theta=16.77
  -5 -16   4      311.74      254.39       30.38 o incl   0.2841E-03  # Theta=16.32
  -4 -16   4     1463.98     1423.04       59.56 o incl   0.3612E-04  # Theta=16.00
  -3 -16   4     1281.93     1218.58       55.74 o incl   0.4475E-04  # Theta=15.80
  -2 -16   4       10.47       17.77       27.58 o incl   0.1141E-02  # Theta=15.74
  -1 -16   4    12343.01    12378.57      291.28 o incl   0.8602E-06  # Theta=15.81
   0 -16   4      848.36      809.78       45.34 o incl   0.7845E-04  # Theta=16.02
   1 -16   4      291.82      333.14       37.79 o incl   0.2203E-03  # Theta=16.36
   2 -16   4     4832.87     4674.14      159.48 o incl   0.4888E-05  # Theta=16.82
   3 -16   4      724.39      499.53       57.33 o incl   0.1019E-03  # Theta=17.40
   4 -16   4      205.58      168.17       41.12 o incl   0.3052E-03  # Theta=18.08
   5 -16   4     1498.67     1361.10       63.44 o incl   0.3634E-04  # Theta=18.86
   6 -16   4       16.78       19.21       25.17 o incl   0.1296E-02  # Theta=19.72
   7 -16   4      144.07       81.46       66.87 o incl   0.1871E-03  # Theta=20.66
 -15 -15   4       79.02       68.57       27.68 o incl   0.7438E-03  # Theta=24.48
 -14 -15   4       23.76       14.81       35.15 o incl   0.7242E-03  # Theta=23.27
 -13 -15   4      359.75      410.46       37.30 o incl   0.1842E-03  # Theta=22.11
 -12 -15   4      558.72      522.94       46.48 o incl   0.1216E-03  # Theta=21.01
 -11 -15   4      838.84      732.67       56.95 o incl   0.7686E-04  # Theta=19.97
 -10 -15   4      153.06      140.87       34.46 o incl   0.4104E-03  # Theta=19.00
  -9 -15   4     2075.16     2004.57       78.38 o incl   0.2082E-04  # Theta=18.10
  -8 -15   4      366.00      299.68       29.78 o incl   0.2488E-03  # Theta=17.30
  -7 -15   4     2238.75     2298.77       85.29 o incl   0.1711E-04  # Theta=16.58
  -6 -15   4     1125.67     1075.76       49.48 o incl   0.5413E-04  # Theta=15.98
  -5 -15   4      533.83      511.27       39.75 o incl   0.1366E-03  # Theta=15.49
  -4 -15   4     2547.20     2747.67       78.57 o incl   0.1366E-04  # Theta=15.13
  -3 -15   4     8181.63     8207.67      200.09 o incl   0.1867E-05  # Theta=14.90
  -2 -15   4     1742.57     1566.85       64.98 o incl   0.2952E-04  # Theta=14.82
  -1 -15   4     1374.48     1140.18       66.83 o incl   0.4280E-04  # Theta=14.88
   0 -15   4     9474.02     8966.73      263.17 o incl   0.1476E-05  # Theta=15.08
   1 -15   4      748.85      685.50       42.60 o incl   0.9560E-04  # Theta=15.42
   2 -15   4     8041.43     7416.45      286.54 o incl   0.1944E-05  # Theta=15.88
   3 -15   4     3228.45     2938.93      116.38 o incl   0.1033E-04  # Theta=16.47
   4 -15   4     4759.11     4994.86      152.61 o incl   0.4626E-05  # Theta=17.17
   5 -15   4       80.49       36.34       28.67 o incl   0.8080E-03  # Theta=17.96
   6 -15   4     4126.04     4255.71      121.04 o incl   0.6191E-05  # Theta=18.84
   7 -15   4      261.84      333.03       30.49 o incl   0.2558E-03  # Theta=19.80
   8 -15   4     1267.30     1271.42      131.25 o incl   0.2676E-04  # Theta=20.83
 -15 -14   4      672.43      894.23       33.99 o incl   0.8423E-04  # Theta=24.06
 -14 -14   4      210.30      219.66       26.14 o incl   0.3823E-03  # Theta=22.82
 -13 -14   4      711.22      847.27       45.89 o incl   0.8072E-04  # Theta=21.63
 -12 -14   4     3441.34     2856.95      134.58 o incl   0.9917E-05  # Theta=20.50
 -11 -14   4     2440.82     2065.91      105.24 o incl   0.1718E-04  # Theta=19.42
 -10 -14   4     3063.04     2737.06       99.76 o incl   0.1191E-04  # Theta=18.41
  -9 -14   4      399.65      355.98       29.48 o incl   0.2159E-03  # Theta=17.47
  -8 -14   4     1423.51     1374.41       61.82 o incl   0.3716E-04  # Theta=16.62
  -7 -14   4      812.94      831.29       39.71 o incl   0.8135E-04  # Theta=15.86
  -6 -14   4     3626.40     3289.58      143.08 o incl   0.8295E-05  # Theta=15.21
  -5 -14   4      298.86      264.08       28.33 o incl   0.2935E-03  # Theta=14.67
  -4 -14   4       10.21        4.43       18.59 o incl   0.2535E-02  # Theta=14.27
  -3 -14   4     3954.20     3914.38      108.19 o incl   0.7096E-05  # Theta=14.02
  -2 -14   4     6225.21     6544.09      181.00 o incl   0.2860E-05  # Theta=13.91
  -1 -14   4      330.83      331.08       34.28 o incl   0.2285E-03  # Theta=13.95
   0 -14   4     5988.33     5669.64      177.53 o incl   0.3448E-05  # Theta=14.14
   1 -14   4      845.98      731.50       59.58 o incl   0.7505E-04  # Theta=14.48
   2 -14   4      213.88      184.10       27.56 o incl   0.4032E-03  # Theta=14.95
   3 -14   4     4730.89     4733.76      129.61 o incl   0.5075E-05  # Theta=15.55
   4 -14   4     4453.32     4641.03      125.75 o incl   0.5393E-05  # Theta=16.26
   5 -14   4     3796.10     3632.06      126.20 o incl   0.7600E-05  # Theta=17.07
   6 -14   4      744.37      750.57       49.18 o incl   0.8460E-04  # Theta=17.98
   7 -14   4      140.16      197.71       26.19 o incl   0.4414E-03  # Theta=18.95
   8 -14   4      381.84      602.44       52.83 o incl   0.1157E-03  # Theta=20.00
   9 -14   4      543.33      533.44       93.58 o incl   0.6768E-04  # Theta=21.12
 -14 -13   4      466.08      562.64       31.84 o incl   0.1473E-03  # Theta=22.42
 -13 -13   4       -5.45        0.20       21.24 o incl   0.2145E-02  # Theta=21.19
 -12 -13   4      848.36      903.84       50.11 o incl   0.6913E-04  # Theta=20.02
 -11 -13   4     1957.44     1994.17       68.87 o incl   0.2209E-04  # Theta=18.90
 -10 -13   4     1801.20     1872.98       83.45 o incl   0.2323E-04  # Theta=17.85
  -9 -13   4      305.98      313.74       28.66 o incl   0.2638E-03  # Theta=16.87
  -8 -13   4      867.56      871.90       38.61 o incl   0.7705E-04  # Theta=15.97
  -7 -13   4      704.68      680.63       36.97 o incl   0.1037E-03  # Theta=15.16
  -6 -13   4      687.39      705.67       34.37 o incl   0.1035E-03  # Theta=14.46
  -5 -13   4     2444.87     2484.88       89.13 o incl   0.1504E-04  # Theta=13.88
  -4 -13   4       20.68       16.74       17.88 o incl   0.2169E-02  # Theta=13.44
  -3 -13   4      276.63      267.26       28.62 o incl   0.2997E-03  # Theta=13.14
  -2 -13   4     5016.86     5427.68      133.47 o incl   0.4179E-05  # Theta=13.00
  -1 -13   4      737.68      736.70       44.51 o incl   0.9011E-04  # Theta=13.03
   0 -13   4      107.42       92.56       22.08 o incl   0.7702E-03  # Theta=13.21
   1 -13   4      702.51      646.58       43.43 o incl   0.1012E-03  # Theta=13.55
   2 -13   4       19.21       23.64       22.63 o incl   0.1447E-02  # Theta=14.03
   3 -13   4      226.03      212.09       27.10 o incl   0.3708E-03  # Theta=14.64
   4 -13   4       15.15       22.10       22.32 o incl   0.1520E-02  # Theta=15.37
   5 -13   4     1698.39     1455.79       64.15 o incl   0.3223E-04  # Theta=16.21
   6 -13   4     3298.66     3396.02       98.82 o incl   0.9214E-05  # Theta=17.13
   7 -13   4     2285.51     2257.79       90.09 o incl   0.1711E-04  # Theta=18.13
   8 -13   4       96.66       79.69       24.97 o incl   0.7633E-03  # Theta=19.20
   9 -13   4     2313.01     2428.21      122.15 o incl   0.1422E-04  # Theta=20.33
 -14 -12   4        0.17        9.56       16.45 o incl   0.3175E-02  # Theta=22.05
 -13 -12   4      702.51      590.91       54.29 o incl   0.9673E-04  # Theta=20.79
 -12 -12   4       67.13       43.92       24.17 o incl   0.9980E-03  # Theta=19.58
 -11 -12   4     2715.29     2319.20       85.39 o incl   0.1553E-04  # Theta=18.43
 -10 -12   4     5449.43     4779.05      151.21 o incl   0.4485E-05  # Theta=17.33
  -9 -12   4      107.42      124.39       18.68 o incl   0.7565E-03  # Theta=16.31
  -8 -12   4     2392.49     2087.22       72.14 o incl   0.1886E-04  # Theta=15.36
  -7 -12   4       22.97       29.61       17.67 o incl   0.1903E-02  # Theta=14.50
  -6 -12   4     6506.28     6444.58      158.61 o incl   0.2901E-05  # Theta=13.75
  -5 -12   4      513.21      505.20       35.27 o incl   0.1467E-03  # Theta=13.12
  -4 -12   4     2551.34     2553.16       91.05 o incl   0.1437E-04  # Theta=12.63
  -3 -12   4      755.59      624.53       42.79 o incl   0.1022E-03  # Theta=12.29
  -2 -12   4      125.07       62.68       23.82 o incl   0.8032E-03  # Theta=12.12
  -1 -12   4     3816.32     4041.65      106.29 o incl   0.6967E-05  # Theta=12.12
   0 -12   4       95.86       83.51       39.31 o incl   0.4412E-03  # Theta=12.29
   1 -12   4     1445.23     1390.91       56.07 o incl   0.3702E-04  # Theta=12.62
   2 -12   4      330.83      287.89       28.31 o incl   0.2690E-03  # Theta=13.11
   3 -12   4    10572.78    10286.96      286.43 o incl   0.1169E-05  # Theta=13.74
   4 -12   4      228.50      188.95       26.01 o incl   0.3999E-03  # Theta=14.50
   5 -12   4      192.86      226.34       26.17 o incl   0.3815E-03  # Theta=15.35
   6 -12   4      118.74      107.39       29.46 o incl   0.5570E-03  # Theta=16.30
   7 -12   4     3601.78     3352.46      118.01 o incl   0.8626E-05  # Theta=17.33
   8 -12   4       77.57       78.62       26.70 o incl   0.7341E-03  # Theta=18.42
   9 -12   4     2340.68     2738.85      118.92 o incl   0.1292E-04  # Theta=19.58
  10 -12   4       -3.25        3.86       50.80 o incl   0.3838E-03  # Theta=20.79
 -14 -11   4     1122.92     1321.87       43.93 o incl   0.4571E-04  # Theta=21.72
 -13 -11   4      713.41      796.06       37.20 o incl   0.9069E-04  # Theta=20.43
 -12 -11   4        6.66       28.73       18.61 o incl   0.1968E-02  # Theta=19.19
 -11 -11   4      951.55      867.59       35.38 o incl   0.7556E-04  # Theta=18.00
 -10 -11   4      158.17      121.78       18.55 o incl   0.6770E-03  # Theta=16.86
  -9 -11   4      189.46      178.13       23.68 o incl   0.4693E-03  # Theta=15.78
  -8 -11   4     1320.35     1025.69       53.59 o incl   0.5064E-04  # Theta=14.78
  -7 -11   4      810.61      694.46       34.99 o incl   0.9755E-04  # Theta=13.87
  -6 -11   4     7851.54     7707.24      210.54 o incl   0.2034E-05  # Theta=13.07
  -5 -11   4     2412.57     2533.70       80.49 o incl   0.1522E-04  # Theta=12.38
  -4 -11   4      104.89      104.41       22.66 o incl   0.7180E-03  # Theta=11.84
  -3 -11   4     4585.51     4902.50      116.51 o incl   0.5015E-05  # Theta=11.45
  -2 -11   4      101.56      112.52       23.12 o incl   0.6885E-03  # Theta=11.24
  -1 -11   4      865.15      803.98       38.56 o incl   0.8198E-04  # Theta=11.21
   0 -11   4       44.59       36.37       19.15 o incl   0.1451E-02  # Theta=11.37
   1 -11   4     5413.20     5475.83      138.65 o incl   0.3951E-05  # Theta=11.71
   2 -11   4      845.98     1022.72       45.28 o incl   0.6551E-04  # Theta=12.21
   3 -11   4      663.96      687.45       35.89 o incl   0.1048E-03  # Theta=12.86
   4 -11   4     9730.93    10039.57      266.71 o incl   0.1279E-05  # Theta=13.63
   5 -11   4     5377.09     5119.39      138.18 o incl   0.4275E-05  # Theta=14.52
   6 -11   4      125.07      124.53       22.91 o incl   0.6361E-03  # Theta=15.49
   7 -11   4      433.08      330.12       46.04 o incl   0.1732E-03  # Theta=16.55
   8 -11   4     2723.83     2613.50       94.07 o incl   0.1345E-04  # Theta=17.67
   9 -11   4      872.39     1000.20       43.56 o incl   0.6577E-04  # Theta=18.84
  10 -11   4     2497.82     2197.62      118.75 o incl   0.1518E-04  # Theta=20.07
  11 -11   4       -0.17        3.93       52.53 o incl   0.3596E-03  # Theta=21.35
 -14 -10   4     1084.81      925.96       40.48 o incl   0.6589E-04  # Theta=21.43
 -13 -10   4      931.44      988.14       40.01 o incl   0.6645E-04  # Theta=20.11
 -12 -10   4     2238.75     1756.82       58.15 o incl   0.2408E-04  # Theta=18.84
 -11 -10   4      252.64      282.72       19.53 o incl   0.3370E-03  # Theta=17.60
 -10 -10   4      918.98      886.07       34.77 o incl   0.7576E-04  # Theta=16.43
  -9 -10   4      265.83      245.47       20.04 o incl   0.3697E-03  # Theta=15.31
  -8 -10   4     2204.00     2124.13       65.39 o incl   0.1987E-04  # Theta=14.26
  -7 -10   4     9204.82     8779.79      243.68 o incl   0.1565E-05  # Theta=13.29
  -6 -10   4       41.37       26.82       16.86 o incl   0.1860E-02  # Theta=12.42
  -5 -10   4     6506.28     7166.77      178.44 o incl   0.2526E-05  # Theta=11.68
  -4 -10   4     3770.90     3789.14      100.62 o incl   0.7657E-05  # Theta=11.08
  -3 -10   4       42.43       10.52       21.88 o incl   0.1553E-02  # Theta=10.64
  -2 -10   4       78.30       77.01       21.02 o incl   0.9359E-03  # Theta=10.38
  -1 -10   4     1759.71     1414.59       82.49 o incl   0.2981E-04  # Theta=10.33
   0 -10   4     2150.48     1771.17       68.39 o incl   0.2368E-04  # Theta=10.47
   1 -10   4       67.80       67.04       31.03 o incl   0.6691E-03  # Theta=10.81
   2 -10   4     8330.52     8922.86      194.43 o incl   0.1692E-05  # Theta=11.32
   3 -10   4      545.24      474.79       45.92 o incl   0.1319E-03  # Theta=11.99
   4 -10   4    18542.30    18946.68      479.73 o incl   0.3773E-06  # Theta=12.79
   5 -10   4     3508.96     3364.81      111.63 o incl   0.8781E-05  # Theta=13.70
   6 -10   4    12498.23    12029.26      329.74 o incl   0.8634E-06  # Theta=14.71
   7 -10   4     7288.48     7017.54      174.87 o incl   0.2440E-05  # Theta=15.79
   8 -10   4     3591.95     3527.06      112.94 o incl   0.8254E-05  # Theta=16.94
   9 -10   4     3907.96     4262.44      122.92 o incl   0.6362E-05  # Theta=18.14
  10 -10   4      132.51       96.65       55.65 o incl   0.2500E-03  # Theta=19.39
  11 -10   4      383.44      459.11       48.13 o incl   0.1457E-03  # Theta=20.68
  12 -10   4      330.83      175.46       68.55 o incl   0.1474E-03  # Theta=22.02
 -13  -9   4     5843.39     4975.14      150.31 o incl   0.4138E-05  # Theta=19.84
 -12  -9   4      345.90      335.96       21.33 o incl   0.2667E-03  # Theta=18.53
 -11  -9   4      144.07      137.65       15.73 o incl   0.7002E-03  # Theta=17.26
 -10  -9   4     1501.84     1268.82       44.45 o incl   0.4171E-04  # Theta=16.04
  -9  -9   4      261.84      315.56       19.89 o incl   0.3053E-03  # Theta=14.87
  -8  -9   4     1175.69     1138.97       56.19 o incl   0.4847E-04  # Theta=13.77
  -7  -9   4    14426.78    14767.01      364.11 o incl   0.6150E-06  # Theta=12.75
  -6  -9   4     3775.93     3883.57      110.76 o incl   0.7292E-05  # Theta=11.82
  -5  -9   4      574.32      553.16       29.45 o incl   0.1393E-03  # Theta=11.01
  -4  -9   4    31449.72    33537.71      784.61 o incl   0.1280E-06  # Theta=10.35
  -3  -9   4      248.75      243.70       23.26 o incl   0.3595E-03  # Theta= 9.85
  -2  -9   4     1708.54     2031.27       64.35 o incl   0.2330E-04  # Theta= 9.54
  -1  -9   4      303.12      232.73       29.96 o incl   0.3017E-03  # Theta= 9.45
   0  -9   4     4591.06     3706.53      116.58 o incl   0.6769E-05  # Theta= 9.58
   1  -9   4     1201.11     1098.05       53.95 o incl   0.5054E-04  # Theta= 9.92
   2  -9   4     6773.32     7758.09      161.83 o incl   0.2273E-05  # Theta=10.44
   3  -9   4      378.64      419.69       27.10 o incl   0.2011E-03  # Theta=11.14
   4  -9   4     6368.24     6217.99      222.30 o incl   0.2853E-05  # Theta=11.97
   5  -9   4    13717.34    12520.22      355.05 o incl   0.7702E-06  # Theta=12.91
   6  -9   4      480.34      406.59       30.53 o incl   0.1844E-03  # Theta=13.95
   7  -9   4     3856.91     3931.00      101.77 o incl   0.7220E-05  # Theta=15.06
   8  -9   4     3289.26     3024.01       93.98 o incl   0.1052E-04  # Theta=16.23
   9  -9   4       -1.13        6.54       19.02 o incl   0.2514E-02  # Theta=17.46
  10  -9   4     2173.33     2141.05       80.21 o incl   0.1905E-04  # Theta=18.73
  11  -9   4     1708.54     1631.78      132.08 o incl   0.2096E-04  # Theta=20.05
  12  -9   4      271.20      299.17       59.37 o incl   0.1595E-03  # Theta=21.40
 -13  -8   4        5.65        0.93        4.28 o incl   0.2724E-01  # Theta=19.61
 -12  -8   4     2522.45     2156.71       61.72 o incl   0.1823E-04  # Theta=18.27
 -11  -8   4      798.99      738.18       32.42 o incl   0.9571E-04  # Theta=16.96
 -10  -8   4       88.01       64.69       14.60 o incl   0.1244E-02  # Theta=15.70
  -9  -8   4        5.84       11.89       18.22 o incl   0.2430E-02  # Theta=14.49
  -8  -8   4     6949.77     6636.47      157.10 o incl   0.2710E-05  # Theta=13.34
  -7  -8   4     2588.72     2327.80       79.20 o incl   0.1604E-04  # Theta=12.26
  -6  -8   4    23211.00    24714.93      574.19 o incl   0.2329E-06  # Theta=11.27
  -5  -8   4    13288.92    12912.45      292.79 o incl   0.7792E-06  # Theta=10.40
  -4  -8   4     5638.54     5087.01      135.35 o incl   0.4224E-05  # Theta= 9.66
  -3  -8   4     4776.08     5038.92      118.91 o incl   0.4766E-05  # Theta= 9.09
  -2  -8   4     3641.22     3893.05      108.77 o incl   0.7428E-05  # Theta= 8.73
  -1  -8   4      566.49      679.04       31.20 o incl   0.1175E-03  # Theta= 8.60
   0  -8   4     6342.12     5297.50      215.32 o incl   0.3402E-05  # Theta= 8.70
   1  -8   4      120.53      161.17       21.59 o incl   0.5704E-03  # Theta= 9.04
   2  -8   4      383.44      449.46       32.09 o incl   0.1818E-03  # Theta= 9.58
   3  -8   4    35263.94    36506.69      876.98 o incl   0.1059E-06  # Theta=10.30
   4  -8   4       45.69       13.51       18.83 o incl   0.1838E-02  # Theta=11.16
   5  -8   4      224.80      247.81       20.88 o incl   0.3740E-03  # Theta=12.14
   6  -8   4      416.20      472.86       26.74 o incl   0.1792E-03  # Theta=13.21
   7  -8   4      655.54      662.67       33.56 o incl   0.1111E-03  # Theta=14.36
   8  -8   4     4355.45     4234.28      113.55 o incl   0.6131E-05  # Theta=15.56
   9  -8   4      867.56      879.55       43.44 o incl   0.7403E-04  # Theta=16.81
  10  -8   4      748.85      874.60       38.12 o incl   0.8147E-04  # Theta=18.11
  11  -8   4       18.15       47.93       30.37 o incl   0.8133E-03  # Theta=19.45
  12  -8   4     1460.85     1412.53       78.29 o incl   0.3285E-04  # Theta=20.82
  13  -8   4       27.07       43.81       43.90 o incl   0.4496E-03  # Theta=22.22
 -12  -7   4     1575.76     1251.63       42.28 o incl   0.4162E-04  # Theta=18.05
 -11  -7   4      845.98      630.79       28.60 o incl   0.1072E-03  # Theta=16.72
 -10  -7   4       33.84        4.74       14.30 o incl   0.3163E-02  # Theta=15.42
  -9  -7   4       19.57       23.43       14.14 o incl   0.2677E-02  # Theta=14.17
  -8  -7   4     2937.39     2598.25       88.81 o incl   0.1319E-04  # Theta=12.97
  -7  -7   4      358.20      328.53       24.81 o incl   0.2534E-03  # Theta=11.83
  -6  -7   4     3596.86     3660.35      103.19 o incl   0.8110E-05  # Theta=10.78
  -5  -7   4     9698.63    10467.03      217.86 o incl   0.1253E-05  # Theta= 9.83
  -4  -7   4     1470.26     1493.58       47.12 o incl   0.3585E-04  # Theta= 9.02
  -3  -7   4     8174.22     8456.43      214.82 o incl   0.1784E-05  # Theta= 8.38
  -2  -7   4    11318.41    11959.75      252.78 o incl   0.9611E-06  # Theta= 7.95
  -1  -7   4     1380.56     1386.88       63.93 o incl   0.3672E-04  # Theta= 7.76
   0  -7   4     2154.28     2108.51       60.84 o incl   0.2044E-04  # Theta= 7.84
   1  -7   4     8122.45     7562.99      265.83 o incl   0.1931E-05  # Theta= 8.18
   2  -7   4     1533.76     1454.44       51.34 o incl   0.3540E-04  # Theta= 8.74
   3  -7   4     7407.88     6544.73      176.29 o incl   0.2609E-05  # Theta= 9.49
   4  -7   4        3.87       18.52       18.04 o incl   0.2366E-02  # Theta=10.39
   5  -7   4      853.14      915.31       40.68 o incl   0.7232E-04  # Theta=11.41
   6  -7   4      943.98     1011.60       37.76 o incl   0.6604E-04  # Theta=12.51
   7  -7   4     6147.88     6374.66      147.75 o incl   0.3057E-05  # Theta=13.69
   8  -7   4       33.84       37.29       17.16 o incl   0.1724E-02  # Theta=14.92
   9  -7   4     3918.22     3758.46      102.57 o incl   0.7487E-05  # Theta=16.20
  10  -7   4        9.95        1.16       23.78 o incl   0.1678E-02  # Theta=17.52
  11  -7   4     1044.71     1053.78       45.02 o incl   0.5810E-04  # Theta=18.88
  12  -7   4      964.23     1015.98       58.52 o incl   0.5742E-04  # Theta=20.26
  13  -7   4      347.43      347.97       38.18 o incl   0.2031E-03  # Theta=21.68
  14  -7   4      130.63      114.78       45.89 o incl   0.3211E-03  # Theta=23.12
 -12  -6   4      824.67      687.28       23.53 o incl   0.1042E-03  # Theta=17.89
 -11  -6   4      135.36      162.18       14.30 o incl   0.6512E-03  # Theta=16.53
 -10  -6   4      845.98      755.73       33.36 o incl   0.9000E-04  # Theta=15.20
  -9  -6   4     1832.63     1599.48       49.10 o incl   0.3006E-04  # Theta=13.90
  -8  -6   4     1501.84     1666.54       50.80 o incl   0.3156E-04  # Theta=12.66
  -7  -6   4       49.65       55.03       15.59 o incl   0.1490E-02  # Theta=11.47
  -6  -6   4      938.96      906.95       32.64 o incl   0.7398E-04  # Theta=10.35
  -5  -6   4       38.77       15.46       18.88 o incl   0.1875E-02  # Theta= 9.33
  -4  -6   4     6813.84     6840.76      155.55 o incl   0.2650E-05  # Theta= 8.44
  -3  -6   4       12.70        4.34       15.48 o incl   0.3402E-02  # Theta= 7.71
  -2  -6   4        9.69        3.69       16.84 o incl   0.3055E-02  # Theta= 7.20
  -1  -6   4    22028.16    22323.75      474.25 o incl   0.2794E-06  # Theta= 6.96
   0  -6   4     3841.66     4288.10      137.11 o incl   0.6185E-05  # Theta= 7.01
   1  -6   4     5437.34     5283.82      126.87 o incl   0.4165E-05  # Theta= 7.34
   2  -6   4      855.54      600.76       33.55 o incl   0.1067E-03  # Theta= 7.93
   3  -6   4     1979.25     1868.88       58.32 o incl   0.2406E-04  # Theta= 8.71
   4  -6   4     2551.34     2485.49       82.77 o incl   0.1488E-04  # Theta= 9.65
   5  -6   4     4037.06     4345.46      104.12 o incl   0.6349E-05  # Theta=10.71
   6  -6   4      175.08      193.76       21.68 o incl   0.4775E-03  # Theta=11.85
   7  -6   4      186.09      148.52       22.35 o incl   0.5221E-03  # Theta=13.06
   8  -6   4     4016.26     4037.73      103.85 o incl   0.6821E-05  # Theta=14.32
   9  -6   4      872.39      919.65       41.14 o incl   0.7183E-04  # Theta=15.63
  10  -6   4       78.30       55.63       21.75 o incl   0.1012E-02  # Theta=16.97
  11  -6   4     2219.41     2206.35       65.62 o incl   0.1899E-04  # Theta=18.34
  12  -6   4      199.75      199.19       41.69 o incl   0.2850E-03  # Theta=19.75
  13  -6   4      396.38      384.70       37.52 o incl   0.1859E-03  # Theta=21.18
  14  -6   4      513.21      644.90       40.83 o incl   0.1164E-03  # Theta=22.63
  15  -6   4      103.22      250.83       37.46 o incl   0.3123E-03  # Theta=24.11
 -12  -5   4       18.86       13.02        5.69 o incl   0.6932E-02  # Theta=17.78
 -11  -5   4      146.04      130.97       16.83 o incl   0.6978E-03  # Theta=16.39
 -10  -5   4      213.88      114.92       15.58 o incl   0.6567E-03  # Theta=15.03
  -9  -5   4     1139.45     1157.54       41.48 o incl   0.5265E-04  # Theta=13.70
  -8  -5   4      369.14      533.29       18.89 o incl   0.1816E-03  # Theta=12.41
  -7  -5   4     1501.84     1664.66       44.45 o incl   0.3213E-04  # Theta=11.17
  -6  -5   4       52.58       72.61       17.82 o incl   0.1180E-02  # Theta= 9.99
  -5  -5   4    13900.27    13204.31      299.45 o incl   0.7377E-06  # Theta= 8.90
  -4  -5   4       14.20        3.53       14.20 o incl   0.3922E-02  # Theta= 7.92
  -3  -5   4     5589.43     5840.50      153.13 o incl   0.3566E-05  # Theta= 7.11
  -2  -5   4       27.93       12.61       13.42 o incl   0.3108E-02  # Theta= 6.51
  -1  -5   4     5937.71     6470.13      157.83 o incl   0.3043E-05  # Theta= 6.20
   0  -5   4     4360.86     4840.33      102.80 o incl   0.5317E-05  # Theta= 6.20
   1  -5   4     3205.22     3241.43       83.49 o incl   0.1008E-04  # Theta= 6.53
   2  -5   4    15889.00    16413.08      402.78 o incl   0.5040E-06  # Theta= 7.14
   3  -5   4    13204.05    12716.02      414.24 o incl   0.7493E-06  # Theta= 7.97
   4  -5   4       15.47       15.20       17.40 o incl   0.2370E-02  # Theta= 8.95
   5  -5   4     5110.14     5031.92      122.99 o incl   0.4530E-05  # Theta=10.05
   6  -5   4     4280.08     4006.06      107.20 o incl   0.6562E-05  # Theta=11.23
   7  -5   4     2376.49     2153.81       63.91 o incl   0.1890E-04  # Theta=12.47
   8  -5   4    10040.48    10659.27      262.71 o incl   0.1172E-05  # Theta=13.76
   9  -5   4      304.55      373.21       21.45 o incl   0.2561E-03  # Theta=15.09
  10  -5   4     1463.98     1402.42       47.02 o incl   0.3802E-04  # Theta=16.46
  11  -5   4     1546.62     1607.18       48.33 o incl   0.3257E-04  # Theta=17.85
  12  -5   4       43.50       70.07       14.59 o incl   0.1429E-02  # Theta=19.27
  13  -5   4      197.44      193.29       27.63 o incl   0.4012E-03  # Theta=20.71
  14  -5   4      471.40      598.06       35.58 o incl   0.1336E-03  # Theta=22.17
  15  -5   4      301.70      503.15       27.04 o incl   0.1893E-03  # Theta=23.66
 -12  -4   4     1728.91     1680.27       47.69 o incl   0.2960E-04  # Theta=17.72
 -11  -4   4     1273.15     1255.03       46.77 o incl   0.4518E-04  # Theta=16.31
 -10  -4   4     7038.85     6684.98      178.72 o incl   0.2610E-05  # Theta=14.92
  -9  -4   4      155.09      197.46       15.31 o incl   0.5321E-03  # Theta=13.56
  -8  -4   4     1524.15     1399.23       41.58 o incl   0.3844E-04  # Theta=12.23
  -7  -4   4      853.14      824.11       28.72 o incl   0.8551E-04  # Theta=10.95
  -6  -4   4     2273.78     2341.04       70.32 o incl   0.1740E-04  # Theta= 9.72
  -5  -4   4      370.71      267.35       20.51 o incl   0.3001E-03  # Theta= 8.56
  -4  -4   4     1244.08      865.01       75.14 o incl   0.5109E-04  # Theta= 7.50
  -3  -4   4     3750.80     3306.09       90.32 o incl   0.8993E-05  # Theta= 6.59
  -2  -4   4       14.51        8.68       14.67 o incl   0.3361E-02  # Theta= 5.89
  -1  -4   4     1520.95     1549.81       44.73 o incl   0.3441E-04  # Theta= 5.49
   0  -4   4   116671.65   119626.09     2434.74 o incl   0.1025E-07  # Theta= 5.45
   1  -4   4     2231.00     2538.38       69.66 o incl   0.1613E-04  # Theta= 5.77
   2  -4   4     2004.85     2281.88       55.03 o incl   0.1961E-04  # Theta= 6.41
   3  -4   4     6244.62     6312.27      168.34 o incl   0.2998E-05  # Theta= 7.27
   4  -4   4     6659.17     7079.06      153.78 o incl   0.2573E-05  # Theta= 8.30
   5  -4   4     2622.17     2517.27       79.71 o incl   0.1476E-04  # Theta= 9.44
   6  -4   4    14113.59    15494.35      311.47 o incl   0.6011E-06  # Theta=10.66
   7  -4   4        9.19       21.56       12.92 o incl   0.3363E-02  # Theta=11.94
   8  -4   4      560.66      639.22       25.22 o incl   0.1289E-03  # Theta=13.25
   9  -4   4     7728.60     7853.12      180.07 o incl   0.2051E-05  # Theta=14.61
  10  -4   4      651.35      694.83       27.18 o incl   0.1110E-03  # Theta=15.99
  11  -4   4     6128.62     5796.03      141.11 o incl   0.3451E-05  # Theta=17.39
  12  -4   4      129.70      185.61       15.86 o incl   0.5870E-03  # Theta=18.83
  13  -4   4       13.59       12.79       19.33 o incl   0.2105E-02  # Theta=20.28
  14  -4   4       32.89       32.34       17.86 o incl   0.1742E-02  # Theta=21.75
  15  -4   4     1356.32     1865.59       57.33 o incl   0.2862E-04  # Theta=23.25
 -12  -3   4     1742.57     1346.11       58.14 o incl   0.3455E-04  # Theta=17.71
 -11  -3   4       65.79       50.17       13.29 o incl   0.1614E-02  # Theta=16.28
 -10  -3   4      197.44      124.52       16.12 o incl   0.6518E-03  # Theta=14.87
  -9  -3   4      213.88      258.98       14.38 o incl   0.4081E-03  # Theta=13.49
  -8  -3   4    10188.80     9619.57      223.29 o incl   0.1343E-05  # Theta=12.13
  -7  -3   4     8285.71     8231.53      186.45 o incl   0.1860E-05  # Theta=10.80
  -6  -3   4     1082.11     1285.62       35.04 o incl   0.4976E-04  # Theta= 9.52
  -5  -3   4     1592.06     1455.51       45.77 o incl   0.3568E-04  # Theta= 8.30
  -4  -3   4    12017.49    12300.71      368.25 o incl   0.8422E-06  # Theta= 7.17
  -3  -3   4    13592.88    15150.78      296.12 o incl   0.6320E-06  # Theta= 6.17
  -2  -3   4    14240.41    14571.81      439.97 o incl   0.6045E-06  # Theta= 5.36
  -1  -3   4     2436.78     2214.61       64.71 o incl   0.1809E-04  # Theta= 4.86
   0  -3   4    46643.63    51216.11      990.91 o incl   0.5778E-07  # Theta= 4.75
   1  -3   4     2360.54     2417.33       59.71 o incl   0.1689E-04  # Theta= 5.07
   2  -3   4     2973.02     2733.80       84.88 o incl   0.1256E-04  # Theta= 5.73
   3  -3   4      124.16      105.78       14.61 o incl   0.8822E-03  # Theta= 6.64
   4  -3   4       35.28       28.07       16.06 o incl   0.2045E-02  # Theta= 7.72
   5  -3   4     1543.40     1522.58       45.06 o incl   0.3484E-04  # Theta= 8.90
   6  -3   4     1362.36     1300.11       42.34 o incl   0.4305E-04  # Theta=10.15
   7  -3   4     8211.30     9238.43      185.61 o incl   0.1634E-05  # Theta=11.45
   8  -3   4      698.17      618.75       30.31 o incl   0.1176E-03  # Theta=12.79
   9  -3   4     4205.36     4137.99      116.89 o incl   0.6411E-05  # Theta=14.17
  10  -3   4      407.88      419.73       19.86 o incl   0.2151E-03  # Theta=15.56
  11  -3   4       61.22       54.02       15.39 o incl   0.1448E-02  # Theta=16.98
  12  -3   4      166.52      122.74       17.97 o incl   0.6639E-03  # Theta=18.43
  13  -3   4      215.08      331.79       14.42 o incl   0.3352E-03  # Theta=19.89
  14  -3   4       73.31       72.28        9.82 o incl   0.1472E-02  # Theta=21.37
 -13  -2   4      808.28      585.20       44.26 o incl   0.1024E-03  # Theta=19.22
 -12  -2   4     1082.11     1179.76       29.65 o incl   0.5575E-04  # Theta=17.76
 -11  -2   4     1023.63     1171.17       41.94 o incl   0.5449E-04  # Theta=16.31
 -10  -2   4       91.11       83.07       13.29 o incl   0.1134E-02  # Theta=14.88
  -9  -2   4     9426.24     9018.17      206.82 o incl   0.1529E-05  # Theta=13.48
  -8  -2   4     1305.51     1012.96       38.48 o incl   0.5566E-04  # Theta=12.10
  -7  -2   4     2605.42     2943.80       66.91 o incl   0.1285E-04  # Theta=10.74
  -6  -2   4     6929.29     8324.92      156.86 o incl   0.2073E-05  # Theta= 9.42
  -5  -2   4        7.99       10.31       12.97 o incl   0.4103E-02  # Theta= 8.15
  -4  -2   4      906.60     1047.90       29.60 o incl   0.6729E-04  # Theta= 6.95
  -3  -2   4     4280.08     4323.20      139.36 o incl   0.5823E-05  # Theta= 5.87
  -2  -2   4     1815.13     2020.20       55.85 o incl   0.2333E-04  # Theta= 4.96
  -1  -2   4    23574.40    22685.46      503.19 o incl   0.2609E-06  # Theta= 4.35
   0  -2   4     8495.85     8442.63      188.80 o incl   0.1786E-05  # Theta= 4.16
   1  -2   4       74.71      209.79       14.16 o incl   0.6224E-03  # Theta= 4.45
   2  -2   4      711.22      333.48       28.41 o incl   0.1766E-03  # Theta= 5.13
   3  -2   4     2559.62     2492.29       62.18 o incl   0.1580E-04  # Theta= 6.09
   4  -2   4     4005.89     3654.15      134.83 o incl   0.7190E-05  # Theta= 7.20
   5  -2   4     4105.02     4189.74       94.49 o incl   0.6541E-05  # Theta= 8.42
   6  -2   4      678.82      662.08       29.89 o incl   0.1135E-03  # Theta= 9.70
   7  -2   4     3200.58     3288.23       78.80 o incl   0.9947E-05  # Theta=11.03
   8  -2   4     3108.55     3584.46       77.66 o incl   0.9177E-05  # Theta=12.39
   9  -2   4     2277.68     2415.71       66.47 o incl   0.1714E-04  # Theta=13.78
  10  -2   4     3786.01     3881.29      100.83 o incl   0.7357E-05  # Theta=15.19
  11  -2   4       19.21       36.36       10.77 o incl   0.2817E-02  # Theta=16.62
  12  -2   4     1203.95     1212.74       34.11 o incl   0.5010E-04  # Theta=18.07
  13  -2   4      151.04      241.52        9.06 o incl   0.5000E-03  # Theta=19.54
 -13  -1   4       37.26       46.60        5.00 o incl   0.2736E-02  # Theta=19.33
 -12  -1   4      819.97      848.63       25.81 o incl   0.8573E-04  # Theta=17.86
 -11  -1   4     1595.33     1413.29       49.09 o incl   0.3587E-04  # Theta=16.40
 -10  -1   4      169.71      127.25       13.88 o incl   0.7010E-03  # Theta=14.96
  -9  -1   4      247.46      238.31       18.04 o incl   0.3925E-03  # Theta=13.54
  -8  -1   4     3990.34     4171.11       93.16 o incl   0.6737E-05  # Theta=12.14
  -7  -1   4      121.44      102.42       13.54 o incl   0.9050E-03  # Theta=10.76
  -6  -1   4     1353.30     1414.96       39.18 o incl   0.4029E-04  # Theta= 9.41
  -5  -1   4     2775.39     2625.05       77.69 o incl   0.1377E-04  # Theta= 8.11
  -4  -1   4      696.01      875.38       23.78 o incl   0.9067E-04  # Theta= 6.86
  -3  -1   4     3436.54     3476.91      115.27 o incl   0.8597E-05  # Theta= 5.71
  -2  -1   4     8746.88     9773.20      222.22 o incl   0.1437E-05  # Theta= 4.71
  -1  -1   4    21054.20    21223.74      451.76 o incl   0.3080E-06  # Theta= 3.99
   0  -1   4      502.13      337.76       22.03 o incl   0.2245E-03  # Theta= 3.71
   1  -1   4    39280.17    41424.39      828.15 o incl   0.8591E-07  # Theta= 3.96
   2  -1   4    14318.74    13956.79      352.94 o incl   0.6625E-06  # Theta= 4.66
   3  -1   4     6186.49     5754.33      193.33 o incl   0.3271E-05  # Theta= 5.64
   4  -1   4     3538.14     3966.26       82.85 o incl   0.7629E-05  # Theta= 6.79
   5  -1   4      125.99       19.49       18.39 o incl   0.1283E-02  # Theta= 8.03
   6  -1   4     2693.98     2363.37       63.79 o incl   0.1605E-04  # Theta= 9.33
   7  -1   4     4579.96     4861.41      105.35 o incl   0.5127E-05  # Theta=10.68
   8  -1   4     3242.43     3444.12       88.64 o incl   0.9420E-05  # Theta=12.05
   9  -1   4       18.50       23.34        9.16 o incl   0.4148E-02  # Theta=13.45
  10  -1   4     2732.39     2718.35       94.22 o incl   0.1284E-04  # Theta=14.87
  11  -1   4        8.46       21.65        8.82 o incl   0.4730E-02  # Theta=16.31
  12  -1   4      513.21      866.94       18.56 o incl   0.1035E-03  # Theta=17.76
 -14   0   4       19.94       74.73        5.12 o incl   0.2131E-02  # Theta=20.98
 -13   0   4      145.06      136.60       10.85 o incl   0.7704E-03  # Theta=19.49
 -12   0   4      147.04      117.90       13.91 o incl   0.7833E-03  # Theta=18.00
 -11   0   4        4.36       19.09       10.78 o incl   0.4416E-02  # Theta=16.54
 -10   0   4     3072.11     2794.92       86.28 o incl   0.1200E-04  # Theta=15.09
  -9   0   4     3621.47     3704.80       98.61 o incl   0.7985E-05  # Theta=13.66
  -8   0   4        6.24        9.65       11.06 o incl   0.5366E-02  # Theta=12.25
  -7   0   4     3013.36     2994.41       76.46 o incl   0.1148E-04  # Theta=10.86
  -6   0   4     5491.85     5794.93      145.72 o incl   0.3664E-05  # Theta= 9.50
  -5   0   4       32.89       12.52       12.22 o incl   0.3356E-02  # Theta= 8.17
  -4   0   4      717.79      663.58       26.34 o incl   0.1113E-03  # Theta= 6.90
  -3   0   4     1860.79     2145.24       67.15 o incl   0.2099E-04  # Theta= 5.70
  -2   0   4    15827.09    16402.72      340.15 o incl   0.5167E-06  # Theta= 4.64
  -1   0   4    12434.20    12477.86      264.95 o incl   0.8581E-06  # Theta= 3.83
   0   0   4    41837.40    42627.68      888.20 o incl   0.7879E-07  # Theta= 3.46
   1   0   4    18754.88    20515.94      403.93 o incl   0.3468E-06  # Theta= 3.65
   2   0   4    26104.50    27352.55      781.02 o incl   0.1816E-06  # Theta= 4.33
   3   0   4       10.47       32.14       10.08 o incl   0.3375E-02  # Theta= 5.32
   4   0   4      651.35      654.62       31.37 o incl   0.1136E-03  # Theta= 6.48
   5   0   4     1787.31     1730.34       51.96 o incl   0.2799E-04  # Theta= 7.73
   6   0   4      176.17      246.45       13.05 o incl   0.4512E-03  # Theta= 9.05
   7   0   4      841.22      793.94       26.14 o incl   0.8990E-04  # Theta=10.40
   8   0   4     4016.26     3451.14       88.27 o incl   0.8316E-05  # Theta=11.78
   9   0   4     7080.15     7302.90      179.24 o incl   0.2342E-05  # Theta=13.18
  10   0   4      742.14      970.62       24.55 o incl   0.8027E-04  # Theta=14.61
  11   0   4     1489.17     2043.14       50.59 o incl   0.2560E-04  # Theta=16.05
 -14   1   4      165.46      301.92       13.70 o incl   0.3861E-03  # Theta=21.19
 -13   1   4      473.18      677.11       19.60 o incl   0.1344E-03  # Theta=19.69
 -12   1   4      107.42      121.62       15.28 o incl   0.8222E-03  # Theta=18.20
 -11   1   4       42.96       58.05       15.04 o incl   0.1526E-02  # Theta=16.74
 -10   1   4        0.38        2.24       14.00 o incl   0.4856E-02  # Theta=15.29
  -9   1   4      831.74      931.65       33.08 o incl   0.7638E-04  # Theta=13.86
  -8   1   4     7895.16     8016.96      174.72 o incl   0.1995E-05  # Theta=12.44
  -7   1   4     6732.92     6997.19      154.63 o incl   0.2593E-05  # Theta=11.05
  -6   1   4      124.16      126.08       18.26 o incl   0.7175E-03  # Theta= 9.68
  -5   1   4     2685.48     3179.87       67.93 o incl   0.1153E-04  # Theta= 8.34
  -4   1   4     7563.83     7771.90      242.27 o incl   0.2003E-05  # Theta= 7.06
  -3   1   4    13726.94    13981.38      345.57 o incl   0.6795E-06  # Theta= 5.84
  -2   1   4     9909.55    10053.51      252.84 o incl   0.1275E-05  # Theta= 4.76
  -1   1   4      914.02      922.28       29.72 o incl   0.7508E-04  # Theta= 3.90
   0   1   4     8624.71     9534.14      190.22 o incl   0.1522E-05  # Theta= 3.45
   1   1   4    76236.23    80725.54     1832.38 o incl   0.2250E-07  # Theta= 3.56
   2   1   4     5712.61     7243.50      179.58 o incl   0.2657E-05  # Theta= 4.19
   3   1   4     1405.02     1456.80       36.85 o incl   0.3899E-04  # Theta= 5.15
   4   1   4      610.21      760.73       28.33 o incl   0.1048E-03  # Theta= 6.30
   5   1   4     3770.90     3449.39      100.62 o incl   0.8431E-05  # Theta= 7.54
   6   1   4     1644.80     1579.94       46.52 o incl   0.3217E-04  # Theta= 8.85
   7   1   4     1092.92     1760.92       29.79 o incl   0.3557E-04  # Theta=10.20
   8   1   4      117.85      170.74        8.00 o incl   0.7204E-03  # Theta=11.58
   9   1   4       14.51       80.68        3.12 o incl   0.2060E-02  # Theta=12.98
 -15   2   4       -8.22        2.15        4.93 o incl   0.1737E-01  # Theta=22.96
 -14   2   4     1711.92     1788.04       64.41 o incl   0.2683E-04  # Theta=21.44
 -13   2   4      140.16      139.11       28.13 o incl   0.4972E-03  # Theta=19.94
 -12   2   4      275.27      290.80       17.67 o incl   0.3289E-03  # Theta=18.45
 -11   2   4     2071.43     1944.78       55.93 o incl   0.2286E-04  # Theta=16.99
 -10   2   4      228.50      239.61       17.34 o incl   0.3993E-03  # Theta=15.54
  -9   2   4     1087.51      994.55       40.53 o incl   0.6054E-04  # Theta=14.11
  -8   2   4     8085.57     8681.78      213.65 o incl   0.1748E-05  # Theta=12.70
  -7   2   4    35649.62    35116.79      866.30 o incl   0.1105E-06  # Theta=11.31
  -6   2   4      753.34      591.89       29.23 o incl   0.1162E-03  # Theta= 9.94
  -5   2   4    22541.85    23627.06      479.74 o incl   0.2563E-06  # Theta= 8.62
  -4   2   4     2004.85     1939.33      106.39 o incl   0.1946E-04  # Theta= 7.34
  -3   2   4      320.48      256.88       17.60 o incl   0.3411E-03  # Theta= 6.13
  -2   2   4    81200.87    79546.39     1961.15 o incl   0.2179E-07  # Theta= 5.05
  -1   2   4      162.32      212.08       15.66 o incl   0.5114E-03  # Theta= 4.18
   0   2   4    11776.21    12896.89      257.84 o incl   0.8529E-06  # Theta= 3.69
   1   2   4     4568.88     4154.39      105.22 o incl   0.6166E-05  # Theta= 3.72
   2   2   4    10288.28    12083.37      315.80 o incl   0.9611E-06  # Theta= 4.26
   3   2   4     3407.78     3316.28       76.53 o incl   0.9552E-05  # Theta= 5.15
   4   2   4    14016.42    14446.07      349.20 o incl   0.6446E-06  # Theta= 6.25
   5   2   4     4574.42     4171.39       99.75 o incl   0.6184E-05  # Theta= 7.47
   6   2   4      284.86      312.29       12.45 o incl   0.3278E-03  # Theta= 8.75
   7   2   4     6732.92     6093.29      201.69 o incl   0.2903E-05  # Theta=10.09
   8   2   4     3715.76     3783.57      119.86 o incl   0.7469E-05  # Theta=11.45
 -15   3   4     1971.97     2612.32       72.77 o incl   0.1651E-04  # Theta=23.25
 -14   3   4       49.65      101.69       19.05 o incl   0.9411E-03  # Theta=21.73
 -13   3   4     3322.23     3208.49      118.06 o incl   0.9291E-05  # Theta=20.23
 -12   3   4      460.79      313.51       28.14 o incl   0.2294E-03  # Theta=18.75
 -11   3   4     3801.15     3475.61       95.98 o incl   0.8365E-05  # Theta=17.29
 -10   3   4      118.74      104.56       16.07 o incl   0.8400E-03  # Theta=15.84
  -9   3   4      375.46      387.72       23.81 o incl   0.2211E-03  # Theta=14.42
  -8   3   4     2530.69     2732.02       78.31 o incl   0.1368E-04  # Theta=13.02
  -7   3   4    17736.81    17634.26      381.91 o incl   0.4351E-06  # Theta=11.64
  -6   3   4     2647.41     2795.43       67.45 o incl   0.1356E-04  # Theta=10.29
  -5   3   4     4574.42     3990.69      127.45 o incl   0.6167E-05  # Theta= 8.98
  -4   3   4     5198.37     5735.15      141.77 o incl   0.3829E-05  # Theta= 7.72
  -3   3   4     2396.50     2288.04       60.16 o incl   0.1782E-04  # Theta= 6.54
  -2   3   4       73.31       60.99       15.43 o incl   0.1277E-02  # Theta= 5.49
  -1   3   4    22382.22    24372.95      478.04 o incl   0.2490E-06  # Theta= 4.64
   0   3   4    24335.23    25098.47      511.24 o incl   0.2260E-06  # Theta= 4.14
   1   3   4     4469.74     3900.65      104.07 o incl   0.6631E-05  # Theta= 4.09
   2   3   4    69125.93    73686.73     2046.42 o incl   0.2610E-07  # Theta= 4.53
   3   3   4     7471.48     7836.70      162.89 o incl   0.2145E-05  # Theta= 5.32
   4   3   4    18642.85    18453.34      559.34 o incl   0.3766E-06  # Theta= 6.35
   5   3   4     8541.22     9354.84      212.02 o incl   0.1543E-05  # Theta= 7.51
   6   3   4     4194.74     3548.21       90.21 o incl   0.7837E-05  # Theta= 8.76
   7   3   4     9950.38     7580.71      294.22 o incl   0.1658E-05  # Theta=10.06
 -15   4   4     4084.05     4792.13      141.37 o incl   0.5297E-05  # Theta=23.57
 -14   4   4      419.55      493.96       33.56 o incl   0.1624E-03  # Theta=22.06
 -13   4   4     1212.49     1332.44       59.91 o incl   0.4134E-04  # Theta=20.56
 -12   4   4     1133.93     1172.43       38.63 o incl   0.5329E-04  # Theta=19.09
 -11   4   4       33.84       39.03       15.73 o incl   0.1797E-02  # Theta=17.64
 -10   4   4    10614.94     9687.68      236.36 o incl   0.1292E-05  # Theta=16.20
  -9   4   4      704.68      656.67       30.45 o incl   0.1120E-03  # Theta=14.79
  -8   4   4    13317.27    13207.05      340.38 o incl   0.7456E-06  # Theta=13.40
  -7   4   4     3518.67     3328.38      102.06 o incl   0.9101E-05  # Theta=12.04
  -6   4   4    14191.57    16036.72      361.13 o incl   0.5623E-06  # Theta=10.71
  -5   4   4      226.03      185.14       19.71 o incl   0.4650E-03  # Theta= 9.42
  -4   4   4     2968.55     3399.91       75.89 o incl   0.1003E-04  # Theta= 8.19
  -3   4   4      748.85      720.36       33.63 o incl   0.9778E-04  # Theta= 7.05
  -2   4   4    15043.37    15393.01      371.81 o incl   0.5703E-06  # Theta= 6.04
  -1   4   4      125.99       76.77       14.71 o incl   0.9946E-03  # Theta= 5.23
   0   4   4     6199.38     5662.31      141.92 o incl   0.3528E-05  # Theta= 4.72
   1   4   4      139.20        2.75       14.50 o incl   0.1681E-02  # Theta= 4.63
   2   4   4      476.76      439.01       19.68 o incl   0.1914E-03  # Theta= 4.96
   3   4   4      426.29      575.32       20.30 o incl   0.1594E-03  # Theta= 5.64
   4   4   4      976.99      903.29       38.41 o incl   0.7150E-04  # Theta= 6.58
   5   4   4    14923.02    14534.99      450.39 o incl   0.5869E-06  # Theta= 7.67
   6   4   4      369.14      445.84       17.32 o incl   0.2143E-03  # Theta= 8.86
   7   4   4        4.89        1.16        6.34 o incl   0.1678E-01  # Theta=10.12
 -15   5   4       49.07       61.33       31.57 o incl   0.6830E-03  # Theta=23.94
 -14   5   4     3441.34     3957.82      129.77 o incl   0.7265E-05  # Theta=22.43
 -13   5   4      135.36      123.29       27.64 o incl   0.5371E-03  # Theta=20.94
 -12   5   4     2254.28     2112.21      132.26 o incl   0.1563E-04  # Theta=19.47
 -11   5   4       -3.25        1.31       16.98 o incl   0.3307E-02  # Theta=18.03
 -10   5   4      855.54      906.49       47.93 o incl   0.7086E-04  # Theta=16.61
  -9   5   4     9747.11     9506.58      258.84 o incl   0.1365E-05  # Theta=15.21
  -8   5   4     6559.26     6000.03      152.62 o incl   0.3153E-05  # Theta=13.84
  -7   5   4     2693.98     2799.05       85.05 o incl   0.1290E-04  # Theta=12.50
  -6   5   4     7344.55     7329.77      168.52 o incl   0.2319E-05  # Theta=11.19
  -5   5   4     8862.20     8951.23      200.54 o incl   0.1605E-05  # Theta= 9.94
  -4   5   4      722.19      684.83       30.83 o incl   0.1056E-03  # Theta= 8.75
  -3   5   4     1036.78     1140.70       36.93 o incl   0.5664E-04  # Theta= 7.65
  -2   5   4      480.34      604.92       23.34 o incl   0.1428E-03  # Theta= 6.68
  -1   5   4    42527.32    43330.26     1047.55 o incl   0.7461E-07  # Theta= 5.91
   0   5   4    21821.93    22251.12      472.02 o incl   0.2822E-06  # Theta= 5.41
   1   5   4    27214.78    24758.51      581.19 o incl   0.2103E-06  # Theta= 5.27
   2   5   4       71.22      141.23       13.14 o incl   0.8576E-03  # Theta= 5.52
   3   5   4    18631.66    17378.63      559.17 o incl   0.4016E-06  # Theta= 6.09
   4   5   4     9024.91    10427.99      194.59 o incl   0.1325E-05  # Theta= 6.93
   5   5   4      427.98      233.56       20.34 o incl   0.3045E-03  # Theta= 7.93
   6   5   4      352.02      242.12       18.45 o incl   0.3342E-03  # Theta= 9.06
   7   5   4    11856.36    11226.88      294.40 o incl   0.9826E-06  # Theta=10.27
   8   5   4      107.42      240.63       11.04 o incl   0.5316E-03  # Theta=11.54
 -14   6   4       16.12       19.51       35.52 o incl   0.7129E-03  # Theta=22.84
 -13   6   4      286.25      292.19       34.65 o incl   0.2503E-03  # Theta=21.36
 -12   6   4      614.26      376.72       46.70 o incl   0.1439E-03  # Theta=19.90
 -11   6   4      810.61      832.94       34.99 o incl   0.8298E-04  # Theta=18.47
 -10   6   4     2090.11     2031.47       71.17 o incl   0.2090E-04  # Theta=17.06
  -9   6   4      689.54      632.82       32.27 o incl   0.1133E-03  # Theta=15.68
  -8   6   4     4042.27     3951.92      119.81 o incl   0.6795E-05  # Theta=14.33
  -7   6   4     5287.35     4949.94      148.94 o incl   0.4403E-05  # Theta=13.01
  -6   6   4      352.02      318.31       26.13 o incl   0.2525E-03  # Theta=11.73
  -5   6   4       18.86       32.10       16.01 o incl   0.2109E-02  # Theta=10.51
  -4   6   4     8700.97     8444.24      229.27 o incl   0.1696E-05  # Theta= 9.36
  -3   6   4     1362.36     1368.43       63.51 o incl   0.3734E-04  # Theta= 8.31
  -2   6   4    33456.81    32005.99      824.24 o incl   0.1296E-06  # Theta= 7.39
  -1   6   4     9893.25    10356.62      220.03 o incl   0.1257E-05  # Theta= 6.65
   0   6   4     7829.77     7987.10      173.99 o incl   0.2008E-05  # Theta= 6.17
   1   6   4     8278.25     7905.43      216.18 o incl   0.1902E-05  # Theta= 6.00
   2   6   4     3446.15     3511.98       81.76 o incl   0.8930E-05  # Theta= 6.17
   3   6   4      610.21      766.11       24.29 o incl   0.1077E-03  # Theta= 6.65
   4   6   4    11643.22    11248.88      503.92 o incl   0.8497E-06  # Theta= 7.38
   5   6   4    11370.77    11785.86      288.31 o incl   0.9540E-06  # Theta= 8.30
   6   6   4     8137.22     7562.17      177.38 o incl   0.2093E-05  # Theta= 9.35
   7   6   4     9275.70     8682.32      197.27 o incl   0.1630E-05  # Theta=10.50
   8   6   4     5401.15     4853.57      138.49 o incl   0.4533E-05  # Theta=11.73
 -13   7   4       34.80        7.83       36.25 o incl   0.6926E-03  # Theta=21.81
 -12   7   4      362.87      322.49       39.02 o incl   0.2063E-03  # Theta=20.37
 -11   7   4        8.22       15.32       23.26 o incl   0.1531E-02  # Theta=18.95
 -10   7   4       13.59       31.45       19.03 o incl   0.1733E-02  # Theta=17.55
  -9   7   4     1036.78     1063.78       47.49 o incl   0.5675E-04  # Theta=16.19
  -8   7   4       70.53       71.64       17.89 o incl   0.1108E-02  # Theta=14.86
  -7   7   4       31.50       45.06       16.09 o incl   0.1699E-02  # Theta=13.57
  -6   7   4      326.38      197.05       23.68 o incl   0.3517E-03  # Theta=12.33
  -5   7   4     2436.78     2462.77       68.76 o incl   0.1590E-04  # Theta=11.14
  -4   7   4      502.13      510.29       27.54 o incl   0.1587E-03  # Theta=10.03
  -3   7   4     9958.55     8021.38      228.93 o incl   0.1651E-05  # Theta= 9.02
  -2   7   4      180.55      266.43       19.82 o incl   0.3897E-03  # Theta= 8.14
  -1   7   4    18386.43    16625.95      466.60 o incl   0.4420E-06  # Theta= 7.44
   0   7   4      200.91      124.95       25.55 o incl   0.5123E-03  # Theta= 6.97
   1   7   4     9650.28    10750.88      217.31 o incl   0.1224E-05  # Theta= 6.78
   2   7   4     1071.36     1022.29       34.86 o incl   0.6212E-04  # Theta= 6.89
   3   7   4      698.17      437.26       32.47 o incl   0.1449E-03  # Theta= 7.28
   4   7   4      576.28      653.75       27.54 o incl   0.1244E-03  # Theta= 7.92
   5   7   4      112.57      195.58       14.78 o incl   0.5945E-03  # Theta= 8.75
   6   7   4     4838.57     4716.90      108.28 o incl   0.5172E-05  # Theta= 9.73
   7   7   4        9.19       30.60        9.93 o incl   0.3550E-02  # Theta=10.82
   8   7   4    21328.52    21154.16      454.69 o incl   0.3055E-06  # Theta=11.98
   9   7   4     1241.19     1066.49       34.64 o incl   0.5550E-04  # Theta=13.21
 -13   8   4      778.28      670.82       77.71 o incl   0.6819E-04  # Theta=22.30
 -12   8   4       26.22       13.05       27.27 o incl   0.1137E-02  # Theta=20.87
 -11   8   4     2211.70     2134.41      142.57 o incl   0.1497E-04  # Theta=19.46
 -10   8   4      143.09      142.85       33.32 o incl   0.4192E-03  # Theta=18.09
  -9   8   4       19.21       32.04       18.32 o incl   0.1754E-02  # Theta=16.75
  -8   8   4     1486.01     1380.23       50.53 o incl   0.3827E-04  # Theta=15.44
  -7   8   4     5669.34     5289.09      141.89 o incl   0.4003E-05  # Theta=14.18
  -6   8   4     1601.88     1670.61       62.30 o incl   0.2969E-04  # Theta=12.96
  -5   8   4     4810.12     4812.49      170.47 o incl   0.4687E-05  # Theta=11.81
  -4   8   4      213.88      343.69       22.77 o incl   0.2983E-03  # Theta=10.74
  -3   8   4    20781.65    21466.89      448.82 o incl   0.3054E-06  # Theta= 9.77
  -2   8   4    13411.99    13663.44      341.59 o incl   0.7078E-06  # Theta= 8.93
  -1   8   4      293.22      166.30       26.66 o incl   0.3868E-03  # Theta= 8.26
   0   8   4     1836.14     1866.07       56.17 o incl   0.2517E-04  # Theta= 7.80
   1   8   4     9779.49     8756.49      251.17 o incl   0.1497E-05  # Theta= 7.60
   2   8   4    20218.59    21151.34      431.05 o incl   0.3172E-06  # Theta= 7.65
   3   8   4     2506.02     3469.72      102.54 o incl   0.1013E-04  # Theta= 7.98
   4   8   4     5780.93     7246.71      137.05 o incl   0.2748E-05  # Theta= 8.53
   5   8   4      827.02      944.75       35.34 o incl   0.7413E-04  # Theta= 9.28
   6   8   4      792.05     1135.57       32.28 o incl   0.6381E-04  # Theta=10.18
   7   8   4     2823.07     2248.83       69.65 o incl   0.1620E-04  # Theta=11.20
   8   8   4     5749.82     5335.03      180.17 o incl   0.3745E-05  # Theta=12.31
   9   8   4    15951.03    14040.21      393.21 o incl   0.6058E-06  # Theta=13.49
  10   8   4       41.37       94.56        3.69 o incl   0.1559E-02  # Theta=14.72
 -12   9   4      436.50      445.52       63.33 o incl   0.1155E-03  # Theta=21.41
 -11   9   4     2711.02     2545.67      170.64 o incl   0.1085E-04  # Theta=20.02
 -10   9   4        6.66        4.14       18.82 o incl   0.2548E-02  # Theta=18.66
  -9   9   4       98.28       95.95       21.12 o incl   0.7855E-03  # Theta=17.34
  -8   9   4     1482.85     1459.13       53.64 o incl   0.3521E-04  # Theta=16.06
  -7   9   4       33.84       39.07       17.63 o incl   0.1624E-02  # Theta=14.82
  -6   9   4     6585.83     6459.89      159.58 o incl   0.2871E-05  # Theta=13.64
  -5   9   4    11705.19    11494.43      265.93 o incl   0.9766E-06  # Theta=12.52
  -4   9   4      689.54      731.08       47.33 o incl   0.8998E-04  # Theta=11.49
  -3   9   4     8955.00     8658.25      240.35 o incl   0.1610E-05  # Theta=10.56
  -2   9   4    39069.35    39413.10      971.67 o incl   0.8925E-07  # Theta= 9.75
  -1   9   4      739.91      852.06       40.12 o incl   0.8238E-04  # Theta= 9.11
   0   9   4    12306.62    11884.09      390.83 o incl   0.8518E-06  # Theta= 8.66
   1   9   4      183.86      230.95       24.44 o incl   0.3973E-03  # Theta= 8.44
   2   9   4     9991.28     9078.62      262.07 o incl   0.1415E-05  # Theta= 8.46
   3   9   4     7163.12     6654.62      166.42 o incl   0.2629E-05  # Theta= 8.72
   4   9   4     8986.04     8797.41      201.93 o incl   0.1626E-05  # Theta= 9.20
   5   9   4    11740.67    11891.55      257.45 o incl   0.9431E-06  # Theta= 9.87
   6   9   4      906.60      752.27       32.07 o incl   0.8792E-04  # Theta=10.70
   7   9   4    19755.27    19933.90      426.08 o incl   0.3480E-06  # Theta=11.65
   8   9   4       12.70        6.99       10.22 o incl   0.5802E-02  # Theta=12.70
   9   9   4     1042.06     1285.01       34.38 o incl   0.5080E-04  # Theta=13.82
  10   9   4     1476.55     1613.47       44.08 o incl   0.3361E-04  # Theta=15.02
 -12  10   4      232.23      248.05       56.19 o incl   0.1860E-03  # Theta=21.98
 -11  10   4      394.75      397.47       47.21 o incl   0.1587E-03  # Theta=20.60
 -10  10   4      433.08      306.46       47.74 o incl   0.1733E-03  # Theta=19.27
  -9  10   4      134.40       98.08       26.60 o incl   0.6194E-03  # Theta=17.97
  -8  10   4     1860.79     1888.79       70.69 o incl   0.2377E-04  # Theta=16.71
  -7  10   4      271.20      159.24       25.64 o incl   0.4188E-03  # Theta=15.50
  -6  10   4        7.31       15.99       16.17 o incl   0.2726E-02  # Theta=14.35
  -5  10   4     6186.49     6125.26      173.99 o incl   0.3117E-05  # Theta=13.27
  -4  10   4     8731.57     8470.03      206.71 o incl   0.1722E-05  # Theta=12.27
  -3  10   4      246.17      296.36       24.42 o incl   0.3074E-03  # Theta=11.37
  -2  10   4    11318.41    11882.59      296.36 o incl   0.9467E-06  # Theta=10.60
  -1  10   4    18364.22    17653.02      399.71 o incl   0.4254E-06  # Theta= 9.98
   0  10   4      251.34      267.28       24.68 o incl   0.3271E-03  # Theta= 9.54
   1  10   4    13270.04    13579.94      292.58 o incl   0.7331E-06  # Theta= 9.31
   2  10   4       19.57        9.29       22.11 o incl   0.1699E-02  # Theta= 9.29
   3  10   4     2056.54     1621.08       59.45 o incl   0.2684E-04  # Theta= 9.50
   4  10   4     5443.38     5368.69      132.99 o incl   0.4058E-05  # Theta= 9.92
   5  10   4     6147.88     6200.57      141.33 o incl   0.3183E-05  # Theta=10.51
   6  10   4     1417.34     1363.13       52.44 o incl   0.3911E-04  # Theta=11.27
   7  10   4    12636.00    12383.09      386.82 o incl   0.8015E-06  # Theta=12.15
   8  10   4     5269.49     5185.81      142.74 o incl   0.4249E-05  # Theta=13.14
   9  10   4     3479.90     3375.39       82.16 o incl   0.9297E-05  # Theta=14.22
  10  10   4     3791.05     3459.42      100.89 o incl   0.8353E-05  # Theta=15.36
  11  10   4      726.60      901.07       22.09 o incl   0.8688E-04  # Theta=16.56
 -11  11   4      146.04      122.51       55.45 o incl   0.2398E-03  # Theta=21.22
 -10  11   4      335.32      277.64       45.01 o incl   0.2065E-03  # Theta=19.90
  -9  11   4       50.81       48.12       21.61 o incl   0.1190E-02  # Theta=18.63
  -8  11   4       18.86       17.89       20.99 o incl   0.1748E-02  # Theta=17.39
  -7  11   4       29.69       46.68       23.66 o incl   0.1120E-02  # Theta=16.21
  -6  11   4      335.32      369.95       28.51 o incl   0.2285E-03  # Theta=15.09
  -5  11   4        4.03        1.99       18.58 o incl   0.2730E-02  # Theta=14.04
  -4  11   4     3426.94     3344.10      134.30 o incl   0.8589E-05  # Theta=13.07
  -3  11   4     1158.89     1398.78       64.15 o incl   0.3970E-04  # Theta=12.20
  -2  11   4      304.55      345.91       25.74 o incl   0.2554E-03  # Theta=11.46
  -1  11   4    39150.36    35958.64     1183.43 o incl   0.9492E-07  # Theta=10.86
   0  11   4     8624.71     8342.47      205.44 o incl   0.1762E-05  # Theta=10.43
   1  11   4      307.42      231.07       35.91 o incl   0.2733E-03  # Theta=10.19
   2  11   4     1899.87     2095.26       60.71 o incl   0.2189E-04  # Theta=10.15
   3  11   4    14201.33    15270.41      312.44 o incl   0.6087E-06  # Theta=10.31
   4  11   4     5657.01     5630.69      160.22 o incl   0.3642E-05  # Theta=10.67
   5  11   4      117.85       83.51       17.79 o incl   0.9001E-03  # Theta=11.20
   6  11   4     2093.86     2056.93       67.48 o incl   0.2090E-04  # Theta=11.89
   7  11   4     1559.54     1505.09       48.53 o incl   0.3461E-04  # Theta=12.71
   8  11   4      653.45      570.33       31.42 o incl   0.1269E-03  # Theta=13.64
   9  11   4      269.85      196.24       21.53 o incl   0.4060E-03  # Theta=14.66
  10  11   4     4907.20     4109.54      132.01 o incl   0.5731E-05  # Theta=15.76
  11  11   4       13.59       10.85       12.99 o incl   0.3891E-02  # Theta=16.92
  12  11   4     1284.87     2193.91       41.12 o incl   0.2552E-04  # Theta=18.13
 -10  12   4      817.62      891.08       91.37 o incl   0.5050E-04  # Theta=20.57
  -9  12   4     1899.87     1666.07       99.99 o incl   0.2323E-04  # Theta=19.32
  -8  12   4     2617.98     2584.73       96.42 o incl   0.1393E-04  # Theta=18.11
  -7  12   4      255.25      290.23       27.49 o incl   0.3024E-03  # Theta=16.95
  -6  12   4      268.51      370.00       28.19 o incl   0.2404E-03  # Theta=15.85
  -5  12   4     6493.07     5886.93      191.46 o incl   0.3108E-05  # Theta=14.83
  -4  12   4      310.30      357.43       25.98 o incl   0.2458E-03  # Theta=13.89
  -3  12   4     1763.15     1785.72       58.48 o incl   0.2646E-04  # Theta=13.06
  -2  12   4     1780.39     1865.70       69.14 o incl   0.2439E-04  # Theta=12.34
  -1  12   4     5263.55     4972.77      136.72 o incl   0.4474E-05  # Theta=11.76
   0  12   4       85.72       68.21       19.72 o incl   0.1018E-02  # Theta=11.33
   1  12   4     7239.60     7806.96      174.28 o incl   0.2161E-05  # Theta=11.08
   2  12   4      778.28      835.27       41.14 o incl   0.8170E-04  # Theta=11.02
   3  12   4      923.95      770.90       44.83 o incl   0.7895E-04  # Theta=11.14
   4  12   4    13592.88    13915.02      353.43 o incl   0.6844E-06  # Theta=11.45
   5  12   4      296.03      303.64       22.55 o incl   0.2944E-03  # Theta=11.93
   6  12   4       12.70       12.30       14.60 o incl   0.3179E-02  # Theta=12.56
   7  12   4      198.59      186.89       27.71 o incl   0.4079E-03  # Theta=13.32
   8  12   4      507.65      579.44       29.54 o incl   0.1415E-03  # Theta=14.19
   9  12   4     1442.12     1255.19       62.23 o incl   0.3983E-04  # Theta=15.16
  10  12   4     4189.44     4021.58      100.76 o incl   0.6731E-05  # Theta=16.20
  11  12   4       17.46        2.49       13.69 o incl   0.4049E-02  # Theta=17.32
  12  12   4      409.54      524.42       18.24 o incl   0.1799E-03  # Theta=18.49
 -10  13   4       99.10      100.94       57.09 o incl   0.2443E-03  # Theta=21.27
  -9  13   4     1101.06     1022.20       78.84 o incl   0.4698E-04  # Theta=20.03
  -8  13   4       32.42       11.61       21.46 o incl   0.1650E-02  # Theta=18.84
  -7  13   4     2219.41     2161.07      108.08 o incl   0.1682E-04  # Theta=17.71
  -6  13   4        1.32        7.16       23.96 o incl   0.1652E-02  # Theta=16.64
  -5  13   4        2.55        1.54       20.16 o incl   0.2362E-02  # Theta=15.65
  -4  13   4     1000.18     1064.94       44.05 o incl   0.5881E-04  # Theta=14.74
  -3  13   4      590.13      522.70       33.84 o incl   0.1392E-03  # Theta=13.93
  -2  13   4        6.45       16.65       18.73 o incl   0.2227E-02  # Theta=13.23
  -1  13   4      350.49      305.33       27.61 o incl   0.2554E-03  # Theta=12.66
   0  13   4     1221.07     1149.76       48.67 o incl   0.4935E-04  # Theta=12.25
   1  13   4      108.27      118.23       21.31 o incl   0.7028E-03  # Theta=11.99
   2  13   4    12960.41    13948.07      335.79 o incl   0.7082E-06  # Theta=11.91
   3  13   4      503.97      413.98       33.11 o incl   0.1723E-03  # Theta=12.00
   4  13   4      938.96     1093.13       45.19 o incl   0.5884E-04  # Theta=12.26
   5  13   4     9071.67     8550.23      241.91 o incl   0.1624E-05  # Theta=12.69
   6  13   4     5293.31     4848.08      149.02 o incl   0.4516E-05  # Theta=13.26
   7  13   4     1320.35     1056.54       44.66 o incl   0.5193E-04  # Theta=13.96
   8  13   4     3063.04     3081.99       81.62 o incl   0.1096E-04  # Theta=14.78
   9  13   4        0.00        4.60    59059.76 o incl   0.2867E-09  # Theta=15.70
  10  13   4     1533.76     1594.49       48.13 o incl   0.3297E-04  # Theta=16.69
  11  13   4     2937.39     2641.65       75.49 o incl   0.1335E-04  # Theta=17.77
  12  13   4       11.56        8.64       14.76 o incl   0.3434E-02  # Theta=18.90
  13  13   4     1615.03     2539.83       42.80 o incl   0.1958E-04  # Theta=20.09
  -9  14   4      689.54      617.94       90.36 o incl   0.6350E-04  # Theta=20.77
  -8  14   4      358.20      549.82       43.42 o incl   0.1396E-03  # Theta=19.61
  -7  14   4      386.66      388.08       32.22 o incl   0.2017E-03  # Theta=18.50
  -6  14   4     1997.52     1917.23       69.57 o incl   0.2272E-04  # Theta=17.46
  -5  14   4      979.55     1003.96       46.16 o incl   0.6119E-04  # Theta=16.49
  -4  14   4      769.16      583.96       40.90 o incl   0.1082E-03  # Theta=15.60
  -3  14   4       13.00       42.02       21.27 o incl   0.1418E-02  # Theta=14.81
  -2  14   4       32.89       15.88       22.55 o incl   0.1475E-02  # Theta=14.13
  -1  14   4       -4.03        2.76       25.00 o incl   0.1541E-02  # Theta=13.58
   0  14   4      618.33      602.49       34.63 o incl   0.1217E-03  # Theta=13.17
   1  14   4      347.43      313.38       32.07 o incl   0.2368E-03  # Theta=12.91
   2  14   4     1756.28     1638.23       58.37 o incl   0.2910E-04  # Theta=12.81
   3  14   4     8203.88     8957.91      230.05 o incl   0.1643E-05  # Theta=12.87
   4  14   4      248.75      291.61       27.14 o incl   0.2987E-03  # Theta=13.09
   5  14   4     3053.97     3250.30       99.61 o incl   0.1003E-04  # Theta=13.47
   6  14   4     4242.64     4536.84      112.07 o incl   0.5767E-05  # Theta=13.99
   7  14   4      824.67      787.38       35.29 o incl   0.8718E-04  # Theta=14.65
   8  14   4       60.58       70.68       20.41 o incl   0.1041E-02  # Theta=15.41
   9  14   4     1899.87     1624.21       67.85 o incl   0.2721E-04  # Theta=16.27
  10  14   4      474.97      516.98       25.00 o incl   0.1647E-03  # Theta=17.23
  11  14   4     6122.21     5818.85      141.04 o incl   0.3438E-05  # Theta=18.25
  12  14   4      706.86      619.41       37.03 o incl   0.1106E-03  # Theta=19.35
  13  14   4      469.63      688.21       42.61 o incl   0.1117E-03  # Theta=20.50
  -8  15   4      464.32      469.23       60.03 o incl   0.1167E-03  # Theta=20.39
  -7  15   4      131.57      127.03       27.25 o incl   0.5372E-03  # Theta=19.31
  -6  15   4      136.31      117.68       25.83 o incl   0.5892E-03  # Theta=18.29
  -5  15   4      516.93      468.61       37.26 o incl   0.1516E-03  # Theta=17.34
  -4  15   4      997.59      886.91       46.58 o incl   0.6796E-04  # Theta=16.48
  -3  15   4     1644.80     1543.32       63.13 o incl   0.3098E-04  # Theta=15.71
  -2  15   4        0.97        1.75       23.04 o incl   0.1844E-02  # Theta=15.05
  -1  15   4       16.12       19.70       27.63 o incl   0.1096E-02  # Theta=14.51
   0  15   4      116.08      122.43       27.36 o incl   0.5649E-03  # Theta=14.10
   1  15   4     4987.88     4949.28      133.09 o incl   0.4658E-05  # Theta=13.83
   2  15   4      148.03      108.17       25.92 o incl   0.5944E-03  # Theta=13.72
   3  15   4     3725.75     3600.50      105.02 o incl   0.8036E-05  # Theta=13.75
   4  15   4     2328.80     2344.19       83.03 o incl   0.1669E-04  # Theta=13.94
   5  15   4      926.44     1018.97       47.38 o incl   0.6212E-04  # Theta=14.28
   6  15   4       25.39        4.12       18.16 o incl   0.2400E-02  # Theta=14.76
   7  15   4     1935.75     1970.08       61.28 o incl   0.2301E-04  # Theta=15.36
   8  15   4      335.32      368.28       25.51 o incl   0.2377E-03  # Theta=16.07
   9  15   4     1244.08     1239.47       46.24 o incl   0.4647E-04  # Theta=16.89
  10  15   4      576.28      448.17       33.44 o incl   0.1565E-03  # Theta=17.80
  11  15   4       76.14      117.20       17.16 o incl   0.8736E-03  # Theta=18.78
  12  15   4     2818.72     3139.49      156.60 o incl   0.9355E-05  # Theta=19.83
  13  15   4       21.81       61.02       31.38 o incl   0.7324E-03  # Theta=20.95
  14  15   4      180.55      264.03       17.61 o incl   0.4047E-03  # Theta=22.12
  -8  16   4       14.20        9.37       54.35 o incl   0.3289E-03  # Theta=21.20
  -7  16   4      165.46      120.58       28.46 o incl   0.5093E-03  # Theta=20.14
  -6  16   4      649.27      662.02       41.75 o incl   0.1056E-03  # Theta=19.14
  -5  16   4     1601.88     1759.32       72.14 o incl   0.2661E-04  # Theta=18.21
  -4  16   4       16.45        5.33       25.92 o incl   0.1341E-02  # Theta=17.37
  -3  16   4       19.21       32.12       28.37 o incl   0.9751E-03  # Theta=16.62
  -2  16   4       17.46       39.08       23.62 o incl   0.1240E-02  # Theta=15.97
  -1  16   4       80.49       68.99       23.52 o incl   0.8665E-03  # Theta=15.44
   0  16   4      -13.29        0.01       24.49 o incl   0.1422E-02  # Theta=15.04
   1  16   4       85.72       67.74       29.58 o incl   0.6764E-03  # Theta=14.76
   2  16   4      165.46      161.06       25.29 o incl   0.4910E-03  # Theta=14.64
   3  16   4     2875.55     2705.23       87.87 o incl   0.1279E-04  # Theta=14.65
   4  16   4     1114.70     1092.46       46.50 o incl   0.5438E-04  # Theta=14.81
   5  16   4       95.86       63.63       21.66 o incl   0.9277E-03  # Theta=15.11
   6  16   4      396.38      332.14       34.26 o incl   0.2133E-03  # Theta=15.54
   7  16   4      798.99      758.87       37.05 o incl   0.8970E-04  # Theta=16.10
   8  16   4      137.27      118.32       24.00 o incl   0.6124E-03  # Theta=16.77
   9  16   4      624.46      629.08       38.90 o incl   0.1134E-03  # Theta=17.54
  10  16   4     2150.48     1899.64      125.38 o incl   0.1769E-04  # Theta=18.40
  11  16   4       15.47       15.80       25.13 o incl   0.1334E-02  # Theta=19.34
  12  16   4       72.61       99.94       27.23 o incl   0.6724E-03  # Theta=20.36
  13  16   4      855.54     1242.10       50.33 o incl   0.5271E-04  # Theta=21.44
  14  16   4        1.13       17.39       19.46 o incl   0.2118E-02  # Theta=22.57
  -7  17   4       42.43       69.63       53.37 o incl   0.3000E-03  # Theta=20.98
  -6  17   4     2231.00     2228.01       96.75 o incl   0.1709E-04  # Theta=20.00
  -5  17   4       30.59       41.60       29.45 o incl   0.8648E-03  # Theta=19.10
  -4  17   4      678.82      691.30       49.10 o incl   0.9478E-04  # Theta=18.27
  -3  17   4      174.00      240.51       37.83 o incl   0.2897E-03  # Theta=17.54
  -2  17   4      192.86      198.67       33.00 o incl   0.3523E-03  # Theta=16.91
  -1  17   4       74.71       96.66       24.79 o incl   0.7424E-03  # Theta=16.38
   0  17   4       48.50       25.34       27.96 o incl   0.9642E-03  # Theta=15.98
   1  17   4      150.03      103.43       26.09 o incl   0.5881E-03  # Theta=15.71
   2  17   4     1420.42     1435.95       58.67 o incl   0.3632E-04  # Theta=15.56
   3  17   4       -8.94        5.81       20.83 o incl   0.2057E-02  # Theta=15.56
   4  17   4     1549.85     1422.96       58.06 o incl   0.3517E-04  # Theta=15.69
   5  17   4      217.49      256.06       31.42 o incl   0.3099E-03  # Theta=15.96
   6  17   4      744.37      717.95       40.24 o incl   0.9438E-04  # Theta=16.35
   7  17   4      172.92      171.47       26.93 o incl   0.4475E-03  # Theta=16.87
   8  17   4     1101.06     1224.10       46.22 o incl   0.4959E-04  # Theta=17.50
   9  17   4      419.55      419.77       33.56 o incl   0.1823E-03  # Theta=18.22
  10  17   4        2.55        2.02       29.45 o incl   0.1128E-02  # Theta=19.04
  11  17   4      670.31      845.90       53.03 o incl   0.7851E-04  # Theta=19.94
  12  17   4      273.91      310.54       36.61 o incl   0.2381E-03  # Theta=20.92
  13  17   4       25.80      104.19       25.80 o incl   0.7640E-03  # Theta=21.96
  14  17   4        0.17       11.30       23.09 o incl   0.1692E-02  # Theta=23.06
  -6  18   4       93.47       89.40       30.89 o incl   0.5849E-03  # Theta=20.88
  -5  18   4     1279.00     1179.43       70.32 o incl   0.4210E-04  # Theta=19.99
  -4  18   4      566.49      566.73       78.00 o incl   0.7974E-04  # Theta=19.19
  -3  18   4      293.22      320.33       33.67 o incl   0.2447E-03  # Theta=18.47
  -2  18   4        9.69        4.43       23.98 o incl   0.1617E-02  # Theta=17.85
  -1  18   4      478.55      427.46       37.64 o incl   0.1638E-03  # Theta=17.33
   0  18   4      -26.64        3.03       23.26 o incl   0.1598E-02  # Theta=16.93
   1  18   4      500.30      602.21       42.15 o incl   0.1219E-03  # Theta=16.65
   2  18   4      700.34      748.92       84.56 o incl   0.6151E-04  # Theta=16.50
   3  18   4      137.27       99.49       25.92 o incl   0.6190E-03  # Theta=16.48
   4  18   4     2995.40     2985.16       94.17 o incl   0.1118E-04  # Theta=16.59
   5  18   4      794.36      738.84       48.49 o incl   0.8476E-04  # Theta=16.82
   6  18   4      796.67      714.27       48.56 o incl   0.8632E-04  # Theta=17.18
   7  18   4     1585.53     1582.78       84.82 o incl   0.2824E-04  # Theta=17.66
   8  18   4     2254.28     2134.22       73.91 o incl   0.1901E-04  # Theta=18.25
   9  18   4      105.73      144.09       21.06 o incl   0.6423E-03  # Theta=18.93
  10  18   4        0.48        1.07       28.53 o incl   0.1219E-02  # Theta=19.71
  11  18   4      101.56      171.08       33.85 o incl   0.4112E-03  # Theta=20.57
  12  18   4      158.17      191.41       34.00 o incl   0.3648E-03  # Theta=21.51
  13  18   4        2.96       16.75       36.93 o incl   0.6878E-03  # Theta=22.51
  14  18   4       48.50       69.97       37.09 o incl   0.5327E-03  # Theta=23.58
  15  18   4      163.36      175.26       36.65 o incl   0.3527E-03  # Theta=24.71
  -5  19   4      205.58      121.65       32.89 o incl   0.4247E-03  # Theta=20.91
  -4  19   4       26.64       62.80       26.22 o incl   0.9215E-03  # Theta=20.12
  -3  19   4      606.16      599.61       42.36 o incl   0.1142E-03  # Theta=19.41
  -2  19   4      594.12      633.43       41.94 o incl   0.1109E-03  # Theta=18.80
  -1  19   4     2400.51     2348.22       84.30 o incl   0.1638E-04  # Theta=18.29
   0  19   4      256.56      304.88       32.81 o incl   0.2617E-03  # Theta=17.89
   1  19   4      438.21      451.13       36.02 o incl   0.1673E-03  # Theta=17.61
   2  19   4      117.85      135.97       30.24 o incl   0.4956E-03  # Theta=17.45
   3  19   4      394.75      406.05       47.21 o incl   0.1577E-03  # Theta=17.41
   4  19   4     2400.51     2224.22       80.28 o incl   0.1740E-04  # Theta=17.50
   5  19   4       82.71      175.31       29.06 o incl   0.4790E-03  # Theta=17.70
   6  19   4      313.19      319.91       30.45 o incl   0.2477E-03  # Theta=18.03
   7  19   4     1229.67     1211.29       51.72 o incl   0.4653E-04  # Theta=18.47
   8  19   4     1770.04     1615.73       65.49 o incl   0.2865E-04  # Theta=19.02
   9  19   4       33.36        5.52       32.65 o incl   0.8471E-03  # Theta=19.67
  10  19   4       41.89       71.20       31.82 o incl   0.6612E-03  # Theta=20.41
  11  19   4       77.57       85.52       49.07 o incl   0.3229E-03  # Theta=21.23
  12  19   4      267.17      400.46       50.89 o incl   0.1632E-03  # Theta=22.13
  -5  20   4     1299.59     1263.55       70.89 o incl   0.3960E-04  # Theta=21.83
  -4  20   4       81.96       66.84       28.19 o incl   0.7208E-03  # Theta=21.05
  -3  20   4     1136.69      936.06       58.01 o incl   0.5758E-04  # Theta=20.36
  -2  20   4      455.53      517.94       45.47 o incl   0.1348E-03  # Theta=19.76
  -1  20   4       27.50       17.18       30.50 o incl   0.9175E-03  # Theta=19.26
   0  20   4     3806.20     3794.45      131.42 o incl   0.7177E-05  # Theta=18.86
   1  20   4      489.36      403.89       43.50 o incl   0.1560E-03  # Theta=18.57
   2  20   4       -4.36        0.46       24.82 o incl   0.1587E-02  # Theta=18.40
   3  20   4      142.11      151.92       32.23 o incl   0.4329E-03  # Theta=18.35
   4  20   4      -10.47        2.49       33.41 o incl   0.8651E-03  # Theta=18.41
   5  20   4      124.16       97.98       25.56 o incl   0.6472E-03  # Theta=18.60
   6  20   4     3072.11     3155.85       95.36 o incl   0.1043E-04  # Theta=18.90
   7  20   4     1218.21     1022.23       62.91 o incl   0.5029E-04  # Theta=19.30
   8  20   4      877.24      732.65       70.37 o incl   0.6734E-04  # Theta=19.82
   9  20   4     1246.97     1057.22       81.01 o incl   0.4310E-04  # Theta=20.43
  10  20   4      216.29      222.26       57.84 o incl   0.1873E-03  # Theta=21.13
  -4  21   4     1181.31     1214.16       67.58 o incl   0.4325E-04  # Theta=22.00
  -3  21   4       28.36       39.22       27.49 o incl   0.9573E-03  # Theta=21.32
  -2  21   4     2344.64     2098.16       99.18 o incl   0.1739E-04  # Theta=20.73
  -1  21   4        0.81        1.65       29.54 o incl   0.1130E-02  # Theta=20.23
   0  21   4     2981.96     2780.17      116.33 o incl   0.1142E-04  # Theta=19.83
   1  21   4      549.08      518.03       48.00 o incl   0.1227E-03  # Theta=19.54
   2  21   4      241.06      221.41       31.80 o incl   0.3231E-03  # Theta=19.36
   3  21   4      -21.43        1.21       25.79 o incl   0.1376E-02  # Theta=19.30
   4  21   4        3.25       11.48       23.92 o incl   0.1561E-02  # Theta=19.34
   5  21   4       81.22      116.62       25.84 o incl   0.6480E-03  # Theta=19.50
   6  21   4      427.98      434.24       35.59 o incl   0.1733E-03  # Theta=19.78
   7  21   4      118.74      138.66       41.07 o incl   0.3557E-03  # Theta=20.15
   8  21   4      293.22      411.87       65.94 o incl   0.1236E-03  # Theta=20.63
   9  21   4      126.91      195.27       53.53 o incl   0.2277E-03  # Theta=21.21
  -3  22   4      335.32      358.40       43.51 o incl   0.1860E-03  # Theta=22.29
  -2  22   4      143.09      118.60       36.26 o incl   0.4193E-03  # Theta=21.71
  -1  22   4     1836.14     1489.91       87.77 o incl   0.2750E-04  # Theta=21.21
   0  22   4       81.22       67.83       34.71 o incl   0.5541E-03  # Theta=20.82
   1  22   4     1420.42     1306.83       74.11 o incl   0.3659E-04  # Theta=20.52
   2  22   4      243.61      232.97       31.97 o incl   0.3130E-03  # Theta=20.33
   3  22   4        1.22        2.18       24.38 o incl   0.1645E-02  # Theta=20.26
   4  22   4      916.50      842.90       59.53 o incl   0.6651E-04  # Theta=20.29
   5  22   4      326.38      260.71       34.04 o incl   0.2616E-03  # Theta=20.42
   6  22   4      229.74      248.22       63.33 o incl   0.1600E-03  # Theta=20.67
   7  22   4      691.69      795.91       92.66 o incl   0.5497E-04  # Theta=21.02
  -3  23   4       51.98       27.91       37.81 o incl   0.5841E-03  # Theta=23.27
  -2  23   4      207.93      213.87       41.35 o incl   0.2769E-03  # Theta=22.69
  -1  23   4      139.20      131.03       30.93 o incl   0.4769E-03  # Theta=22.20
   0  23   4       24.17       14.12       27.79 o incl   0.1101E-02  # Theta=21.81
   1  23   4      367.56      299.08       43.98 o incl   0.1985E-03  # Theta=21.51
   2  23   4       60.58       57.58       33.16 o incl   0.6342E-03  # Theta=21.31
   3  23   4       30.13       49.84       25.64 o incl   0.9940E-03  # Theta=21.22
   4  23   4      134.40       80.92       37.04 o incl   0.4572E-03  # Theta=21.24
   5  23   4       92.68      106.55       52.85 o incl   0.2746E-03  # Theta=21.36
  -2  24   4       65.79       20.38       43.20 o incl   0.4666E-03  # Theta=23.69
  -1  24   4       45.14       33.34       33.03 o incl   0.7269E-03  # Theta=23.20
   0  24   4       31.96       14.87       28.25 o incl   0.1047E-02  # Theta=22.80
   1  24   4      845.98      987.29       61.96 o incl   0.5968E-04  # Theta=22.50
   2  24   4      149.03      169.85       35.01 o incl   0.3772E-03  # Theta=22.30
   3  24   4       56.20       54.69       31.33 o incl   0.7003E-03  # Theta=22.20
  -2  25   4      353.56      275.75       73.95 o incl   0.1195E-03  # Theta=24.69
  -1  25   4      362.87      359.40       73.35 o incl   0.1112E-03  # Theta=24.21
   0  25   4      -24.57        0.77       38.99 o incl   0.6296E-03  # Theta=23.81
   1  25   4      634.73      455.87       66.05 o incl   0.9948E-04  # Theta=23.50
   2  25   4     2440.82     2162.09      125.48 o incl   0.1524E-04  # Theta=23.30
   1  26   4      -14.51        0.32       54.63 o incl   0.3308E-03  # Theta=24.52
  -1 -25   5      726.60      735.05      110.43 o incl   0.4698E-04  # Theta=24.90
  -2 -24   5      422.91      341.49       57.29 o incl   0.1433E-03  # Theta=23.73
  -1 -24   5      330.83      237.25       56.63 o incl   0.1754E-03  # Theta=23.89
   0 -24   5     1206.79     1138.48      142.31 o incl   0.2641E-04  # Theta=24.14
   1 -24   5      161.27      301.32       64.51 o incl   0.1530E-03  # Theta=24.48
  -3 -23   5      528.16      498.91       62.14 o incl   0.1063E-03  # Theta=22.70
  -2 -23   5      199.75      206.19       39.37 o incl   0.2959E-03  # Theta=22.75
  -1 -23   5      511.35      424.93       51.88 o incl   0.1335E-03  # Theta=22.89
   0 -23   5      735.46      755.38       59.99 o incl   0.7680E-04  # Theta=23.14
   1 -23   5      661.85      719.51       56.91 o incl   0.8535E-04  # Theta=23.48
   2 -23   5       22.19       24.98       40.14 o incl   0.5582E-03  # Theta=23.91
  -4 -22   5      522.53      449.21       50.57 o incl   0.1310E-03  # Theta=21.80
  -3 -22   5      364.43      300.48       45.36 o incl   0.1940E-03  # Theta=21.73
  -2 -22   5      715.60      654.56       50.41 o incl   0.9335E-04  # Theta=21.77
  -1 -22   5      204.41      167.11       33.97 o incl   0.3626E-03  # Theta=21.91
   0 -22   5      545.24      542.19       45.92 o incl   0.1222E-03  # Theta=22.15
   1 -22   5      691.69      678.69       49.56 o incl   0.9323E-04  # Theta=22.48
   2 -22   5       39.28       12.05       32.87 o incl   0.8038E-03  # Theta=22.92
   3 -22   5      125.99      244.16       43.22 o incl   0.2694E-03  # Theta=23.44
  -6 -21   5      618.33      868.41       97.79 o incl   0.5129E-04  # Theta=21.35
  -5 -21   5       -0.24       58.02       34.60 o incl   0.6616E-03  # Theta=21.05
  -4 -21   5      326.38      353.28       44.40 o incl   0.1845E-03  # Theta=20.86
  -3 -21   5     1164.48     1146.42       58.71 o incl   0.4747E-04  # Theta=20.78
  -2 -21   5      195.14      235.53       33.19 o incl   0.3211E-03  # Theta=20.80
  -1 -21   5        4.54        1.57       28.10 o incl   0.1237E-02  # Theta=20.93
   0 -21   5      369.14      284.59       39.35 o incl   0.2195E-03  # Theta=21.16
   1 -21   5      500.30      525.42       43.98 o incl   0.1316E-03  # Theta=21.50
   2 -21   5       47.93       30.20       35.74 o incl   0.6423E-03  # Theta=21.93
   3 -21   5      406.23      404.46       47.89 o incl   0.1557E-03  # Theta=22.46
  -7 -20   5      836.47      923.30      109.00 o incl   0.4181E-04  # Theta=20.89
  -6 -20   5      200.91      245.77       31.36 o incl   0.3195E-03  # Theta=20.47
  -5 -20   5       -1.13        8.14       26.09 o incl   0.1377E-02  # Theta=20.15
  -4 -20   5      164.41      133.20       36.77 o incl   0.3841E-03  # Theta=19.93
  -3 -20   5      502.13      462.42       40.39 o incl   0.1502E-03  # Theta=19.83
  -2 -20   5      502.13      417.97       40.39 o incl   0.1608E-03  # Theta=19.84
  -1 -20   5      267.17      302.48       40.18 o incl   0.2277E-03  # Theta=19.96
   0 -20   5      175.08      204.52       39.03 o incl   0.3080E-03  # Theta=20.18
   1 -20   5      230.99      201.85       34.87 o incl   0.3191E-03  # Theta=20.52
   2 -20   5       43.50       63.55       31.34 o incl   0.6942E-03  # Theta=20.96
   3 -20   5      183.86      140.82       33.33 o incl   0.4081E-03  # Theta=21.49
   4 -20   5      373.87      410.77       44.36 o incl   0.1643E-03  # Theta=22.11
  -9 -19   5      941.47     1102.39      115.64 o incl   0.3521E-04  # Theta=21.26
  -8 -19   5      -14.83       30.31       48.90 o incl   0.3874E-03  # Theta=20.61
  -7 -19   5      782.86      572.04       71.06 o incl   0.7902E-04  # Theta=20.06
  -6 -19   5      103.22       89.06       27.47 o incl   0.6528E-03  # Theta=19.61
  -5 -19   5      869.97      699.42       48.33 o incl   0.8539E-04  # Theta=19.26
  -4 -19   5       34.80        8.16       25.62 o incl   0.1269E-02  # Theta=19.02
  -3 -19   5     1698.39     1603.24       70.91 o incl   0.2920E-04  # Theta=18.90
  -2 -19   5      160.24      219.91       35.26 o incl   0.3261E-03  # Theta=18.89
  -1 -19   5       14.83       17.19       25.56 o incl   0.1295E-02  # Theta=18.99
   0 -19   5     1695.02     1686.68       80.96 o incl   0.2646E-04  # Theta=19.22
   1 -19   5      134.40      166.44       30.40 o incl   0.4365E-03  # Theta=19.55
   2 -19   5       -2.55        9.83       25.92 o incl   0.1369E-02  # Theta=19.99
   3 -19   5      -10.21        0.28       27.49 o incl   0.1277E-02  # Theta=20.53
   4 -19   5      320.48      354.76       35.20 o incl   0.2173E-03  # Theta=21.16
 -10 -18   5      162.32       94.04       60.54 o incl   0.2159E-03  # Theta=21.29
  -9 -18   5      160.24      269.26       63.26 o incl   0.1627E-03  # Theta=20.52
  -8 -18   5      606.16      566.35       62.53 o incl   0.9508E-04  # Theta=19.84
  -7 -18   5      316.10      371.96       32.05 o incl   0.2186E-03  # Theta=19.25
  -6 -18   5       44.59       40.62       24.07 o incl   0.1112E-02  # Theta=18.76
  -5 -18   5      296.03      256.52       32.42 o incl   0.2815E-03  # Theta=18.38
  -4 -18   5     1021.01     1069.03       60.21 o incl   0.5312E-04  # Theta=18.12
  -3 -18   5       84.20       96.60       27.82 o incl   0.6512E-03  # Theta=17.97
  -2 -18   5     1595.33     1537.44       78.54 o incl   0.2943E-04  # Theta=17.95
  -1 -18   5     2626.37     2299.98       88.18 o incl   0.1580E-04  # Theta=18.04
   0 -18   5     2173.33     2076.78       80.21 o incl   0.1954E-04  # Theta=18.26
   1 -18   5      323.42      309.00       39.78 o incl   0.2163E-03  # Theta=18.59
   2 -18   5     2139.09     2111.47       79.58 o incl   0.1948E-04  # Theta=19.03
   3 -18   5      450.30      285.83       38.25 o incl   0.2071E-03  # Theta=19.57
   4 -18   5       31.04       27.58       26.02 o incl   0.1105E-02  # Theta=20.22
   5 -18   5      884.53      837.90       58.48 o incl   0.6790E-04  # Theta=20.95
 -10 -17   5     1128.42     1051.71       74.31 o incl   0.4714E-04  # Theta=20.61
  -9 -17   5      771.44      561.30       63.72 o incl   0.8709E-04  # Theta=19.80
  -8 -17   5     1031.51     1053.38       71.05 o incl   0.4993E-04  # Theta=19.08
  -7 -17   5      -13.90        0.54       24.43 o incl   0.1572E-02  # Theta=18.46
  -6 -17   5       84.96      111.48       28.70 o incl   0.5990E-03  # Theta=17.93
  -5 -17   5       96.66      111.65       26.58 o incl   0.6209E-03  # Theta=17.52
  -4 -17   5      412.86      336.37       39.95 o incl   0.1899E-03  # Theta=17.23
  -3 -17   5      172.92      224.38       33.40 o incl   0.3341E-03  # Theta=17.06
  -2 -17   5     3145.20     3043.23      101.09 o incl   0.1054E-04  # Theta=17.01
  -1 -17   5      294.63      300.19       33.75 o incl   0.2506E-03  # Theta=17.10
   0 -17   5       11.56        0.80       24.52 o incl   0.1575E-02  # Theta=17.30
   1 -17   5      417.87      387.66       36.85 o incl   0.1827E-03  # Theta=17.63
   2 -17   5      404.58      345.14       41.20 o incl   0.1870E-03  # Theta=18.08
   3 -17   5     1128.42     1107.86       63.30 o incl   0.4869E-04  # Theta=18.63
   4 -17   5       38.77       70.72       38.26 o incl   0.5140E-03  # Theta=19.29
   5 -17   5        2.96        5.81       25.09 o incl   0.1496E-02  # Theta=20.03
   6 -17   5     2227.14     2032.91      119.86 o incl   0.1703E-04  # Theta=20.86
 -12 -16   5      215.08      255.87       55.27 o incl   0.1902E-03  # Theta=21.87
 -11 -16   5     1018.40      887.72       70.59 o incl   0.5647E-04  # Theta=20.88
 -10 -16   5     1350.29     1091.14       78.28 o incl   0.4125E-04  # Theta=19.95
  -9 -16   5      478.55      501.70       34.05 o incl   0.1528E-03  # Theta=19.11
  -8 -16   5      212.69      161.78       27.48 o incl   0.4261E-03  # Theta=18.35
  -7 -16   5      187.21      213.11       30.27 o incl   0.3650E-03  # Theta=17.69
  -6 -16   5       97.47       89.87       29.12 o incl   0.6225E-03  # Theta=17.13
  -5 -16   5      253.95      238.22       33.95 o incl   0.2971E-03  # Theta=16.68
  -4 -16   5       45.14       49.89       23.67 o incl   0.1061E-02  # Theta=16.36
  -3 -16   5       40.84       32.11       23.04 o incl   0.1232E-02  # Theta=16.16
  -2 -16   5     3049.45     3102.67      135.73 o incl   0.9682E-05  # Theta=16.09
  -1 -16   5      582.20      686.70       45.47 o incl   0.1024E-03  # Theta=16.16
   0 -16   5     1801.20     1865.80       69.54 o incl   0.2425E-04  # Theta=16.36
   1 -16   5      845.98      824.89       47.66 o incl   0.7662E-04  # Theta=16.69
   2 -16   5       58.06       54.22       29.97 o incl   0.7510E-03  # Theta=17.14
   3 -16   5      916.50      737.82       66.97 o incl   0.6815E-04  # Theta=17.70
   4 -16   5      136.31      201.33       33.48 o incl   0.3715E-03  # Theta=18.36
   5 -16   5       -4.89        1.97       30.09 o incl   0.1077E-02  # Theta=19.13
   6 -16   5      618.33      621.22       42.78 o incl   0.1106E-03  # Theta=19.97
   7 -16   5     1398.89     1152.61      144.03 o incl   0.2510E-04  # Theta=20.90
 -14 -15   5       74.01       70.76       39.47 o incl   0.4660E-03  # Theta=23.57
 -13 -15   5      323.42      269.37       57.46 o incl   0.1643E-03  # Theta=22.42
 -12 -15   5      399.65      385.90       42.59 o incl   0.1710E-03  # Theta=21.33
 -11 -15   5       -7.31        1.02       29.68 o incl   0.1104E-02  # Theta=20.29
 -10 -15   5     3136.02     2823.93      133.06 o incl   0.1044E-04  # Theta=19.33
  -9 -15   5       54.98       53.14       21.26 o incl   0.1131E-02  # Theta=18.45
  -8 -15   5     1420.42     1174.43       61.76 o incl   0.4228E-04  # Theta=17.65
  -7 -15   5       24.17       13.70       25.78 o incl   0.1250E-02  # Theta=16.94
  -6 -15   5     4269.36     3923.66      117.78 o incl   0.6682E-05  # Theta=16.34
  -5 -15   5      610.21      664.64       36.43 o incl   0.1114E-03  # Theta=15.86
  -4 -15   5     1195.44     1214.63       50.99 o incl   0.4730E-04  # Theta=15.50
  -3 -15   5      626.50      635.52       38.96 o incl   0.1121E-03  # Theta=15.27
  -2 -15   5      604.15      700.34       38.26 o incl   0.1060E-03  # Theta=15.18
  -1 -15   5     1950.20     1757.74       79.60 o incl   0.2406E-04  # Theta=15.24
   0 -15   5     1287.80     1269.73       76.44 o incl   0.3809E-04  # Theta=15.43
   1 -15   5     3611.62     3389.67      123.10 o incl   0.8492E-05  # Theta=15.75
   2 -15   5      815.28      746.65       46.79 o incl   0.8334E-04  # Theta=16.21
   3 -15   5      827.02      901.55       54.19 o incl   0.6858E-04  # Theta=16.78
   4 -15   5       19.21       24.84       28.73 o incl   0.9953E-03  # Theta=17.46
   5 -15   5      109.98      153.70       30.93 o incl   0.4683E-03  # Theta=18.23
   6 -15   5       26.64       48.40       23.68 o incl   0.1130E-02  # Theta=19.10
   7 -15   5     1899.87     1928.65       71.42 o incl   0.2289E-04  # Theta=20.04
   8 -15   5      251.34      320.94       76.64 o incl   0.1141E-03  # Theta=21.05
 -15 -14   5      294.63      326.75       40.78 o incl   0.2087E-03  # Theta=24.36
 -14 -14   5      195.14      282.62       43.49 o incl   0.2362E-03  # Theta=23.12
 -13 -14   5       32.89       37.88       24.90 o incl   0.1119E-02  # Theta=21.94
 -12 -14   5       -0.08        0.77       25.68 o incl   0.1507E-02  # Theta=20.81
 -11 -14   5        7.09        1.86       27.49 o incl   0.1276E-02  # Theta=19.75
 -10 -14   5     2142.88     1923.01       79.65 o incl   0.2127E-04  # Theta=18.74
  -9 -14   5      974.43      948.20       48.59 o incl   0.6446E-04  # Theta=17.82
  -8 -14   5     1158.89     1035.24       55.78 o incl   0.5285E-04  # Theta=16.97
  -7 -14   5     2231.00     2083.53       73.53 o incl   0.1957E-04  # Theta=16.22
  -6 -14   5       59.95       61.11       24.11 o incl   0.9324E-03  # Theta=15.58
  -5 -14   5     4420.57     4356.63      136.19 o incl   0.5704E-05  # Theta=15.05
  -4 -14   5        9.69        1.76       20.92 o incl   0.2123E-02  # Theta=14.66
  -3 -14   5      904.14      872.38       44.34 o incl   0.7236E-04  # Theta=14.40
  -2 -14   5      498.46      421.29       40.24 o incl   0.1582E-03  # Theta=14.28
  -1 -14   5     5787.16     5556.92      211.92 o incl   0.3426E-05  # Theta=14.32
   0 -14   5       19.57       20.59       22.47 o incl   0.1497E-02  # Theta=14.50
   1 -14   5      411.20      453.97       46.52 o incl   0.1468E-03  # Theta=14.82
   2 -14   5      805.95      778.13       51.17 o incl   0.7801E-04  # Theta=15.28
   3 -14   5      310.30      404.46       31.75 o incl   0.2123E-03  # Theta=15.87
   4 -14   5     2706.76     2532.86       85.25 o incl   0.1428E-04  # Theta=16.56
   5 -14   5      663.96      593.47       42.22 o incl   0.1119E-03  # Theta=17.35
   6 -14   5      218.70      163.53       30.29 o incl   0.3974E-03  # Theta=18.24
   7 -14   5      162.32      226.64       28.18 o incl   0.3815E-03  # Theta=19.20
   8 -14   5      474.97      803.63       57.14 o incl   0.8577E-04  # Theta=20.23
 -15 -13   5       -3.40       22.35       15.41 o incl   0.2843E-02  # Theta=23.98
 -14 -13   5       13.29        4.45       20.01 o incl   0.2191E-02  # Theta=22.72
 -13 -13   5      933.94     1012.92       52.58 o incl   0.6053E-04  # Theta=21.50
 -12 -13   5      212.69      211.18       31.07 o incl   0.3443E-03  # Theta=20.34
 -11 -13   5      610.21      481.48       46.55 o incl   0.1247E-03  # Theta=19.23
 -10 -13   5        3.55        4.36       18.22 o incl   0.2738E-02  # Theta=18.19
  -9 -13   5      562.60      468.76       36.92 o incl   0.1458E-03  # Theta=17.22
  -8 -13   5     1864.33     1671.55       63.68 o incl   0.2722E-04  # Theta=16.33
  -7 -13   5     7514.03     6868.51      184.65 o incl   0.2439E-05  # Theta=15.53
  -6 -13   5       34.32       25.80       20.64 o incl   0.1540E-02  # Theta=14.84
  -5 -13   5     3851.83     3605.20      106.78 o incl   0.7832E-05  # Theta=14.27
  -4 -13   5      535.72      634.34       39.82 o incl   0.1172E-03  # Theta=13.84
  -3 -13   5        8.94       13.47       22.30 o incl   0.1711E-02  # Theta=13.54
  -2 -13   5     2049.11     2246.21       70.47 o incl   0.1909E-04  # Theta=13.40
  -1 -13   5     3113.12     3269.10       91.43 o incl   0.1001E-04  # Theta=13.41
   0 -13   5     2273.78     2672.54       85.95 o incl   0.1450E-04  # Theta=13.58
   1 -13   5     4226.64     3880.63      165.12 o incl   0.6228E-05  # Theta=13.91
   2 -13   5    10463.54     9994.62      251.43 o incl   0.1247E-05  # Theta=14.37
   3 -13   5       27.50        6.23       21.48 o incl   0.1779E-02  # Theta=14.97
[truncated: 1,204,272 more chars]
