# Supplementary material for: Masked alkynes for synthesis of threaded carbon chains
Source: Nat Chem. 2023 Nov 16;16(2):193–200. doi: 10.1038/s41557-023-01374-z (PMC10849957; doi:10.1038/s41557-023-01374-z)
Supplement: Supplementary file 4 — Crystallographic information file for 3·Mb; CCDC reference 2224110. [file 41557_2023_1374_MOESM4_ESM.cif]

#==============================================================================
data_global
#==============================================================================

_publ_contact_author               'Harry L. Anderson'
_publ_contact_author_email          harry.anderson@chem.ox.ac.uk

loop_
_publ_author_name
_publ_author_address
 'Patrick, Connor W.'
;    
Chemistry Research Laboratory,
University of Oxford,
Mansfield Road, 
Oxford OX1 3TA. UK.
;
 'Gao, Yueze'
;    
Chemistry Research Laboratory,
University of Oxford,
Mansfield Road, 
Oxford OX1 3TA. UK.
;
 'Gupta, Prakhar'
;    
Chemistry Research Laboratory,
University of Oxford,
Mansfield Road, 
Oxford OX1 3TA. UK.
;
 'Thompson, Amber L.'
;    
Chemical Crystallography Department,
Chemistry Research Laboratory,
University of Oxford,
Mansfield Road, 
Oxford OX1 3TA. UK.
;
 'Parker, Anthony W.'
;    
Central Laser Facility, 
Research Complex at Harwell, 
Science and Technology Facilities Council, 
Didcot OX11 0QX. UK.
;
 'Anderson, Harry L.'
;    
Chemistry Research Laboratory,
University of Oxford,
Mansfield Road, 
Oxford OX1 3TA. UK.
;

_publ_requested_journal
 'Nature Chemistry'
_journal_volume                    '?'
_journal_page_first                '?'
_journal_page_last                 '?'
_journal_year                      '2022'
_ccdc_journal_depnumber            '?'

_publ_section_title
;
Masked alkynes for synthesis of threaded carbon chains
;

_publ_section_abstract
;  
Polyynes are chains of sp^1^ carbon atoms with alternating single and triple 
bonds. As they become longer, they evolve towards carbyne, the 1D allotrope 
of carbon, and they become increasingly unstable. It has been anticipated 
that long polyynes could be stabilized by supramolecular encapsulation, by 
threading them through macrocycles to form polyrotaxanes, but, until now, 
polyyne polyrotaxanes with many threaded macrocycles have been synthetically 
inaccessible. Here we show that masked alkynes, in which the C\\tb C triple 
bond is temporarily coordinated to cobalt, can be used to synthesize 
polyrotaxanes, up to the C~68~ [5]rotaxane with 34 contiguous triple bonds 
and four threaded macrocycles. This is the length regime at which the 
electronic properties of polyynes converge to those of carbyne. Cyclocarbons 
constitute a related family of molecular carbon allotropes, and cobalt-masked 
alkynes also provide a route to [3] and [5]catenanes built around 
cyclo[40]carbon and cyclo[80]carbon, respectively.
;


#==============================================================================
data_3.mb 
#==============================================================================
_audit_creation_date        "2022-03-22"
_audit_creation_method 'CRYSTALS_ver_14.61_build_7986 '

_refine_special_details
;
On initial solution, there were unidentified residual peaks
in the void region that remained after refinement of the main 
molecule.  The strongest of these appeared to be arranged as 
sets of three separated by approximately 2.9 \%A.  Additional 
weaker peaks were visible roughly in the centre of each set
of three strong peaks, suggesting the presence of disordered 
chloroform.  This was modelled with a split site model 
comprising five components.  Because of overlap between 
these, restraints were required to maintain sensible 
geometries and displacements.  In general, same distance, 
thermal similarity and vibrational restraints were used, 
though where atoms from different components were in close 
proximity, dispacement/positional constraints were used.

  Reflections are selected by the following conditions :-
  Minimum value of SQRTW        is   0.00
  Minimum value of RATIO        is  -3.00
  Maximum value of SINTH/L**2   is    0.50000
;

_oxford_structure_analysis_title  'DIA0460'
_chemical_name_systematic         .
_chemical_melting_point           'not measured'
_cell_length_a                    16.9592(4)
_cell_length_b                    17.1486(3)
_cell_length_c                    24.1933(7)
_cell_angle_alpha                 69.874(2)
_cell_angle_beta                  83.926(2)
_cell_angle_gamma                 68.239(2)
_cell_volume                      6133.7(3)
 
_symmetry_cell_setting            'triclinic' 
_symmetry_space_group_name_H-M    'P -1 ' 
_symmetry_space_group_name_Hall   '-P 1' 
loop_
 _symmetry_equiv_pos_as_xyz
 'x,y,z'
 '-x,-y,-z'

loop_
_atom_type_symbol
_atom_type_scat_dispersion_real
_atom_type_scat_dispersion_imag
_atom_type_scat_Cromer_Mann_a1
_atom_type_scat_Cromer_Mann_b1
_atom_type_scat_Cromer_Mann_a2
_atom_type_scat_Cromer_Mann_b2
_atom_type_scat_Cromer_Mann_a3
_atom_type_scat_Cromer_Mann_b3
_atom_type_scat_Cromer_Mann_a4
_atom_type_scat_Cromer_Mann_b4
_atom_type_scat_Cromer_Mann_c
_atom_type_scat_source  
 C       0.0028   0.0015   2.3100  20.8439   1.0200  10.2075   1.5886   0.5687
   0.8650  51.6512   0.2156 'International Tables Vol C 4.2.6.8 and 6.1.1.4'
 H       0.0000   0.0000   0.4930  10.5109   0.3229  26.1257   0.1402   3.1424
   0.0408  57.7998   0.0030 'International Tables Vol C 4.2.6.8 and 6.1.1.4'
 Co      0.3480   0.9239  12.2841   4.2791   7.3409   0.2784   4.0034  13.5359
   2.3488  71.1692   1.0118 'International Tables Vol C 4.2.6.8 and 6.1.1.4'
 N       0.0056   0.0031  12.2126   0.0057   3.1322   9.8933   2.0125  28.9975
   1.1663   0.5826 -11.5290 'International Tables Vol C 4.2.6.8 and 6.1.1.4'
 O       0.0101   0.0057   3.0485  13.2771   2.2868   5.7011   1.5463   0.3239
   0.8670  32.9089   0.2508 'International Tables Vol C 4.2.6.8 and 6.1.1.4'
 P       0.0974   0.0893   6.4345   1.9067   4.1791  27.1570   1.7800   0.5260
   1.4908  68.1645   1.1149 'International Tables Vol C 4.2.6.8 and 6.1.1.4'
 Si      0.0783   0.0668   6.2915   2.4386   3.0353  32.3337   1.9891   0.6785
   1.5410  81.6937   1.1407 'International Tables Vol C 4.2.6.8 and 6.1.1.4'
 Cl      0.1420   0.1501  11.4604   0.0104   7.1964   1.1662   6.2556  18.5194
   1.6455  47.7784  -9.5574 'International Tables Vol C 4.2.6.8 and 6.1.1.4'
 
 
_cell_formula_units_Z                    2

# Given Formula = C130 H112 Cl3 Co4 N2 O11 P4 Si2 
# Dc =      1.30 Fooo =   2482.00 Mu =      6.63 M =   2400.48
# Found Formula = C131.46 H113.45 Cl4.38 Co4 N2 O11 P4 Si2 
# Dc =      1.34 FOOO =   2549.28 Mu =      6.91 M =   2468.32

_chemical_formula_sum             'C131.46 H113.45 Cl4.38 Co4 N2 O11 P4 Si2'
_chemical_formula_moiety          
 'C92 H86 Co4 O8 P4 Si2, C38 H26 N2 O3, 1.459(C H Cl3)'
_chemical_compound_source                .
_chemical_formula_weight           2468.32
 
 
_cell_measurement_reflns_used        20389
_cell_measurement_theta_min             0.87
_cell_measurement_theta_max            28.43
_cell_measurement_temperature          100
 
_exptl_crystal_description        'lath' 
_exptl_crystal_colour             'clear_dark_red' 
_exptl_crystal_size_min           0.01 
_exptl_crystal_size_mid           0.05 
_exptl_crystal_size_max           0.18 
 
_exptl_crystal_density_diffrn     1.336 
_exptl_crystal_density_meas       'not measured' 
_exptl_crystal_density_method     'not measured' 
# Non-dispersive F(000): 
_exptl_crystal_F_000              2549.282 
_exptl_absorpt_coefficient_mu     0.691 
 
# Sheldrick geometric approximatio 0.97 0.99 
_exptl_absorpt_correction_type    multi-scan 
_exptl_absorpt_process_details 
;
DIALS 3.8.3-g69c202ed8-release
Scaling & analysis of unmerged intensities, absorption correction using
spherical harmonics
;
_exptl_absorpt_correction_T_min   0.78 
_exptl_absorpt_correction_T_max   0.99 


_diffrn_detector                  'Photon counting pixel array (area detector)'
_diffrn_radiation_type            Synchrotron
_diffrn_measurement_device        'Fixed \c 3-circle diffractometer'
_diffrn_measurement_device_type   'Fluid Film Devices'
_diffrn_measurement_method        'shutterless scans'
_diffrn_measurement_specimen_support 'MiTeGen MicroMount'
_diffrn_radiation_source          'Diamond Light Source Beamline I19-1'
_diffrn_radiation_monochromator   'Silicon 111'
_diffrn_radiation_wavelength       0.68890
 
# If a reference occurs more than once, delete the author 
# and date from subsequent references. 
_computing_data_collection        'GDA, Diamond Light Source'  
_computing_cell_refinement        
 'DIALS 2theta refinement, DIALS 2.1.1-gcdd629a7b-release'
_computing_data_reduction         
;
DIALS 2.1.1-gcdd629a7b-release (Winter, G. et al., 2018)
XIA2 0.6.366-ga657f9d9-dials-2.1 (Winter, G., 2010)
;
_computing_structure_solution     'SHELXT (Sheldrick, 2015)' 
_computing_structure_refinement   'CRYSTALS (Betteridge et al., 2003)' 
_computing_publication_material   'CRYSTALS (Betteridge et al., 2003)' 
_computing_molecular_graphics     'CAMERON (Watkin et al., 1996)' 
 
_diffrn_standards_interval_time   . 
_diffrn_standards_interval_count  . 
_diffrn_standards_number          0 
_diffrn_standards_decay_%         . 
 
_diffrn_ambient_temperature        100
_diffrn_reflns_number             137249 
_diffrn_reflns_av_unetI/netI      0.111 
_reflns_number_total              56453 
_diffrn_reflns_av_R_equivalents   0.077 
# Number of reflections with Friedels Law is 56453 
# Theoretical number of reflections is about129356 
 
 
_diffrn_reflns_theta_min          0.869 
# The actual theta max before filtering is 36.183 
_diffrn_reflns_theta_max          29.152 
_diffrn_measured_fraction_theta_max 0.873 
 
_diffrn_reflns_theta_full         25.328 
_diffrn_measured_fraction_theta_full 0.976 
 
 
_diffrn_reflns_limit_h_min        -28 
_diffrn_reflns_limit_h_max        28 
_diffrn_reflns_limit_k_min        -29 
_diffrn_reflns_limit_k_max        29 
_diffrn_reflns_limit_l_min        -41 
_diffrn_reflns_limit_l_max        40 
_reflns_limit_h_min               -28 
_reflns_limit_h_max               28 
_reflns_limit_k_min               -26 
_reflns_limit_k_max               29 
_reflns_limit_l_min               0 
_reflns_limit_l_max               41 
 
_oxford_diffrn_Wilson_B_factor    2.76 
_oxford_diffrn_Wilson_scale       53.80 
 
_atom_sites_solution_primary      direct #heavy,direct,difmap,geom,iterative
# _atom_sites_solution_secondary  difmap
_atom_sites_solution_hydrogens    difmap
 
_refine_diff_density_min          -1.37 
_refine_diff_density_max          2.00 
 
 
# The current dictionary definitions do not cover the 
# situation where the reflections used for refinement were 
# selected by a user-defined sigma threshold 
 
# Explicitly named reflections are ALWAYS excluded from R&wR 
 
# The values actually used during refinement 
# These are labelled "all" for compatibility with PLATON 
_oxford_refine_reflns_threshold_expression       I>-3.0\s(I)
_refine_ls_number_restraints      405 
_refine_ls_number_parameters      1542 
_refine_ls_number_reflns          35805 
_refine_ls_R_factor_ref           0.1163 
_refine_ls_wR_factor_ref          0.2294 
_refine_ls_goodness_of_fit_ref    0.9448 
_refine_ls_shift/su_max           0.0021044 
_refine_ls_shift/su_mean          0.0000334 
 
 
# Computed with I/sigma = -10 
_reflns_number_all                35809 
_refine_ls_R_factor_all           0.1164 
_refine_ls_wR_factor_all          0.2297 
 
# Computed with I/sigma = +2 a la SHELX 
_reflns_threshold_expression                I>2.0\s(I)
_reflns_number_gt                 19614 
_refine_ls_R_factor_gt            0.0704 
_refine_ls_wR_factor_gt           0.2125 
 
 
_refine_ls_structure_factor_coef  Fsqd 
_refine_ls_matrix_type            full
_refine_ls_hydrogen_treatment     constr         #undef, noref, refall,
                                                 # refxyz, refU, constr or mixed
_refine_ls_weighting_scheme       calc 
_refine_ls_weighting_details 
;
 Method= Modified Sheldrick 
 w=1/[\s^2^(F^2^) + ( 0.15P)^2^ + 0.00P] 
 ,where P=(max(Fo^2^,0) + 2Fc^2^)/3 
;
# Insert your own references if required - in alphabetical order 
_publ_section_references 
; 
Betteridge, P.W., Carruthers, J.R., Cooper, R.I., 
Prout, K. & Watkin, D.J. (2003). J. Appl. Cryst. 36, 1487. 
 
Sheldrick, G. M. (2015). Acta Cryst A71, 3-8 
 
Watkin, D.J., Prout, C.K. & Pearce, L.J. (1996). CAMERON, Chemical 
Crystallography Laboratory, Oxford, UK. 

Winter, G. (2010) J. Appl. Cryst. 43, 186-190.

Winter, G. et al. (2018) Acta Cryst. D74, 85-97.
; 

# Uequiv = arithmetic mean of Ui i.e. Ueqiv = (U1+U2+U3)/3

# Replace last . with number of unfound hydrogen atoms attached to an atom.

# ..._refinement_flags_... 
# . no refinement constraints           S special position constraint on site
# G rigid group refinement of site      R riding atom
# D distance or angle restraint on site T thermal displacement constraints
# U Uiso or Uij restraint (rigid bond)  P partial occupancy constraint


loop_
_atom_site_label
_atom_site_type_symbol
_atom_site_fract_x
_atom_site_fract_y
_atom_site_fract_z
_atom_site_U_iso_or_equiv
_atom_site_occupancy
_atom_site_adp_type
_atom_site_refinement_flags_posn
_atom_site_refinement_flags_adp
_atom_site_refinement_flags_occupancy
_atom_site_disorder_assembly
_atom_site_disorder_group
_atom_site_attached_hydrogens
C1 C 0.1854(2) 0.3908(2) 0.26602(17) 0.0410 1.0000 Uani . . . . . . 
C2 C 0.2510(2) 0.4210(2) 0.26627(17) 0.0408 1.0000 Uani . . . . . . 
C3 C 0.3038(2) 0.4544(2) 0.26190(18) 0.0440 1.0000 Uani . . . . . . 
C4 C 0.3636(2) 0.4919(2) 0.25493(17) 0.0428 1.0000 Uani . . . . . . 
C5 C 0.4152(2) 0.5286(2) 0.24671(17) 0.0430 1.0000 Uani . . . . . . 
C6 C 0.4688(2) 0.5745(2) 0.23349(17) 0.0403 1.0000 Uani . . . . . . 
C7 C 0.5131(2) 0.6194(2) 0.22110(16) 0.0405 1.0000 Uani . . . . . . 
C8 C 0.5598(2) 0.6726(2) 0.20949(16) 0.0394 1.0000 Uani . . . . . . 
C9 C 0.5977(2) 0.7236(2) 0.19950(17) 0.0419 1.0000 Uani . . . . . . 
C10 C 0.6265(2) 0.7912(2) 0.19468(17) 0.0398 1.0000 Uani . . . . . . 
C11 C 0.1575(2) 0.3201(2) 0.28691(16) 0.0376 1.0000 Uani . . . . . . 
C12 C 0.1786(2) 0.2343(2) 0.32928(17) 0.0398 1.0000 Uani . . . . . . 
C13 C 0.1887(2) 0.1609(2) 0.36425(17) 0.0443 1.0000 Uani . . . . . . 
C14 C 0.0656(3) 0.4194(3) 0.3592(2) 0.0540 1.0000 Uani . . . . . . 
C15 C 0.0333(3) 0.5538(2) 0.25174(19) 0.0495 1.0000 Uani . . . . . . 
C16 C 0.0946(2) 0.4838(2) 0.14776(17) 0.0433 1.0000 Uani . . . . . . 
C17 C 0.2283(2) 0.3298(2) 0.16458(18) 0.0459 1.0000 Uani . . . . . . 
C18 C -0.0170(2) 0.2988(2) 0.26137(16) 0.0389 1.0000 Uani . . . . . . 
Co1 Co 0.06542(3) 0.43381(3) 0.28246(2) 0.0420 1.0000 Uani . . . . . . 
Co2 Co 0.13559(3) 0.37655(3) 0.20226(2) 0.0383 1.0000 Uani . . . . . . 
P1 P -0.04927(6) 0.40244(6) 0.27898(5) 0.0412 1.0000 Uani . . . . . . 
P2 P 0.05167(5) 0.30514(5) 0.19710(4) 0.0376 1.0000 Uani . . . . . . 
Si1 Si 0.20115(7) 0.05286(7) 0.42192(5) 0.0466 1.0000 Uani . . . . . . 
O14 O 0.0684(2) 0.4071(3) 0.40818(17) 0.0760 1.0000 Uani . . . . . . 
O15 O 0.0167(2) 0.62856(17) 0.23361(16) 0.0641 1.0000 Uani . . . . . . 
O16 O 0.0683(2) 0.55334(17) 0.11418(13) 0.0571 1.0000 Uani . . . . . . 
O17 O 0.28704(18) 0.3035(2) 0.13909(14) 0.0586 1.0000 Uani . . . . . . 
C21 C 0.6723(2) 0.8448(2) 0.16453(16) 0.0372 1.0000 Uani . . . . . . 
C22 C 0.7272(2) 0.8513(2) 0.11658(17) 0.0407 1.0000 Uani . . . . . . 
C23 C 0.7730(2) 0.8622(2) 0.07448(17) 0.0407 1.0000 Uani . . . . . . 
C24 C 0.7763(3) 0.7331(2) 0.26970(19) 0.0492 1.0000 Uani . . . . . . 
C25 C 0.6161(3) 0.7911(3) 0.3131(2) 0.0575 1.0000 Uani . . . . . . 
C26 C 0.4676(3) 0.9027(2) 0.2227(2) 0.0589 1.0000 Uani . . . . . . 
C27 C 0.5144(3) 0.9408(2) 0.1059(2) 0.0547 1.0000 Uani . . . . . . 
C28 C 0.6772(2) 1.0264(2) 0.18097(16) 0.0371 1.0000 Uani . . . . . . 
Co3 Co 0.67560(3) 0.82242(3) 0.24931(2) 0.0390 1.0000 Uani . . . . . . 
Co4 Co 0.55535(3) 0.91610(3) 0.17760(2) 0.0409 1.0000 Uani . . . . . . 
P3 P 0.70956(5) 0.93518(5) 0.25173(4) 0.0371 1.0000 Uani . . . . . . 
P4 P 0.56637(5) 1.04671(5) 0.16303(4) 0.0367 1.0000 Uani . . . . . . 
Si2 Si 0.83947(6) 0.87664(6) 0.00923(5) 0.0393 1.0000 Uani . . . . . . 
O24 O 0.8390(2) 0.6753(2) 0.28219(17) 0.0747 1.0000 Uani . . . . . . 
O25 O 0.5764(3) 0.7677(3) 0.35232(17) 0.0881 1.0000 Uani . . . . . . 
O26 O 0.4136(2) 0.8858(2) 0.2509(2) 0.0841 1.0000 Uani . . . . . . 
O27 O 0.4946(2) 0.9524(2) 0.05924(17) 0.0782 1.0000 Uani . . . . . . 
C31 C 0.1542(3) -0.0098(3) 0.3924(2) 0.0605 1.0000 Uani . . . . . . 
C32 C 0.1639(3) -0.1038(3) 0.4352(2) 0.0696 1.0000 Uani . . . . . . 
C33 C 0.0633(3) 0.0417(3) 0.3703(3) 0.0802 1.0000 Uani . . . . . . 
C34 C 0.3179(3) -0.0130(3) 0.4380(2) 0.0586 1.0000 Uani . . . . . . 
C35 C 0.3638(3) 0.0429(4) 0.4487(2) 0.0734 1.0000 Uani . . . . . . 
C36 C 0.3619(3) -0.0530(3) 0.3914(3) 0.0718 1.0000 Uani . . . . . . 
C37 C 0.1404(3) 0.0804(3) 0.4875(2) 0.0609 1.0000 Uani . . . . . . 
C38 C 0.1460(4) 0.1599(4) 0.4990(2) 0.0801 1.0000 Uani . . . . . . 
C39 C 0.1632(4) -0.0006(4) 0.5445(2) 0.0813 1.0000 Uani . . . . . . 
C41 C 0.8348(2) 0.9961(2) -0.01522(17) 0.0418 1.0000 Uani . . . . . . 
C42 C 0.8761(3) 1.0252(3) -0.07431(18) 0.0530 1.0000 Uani . . . . . . 
C43 C 0.8685(3) 1.0178(3) 0.03141(19) 0.0530 1.0000 Uani . . . . . . 
C44 C 0.9496(2) 0.7895(2) 0.03050(18) 0.0445 1.0000 Uani . . . . . . 
C45 C 1.0144(3) 0.8015(3) -0.0169(2) 0.0603 1.0000 Uani . . . . . . 
C46 C 0.9825(3) 0.7804(3) 0.0900(2) 0.0590 1.0000 Uani . . . . . . 
C47 C 0.7912(2) 0.8582(3) -0.04993(18) 0.0493 1.0000 Uani . . . . . . 
C48 C 0.7046(3) 0.9339(3) -0.0736(2) 0.0638 1.0000 Uani . . . . . . 
C49 C 0.7793(3) 0.7676(3) -0.0274(2) 0.0608 1.0000 Uani . . . . . . 
C51 C -0.1003(2) 0.3785(3) 0.34941(18) 0.0465 1.0000 Uani . . . . . . 
C52 C -0.1692(3) 0.4443(3) 0.3633(2) 0.0567 1.0000 Uani . . . . . . 
C53 C -0.1984(3) 0.4294(4) 0.4202(2) 0.0680 1.0000 Uani . . . . . . 
C54 C -0.1607(3) 0.3503(4) 0.4645(2) 0.0712 1.0000 Uani . . . . . . 
C55 C -0.0917(3) 0.2842(4) 0.4521(2) 0.0723 1.0000 Uani . . . . . . 
C56 C -0.0612(3) 0.2970(3) 0.3946(2) 0.0577 1.0000 Uani . . . . . . 
C57 C -0.1351(2) 0.4767(2) 0.22551(18) 0.0447 1.0000 Uani . . . . . . 
C58 C -0.1287(3) 0.5513(2) 0.1817(2) 0.0538 1.0000 Uani . . . . . . 
C59 C -0.1922(3) 0.6025(3) 0.1375(2) 0.0621 1.0000 Uani . . . . . . 
C60 C -0.2611(3) 0.5791(3) 0.1368(2) 0.0612 1.0000 Uani . . . . . . 
C61 C -0.2695(2) 0.5048(3) 0.18155(19) 0.0535 1.0000 Uani . . . . . . 
C62 C -0.2074(2) 0.4551(2) 0.22514(19) 0.0486 1.0000 Uani . . . . . . 
C63 C -0.0180(2) 0.3502(2) 0.13181(16) 0.0391 1.0000 Uani . . . . . . 
C64 C -0.1012(2) 0.3515(2) 0.13344(18) 0.0434 1.0000 Uani . . . . . . 
C65 C -0.1482(2) 0.3845(2) 0.08080(19) 0.0494 1.0000 Uani . . . . . . 
C66 C -0.1124(3) 0.4124(2) 0.02764(19) 0.0500 1.0000 Uani . . . . . . 
C67 C -0.0291(3) 0.4098(2) 0.02598(18) 0.0480 1.0000 Uani . . . . . . 
C68 C 0.0172(2) 0.3797(2) 0.07765(17) 0.0430 1.0000 Uani . . . . . . 
C69 C 0.1013(2) 0.1873(2) 0.20437(16) 0.0392 1.0000 Uani . . . . . . 
C70 C 0.0540(2) 0.1410(2) 0.19463(18) 0.0439 1.0000 Uani . . . . . . 
C71 C 0.0902(2) 0.0507(2) 0.20383(19) 0.0481 1.0000 Uani . . . . . . 
C72 C 0.1749(3) 0.0047(2) 0.22238(19) 0.0523 1.0000 Uani . . . . . . 
C73 C 0.2221(2) 0.0497(2) 0.23139(19) 0.0499 1.0000 Uani . . . . . . 
C74 C 0.1855(2) 0.1405(2) 0.22278(17) 0.0437 1.0000 Uani . . . . . . 
C75 C 0.6641(2) 0.9871(2) 0.30762(17) 0.0406 1.0000 Uani . . . . . . 
C76 C 0.6539(2) 1.0759(2) 0.29957(18) 0.0463 1.0000 Uani . . . . . . 
C77 C 0.6191(3) 1.1143(3) 0.34206(19) 0.0501 1.0000 Uani . . . . . . 
C78 C 0.5931(3) 1.0658(3) 0.39395(19) 0.0518 1.0000 Uani . . . . . . 
C79 C 0.6023(3) 0.9785(3) 0.4036(2) 0.0560 1.0000 Uani . . . . . . 
C80 C 0.6381(3) 0.9396(2) 0.36044(18) 0.0484 1.0000 Uani . . . . . . 
C81 C 0.8232(2) 0.9136(2) 0.25787(17) 0.0389 1.0000 Uani . . . . . . 
C82 C 0.8773(2) 0.8853(2) 0.21586(18) 0.0455 1.0000 Uani . . . . . . 
C83 C 0.9651(2) 0.8637(2) 0.2200(2) 0.0496 1.0000 Uani . . . . . . 
C84 C 0.9989(2) 0.8699(2) 0.2684(2) 0.0518 1.0000 Uani . . . . . . 
C85 C 0.9454(2) 0.8971(3) 0.3106(2) 0.0520 1.0000 Uani . . . . . . 
C86 C 0.8573(2) 0.9196(2) 0.30566(18) 0.0459 1.0000 Uani . . . . . . 
C87 C 0.5043(2) 1.1208(2) 0.20288(16) 0.0390 1.0000 Uani . . . . . . 
C88 C 0.5132(2) 1.2030(2) 0.19196(17) 0.0434 1.0000 Uani . . . . . . 
C89 C 0.4700(3) 1.2576(2) 0.22408(18) 0.0493 1.0000 Uani . . . . . . 
C90 C 0.4153(3) 1.2326(2) 0.26748(19) 0.0515 1.0000 Uani . . . . . . 
C91 C 0.4041(3) 1.1529(3) 0.27816(19) 0.0515 1.0000 Uani . . . . . . 
C92 C 0.4485(2) 1.0972(2) 0.24650(18) 0.0462 1.0000 Uani . . . . . . 
C93 C 0.5487(2) 1.1206(2) 0.08639(16) 0.0365 1.0000 Uani . . . . . . 
C94 C 0.4710(2) 1.1912(2) 0.06832(18) 0.0427 1.0000 Uani . . . . . . 
C95 C 0.4546(2) 1.2419(2) 0.00915(18) 0.0481 1.0000 Uani . . . . . . 
C96 C 0.5143(2) 1.2232(2) -0.03297(18) 0.0462 1.0000 Uani . . . . . . 
C97 C 0.5909(3) 1.1523(2) -0.01514(18) 0.0472 1.0000 Uani . . . . . . 
C98 C 0.6077(2) 1.1012(2) 0.04374(17) 0.0419 1.0000 Uani . . . . . . 
C101 C 0.7351(2) 0.2524(2) 0.22280(17) 0.0417 1.0000 Uani . . . . . . 
N102 N 0.69563(18) 0.29775(18) 0.25997(14) 0.0409 1.0000 Uani . . . . . . 
C103 C 0.7295(2) 0.2704(2) 0.31345(17) 0.0420 1.0000 Uani . . . . . . 
C104 C 0.8066(2) 0.1968(2) 0.33217(18) 0.0468 1.0000 Uani . . . . . . 
C105 C 0.8459(2) 0.1509(2) 0.2947(2) 0.0510 1.0000 Uani . . . . . . 
C106 C 0.8117(2) 0.1768(2) 0.23814(19) 0.0469 1.0000 Uani . . . . . . 
C107 C 0.8484(2) 0.1294(2) 0.1977(2) 0.0497 1.0000 Uani . . . . . . 
C108 C 0.8121(2) 0.1557(2) 0.1446(2) 0.0501 1.0000 Uani . . . . . . 
C109 C 0.7340(2) 0.2303(2) 0.12724(18) 0.0459 1.0000 Uani . . . . . . 
C110 C 0.6899(3) 0.2567(3) 0.07342(19) 0.0523 1.0000 Uani . . . . . . 
C111 C 0.6136(3) 0.3256(3) 0.06050(18) 0.0494 1.0000 Uani . . . . . . 
C112 C 0.5808(2) 0.3722(2) 0.10063(16) 0.0422 1.0000 Uani . . . . . . 
N113 N 0.62163(19) 0.35182(18) 0.15124(13) 0.0409 1.0000 Uani . . . . . . 
C114 C 0.6957(2) 0.2806(2) 0.16457(17) 0.0413 1.0000 Uani . . . . . . 
C121 C 0.4970(2) 0.4453(2) 0.09036(16) 0.0427 1.0000 Uani . . . . . . 
C122 C 0.4288(3) 0.4398(2) 0.06600(18) 0.0506 1.0000 Uani . . . . . . 
C123 C 0.3485(3) 0.5047(3) 0.06137(19) 0.0524 1.0000 Uani . . . . . . 
C124 C 0.3359(3) 0.5772(2) 0.07900(17) 0.0468 1.0000 Uani . . . . . . 
C125 C 0.4034(2) 0.5847(2) 0.10196(17) 0.0460 1.0000 Uani . . . . . . 
C126 C 0.4826(2) 0.5181(2) 0.10816(16) 0.0434 1.0000 Uani . . . . . . 
O127 O 0.25358(17) 0.63901(17) 0.07175(13) 0.0520 1.0000 Uani . . . . . . 
C128 C 0.2406(3) 0.7222(2) 0.07989(19) 0.0524 1.0000 Uani . . . . . . 
C129 C 0.2375(2) 0.7202(2) 0.14210(19) 0.0487 1.0000 Uani . . . . . . 
C130 C 0.2848(3) 0.7576(2) 0.16200(19) 0.0507 1.0000 Uani . . . . . . 
C131 C 0.2789(2) 0.7609(2) 0.21772(19) 0.0492 1.0000 Uani . . . . . . 
C132 C 0.2247(2) 0.7268(3) 0.2565(2) 0.0512 1.0000 Uani . . . . . . 
C133 C 0.1776(3) 0.6879(3) 0.2389(2) 0.0534 1.0000 Uani . . . . . . 
C134 C 0.1842(2) 0.6848(3) 0.1822(2) 0.0519 1.0000 Uani . . . . . . 
O135 O 0.21445(17) 0.7308(2) 0.31366(14) 0.0585 1.0000 Uani . . . . . . 
C136 C 0.2919(3) 0.6907(3) 0.34616(19) 0.0514 1.0000 Uani . . . . . . 
C137 C 0.3308(3) 0.7449(3) 0.35429(19) 0.0521 1.0000 Uani . . . . . . 
C138 C 0.4084(3) 0.7049(3) 0.38415(19) 0.0506 1.0000 Uani . . . . . . 
C139 C 0.4466(2) 0.6136(3) 0.40523(17) 0.0465 1.0000 Uani . . . . . . 
C140 C 0.4041(3) 0.5614(3) 0.39896(19) 0.0519 1.0000 Uani . . . . . . 
C141 C 0.3271(3) 0.6003(3) 0.3689(2) 0.0565 1.0000 Uani . . . . . . 
C142 C 0.5340(3) 0.5741(3) 0.43447(19) 0.0518 1.0000 Uani . . . . . . 
O143 O 0.56677(19) 0.47842(19) 0.45837(12) 0.0553 1.0000 Uani . . . . . . 
C144 C 0.6033(2) 0.4307(3) 0.42069(18) 0.0493 1.0000 Uani . . . . . . 
C145 C 0.6474(3) 0.3404(3) 0.44758(18) 0.0508 1.0000 Uani . . . . . . 
C146 C 0.6894(2) 0.2880(2) 0.41294(18) 0.0477 1.0000 Uani . . . . . . 
C147 C 0.6847(2) 0.3231(2) 0.35207(17) 0.0435 1.0000 Uani . . . . . . 
C148 C 0.6366(2) 0.4136(2) 0.32616(18) 0.0458 1.0000 Uani . . . . . . 
C149 C 0.5972(2) 0.4682(2) 0.35970(17) 0.0463 1.0000 Uani . . . . . . 
C201 C 0.4050(4) 0.2662(4) 0.4341(2) 0.0886 0.294(6) Uani D . P 1 1 . 
Cl202 Cl 0.4347(5) 0.2380(7) 0.5066(3) 0.1012 0.294(6) Uani D . P 1 1 . 
Cl203 Cl 0.2972(4) 0.3234(8) 0.4230(3) 0.1268 0.294(6) Uani D . P 1 1 . 
Cl204 Cl 0.46225(11) 0.32680(11) 0.38617(11) 0.0568 0.294(6) Uani D . P 1 1 . 
C211 C 0.4050(2) 0.2989(3) 0.4396(2) 0.0698 0.375(6) Uani D . P 1 2 . 
Cl212 Cl 0.4698(4) 0.2170(3) 0.49903(19) 0.0740 0.375(6) Uani D . P 1 2 . 
Cl213 Cl 0.3262(4) 0.2656(5) 0.4234(3) 0.0814 0.375(6) Uani D . P 1 2 . 
Cl214 Cl 0.46488(11) 0.32687(11) 0.37794(11) 0.0568 0.375(6) Uani D . P 1 2 . 
C221 C 0.3479(5) 0.3475(6) 0.4193(4) 0.0911 0.177(3) Uani D . P 1 3 . 
Cl222 Cl 0.4585(5) 0.3057(7) 0.4257(6) 0.1051 0.177(3) Uani D . P 1 3 . 
Cl223 Cl 0.3099(8) 0.2668(11) 0.4179(8) 0.0814 0.177(3) Uani D . P 1 3 . 
Cl224 Cl 0.3022(6) 0.3906(6) 0.4752(4) 0.1003 0.177(3) Uani D . P 1 3 . 
C231 C 0.1838(4) 0.3964(4) 0.5121(3) 0.0850 0.207(3) Uani D . P 1 4 . 
Cl232 Cl 0.2100(5) 0.4799(4) 0.4587(3) 0.0823 0.207(3) Uani D . P 1 4 . 
Cl233 Cl 0.0883(5) 0.4399(6) 0.5445(5) 0.1062 0.207(3) Uani D . P 1 4 . 
Cl234 Cl 0.2647(4) 0.3317(4) 0.5645(3) 0.0859 0.207(3) Uani D . P 1 4 . 
C241 C 0.0933(3) 0.3530(2) 0.55945(16) 0.1009 0.406(4) Uani D . P 1 5 . 
Cl242 Cl 0.0999(3) 0.4553(3) 0.5516(3) 0.1062 0.406(4) Uani D . P 1 5 . 
Cl243 Cl 0.0094(3) 0.3364(3) 0.6037(3) 0.1335 0.406(4) Uani D . P 1 5 . 
Cl244 Cl 0.1892(2) 0.2657(2) 0.58657(18) 0.0949 0.406(4) Uani D . P 1 5 . 
H181 H 0.0131 0.2501 0.2942 0.0467 1.0000 Uiso R . . . . . 
H182 H -0.0661 0.2905 0.2528 0.0467 1.0000 Uiso R . . . . . 
H282 H 0.6806 1.0788 0.1842 0.0446 1.0000 Uiso R . . . . . 
H281 H 0.7135 1.0104 0.1509 0.0446 1.0000 Uiso R . . . . . 
H311 H 0.1863 -0.0184 0.3590 0.0723 1.0000 Uiso R . . . . . 
H322 H 0.1392 -0.1314 0.4177 0.0844 1.0000 Uiso R . . . . . 
H321 H 0.1360 -0.0992 0.4707 0.0844 1.0000 Uiso R . . . . . 
H323 H 0.2225 -0.1385 0.4434 0.0844 1.0000 Uiso R . . . . . 
H331 H 0.0438 0.0065 0.3561 0.0974 1.0000 Uiso R . . . . . 
H333 H 0.0288 0.0557 0.4016 0.0974 1.0000 Uiso R . . . . . 
H332 H 0.0601 0.0950 0.3393 0.0974 1.0000 Uiso R . . . . . 
H341 H 0.3227 -0.0610 0.4736 0.0704 1.0000 Uiso R . . . . . 
H352 H 0.4224 0.0082 0.4568 0.0885 1.0000 Uiso R . . . . . 
H351 H 0.3398 0.0617 0.4814 0.0885 1.0000 Uiso R . . . . . 
H353 H 0.3576 0.0936 0.4147 0.0885 1.0000 Uiso R . . . . . 
H361 H 0.4203 -0.0852 0.4021 0.0864 1.0000 Uiso R . . . . . 
H363 H 0.3567 -0.0069 0.3547 0.0864 1.0000 Uiso R . . . . . 
H362 H 0.3364 -0.0921 0.3880 0.0864 1.0000 Uiso R . . . . . 
H371 H 0.0822 0.0951 0.4790 0.0734 1.0000 Uiso R . . . . . 
H382 H 0.1138 0.1682 0.5324 0.0967 1.0000 Uiso R . . . . . 
H381 H 0.2037 0.1496 0.5060 0.0967 1.0000 Uiso R . . . . . 
H383 H 0.1241 0.2115 0.4656 0.0967 1.0000 Uiso R . . . . . 
H391 H 0.1315 0.0161 0.5760 0.0978 1.0000 Uiso R . . . . . 
H393 H 0.2222 -0.0210 0.5533 0.0978 1.0000 Uiso R . . . . . 
H392 H 0.1500 -0.0469 0.5393 0.0978 1.0000 Uiso R . . . . . 
H411 H 0.7763 1.0323 -0.0209 0.0502 1.0000 Uiso R . . . . . 
H422 H 0.8715 1.0853 -0.0837 0.0640 1.0000 Uiso R . . . . . 
H421 H 0.9344 0.9883 -0.0718 0.0640 1.0000 Uiso R . . . . . 
H423 H 0.8482 1.0200 -0.1042 0.0640 1.0000 Uiso R . . . . . 
H431 H 0.8646 1.0781 0.0168 0.0638 1.0000 Uiso R . . . . . 
H432 H 0.9262 0.9802 0.0408 0.0638 1.0000 Uiso R . . . . . 
H433 H 0.8358 1.0085 0.0658 0.0638 1.0000 Uiso R . . . . . 
H441 H 0.9447 0.7341 0.0352 0.0534 1.0000 Uiso R . . . . . 
H451 H 1.0680 0.7561 -0.0038 0.0723 1.0000 Uiso R . . . . . 
H453 H 1.0188 0.8580 -0.0250 0.0723 1.0000 Uiso R . . . . . 
H452 H 0.9967 0.7982 -0.0518 0.0723 1.0000 Uiso R . . . . . 
H461 H 1.0377 0.7360 0.0983 0.0713 1.0000 Uiso R . . . . . 
H462 H 0.9850 0.8356 0.0883 0.0713 1.0000 Uiso R . . . . . 
H463 H 0.9452 0.7640 0.1201 0.0713 1.0000 Uiso R . . . . . 
H471 H 0.8290 0.8582 -0.0818 0.0592 1.0000 Uiso R . . . . . 
H481 H 0.6821 0.9226 -0.1032 0.0768 1.0000 Uiso R . . . . . 
H483 H 0.7127 0.9892 -0.0899 0.0768 1.0000 Uiso R . . . . . 
H482 H 0.6660 0.9360 -0.0422 0.0768 1.0000 Uiso R . . . . . 
H491 H 0.7549 0.7602 -0.0580 0.0735 1.0000 Uiso R . . . . . 
H492 H 0.8328 0.7212 -0.0155 0.0735 1.0000 Uiso R . . . . . 
H493 H 0.7427 0.7656 0.0052 0.0735 1.0000 Uiso R . . . . . 
H521 H -0.1962 0.4995 0.3336 0.0683 1.0000 Uiso R . . . . . 
H531 H -0.2455 0.4748 0.4289 0.0815 1.0000 Uiso R . . . . . 
H541 H -0.1819 0.3413 0.5033 0.0854 1.0000 Uiso R . . . . . 
H551 H -0.0649 0.2299 0.4826 0.0866 1.0000 Uiso R . . . . . 
H561 H -0.0145 0.2512 0.3861 0.0692 1.0000 Uiso R . . . . . 
H581 H -0.0811 0.5678 0.1815 0.0646 1.0000 Uiso R . . . . . 
H591 H -0.1875 0.6538 0.1078 0.0749 1.0000 Uiso R . . . . . 
H601 H -0.3030 0.6130 0.1061 0.0734 1.0000 Uiso R . . . . . 
H611 H -0.3177 0.4890 0.1819 0.0644 1.0000 Uiso R . . . . . 
H621 H -0.2135 0.4050 0.2555 0.0582 1.0000 Uiso R . . . . . 
H641 H -0.1257 0.3302 0.1700 0.0522 1.0000 Uiso R . . . . . 
H651 H -0.2055 0.3876 0.0820 0.0596 1.0000 Uiso R . . . . . 
H661 H -0.1443 0.4335 -0.0079 0.0599 1.0000 Uiso R . . . . . 
H671 H -0.0041 0.4288 -0.0108 0.0578 1.0000 Uiso R . . . . . 
H681 H 0.0736 0.3792 0.0761 0.0517 1.0000 Uiso R . . . . . 
H701 H -0.0036 0.1722 0.1816 0.0527 1.0000 Uiso R . . . . . 
H711 H 0.0573 0.0201 0.1974 0.0579 1.0000 Uiso R . . . . . 
H721 H 0.1999 -0.0574 0.2288 0.0629 1.0000 Uiso R . . . . . 
H731 H 0.2800 0.0185 0.2437 0.0599 1.0000 Uiso R . . . . . 
H741 H 0.2187 0.1706 0.2295 0.0527 1.0000 Uiso R . . . . . 
H761 H 0.6716 1.1099 0.2639 0.0557 1.0000 Uiso R . . . . . 
H771 H 0.6129 1.1742 0.3356 0.0602 1.0000 Uiso R . . . . . 
H781 H 0.5687 1.0924 0.4233 0.0624 1.0000 Uiso R . . . . . 
H791 H 0.5844 0.9452 0.4395 0.0673 1.0000 Uiso R . . . . . 
H801 H 0.6448 0.8794 0.3674 0.0582 1.0000 Uiso R . . . . . 
H821 H 0.8543 0.8804 0.1836 0.0547 1.0000 Uiso R . . . . . 
H831 H 1.0013 0.8452 0.1906 0.0596 1.0000 Uiso R . . . . . 
H841 H 1.0583 0.8553 0.2720 0.0621 1.0000 Uiso R . . . . . 
H851 H 0.9684 0.9007 0.3434 0.0624 1.0000 Uiso R . . . . . 
H861 H 0.8210 0.9388 0.3348 0.0550 1.0000 Uiso R . . . . . 
H881 H 0.5497 1.2211 0.1619 0.0518 1.0000 Uiso R . . . . . 
H891 H 0.4777 1.3125 0.2166 0.0593 1.0000 Uiso R . . . . . 
H901 H 0.3855 1.2703 0.2898 0.0618 1.0000 Uiso R . . . . . 
H911 H 0.3659 1.1363 0.3074 0.0620 1.0000 Uiso R . . . . . 
H921 H 0.4408 1.0422 0.2545 0.0554 1.0000 Uiso R . . . . . 
H941 H 0.4295 1.2044 0.0966 0.0514 1.0000 Uiso R . . . . . 
H951 H 0.4019 1.2898 -0.0027 0.0579 1.0000 Uiso R . . . . . 
H961 H 0.5030 1.2583 -0.0733 0.0553 1.0000 Uiso R . . . . . 
H971 H 0.6320 1.1387 -0.0436 0.0567 1.0000 Uiso R . . . . . 
H981 H 0.6599 1.0526 0.0552 0.0504 1.0000 Uiso R . . . . . 
H1041 H 0.8304 0.1797 0.3702 0.0563 1.0000 Uiso R . . . . . 
H1051 H 0.8970 0.1009 0.3070 0.0610 1.0000 Uiso R . . . . . 
H1071 H 0.8990 0.0786 0.2086 0.0596 1.0000 Uiso R . . . . . 
H1081 H 0.8387 0.1245 0.1180 0.0604 1.0000 Uiso R . . . . . 
H1101 H 0.7136 0.2261 0.0461 0.0626 1.0000 Uiso R . . . . . 
H1111 H 0.5833 0.3419 0.0250 0.0595 1.0000 Uiso R . . . . . 
H1221 H 0.4375 0.3914 0.0525 0.0609 1.0000 Uiso R . . . . . 
H1231 H 0.3020 0.4993 0.0462 0.0630 1.0000 Uiso R . . . . . 
H1251 H 0.3953 0.6349 0.1133 0.0552 1.0000 Uiso R . . . . . 
H1261 H 0.5283 0.5224 0.1251 0.0524 1.0000 Uiso R . . . . . 
H1282 H 0.2859 0.7411 0.0617 0.0628 1.0000 Uiso R . . . . . 
H1281 H 0.1884 0.7644 0.0608 0.0628 1.0000 Uiso R . . . . . 
H1301 H 0.3222 0.7814 0.1357 0.0610 1.0000 Uiso R . . . . . 
H1311 H 0.3120 0.7866 0.2299 0.0591 1.0000 Uiso R . . . . . 
H1331 H 0.1410 0.6634 0.2657 0.0644 1.0000 Uiso R . . . . . 
H1341 H 0.1519 0.6581 0.1703 0.0622 1.0000 Uiso R . . . . . 
H1371 H 0.3046 0.8079 0.3397 0.0628 1.0000 Uiso R . . . . . 
H1381 H 0.4357 0.7408 0.3902 0.0608 1.0000 Uiso R . . . . . 
H1401 H 0.4284 0.4985 0.4156 0.0622 1.0000 Uiso R . . . . . 
H1411 H 0.2989 0.5643 0.3641 0.0677 1.0000 Uiso R . . . . . 
H1422 H 0.5311 0.5970 0.4656 0.0622 1.0000 Uiso R . . . . . 
H1421 H 0.5724 0.5922 0.4059 0.0622 1.0000 Uiso R . . . . . 
H1451 H 0.6488 0.3147 0.4893 0.0610 1.0000 Uiso R . . . . . 
H1461 H 0.7219 0.2269 0.4314 0.0572 1.0000 Uiso R . . . . . 
H1481 H 0.6307 0.4381 0.2845 0.0551 1.0000 Uiso R . . . . . 
H1491 H 0.5668 0.5299 0.3413 0.0556 1.0000 Uiso R . . . . . 
H2011 H 0.4181 0.2126 0.4258 0.1062 0.294(6) Uiso R . P 1 1 . 
H2111 H 0.3773 0.3506 0.4505 0.0838 0.375(6) Uiso R . P 1 2 . 
H2211 H 0.3322 0.3947 0.3829 0.1092 0.177(3) Uiso R . P 1 3 . 
H2311 H 0.1764 0.3590 0.4933 0.1025 0.207(3) Uiso R . P 1 4 . 
H2411 H 0.0825 0.3538 0.5215 0.1215 0.406(4) Uiso R . P 1 5 . 
loop_
_atom_site_aniso_label
_atom_site_aniso_U_11
_atom_site_aniso_U_22
_atom_site_aniso_U_33
_atom_site_aniso_U_23
_atom_site_aniso_U_13
_atom_site_aniso_U_12
C1 0.0387(17) 0.0306(15) 0.055(2) -0.0127(15) -0.0027(15) -0.0144(14) 
C2 0.0396(17) 0.0312(15) 0.050(2) -0.0113(15) -0.0024(15) -0.0121(14) 
C3 0.0422(18) 0.0281(15) 0.061(2) -0.0103(15) -0.0088(16) -0.0128(14) 
C4 0.0431(18) 0.0315(16) 0.053(2) -0.0094(15) -0.0062(16) -0.0149(15) 
C5 0.0424(18) 0.0309(16) 0.056(2) -0.0109(15) -0.0055(16) -0.0145(15) 
C6 0.0368(17) 0.0298(15) 0.052(2) -0.0103(14) -0.0081(15) -0.0104(13) 
C7 0.0409(18) 0.0265(14) 0.053(2) -0.0103(14) -0.0080(15) -0.0105(13) 
C8 0.0394(17) 0.0287(15) 0.050(2) -0.0130(14) -0.0014(15) -0.0118(14) 
C9 0.0395(18) 0.0300(15) 0.055(2) -0.0122(15) -0.0011(15) -0.0118(14) 
C10 0.0377(17) 0.0276(14) 0.054(2) -0.0113(14) -0.0061(15) -0.0113(13) 
C11 0.0354(16) 0.0286(14) 0.052(2) -0.0133(14) -0.0015(14) -0.0148(13) 
C12 0.0350(16) 0.0327(16) 0.052(2) -0.0113(15) -0.0060(15) -0.0138(14) 
C13 0.0401(18) 0.0367(17) 0.057(2) -0.0112(16) -0.0054(16) -0.0168(15) 
C14 0.047(2) 0.052(2) 0.069(3) -0.020(2) 0.002(2) -0.0253(19) 
C15 0.047(2) 0.0384(18) 0.067(3) -0.0170(18) 0.0009(18) -0.0196(17) 
C16 0.048(2) 0.0355(17) 0.050(2) -0.0095(16) -0.0016(16) -0.0220(16) 
C17 0.0409(19) 0.0416(18) 0.061(2) -0.0142(17) -0.0071(18) -0.0211(16) 
C18 0.0332(16) 0.0266(14) 0.053(2) -0.0065(14) -0.0067(14) -0.0112(13) 
Co1 0.0393(2) 0.0307(2) 0.0588(3) -0.0134(2) -0.0010(2) -0.0162(2) 
Co2 0.0355(2) 0.0271(2) 0.0515(3) -0.00766(19) -0.0042(2) -0.01383(18) 
P1 0.0376(4) 0.0288(4) 0.0556(6) -0.0092(4) -0.0020(4) -0.0137(4) 
P2 0.0329(4) 0.0241(4) 0.0523(6) -0.0066(3) -0.0059(4) -0.0102(3) 
Si1 0.0450(5) 0.0368(5) 0.0506(6) 0.0001(4) -0.0095(5) -0.0168(4) 
O14 0.082(2) 0.093(3) 0.066(2) -0.032(2) 0.0043(18) -0.040(2) 
O15 0.0623(18) 0.0310(13) 0.098(2) -0.0205(14) 0.0036(16) -0.0171(13) 
O16 0.0691(19) 0.0335(13) 0.0613(18) -0.0062(12) -0.0033(14) -0.0175(13) 
O17 0.0417(15) 0.0644(18) 0.075(2) -0.0304(16) 0.0067(14) -0.0198(14) 
C21 0.0361(16) 0.0255(14) 0.048(2) -0.0071(13) -0.0071(14) -0.0116(13) 
C22 0.0397(18) 0.0262(14) 0.056(2) -0.0106(14) -0.0083(17) -0.0124(14) 
C23 0.0412(18) 0.0311(15) 0.048(2) -0.0092(15) -0.0064(16) -0.0128(14) 
C24 0.048(2) 0.0378(18) 0.064(3) -0.0131(17) -0.0074(18) -0.0183(17) 
C25 0.070(3) 0.063(3) 0.057(3) -0.021(2) 0.008(2) -0.043(2) 
C26 0.040(2) 0.0310(17) 0.100(4) -0.013(2) 0.006(2) -0.0155(16) 
C27 0.049(2) 0.0310(17) 0.083(3) -0.0156(18) -0.019(2) -0.0097(16) 
C28 0.0353(16) 0.0267(14) 0.050(2) -0.0089(13) -0.0021(14) -0.0138(13) 
Co3 0.0392(2) 0.0280(2) 0.0512(3) -0.00955(19) -0.0029(2) -0.01565(19) 
Co4 0.0323(2) 0.0258(2) 0.0646(3) -0.0115(2) -0.0046(2) -0.01189(18) 
P3 0.0334(4) 0.0289(4) 0.0504(5) -0.0113(4) -0.0032(4) -0.0131(3) 
P4 0.0316(4) 0.0248(4) 0.0528(6) -0.0101(3) -0.0021(4) -0.0108(3) 
Si2 0.0354(5) 0.0315(4) 0.0494(6) -0.0109(4) -0.0049(4) -0.0109(4) 
O24 0.061(2) 0.0430(16) 0.109(3) -0.0199(17) -0.0222(18) -0.0046(15) 
O25 0.114(3) 0.122(3) 0.071(2) -0.037(2) 0.025(2) -0.090(3) 
O26 0.0490(18) 0.0389(15) 0.152(4) -0.0208(19) 0.026(2) -0.0178(14) 
O27 0.088(2) 0.0558(18) 0.090(3) -0.0203(17) -0.040(2) -0.0171(17) 
C31 0.065(3) 0.040(2) 0.066(3) 0.0040(19) -0.019(2) -0.022(2) 
C32 0.075(3) 0.046(2) 0.076(3) 0.007(2) -0.016(2) -0.029(2) 
C33 0.075(3) 0.050(2) 0.108(4) 0.005(3) -0.038(3) -0.032(2) 
C34 0.048(2) 0.049(2) 0.060(3) 0.0011(19) -0.0104(19) -0.0110(19) 
C35 0.048(2) 0.099(4) 0.068(3) -0.025(3) -0.009(2) -0.020(3) 
C36 0.060(3) 0.051(2) 0.099(4) -0.020(3) -0.003(3) -0.016(2) 
C37 0.054(2) 0.052(2) 0.062(3) -0.004(2) -0.000(2) -0.017(2) 
C38 0.098(4) 0.081(4) 0.062(3) -0.020(3) 0.005(3) -0.036(3) 
C39 0.086(4) 0.075(3) 0.065(3) -0.004(3) 0.003(3) -0.026(3) 
C41 0.0359(17) 0.0299(15) 0.053(2) -0.0092(15) -0.0032(15) -0.0078(14) 
C42 0.060(2) 0.0361(18) 0.056(2) -0.0070(17) -0.0027(19) -0.0159(18) 
C43 0.062(2) 0.0367(18) 0.064(3) -0.0154(18) -0.000(2) -0.0219(18) 
C44 0.0395(18) 0.0312(16) 0.059(2) -0.0125(16) -0.0075(16) -0.0087(14) 
C45 0.046(2) 0.045(2) 0.088(3) -0.020(2) -0.002(2) -0.0150(18) 
C46 0.052(2) 0.0391(19) 0.075(3) -0.0146(19) -0.020(2) -0.0023(17) 
C47 0.0407(19) 0.055(2) 0.056(2) -0.0200(18) -0.0040(17) -0.0183(17) 
C48 0.052(2) 0.066(3) 0.068(3) -0.016(2) -0.018(2) -0.017(2) 
C49 0.054(2) 0.066(3) 0.076(3) -0.033(2) -0.008(2) -0.026(2) 
C51 0.0403(19) 0.0461(19) 0.058(2) -0.0167(17) 0.0025(16) -0.0219(17) 
C52 0.050(2) 0.058(2) 0.064(3) -0.022(2) -0.001(2) -0.019(2) 
C53 0.055(3) 0.077(3) 0.079(4) -0.034(3) 0.007(2) -0.024(2) 
C54 0.066(3) 0.093(4) 0.061(3) -0.023(3) 0.011(2) -0.041(3) 
C55 0.069(3) 0.075(3) 0.067(3) -0.002(3) -0.005(2) -0.037(3) 
C56 0.056(2) 0.052(2) 0.058(3) -0.007(2) 0.003(2) -0.023(2) 
C57 0.0384(18) 0.0297(15) 0.058(2) -0.0130(15) 0.0029(16) -0.0053(14) 
C58 0.048(2) 0.0300(16) 0.072(3) -0.0084(17) -0.0016(19) -0.0091(16) 
C59 0.056(2) 0.039(2) 0.066(3) -0.0019(19) 0.003(2) -0.0042(18) 
C60 0.045(2) 0.049(2) 0.062(3) -0.005(2) -0.0088(19) 0.0042(18) 
C61 0.0369(19) 0.049(2) 0.061(3) -0.0144(19) -0.0027(17) -0.0036(17) 
C62 0.0339(17) 0.0375(17) 0.064(3) -0.0094(17) -0.0026(16) -0.0075(15) 
C63 0.0376(17) 0.0232(13) 0.053(2) -0.0086(14) -0.0092(15) -0.0081(13) 
C64 0.0396(18) 0.0319(16) 0.057(2) -0.0086(15) -0.0052(16) -0.0151(14) 
C65 0.0388(18) 0.0344(17) 0.069(3) -0.0089(17) -0.0097(18) -0.0116(15) 
C66 0.048(2) 0.0384(18) 0.059(3) -0.0089(17) -0.0119(18) -0.0138(16) 
C67 0.052(2) 0.0376(18) 0.053(2) -0.0091(16) -0.0037(17) -0.0176(17) 
C68 0.0441(19) 0.0289(15) 0.055(2) -0.0076(15) -0.0070(16) -0.0155(14) 
C69 0.0354(16) 0.0262(14) 0.050(2) -0.0065(14) -0.0047(15) -0.0089(13) 
C70 0.0387(18) 0.0294(15) 0.062(2) -0.0125(15) -0.0020(16) -0.0124(14) 
C71 0.049(2) 0.0301(16) 0.066(3) -0.0147(16) 0.0012(18) -0.0156(16) 
C72 0.053(2) 0.0255(15) 0.070(3) -0.0124(17) -0.0053(19) -0.0055(15) 
C73 0.0382(18) 0.0366(18) 0.064(3) -0.0147(17) -0.0082(17) -0.0008(15) 
C74 0.0372(17) 0.0318(16) 0.059(2) -0.0148(16) -0.0077(16) -0.0063(14) 
C75 0.0315(16) 0.0359(16) 0.056(2) -0.0135(15) -0.0068(15) -0.0125(14) 
C76 0.045(2) 0.0405(18) 0.058(2) -0.0147(17) -0.0013(17) -0.0210(16) 
C77 0.047(2) 0.0416(19) 0.066(3) -0.0218(18) -0.0033(18) -0.0159(17) 
C78 0.052(2) 0.052(2) 0.056(3) -0.0226(19) -0.0030(18) -0.0179(19) 
C79 0.063(3) 0.057(2) 0.051(2) -0.016(2) -0.001(2) -0.026(2) 
C80 0.055(2) 0.0362(17) 0.054(2) -0.0125(16) -0.0067(18) -0.0166(17) 
C81 0.0323(16) 0.0241(13) 0.060(2) -0.0115(14) -0.0030(15) -0.0112(12) 
C82 0.0403(19) 0.0378(17) 0.060(2) -0.0167(17) -0.0053(17) -0.0132(15) 
C83 0.0364(18) 0.0407(18) 0.071(3) -0.0225(18) -0.0003(17) -0.0088(15) 
C84 0.0342(18) 0.0370(18) 0.082(3) -0.0166(19) -0.0074(18) -0.0109(15) 
C85 0.0381(19) 0.0436(19) 0.073(3) -0.0212(19) -0.0145(19) -0.0079(16) 
C86 0.0397(18) 0.0418(18) 0.058(2) -0.0182(17) -0.0049(16) -0.0134(16) 
C87 0.0351(16) 0.0290(15) 0.050(2) -0.0109(14) -0.0022(14) -0.0095(13) 
C88 0.0456(19) 0.0285(15) 0.053(2) -0.0095(15) 0.0005(16) -0.0134(15) 
C89 0.057(2) 0.0309(16) 0.055(2) -0.0112(16) -0.0021(19) -0.0120(16) 
C90 0.052(2) 0.0341(17) 0.053(2) -0.0142(17) -0.0009(18) 0.0011(16) 
C91 0.049(2) 0.044(2) 0.052(2) -0.0099(17) 0.0061(17) -0.0110(17) 
C92 0.0393(18) 0.0342(17) 0.060(2) -0.0095(16) 0.0010(16) -0.0130(15) 
C93 0.0333(16) 0.0270(14) 0.051(2) -0.0105(14) -0.0037(14) -0.0134(13) 
C94 0.0366(17) 0.0331(16) 0.058(2) -0.0149(16) -0.0036(16) -0.0108(14) 
C95 0.044(2) 0.0361(17) 0.062(3) -0.0147(17) -0.0126(18) -0.0097(15) 
C96 0.053(2) 0.0347(17) 0.048(2) -0.0062(15) -0.0105(18) -0.0162(16) 
C97 0.047(2) 0.0374(17) 0.055(2) -0.0146(16) -0.0012(17) -0.0133(16) 
C98 0.0368(17) 0.0316(16) 0.056(2) -0.0136(15) -0.0034(16) -0.0104(14) 
C101 0.0384(17) 0.0269(14) 0.058(2) -0.0102(15) -0.0028(16) -0.0127(14) 
N102 0.0394(15) 0.0280(13) 0.0535(19) -0.0106(12) -0.0024(13) -0.0116(12) 
C103 0.0396(18) 0.0296(15) 0.053(2) -0.0096(15) -0.0036(16) -0.0105(14) 
C104 0.0424(19) 0.0309(16) 0.059(2) -0.0034(16) -0.0107(17) -0.0121(15) 
C105 0.0385(18) 0.0280(15) 0.079(3) -0.0072(17) -0.0106(18) -0.0097(14) 
C106 0.0387(18) 0.0281(15) 0.075(3) -0.0130(16) -0.0001(17) -0.0162(14) 
C107 0.0361(18) 0.0325(17) 0.083(3) -0.0242(18) 0.0074(19) -0.0124(15) 
C108 0.045(2) 0.0378(18) 0.081(3) -0.0329(19) 0.015(2) -0.0209(17) 
C109 0.049(2) 0.0397(18) 0.060(2) -0.0215(17) 0.0101(17) -0.0258(17) 
C110 0.066(3) 0.049(2) 0.060(3) -0.0291(19) 0.018(2) -0.034(2) 
C111 0.060(2) 0.046(2) 0.053(2) -0.0164(17) -0.0002(18) -0.0302(19) 
C112 0.050(2) 0.0342(16) 0.047(2) -0.0093(15) 0.0005(16) -0.0231(16) 
N113 0.0466(16) 0.0297(13) 0.0478(18) -0.0103(12) -0.0018(13) -0.0165(13) 
C114 0.0414(18) 0.0303(15) 0.056(2) -0.0149(15) 0.0041(16) -0.0172(14) 
C121 0.057(2) 0.0325(16) 0.040(2) -0.0055(14) -0.0057(16) -0.0212(16) 
C122 0.064(2) 0.0359(17) 0.055(2) -0.0095(16) -0.0117(19) -0.0229(18) 
C123 0.055(2) 0.0413(19) 0.062(3) -0.0077(17) -0.0192(19) -0.0220(18) 
C124 0.052(2) 0.0359(17) 0.048(2) -0.0029(15) -0.0118(17) -0.0179(16) 
C125 0.054(2) 0.0383(18) 0.047(2) -0.0076(15) -0.0104(17) -0.0208(17) 
C126 0.0472(19) 0.0378(17) 0.047(2) -0.0099(15) -0.0073(16) -0.0187(16) 
O127 0.0471(15) 0.0412(13) 0.0648(18) -0.0113(12) -0.0174(13) -0.0134(12) 
C128 0.048(2) 0.0344(17) 0.065(3) -0.0043(17) -0.0173(19) -0.0095(16) 
C129 0.0434(19) 0.0278(15) 0.063(3) -0.0039(16) -0.0166(18) -0.0053(14) 
C130 0.050(2) 0.0326(17) 0.061(3) -0.0038(16) -0.0130(18) -0.0115(16) 
C131 0.044(2) 0.0292(16) 0.071(3) -0.0140(17) -0.0091(18) -0.0081(15) 
C132 0.0388(19) 0.0396(18) 0.066(3) -0.0184(18) -0.0108(18) -0.0003(16) 
C133 0.042(2) 0.043(2) 0.067(3) -0.0127(19) -0.0074(19) -0.0103(17) 
C134 0.0370(18) 0.0416(19) 0.069(3) -0.0100(18) -0.0127(18) -0.0094(16) 
O135 0.0396(14) 0.0565(17) 0.074(2) -0.0279(15) -0.0057(13) -0.0034(13) 
C136 0.043(2) 0.049(2) 0.061(3) -0.0240(19) -0.0010(18) -0.0093(17) 
C137 0.047(2) 0.0422(19) 0.060(3) -0.0179(18) 0.0003(18) -0.0071(17) 
C138 0.054(2) 0.0426(19) 0.060(3) -0.0203(18) 0.0012(19) -0.0195(18) 
C139 0.049(2) 0.046(2) 0.046(2) -0.0169(17) 0.0019(16) -0.0172(17) 
C140 0.055(2) 0.0386(18) 0.062(3) -0.0150(18) -0.0050(19) -0.0157(17) 
C141 0.055(2) 0.047(2) 0.074(3) -0.026(2) -0.007(2) -0.0179(19) 
C142 0.048(2) 0.048(2) 0.057(3) -0.0188(18) -0.0016(18) -0.0128(18) 
O143 0.0604(17) 0.0479(15) 0.0482(16) -0.0148(13) -0.0074(13) -0.0079(13) 
C144 0.0412(19) 0.049(2) 0.053(2) -0.0157(18) -0.0020(17) -0.0114(17) 
C145 0.053(2) 0.0434(19) 0.049(2) -0.0081(17) -0.0095(18) -0.0136(18) 
C146 0.047(2) 0.0353(17) 0.051(2) -0.0057(16) -0.0089(17) -0.0086(16) 
C147 0.0369(17) 0.0340(16) 0.053(2) -0.0114(16) -0.0035(16) -0.0071(14) 
C148 0.0384(18) 0.0406(18) 0.049(2) -0.0083(16) -0.0058(16) -0.0081(15) 
C149 0.0402(18) 0.0396(18) 0.048(2) -0.0083(16) -0.0054(16) -0.0058(15) 
C201 0.085(4) 0.096(4) 0.071(4) 0.004(3) -0.012(3) -0.043(3) 
Cl202 0.117(5) 0.111(5) 0.065(3) 0.001(3) -0.018(3) -0.052(4) 
Cl203 0.087(3) 0.140(6) 0.098(4) 0.016(4) -0.008(3) -0.026(4) 
Cl204 0.0634(10) 0.0502(8) 0.0575(12) -0.0120(8) -0.0070(8) -0.0241(7) 
C211 0.081(3) 0.059(3) 0.068(3) -0.011(3) 0.004(3) -0.034(3) 
Cl212 0.089(3) 0.0515(18) 0.055(2) -0.0039(15) 0.0059(18) -0.0101(18) 
Cl213 0.094(3) 0.083(2) 0.087(2) -0.0285(16) 0.007(2) -0.054(2) 
Cl214 0.0634(10) 0.0502(8) 0.0575(12) -0.0120(8) -0.0070(8) -0.0241(7) 
C221 0.096(4) 0.086(4) 0.113(5) -0.031(4) 0.007(4) -0.059(4) 
Cl222 0.093(5) 0.089(5) 0.141(6) -0.032(5) 0.003(5) -0.046(4) 
Cl223 0.094(3) 0.083(2) 0.087(2) -0.0285(16) 0.007(2) -0.054(2) 
Cl224 0.109(5) 0.096(5) 0.111(5) -0.029(4) 0.018(4) -0.063(4) 
C231 0.097(4) 0.062(4) 0.098(4) -0.029(3) -0.012(3) -0.024(3) 
Cl232 0.097(4) 0.062(3) 0.081(4) -0.024(3) -0.002(3) -0.019(3) 
Cl233 0.108(2) 0.069(2) 0.153(3) -0.0504(19) 0.000(2) -0.0304(17) 
Cl234 0.099(4) 0.066(3) 0.075(4) -0.020(3) -0.016(3) -0.009(3) 
C241 0.106(3) 0.065(3) 0.130(4) -0.030(3) -0.006(3) -0.029(3) 
Cl242 0.108(2) 0.069(2) 0.153(3) -0.0504(19) 0.000(2) -0.0304(17) 
Cl243 0.122(3) 0.080(3) 0.162(4) -0.005(3) 0.014(3) -0.030(2) 
Cl244 0.107(3) 0.071(2) 0.094(3) -0.0299(18) -0.013(2) -0.0111(19) 

_refine_ls_extinction_method 
    'None'
_oxford_refine_ls_scale 0.15282(6) 
loop_
 _geom_bond_atom_site_label_1
 _geom_bond_site_symmetry_1
 _geom_bond_atom_site_label_2
 _geom_bond_site_symmetry_2
 _geom_bond_distance
 _geom_bond_publ_flag
C1 . C2 . 1.391(5)    yes
C1 . C11 . 1.381(4)    yes
C1 . Co1 . 1.940(4)    yes
C1 . Co2 . 1.961(4)    yes
C2 . C3 . 1.208(5)    yes
C3 . C4 . 1.358(5)    yes
C4 . C5 . 1.219(5)    yes
C5 . C6 . 1.358(5)    yes
C6 . C7 . 1.213(5)    yes
C7 . C8 . 1.359(5)    yes
C8 . C9 . 1.215(5)    yes
C9 . C10 . 1.382(5)    yes
C10 . C21 . 1.389(5)    yes
C10 . Co3 . 1.943(3)    yes
C10 . Co4 . 1.947(3)    yes
C11 . C12 . 1.411(5)    yes
C11 . Co1 . 1.971(3)    yes
C11 . Co2 . 1.949(4)    yes
C12 . C13 . 1.212(5)    yes
C13 . Si1 . 1.848(4)    yes
C14 . Co1 . 1.787(5)    yes
C14 . O14 . 1.133(5)    yes
C15 . Co1 . 1.813(4)    yes
C15 . O15 . 1.134(4)    yes
C16 . Co2 . 1.784(4)    yes
C16 . O16 . 1.139(4)    yes
C17 . Co2 . 1.791(4)    yes
C17 . O17 . 1.143(5)    yes
C18 . P1 . 1.841(4)    yes
C18 . P2 . 1.838(4)    yes
C18 . H181 . 0.950    no
C18 . H182 . 0.950    no
Co1 . Co2 . 2.4701(8)    yes
Co1 . P1 . 2.2184(10)    yes
Co2 . P2 . 2.2307(9)    yes
P1 . C51 . 1.814(4)    yes
P1 . C57 . 1.818(4)    yes
P2 . C63 . 1.834(3)    yes
P2 . C69 . 1.829(3)    yes
Si1 . C31 . 1.892(4)    yes
Si1 . C34 . 1.884(4)    yes
Si1 . C37 . 1.901(5)    yes
C21 . C22 . 1.409(5)    yes
C21 . Co3 . 1.955(4)    yes
C21 . Co4 . 1.965(4)    yes
C22 . C23 . 1.219(5)    yes
C23 . Si2 . 1.840(4)    yes
C24 . Co3 . 1.796(4)    yes
C24 . O24 . 1.133(5)    yes
C25 . Co3 . 1.786(5)    yes
C25 . O25 . 1.147(5)    yes
C26 . Co4 . 1.787(4)    yes
C26 . O26 . 1.147(5)    yes
C27 . Co4 . 1.789(5)    yes
C27 . O27 . 1.142(5)    yes
C28 . P3 . 1.844(3)    yes
C28 . P4 . 1.851(3)    yes
C28 . H282 . 0.950    no
C28 . H281 . 0.950    no
Co3 . Co4 . 2.4801(6)    yes
Co3 . P3 . 2.2326(9)    yes
Co4 . P4 . 2.2201(9)    yes
P3 . C75 . 1.821(4)    yes
P3 . C81 . 1.835(3)    yes
P4 . C87 . 1.813(4)    yes
P4 . C93 . 1.831(3)    yes
Si2 . C41 . 1.901(3)    yes
Si2 . C44 . 1.895(4)    yes
Si2 . C47 . 1.890(4)    yes
C31 . C32 . 1.545(5)    yes
C31 . C33 . 1.511(6)    yes
C31 . H311 . 0.950    no
C32 . H322 . 0.950    no
C32 . H321 . 0.950    no
C32 . H323 . 0.950    no
C33 . H331 . 0.950    no
C33 . H333 . 0.950    no
C33 . H332 . 0.950    no
C34 . C35 . 1.537(7)    yes
C34 . C36 . 1.507(7)    yes
C34 . H341 . 0.950    no
C35 . H352 . 0.950    no
C35 . H351 . 0.950    no
C35 . H353 . 0.950    no
C36 . H361 . 0.950    no
C36 . H363 . 0.950    no
C36 . H362 . 0.950    no
C37 . C38 . 1.518(7)    yes
C37 . C39 . 1.542(6)    yes
C37 . H371 . 0.950    no
C38 . H382 . 0.950    no
C38 . H381 . 0.950    no
C38 . H383 . 0.950    no
C39 . H391 . 0.950    no
C39 . H393 . 0.950    no
C39 . H392 . 0.950    no
C41 . C42 . 1.529(6)    yes
C41 . C43 . 1.522(5)    yes
C41 . H411 . 0.950    no
C42 . H422 . 0.950    no
C42 . H421 . 0.950    no
C42 . H423 . 0.950    no
C43 . H431 . 0.950    no
C43 . H432 . 0.950    no
C43 . H433 . 0.950    no
C44 . C45 . 1.519(6)    yes
C44 . C46 . 1.536(6)    yes
C44 . H441 . 0.950    no
C45 . H451 . 0.950    no
C45 . H453 . 0.950    no
C45 . H452 . 0.950    no
C46 . H461 . 0.950    no
C46 . H462 . 0.950    no
C46 . H463 . 0.950    no
C47 . C48 . 1.557(6)    yes
C47 . C49 . 1.542(6)    yes
C47 . H471 . 0.950    no
C48 . H481 . 0.950    no
C48 . H483 . 0.950    no
C48 . H482 . 0.950    no
C49 . H491 . 0.950    no
C49 . H492 . 0.950    no
C49 . H493 . 0.950    no
C51 . C52 . 1.397(6)    yes
C51 . C56 . 1.416(6)    yes
C52 . C53 . 1.382(7)    yes
C52 . H521 . 0.950    no
C53 . C54 . 1.379(7)    yes
C53 . H531 . 0.950    no
C54 . C55 . 1.386(8)    yes
C54 . H541 . 0.950    no
C55 . C56 . 1.404(7)    yes
C55 . H551 . 0.950    no
C56 . H561 . 0.950    no
C57 . C58 . 1.384(5)    yes
C57 . C62 . 1.409(5)    yes
C58 . C59 . 1.404(6)    yes
C58 . H581 . 0.950    no
C59 . C60 . 1.372(7)    yes
C59 . H591 . 0.950    no
C60 . C61 . 1.403(6)    yes
C60 . H601 . 0.950    no
C61 . C62 . 1.378(5)    yes
C61 . H611 . 0.950    no
C62 . H621 . 0.950    no
C63 . C64 . 1.400(5)    yes
C63 . C68 . 1.389(5)    yes
C64 . C65 . 1.401(5)    yes
C64 . H641 . 0.950    no
C65 . C66 . 1.371(6)    yes
C65 . H651 . 0.950    no
C66 . C67 . 1.393(5)    yes
C66 . H661 . 0.950    no
C67 . C68 . 1.382(5)    yes
C67 . H671 . 0.950    no
C68 . H681 . 0.950    no
C69 . C70 . 1.403(5)    yes
C69 . C74 . 1.387(5)    yes
C70 . C71 . 1.382(5)    yes
C70 . H701 . 0.950    no
C71 . C72 . 1.392(5)    yes
C71 . H711 . 0.950    no
C72 . C73 . 1.377(6)    yes
C72 . H721 . 0.950    no
C73 . C74 . 1.393(5)    yes
C73 . H731 . 0.950    no
C74 . H741 . 0.950    no
C75 . C76 . 1.412(5)    yes
C75 . C80 . 1.387(5)    yes
C76 . C77 . 1.374(6)    yes
C76 . H761 . 0.950    no
C77 . C78 . 1.378(6)    yes
C77 . H771 . 0.950    no
C78 . C79 . 1.383(6)    yes
C78 . H781 . 0.950    no
C79 . C80 . 1.397(6)    yes
C79 . H791 . 0.950    no
C80 . H801 . 0.950    no
C81 . C82 . 1.387(6)    yes
C81 . C86 . 1.396(5)    yes
C82 . C83 . 1.401(5)    yes
C82 . H821 . 0.950    no
C83 . C84 . 1.408(6)    yes
C83 . H831 . 0.950    no
C84 . C85 . 1.379(6)    yes
C84 . H841 . 0.950    no
C85 . C86 . 1.405(5)    yes
C85 . H851 . 0.950    no
C86 . H861 . 0.950    no
C87 . C88 . 1.405(4)    yes
C87 . C92 . 1.397(5)    yes
C88 . C89 . 1.375(6)    yes
C88 . H881 . 0.950    no
C89 . C90 . 1.389(6)    yes
C89 . H891 . 0.950    no
C90 . C91 . 1.382(6)    yes
C90 . H901 . 0.950    no
C91 . C92 . 1.384(6)    yes
C91 . H911 . 0.950    no
C92 . H921 . 0.950    no
C93 . C94 . 1.402(5)    yes
C93 . C98 . 1.395(5)    yes
C94 . C95 . 1.390(5)    yes
C94 . H941 . 0.950    no
C95 . C96 . 1.391(6)    yes
C95 . H951 . 0.950    no
C96 . C97 . 1.392(5)    yes
C96 . H961 . 0.950    no
C97 . C98 . 1.385(5)    yes
C97 . H971 . 0.950    no
C98 . H981 . 0.950    no
C101 . N102 . 1.352(5)    yes
C101 . C106 . 1.425(5)    yes
C101 . C114 . 1.469(5)    yes
N102 . C103 . 1.328(5)    yes
C103 . C104 . 1.420(5)    yes
C103 . C147 . 1.479(6)    yes
C104 . C105 . 1.364(6)    yes
C104 . H1041 . 0.950    no
C105 . C106 . 1.402(6)    yes
C105 . H1051 . 0.950    no
C106 . C107 . 1.431(6)    yes
C107 . C108 . 1.338(6)    yes
C107 . H1071 . 0.950    no
C108 . C109 . 1.435(6)    yes
C108 . H1081 . 0.950    no
C109 . C110 . 1.418(6)    yes
C109 . C114 . 1.406(5)    yes
C110 . C111 . 1.366(6)    yes
C110 . H1101 . 0.950    no
C111 . C112 . 1.407(6)    yes
C111 . H1111 . 0.950    no
C112 . N113 . 1.345(5)    yes
C112 . C121 . 1.480(5)    yes
N113 . C114 . 1.360(5)    yes
C121 . C122 . 1.400(5)    yes
C121 . C126 . 1.387(5)    yes
C122 . C123 . 1.389(6)    yes
C122 . H1221 . 0.950    no
C123 . C124 . 1.386(6)    yes
C123 . H1231 . 0.950    no
C124 . C125 . 1.388(5)    yes
C124 . O127 . 1.389(5)    yes
C125 . C126 . 1.385(5)    yes
C125 . H1251 . 0.950    no
C126 . H1261 . 0.950    no
O127 . C128 . 1.441(5)    yes
C128 . C129 . 1.490(6)    yes
C128 . H1282 . 0.950    no
C128 . H1281 . 0.950    no
C129 . C130 . 1.401(5)    yes
C129 . C134 . 1.393(6)    yes
C130 . C131 . 1.360(6)    yes
C130 . H1301 . 0.950    no
C131 . C132 . 1.380(6)    yes
C131 . H1311 . 0.950    no
C132 . C133 . 1.390(6)    yes
C132 . O135 . 1.397(5)    yes
C133 . C134 . 1.382(6)    yes
C133 . H1331 . 0.950    no
C134 . H1341 . 0.950    no
O135 . C136 . 1.412(5)    yes
C136 . C137 . 1.394(6)    yes
C136 . C141 . 1.365(6)    yes
C137 . C138 . 1.385(6)    yes
C137 . H1371 . 0.950    no
C138 . C139 . 1.379(5)    yes
C138 . H1381 . 0.950    no
C139 . C140 . 1.392(5)    yes
C139 . C142 . 1.519(5)    yes
C140 . C141 . 1.378(6)    yes
C140 . H1401 . 0.950    no
C141 . H1411 . 0.950    no
C142 . O143 . 1.441(5)    yes
C142 . H1422 . 0.950    no
C142 . H1421 . 0.950    no
O143 . C144 . 1.379(5)    yes
C144 . C145 . 1.390(5)    yes
C144 . C149 . 1.390(6)    yes
C145 . C146 . 1.392(6)    yes
C145 . H1451 . 0.950    no
C146 . C147 . 1.384(5)    yes
C146 . H1461 . 0.950    no
C147 . C148 . 1.402(5)    yes
C148 . C149 . 1.389(6)    yes
C148 . H1481 . 0.950    no
C149 . H1491 . 0.950    no
C201 . Cl202 . 1.727(5)    yes
C201 . Cl203 . 1.724(5)    yes
C201 . Cl204 . 1.746(4)    yes
C201 . H2011 . 0.950    no
C211 . Cl212 . 1.746(4)    yes
C211 . Cl213 . 1.758(4)    yes
C211 . Cl214 . 1.742(4)    yes
C211 . H2111 . 0.950    no
C221 . Cl222 . 1.744(5)    yes
C221 . Cl223 . 1.740(6)    yes
C221 . Cl224 . 1.736(6)    yes
C221 . H2211 . 0.950    no
C231 . Cl232 . 1.730(5)    yes
C231 . Cl233 . 1.741(6)    yes
C231 . Cl234 . 1.731(5)    yes
C231 . H2311 . 0.950    no
C241 . Cl242 . 1.743(4)    yes
C241 . Cl243 . 1.739(4)    yes
C241 . Cl244 . 1.750(4)    yes
C241 . H2411 . 0.950    no
loop_
 _geom_angle_atom_site_label_1
 _geom_angle_site_symmetry_1
 _geom_angle_atom_site_label_2
 _geom_angle_site_symmetry_2
 _geom_angle_atom_site_label_3
 _geom_angle_site_symmetry_3
 _geom_angle
 _geom_angle_publ_flag
C2 . C1 . C11 . 146.2(3)    yes
C2 . C1 . Co1 . 133.3(3)    yes
C11 . C1 . Co1 . 70.6(2)    yes
C2 . C1 . Co2 . 131.2(3)    yes
C11 . C1 . Co2 . 68.9(2)    yes
Co1 . C1 . Co2 . 78.59(13)    yes
C1 . C2 . C3 . 173.6(4)    yes
C2 . C3 . C4 . 177.9(4)    yes
C3 . C4 . C5 . 177.3(4)    yes
C4 . C5 . C6 . 175.2(4)    yes
C5 . C6 . C7 . 176.7(4)    yes
C6 . C7 . C8 . 176.4(4)    yes
C7 . C8 . C9 . 176.6(4)    yes
C8 . C9 . C10 . 167.4(4)    yes
C9 . C10 . C21 . 149.6(4)    yes
C9 . C10 . Co3 . 134.7(3)    yes
C21 . C10 . Co3 . 69.6(2)    yes
C9 . C10 . Co4 . 125.3(3)    yes
C21 . C10 . Co4 . 69.91(19)    yes
Co3 . C10 . Co4 . 79.20(13)    yes
C1 . C11 . C12 . 141.0(3)    yes
C1 . C11 . Co1 . 68.1(2)    yes
C12 . C11 . Co1 . 131.9(3)    yes
C1 . C11 . Co2 . 69.8(2)    yes
C12 . C11 . Co2 . 138.7(3)    yes
Co1 . C11 . Co2 . 78.10(12)    yes
C11 . C12 . C13 . 173.3(3)    yes
C12 . C13 . Si1 . 175.7(4)    yes
Co1 . C14 . O14 . 177.2(4)    yes
Co1 . C15 . O15 . 176.7(4)    yes
Co2 . C16 . O16 . 178.0(4)    yes
Co2 . C17 . O17 . 177.2(3)    yes
P1 . C18 . P2 . 109.94(16)    yes
P1 . C18 . H181 . 109.4    no
P2 . C18 . H181 . 109.4    no
P1 . C18 . H182 . 109.3    no
P2 . C18 . H182 . 109.3    no
H181 . C18 . H182 . 109.5    no
C11 . Co1 . C1 . 41.34(13)    yes
C11 . Co1 . C15 . 144.62(16)    yes
C1 . Co1 . C15 . 104.14(16)    yes
C11 . Co1 . C14 . 96.64(18)    yes
C1 . Co1 . C14 . 102.91(17)    yes
C15 . Co1 . C14 . 100.1(2)    yes
C11 . Co1 . Co2 . 50.55(11)    yes
C1 . Co1 . Co2 . 51.08(11)    yes
C15 . Co1 . Co2 . 105.89(14)    yes
C14 . Co1 . Co2 . 146.86(14)    yes
C11 . Co1 . P1 . 101.89(9)    yes
C1 . Co1 . P1 . 138.95(11)    yes
C15 . Co1 . P1 . 106.23(12)    yes
C14 . Co1 . P1 . 98.28(13)    yes
Co2 . Co1 . P1 . 93.94(3)    yes
C1 . Co2 . C11 . 41.36(13)    yes
C1 . Co2 . Co1 . 50.33(11)    yes
C11 . Co2 . Co1 . 51.35(10)    yes
C1 . Co2 . C17 . 101.65(16)    yes
C11 . Co2 . C17 . 109.02(16)    yes
Co1 . Co2 . C17 . 151.96(12)    yes
C1 . Co2 . C16 . 107.04(15)    yes
C11 . Co2 . C16 . 141.05(16)    yes
Co1 . Co2 . C16 . 92.38(13)    yes
C17 . Co2 . C16 . 98.15(18)    yes
C1 . Co2 . P2 . 135.37(11)    yes
C11 . Co2 . P2 . 95.15(9)    yes
Co1 . Co2 . P2 . 99.03(3)    yes
C17 . Co2 . P2 . 102.99(11)    yes
C16 . Co2 . P2 . 105.56(11)    yes
C18 . P1 . Co1 . 108.74(11)    yes
C18 . P1 . C51 . 104.35(17)    yes
Co1 . P1 . C51 . 113.17(12)    yes
C18 . P1 . C57 . 102.01(16)    yes
Co1 . P1 . C57 . 121.53(12)    yes
C51 . P1 . C57 . 105.26(18)    yes
C18 . P2 . Co2 . 108.67(11)    yes
C18 . P2 . C63 . 106.86(16)    yes
Co2 . P2 . C63 . 118.41(11)    yes
C18 . P2 . C69 . 100.61(16)    yes
Co2 . P2 . C69 . 117.96(11)    yes
C63 . P2 . C69 . 102.47(15)    yes
C13 . Si1 . C31 . 108.24(17)    yes
C13 . Si1 . C34 . 108.69(18)    yes
C31 . Si1 . C34 . 108.7(2)    yes
C13 . Si1 . C37 . 105.92(19)    yes
C31 . Si1 . C37 . 111.3(2)    yes
C34 . Si1 . C37 . 113.8(2)    yes
C10 . C21 . C22 . 138.2(3)    yes
C10 . C21 . Co3 . 68.7(2)    yes
C22 . C21 . Co3 . 138.8(2)    yes
C10 . C21 . Co4 . 68.5(2)    yes
C22 . C21 . Co4 . 134.4(2)    yes
Co3 . C21 . Co4 . 78.47(14)    yes
C21 . C22 . C23 . 176.2(3)    yes
C22 . C23 . Si2 . 177.3(3)    yes
Co3 . C24 . O24 . 178.2(3)    yes
Co3 . C25 . O25 . 175.3(4)    yes
Co4 . C26 . O26 . 173.0(4)    yes
Co4 . C27 . O27 . 174.6(4)    yes
P3 . C28 . P4 . 108.54(16)    yes
P3 . C28 . H282 . 109.6    no
P4 . C28 . H282 . 109.7    no
P3 . C28 . H281 . 109.8    no
P4 . C28 . H281 . 109.8    no
H282 . C28 . H281 . 109.5    no
C21 . Co3 . C10 . 41.74(14)    yes
C21 . Co3 . C24 . 100.63(17)    yes
C10 . Co3 . C24 . 103.20(16)    yes
C21 . Co3 . C25 . 139.51(17)    yes
C10 . Co3 . C25 . 99.67(17)    yes
C24 . Co3 . C25 . 100.5(2)    yes
C21 . Co3 . Co4 . 50.94(10)    yes
C10 . Co3 . Co4 . 50.47(10)    yes
C24 . Co3 . Co4 . 149.99(14)    yes
C25 . Co3 . Co4 . 98.48(15)    yes
C21 . Co3 . P3 . 101.22(9)    yes
C10 . Co3 . P3 . 139.08(10)    yes
C24 . Co3 . P3 . 100.26(12)    yes
C25 . Co3 . P3 . 108.45(14)    yes
Co4 . Co3 . P3 . 95.48(3)    yes
C21 . Co4 . C10 . 41.58(14)    yes
C21 . Co4 . Co3 . 50.58(10)    yes
C10 . Co4 . Co3 . 50.33(10)    yes
C21 . Co4 . C27 . 96.15(18)    yes
C10 . Co4 . C27 . 100.46(16)    yes
Co3 . Co4 . C27 . 145.59(14)    yes
C21 . Co4 . C26 . 139.37(15)    yes
C10 . Co4 . C26 . 98.88(16)    yes
Co3 . Co4 . C26 . 100.93(15)    yes
C27 . Co4 . C26 . 101.6(2)    yes
C21 . Co4 . P4 . 101.48(9)    yes
C10 . Co4 . P4 . 140.20(10)    yes
Co3 . Co4 . P4 . 97.89(3)    yes
C27 . Co4 . P4 . 97.44(12)    yes
C26 . Co4 . P4 . 111.93(13)    yes
C28 . P3 . Co3 . 108.92(11)    yes
C28 . P3 . C75 . 104.87(16)    yes
Co3 . P3 . C75 . 119.32(11)    yes
C28 . P3 . C81 . 102.95(15)    yes
Co3 . P3 . C81 . 116.35(11)    yes
C75 . P3 . C81 . 102.71(16)    yes
C28 . P4 . Co4 . 108.01(10)    yes
C28 . P4 . C87 . 103.17(16)    yes
Co4 . P4 . C87 . 122.60(11)    yes
C28 . P4 . C93 . 104.69(15)    yes
Co4 . P4 . C93 . 114.18(11)    yes
C87 . P4 . C93 . 102.40(16)    yes
C23 . Si2 . C41 . 106.31(17)    yes
C23 . Si2 . C44 . 107.93(17)    yes
C41 . Si2 . C44 . 114.72(16)    yes
C23 . Si2 . C47 . 107.86(17)    yes
C41 . Si2 . C47 . 110.06(17)    yes
C44 . Si2 . C47 . 109.69(18)    yes
Si1 . C31 . C32 . 114.0(3)    yes
Si1 . C31 . C33 . 113.9(3)    yes
C32 . C31 . C33 . 110.6(4)    yes
Si1 . C31 . H311 . 105.9    no
C32 . C31 . H311 . 105.9    no
C33 . C31 . H311 . 105.8    no
C31 . C32 . H322 . 109.6    no
C31 . C32 . H321 . 109.4    no
H322 . C32 . H321 . 109.5    no
C31 . C32 . H323 . 109.4    no
H322 . C32 . H323 . 109.5    no
H321 . C32 . H323 . 109.5    no
C31 . C33 . H331 . 109.5    no
C31 . C33 . H333 . 109.3    no
H331 . C33 . H333 . 109.5    no
C31 . C33 . H332 . 109.6    no
H331 . C33 . H332 . 109.5    no
H333 . C33 . H332 . 109.5    no
Si1 . C34 . C35 . 111.3(3)    yes
Si1 . C34 . C36 . 113.6(3)    yes
C35 . C34 . C36 . 110.4(4)    yes
Si1 . C34 . H341 . 107.1    no
C35 . C34 . H341 . 107.0    no
C36 . C34 . H341 . 107.1    no
C34 . C35 . H352 . 109.5    no
C34 . C35 . H351 . 109.5    no
H352 . C35 . H351 . 109.5    no
C34 . C35 . H353 . 109.4    no
H352 . C35 . H353 . 109.5    no
H351 . C35 . H353 . 109.5    no
C34 . C36 . H361 . 109.5    no
C34 . C36 . H363 . 109.4    no
H361 . C36 . H363 . 109.5    no
C34 . C36 . H362 . 109.5    no
H361 . C36 . H362 . 109.5    no
H363 . C36 . H362 . 109.5    no
Si1 . C37 . C38 . 115.8(3)    yes
Si1 . C37 . C39 . 112.3(4)    yes
C38 . C37 . C39 . 109.7(4)    yes
Si1 . C37 . H371 . 106.1    no
C38 . C37 . H371 . 106.1    no
C39 . C37 . H371 . 106.1    no
C37 . C38 . H382 . 109.5    no
C37 . C38 . H381 . 109.5    no
H382 . C38 . H381 . 109.5    no
C37 . C38 . H383 . 109.4    no
H382 . C38 . H383 . 109.5    no
H381 . C38 . H383 . 109.5    no
C37 . C39 . H391 . 109.4    no
C37 . C39 . H393 . 109.5    no
H391 . C39 . H393 . 109.5    no
C37 . C39 . H392 . 109.5    no
H391 . C39 . H392 . 109.5    no
H393 . C39 . H392 . 109.5    no
Si2 . C41 . C42 . 114.1(3)    yes
Si2 . C41 . C43 . 113.3(2)    yes
C42 . C41 . C43 . 110.6(3)    yes
Si2 . C41 . H411 . 106.1    no
C42 . C41 . H411 . 106.0    no
C43 . C41 . H411 . 106.0    no
C41 . C42 . H422 . 109.5    no
C41 . C42 . H421 . 109.4    no
H422 . C42 . H421 . 109.5    no
C41 . C42 . H423 . 109.5    no
H422 . C42 . H423 . 109.5    no
H421 . C42 . H423 . 109.5    no
C41 . C43 . H431 . 109.6    no
C41 . C43 . H432 . 109.4    no
H431 . C43 . H432 . 109.5    no
C41 . C43 . H433 . 109.5    no
H431 . C43 . H433 . 109.5    no
H432 . C43 . H433 . 109.5    no
Si2 . C44 . C45 . 113.5(3)    yes
Si2 . C44 . C46 . 113.2(3)    yes
C45 . C44 . C46 . 110.8(3)    yes
Si2 . C44 . H441 . 106.3    no
C45 . C44 . H441 . 106.2    no
C46 . C44 . H441 . 106.3    no
C44 . C45 . H451 . 109.6    no
C44 . C45 . H453 . 109.4    no
H451 . C45 . H453 . 109.5    no
C44 . C45 . H452 . 109.5    no
H451 . C45 . H452 . 109.5    no
H453 . C45 . H452 . 109.5    no
C44 . C46 . H461 . 109.5    no
C44 . C46 . H462 . 109.5    no
H461 . C46 . H462 . 109.5    no
C44 . C46 . H463 . 109.4    no
H461 . C46 . H463 . 109.5    no
H462 . C46 . H463 . 109.5    no
Si2 . C47 . C48 . 111.7(3)    yes
Si2 . C47 . C49 . 111.4(3)    yes
C48 . C47 . C49 . 109.6(3)    yes
Si2 . C47 . H471 . 108.1    no
C48 . C47 . H471 . 108.0    no
C49 . C47 . H471 . 108.0    no
C47 . C48 . H481 . 109.5    no
C47 . C48 . H483 . 109.5    no
H481 . C48 . H483 . 109.5    no
C47 . C48 . H482 . 109.4    no
H481 . C48 . H482 . 109.5    no
H483 . C48 . H482 . 109.5    no
C47 . C49 . H491 . 109.5    no
C47 . C49 . H492 . 109.5    no
H491 . C49 . H492 . 109.5    no
C47 . C49 . H493 . 109.4    no
H491 . C49 . H493 . 109.5    no
H492 . C49 . H493 . 109.5    no
P1 . C51 . C52 . 121.1(3)    yes
P1 . C51 . C56 . 119.3(3)    yes
C52 . C51 . C56 . 118.7(4)    yes
C51 . C52 . C53 . 120.3(4)    yes
C51 . C52 . H521 . 119.9    no
C53 . C52 . H521 . 119.8    no
C52 . C53 . C54 . 121.4(5)    yes
C52 . C53 . H531 . 119.3    no
C54 . C53 . H531 . 119.3    no
C53 . C54 . C55 . 119.5(5)    yes
C53 . C54 . H541 . 120.2    no
C55 . C54 . H541 . 120.3    no
C54 . C55 . C56 . 120.3(5)    yes
C54 . C55 . H551 . 119.9    no
C56 . C55 . H551 . 119.8    no
C51 . C56 . C55 . 119.7(5)    yes
C51 . C56 . H561 . 120.1    no
C55 . C56 . H561 . 120.2    no
P1 . C57 . C58 . 121.6(3)    yes
P1 . C57 . C62 . 119.9(3)    yes
C58 . C57 . C62 . 118.3(3)    yes
C57 . C58 . C59 . 120.4(4)    yes
C57 . C58 . H581 . 119.8    no
C59 . C58 . H581 . 119.8    no
C58 . C59 . C60 . 120.6(4)    yes
C58 . C59 . H591 . 119.7    no
C60 . C59 . H591 . 119.7    no
C59 . C60 . C61 . 119.8(4)    yes
C59 . C60 . H601 . 120.2    no
C61 . C60 . H601 . 120.0    no
C60 . C61 . C62 . 119.4(4)    yes
C60 . C61 . H611 . 120.3    no
C62 . C61 . H611 . 120.3    no
C57 . C62 . C61 . 121.4(4)    yes
C57 . C62 . H621 . 119.3    no
C61 . C62 . H621 . 119.3    no
P2 . C63 . C64 . 124.0(3)    yes
P2 . C63 . C68 . 116.7(3)    yes
C64 . C63 . C68 . 119.1(3)    yes
C63 . C64 . C65 . 119.6(4)    yes
C63 . C64 . H641 . 120.2    no
C65 . C64 . H641 . 120.2    no
C64 . C65 . C66 . 120.6(4)    yes
C64 . C65 . H651 . 119.7    no
C66 . C65 . H651 . 119.7    no
C65 . C66 . C67 . 119.7(4)    yes
C65 . C66 . H661 . 120.1    no
C67 . C66 . H661 . 120.2    no
C66 . C67 . C68 . 120.3(4)    yes
C66 . C67 . H671 . 119.8    no
C68 . C67 . H671 . 119.9    no
C63 . C68 . C67 . 120.6(4)    yes
C63 . C68 . H681 . 119.7    no
C67 . C68 . H681 . 119.7    no
P2 . C69 . C70 . 121.0(3)    yes
P2 . C69 . C74 . 120.6(3)    yes
C70 . C69 . C74 . 118.4(3)    yes
C69 . C70 . C71 . 120.8(3)    yes
C69 . C70 . H701 . 119.5    no
C71 . C70 . H701 . 119.6    no
C70 . C71 . C72 . 120.1(3)    yes
C70 . C71 . H711 . 119.9    no
C72 . C71 . H711 . 120.0    no
C71 . C72 . C73 . 119.5(3)    yes
C71 . C72 . H721 . 120.2    no
C73 . C72 . H721 . 120.2    no
C72 . C73 . C74 . 120.5(3)    yes
C72 . C73 . H731 . 119.7    no
C74 . C73 . H731 . 119.7    no
C73 . C74 . C69 . 120.7(3)    yes
C73 . C74 . H741 . 119.7    no
C69 . C74 . H741 . 119.7    no
P3 . C75 . C76 . 122.3(3)    yes
P3 . C75 . C80 . 120.3(3)    yes
C76 . C75 . C80 . 117.4(4)    yes
C75 . C76 . C77 . 121.6(4)    yes
C75 . C76 . H761 . 119.2    no
C77 . C76 . H761 . 119.2    no
C76 . C77 . C78 . 119.8(4)    yes
C76 . C77 . H771 . 120.1    no
C78 . C77 . H771 . 120.1    no
C77 . C78 . C79 . 120.3(4)    yes
C77 . C78 . H781 . 119.8    no
C79 . C78 . H781 . 119.8    no
C78 . C79 . C80 . 119.7(4)    yes
C78 . C79 . H791 . 120.2    no
C80 . C79 . H791 . 120.1    no
C79 . C80 . C75 . 121.2(4)    yes
C79 . C80 . H801 . 119.4    no
C75 . C80 . H801 . 119.4    no
P3 . C81 . C82 . 119.0(3)    yes
P3 . C81 . C86 . 121.7(3)    yes
C82 . C81 . C86 . 119.1(3)    yes
C81 . C82 . C83 . 121.4(4)    yes
C81 . C82 . H821 . 119.3    no
C83 . C82 . H821 . 119.3    no
C82 . C83 . C84 . 119.1(4)    yes
C82 . C83 . H831 . 120.4    no
C84 . C83 . H831 . 120.5    no
C83 . C84 . C85 . 119.7(3)    yes
C83 . C84 . H841 . 120.1    no
C85 . C84 . H841 . 120.2    no
C84 . C85 . C86 . 120.8(4)    yes
C84 . C85 . H851 . 119.5    no
C86 . C85 . H851 . 119.6    no
C85 . C86 . C81 . 119.9(4)    yes
C85 . C86 . H861 . 120.0    no
C81 . C86 . H861 . 120.1    no
P4 . C87 . C88 . 120.5(3)    yes
P4 . C87 . C92 . 121.5(3)    yes
C88 . C87 . C92 . 117.9(3)    yes
C87 . C88 . C89 . 121.2(4)    yes
C87 . C88 . H881 . 119.4    no
C89 . C88 . H881 . 119.4    no
C88 . C89 . C90 . 120.0(3)    yes
C88 . C89 . H891 . 120.0    no
C90 . C89 . H891 . 120.0    no
C89 . C90 . C91 . 119.8(4)    yes
C89 . C90 . H901 . 120.1    no
C91 . C90 . H901 . 120.1    no
C90 . C91 . C92 . 120.3(4)    yes
C90 . C91 . H911 . 119.9    no
C92 . C91 . H911 . 119.9    no
C87 . C92 . C91 . 120.8(3)    yes
C87 . C92 . H921 . 119.6    no
C91 . C92 . H921 . 119.6    no
P4 . C93 . C94 . 120.3(3)    yes
P4 . C93 . C98 . 120.5(2)    yes
C94 . C93 . C98 . 118.7(3)    yes
C93 . C94 . C95 . 120.3(4)    yes
C93 . C94 . H941 . 119.9    no
C95 . C94 . H941 . 119.8    no
C94 . C95 . C96 . 120.7(3)    yes
C94 . C95 . H951 . 119.7    no
C96 . C95 . H951 . 119.6    no
C95 . C96 . C97 . 119.1(4)    yes
C95 . C96 . H961 . 120.5    no
C97 . C96 . H961 . 120.5    no
C96 . C97 . C98 . 120.6(4)    yes
C96 . C97 . H971 . 119.7    no
C98 . C97 . H971 . 119.7    no
C93 . C98 . C97 . 120.7(3)    yes
C93 . C98 . H981 . 119.6    no
C97 . C98 . H981 . 119.7    no
N102 . C101 . C106 . 123.1(3)    yes
N102 . C101 . C114 . 118.5(3)    yes
C106 . C101 . C114 . 118.3(4)    yes
C101 . N102 . C103 . 118.6(3)    yes
N102 . C103 . C104 . 122.2(4)    yes
N102 . C103 . C147 . 116.5(3)    yes
C104 . C103 . C147 . 121.3(3)    yes
C103 . C104 . C105 . 119.0(4)    yes
C103 . C104 . H1041 . 120.5    no
C105 . C104 . H1041 . 120.5    no
C104 . C105 . C106 . 120.6(3)    yes
C104 . C105 . H1051 . 119.7    no
C106 . C105 . H1051 . 119.7    no
C101 . C106 . C105 . 116.4(4)    yes
C101 . C106 . C107 . 120.4(4)    yes
C105 . C106 . C107 . 123.2(4)    yes
C106 . C107 . C108 . 120.9(4)    yes
C106 . C107 . H1071 . 119.6    no
C108 . C107 . H1071 . 119.6    no
C107 . C108 . C109 . 121.2(4)    yes
C107 . C108 . H1081 . 119.4    no
C109 . C108 . H1081 . 119.4    no
C108 . C109 . C110 . 123.4(4)    yes
C108 . C109 . C114 . 120.6(4)    yes
C110 . C109 . C114 . 116.0(4)    yes
C109 . C110 . C111 . 120.7(4)    yes
C109 . C110 . H1101 . 119.6    no
C111 . C110 . H1101 . 119.6    no
C110 . C111 . C112 . 118.9(4)    yes
C110 . C111 . H1111 . 120.5    no
C112 . C111 . H1111 . 120.6    no
C111 . C112 . N113 . 122.6(4)    yes
C111 . C112 . C121 . 121.6(3)    yes
N113 . C112 . C121 . 115.8(3)    yes
C112 . N113 . C114 . 117.6(3)    yes
C101 . C114 . C109 . 118.5(3)    yes
C101 . C114 . N113 . 117.4(3)    yes
C109 . C114 . N113 . 124.0(4)    yes
C112 . C121 . C122 . 120.6(3)    yes
C112 . C121 . C126 . 120.9(3)    yes
C122 . C121 . C126 . 118.3(4)    yes
C121 . C122 . C123 . 120.4(4)    yes
C121 . C122 . H1221 . 119.8    no
C123 . C122 . H1221 . 119.8    no
C122 . C123 . C124 . 120.2(3)    yes
C122 . C123 . H1231 . 119.9    no
C124 . C123 . H1231 . 119.9    no
C123 . C124 . C125 . 120.1(4)    yes
C123 . C124 . O127 . 115.7(3)    yes
C125 . C124 . O127 . 124.2(4)    yes
C124 . C125 . C126 . 119.3(4)    yes
C124 . C125 . H1251 . 120.4    no
C126 . C125 . H1251 . 120.3    no
C121 . C126 . C125 . 121.7(3)    yes
C121 . C126 . H1261 . 119.2    no
C125 . C126 . H1261 . 119.1    no
C124 . O127 . C128 . 117.4(3)    yes
O127 . C128 . C129 . 115.8(3)    yes
O127 . C128 . H1282 . 107.8    no
C129 . C128 . H1282 . 107.8    no
O127 . C128 . H1281 . 107.9    no
C129 . C128 . H1281 . 107.9    no
H1282 . C128 . H1281 . 109.5    no
C128 . C129 . C130 . 121.4(4)    yes
C128 . C129 . C134 . 121.2(3)    yes
C130 . C129 . C134 . 117.3(4)    yes
C129 . C130 . C131 . 122.2(4)    yes
C129 . C130 . H1301 . 118.9    no
C131 . C130 . H1301 . 118.9    no
C130 . C131 . C132 . 119.7(4)    yes
C130 . C131 . H1311 . 120.2    no
C132 . C131 . H1311 . 120.1    no
C131 . C132 . C133 . 120.0(4)    yes
C131 . C132 . O135 . 122.1(4)    yes
C133 . C132 . O135 . 117.9(4)    yes
C132 . C133 . C134 . 119.7(4)    yes
C132 . C133 . H1331 . 120.2    no
C134 . C133 . H1331 . 120.1    no
C129 . C134 . C133 . 121.1(4)    yes
C129 . C134 . H1341 . 119.4    no
C133 . C134 . H1341 . 119.5    no
C132 . O135 . C136 . 112.6(3)    yes
O135 . C136 . C137 . 119.0(4)    yes
O135 . C136 . C141 . 119.6(4)    yes
C137 . C136 . C141 . 121.4(4)    yes
C136 . C137 . C138 . 118.5(4)    yes
C136 . C137 . H1371 . 120.8    no
C138 . C137 . H1371 . 120.7    no
C137 . C138 . C139 . 120.8(4)    yes
C137 . C138 . H1381 . 119.6    no
C139 . C138 . H1381 . 119.6    no
C138 . C139 . C140 . 119.2(4)    yes
C138 . C139 . C142 . 118.1(3)    yes
C140 . C139 . C142 . 122.7(4)    yes
C139 . C140 . C141 . 120.6(4)    yes
C139 . C140 . H1401 . 119.7    no
C141 . C140 . H1401 . 119.7    no
C140 . C141 . C136 . 119.4(4)    yes
C140 . C141 . H1411 . 120.3    no
C136 . C141 . H1411 . 120.3    no
C139 . C142 . O143 . 114.3(3)    yes
C139 . C142 . H1422 . 108.4    no
O143 . C142 . H1422 . 108.4    no
C139 . C142 . H1421 . 108.1    no
O143 . C142 . H1421 . 108.2    no
H1422 . C142 . H1421 . 109.5    no
C142 . O143 . C144 . 118.6(3)    yes
O143 . C144 . C145 . 115.6(4)    yes
O143 . C144 . C149 . 123.6(3)    yes
C145 . C144 . C149 . 120.8(4)    yes
C144 . C145 . C146 . 119.4(4)    yes
C144 . C145 . H1451 . 120.3    no
C146 . C145 . H1451 . 120.3    no
C145 . C146 . C147 . 121.3(3)    yes
C145 . C146 . H1461 . 119.3    no
C147 . C146 . H1461 . 119.4    no
C103 . C147 . C146 . 123.2(3)    yes
C103 . C147 . C148 . 118.8(3)    yes
C146 . C147 . C148 . 118.0(4)    yes
C147 . C148 . C149 . 121.9(4)    yes
C147 . C148 . H1481 . 119.1    no
C149 . C148 . H1481 . 119.0    no
C144 . C149 . C148 . 118.5(3)    yes
C144 . C149 . H1491 . 120.8    no
C148 . C149 . H1491 . 120.7    no
Cl202 . C201 . Cl203 . 111.11(6)    yes
Cl202 . C201 . Cl204 . 111.15(6)    yes
Cl203 . C201 . Cl204 . 111.16(6)    yes
Cl202 . C201 . H2011 . 107.8    no
Cl203 . C201 . H2011 . 107.8    no
Cl204 . C201 . H2011 . 107.7    no
Cl212 . C211 . Cl213 . 111.18(6)    yes
Cl212 . C211 . Cl214 . 111.13(6)    yes
Cl213 . C211 . Cl214 . 111.16(6)    yes
Cl212 . C211 . H2111 . 107.7    no
Cl213 . C211 . H2111 . 107.8    no
Cl214 . C211 . H2111 . 107.7    no
Cl222 . C221 . Cl223 . 111.17(6)    yes
Cl222 . C221 . Cl224 . 111.16(6)    yes
Cl223 . C221 . Cl224 . 111.15(6)    yes
Cl222 . C221 . H2211 . 107.7    no
Cl223 . C221 . H2211 . 107.7    no
Cl224 . C221 . H2211 . 107.8    no
Cl232 . C231 . Cl233 . 111.16(6)    yes
Cl232 . C231 . Cl234 . 111.14(6)    yes
Cl233 . C231 . Cl234 . 111.17(6)    yes
Cl232 . C231 . H2311 . 107.7    no
Cl233 . C231 . H2311 . 107.7    no
Cl234 . C231 . H2311 . 107.7    no
Cl242 . C241 . Cl243 . 111.16(6)    yes
Cl242 . C241 . Cl244 . 111.19(6)    yes
Cl243 . C241 . Cl244 . 111.16(6)    yes
Cl242 . C241 . H2411 . 107.7    no
Cl243 . C241 . H2411 . 107.7    no
Cl244 . C241 . H2411 . 107.7    no
loop_
 _geom_hbond_atom_site_label_D
 _geom_hbond_site_symmetry_D
 _geom_hbond_atom_site_label_H
 _geom_hbond_site_symmetry_H
 _geom_hbond_atom_site_label_A
 _geom_hbond_site_symmetry_A
 _geom_hbond_angle_DHA
 _geom_hbond_distance_DH
 _geom_hbond_distance_HA
 _geom_hbond_distance_DA
 _geom_hbond_publ_flag
C73 . H731 . O26 1_545 149 0.95 2.52 3.364(6)    yes
C80 . H801 . C25 . 138 0.95 2.51 3.276(6)    yes
C241 . H2411 . O14 . 159 0.95 2.58 3.483(6)    yes


_iucr_refine_instructions_details
;
#
# Punched on 22/03/22 at 11:26:56
#
#LIST     12                                                                    
BLOCK SCALE X'S  U'S 
EQUIV PART(1001,OCC) 
EQUIV PART(1002,OCC) 
EQUIV PART(1003,OCC) 
EQUIV PART(1004,OCC) 
EQUIV PART(1005,OCC) 
RIDE CL(204,X'S,U'S) CL(214,X'S,U'S) 
RIDE CL(213,U'S) CL(223,U'S) 
RIDE CL(233,U'S) CL(242,U'S) 
RIDE C   (  18,X'S) H   ( 181,X'S) H   ( 182,X'S) 
RIDE C   (  28,X'S) H   ( 282,X'S) H   ( 281,X'S) 
RIDE C   (  31,X'S) H   ( 311,X'S) 
RIDE C   (  32,X'S) H   ( 322,X'S) H   ( 321,X'S) H   ( 323,X'S) 
RIDE C   (  33,X'S) H   ( 331,X'S) H   ( 333,X'S) H   ( 332,X'S) 
RIDE C   (  34,X'S) H   ( 341,X'S) 
RIDE C   (  35,X'S) H   ( 352,X'S) H   ( 351,X'S) H   ( 353,X'S) 
RIDE C   (  36,X'S) H   ( 361,X'S) H   ( 363,X'S) H   ( 362,X'S) 
RIDE C   (  37,X'S) H   ( 371,X'S) 
RIDE C   (  38,X'S) H   ( 382,X'S) H   ( 381,X'S) H   ( 383,X'S) 
RIDE C   (  39,X'S) H   ( 391,X'S) H   ( 393,X'S) H   ( 392,X'S) 
RIDE C   (  41,X'S) H   ( 411,X'S) 
RIDE C   (  42,X'S) H   ( 422,X'S) H   ( 421,X'S) H   ( 423,X'S) 
RIDE C   (  43,X'S) H   ( 431,X'S) H   ( 432,X'S) H   ( 433,X'S) 
RIDE C   (  44,X'S) H   ( 441,X'S) 
RIDE C   (  45,X'S) H   ( 451,X'S) H   ( 453,X'S) H   ( 452,X'S) 
RIDE C   (  46,X'S) H   ( 461,X'S) H   ( 462,X'S) H   ( 463,X'S) 
RIDE C   (  47,X'S) H   ( 471,X'S) 
RIDE C   (  48,X'S) H   ( 481,X'S) H   ( 483,X'S) H   ( 482,X'S) 
RIDE C   (  49,X'S) H   ( 491,X'S) H   ( 492,X'S) H   ( 493,X'S) 
RIDE C   (  52,X'S) H   ( 521,X'S) 
RIDE C   (  53,X'S) H   ( 531,X'S) 
RIDE C   (  54,X'S) H   ( 541,X'S) 
RIDE C   (  55,X'S) H   ( 551,X'S) 
RIDE C   (  56,X'S) H   ( 561,X'S) 
RIDE C   (  58,X'S) H   ( 581,X'S) 
RIDE C   (  59,X'S) H   ( 591,X'S) 
RIDE C   (  60,X'S) H   ( 601,X'S) 
RIDE C   (  61,X'S) H   ( 611,X'S) 
RIDE C   (  62,X'S) H   ( 621,X'S) 
RIDE C   (  64,X'S) H   ( 641,X'S) 
RIDE C   (  65,X'S) H   ( 651,X'S) 
RIDE C   (  66,X'S) H   ( 661,X'S) 
RIDE C   (  67,X'S) H   ( 671,X'S) 
RIDE C   (  68,X'S) H   ( 681,X'S) 
RIDE C   (  70,X'S) H   ( 701,X'S) 
RIDE C   (  71,X'S) H   ( 711,X'S) 
RIDE C   (  72,X'S) H   ( 721,X'S) 
RIDE C   (  73,X'S) H   ( 731,X'S) 
RIDE C   (  74,X'S) H   ( 741,X'S) 
RIDE C   (  76,X'S) H   ( 761,X'S) 
RIDE C   (  77,X'S) H   ( 771,X'S) 
RIDE C   (  78,X'S) H   ( 781,X'S) 
RIDE C   (  79,X'S) H   ( 791,X'S) 
RIDE C   (  80,X'S) H   ( 801,X'S) 
RIDE C   (  82,X'S) H   ( 821,X'S) 
RIDE C   (  83,X'S) H   ( 831,X'S) 
RIDE C   (  84,X'S) H   ( 841,X'S) 
RIDE C   (  85,X'S) H   ( 851,X'S) 
RIDE C   (  86,X'S) H   ( 861,X'S) 
RIDE C   (  88,X'S) H   ( 881,X'S) 
RIDE C   (  89,X'S) H   ( 891,X'S) 
RIDE C   (  90,X'S) H   ( 901,X'S) 
RIDE C   (  91,X'S) H   ( 911,X'S) 
RIDE C   (  92,X'S) H   ( 921,X'S) 
RIDE C   (  94,X'S) H   ( 941,X'S) 
RIDE C   (  95,X'S) H   ( 951,X'S) 
RIDE C   (  96,X'S) H   ( 961,X'S) 
RIDE C   (  97,X'S) H   ( 971,X'S) 
RIDE C   (  98,X'S) H   ( 981,X'S) 
RIDE C   ( 104,X'S) H   (1041,X'S) 
RIDE C   ( 105,X'S) H   (1051,X'S) 
RIDE C   ( 107,X'S) H   (1071,X'S) 
RIDE C   ( 108,X'S) H   (1081,X'S) 
RIDE C   ( 110,X'S) H   (1101,X'S) 
RIDE C   ( 111,X'S) H   (1111,X'S) 
RIDE C   ( 122,X'S) H   (1221,X'S) 
RIDE C   ( 123,X'S) H   (1231,X'S) 
RIDE C   ( 125,X'S) H   (1251,X'S) 
RIDE C   ( 126,X'S) H   (1261,X'S) 
RIDE C   ( 128,X'S) H   (1282,X'S) H   (1281,X'S) 
RIDE C   ( 130,X'S) H   (1301,X'S) 
RIDE C   ( 131,X'S) H   (1311,X'S) 
RIDE C   ( 133,X'S) H   (1331,X'S) 
RIDE C   ( 134,X'S) H   (1341,X'S) 
RIDE C   ( 137,X'S) H   (1371,X'S) 
RIDE C   ( 138,X'S) H   (1381,X'S) 
RIDE C   ( 140,X'S) H   (1401,X'S) 
RIDE C   ( 141,X'S) H   (1411,X'S) 
RIDE C   ( 142,X'S) H   (1422,X'S) H   (1421,X'S) 
RIDE C   ( 145,X'S) H   (1451,X'S) 
RIDE C   ( 146,X'S) H   (1461,X'S) 
RIDE C   ( 148,X'S) H   (1481,X'S) 
RIDE C   ( 149,X'S) H   (1491,X'S) 
RIDE C   ( 201,X'S) H   (2011,X'S) 
RIDE C   ( 211,X'S) H   (2111,X'S) 
RIDE C   ( 221,X'S) H   (2211,X'S) 
RIDE C   ( 231,X'S) H   (2311,X'S) 
RIDE C   ( 241,X'S) H   (2411,X'S) 
END                                                                             
#
# Punched on 22/03/22 at 11:26:56
#
#LIST     16                                                                    
REM 
REM SOLVENT - CHLOROFORM 
REM 
SAME C(201) CL(202) CL(203) CL(204) AND 
CONT C(201) CL(203) CL(204) CL(202) AND 
CONT C(201) CL(204) CL(202) CL(203) AND 
CONT C(211) CL(212) CL(213) CL(214) AND 
CONT C(211) CL(213) CL(214) CL(212) AND 
CONT C(211) CL(214) CL(212) CL(213) AND 
CONT C(221) CL(222) CL(223) CL(224) AND 
CONT C(221) CL(223) CL(224) CL(222) AND 
CONT C(221) CL(224) CL(222) CL(223) AND 
CONT C(231) CL(232) CL(233) CL(234) AND 
CONT C(231) CL(233) CL(234) CL(232) AND 
CONT C(231) CL(234) CL(232) CL(233) AND 
CONT C(241) CL(242) CL(243) CL(244) AND 
CONT C(241) CL(243) CL(244) CL(242) AND 
CONT C(241) CL(244) CL(242) CL(243) 
SIMU 0.01 
CONT C(201) CL(202) CL(203) CL(204) AND 
CONT C(201) CL(203) CL(204) CL(202) AND 
CONT C(201) CL(204) CL(202) CL(203) AND 
CONT C(211) CL(212) CL(213) CL(214) AND 
CONT C(211) CL(213) CL(214) CL(212) AND 
CONT C(211) CL(214) CL(212) CL(213) AND 
CONT C(221) CL(222) CL(223) CL(224) AND 
CONT C(221) CL(223) CL(224) CL(222) AND 
CONT C(221) CL(224) CL(222) CL(223) AND 
CONT C(231) CL(232) CL(233) CL(234) AND 
CONT C(231) CL(233) CL(234) CL(232) AND 
CONT C(231) CL(234) CL(232) CL(233) AND 
CONT C(241) CL(242) CL(243) CL(244) AND 
CONT C(241) CL(243) CL(244) CL(242) AND 
CONT C(241) CL(244) CL(242) CL(243) 
DELU 0.01 
CONT C(201) CL(202) CL(203) CL(204) AND 
CONT C(201) CL(203) CL(204) CL(202) AND 
CONT C(201) CL(204) CL(202) CL(203) AND 
CONT C(211) CL(212) CL(213) CL(214) AND 
CONT C(211) CL(213) CL(214) CL(212) AND 
CONT C(211) CL(214) CL(212) CL(213) AND 
CONT C(221) CL(222) CL(223) CL(224) AND 
CONT C(221) CL(223) CL(224) CL(222) AND 
CONT C(221) CL(224) CL(222) CL(223) AND 
CONT C(231) CL(232) CL(233) CL(234) AND 
CONT C(231) CL(233) CL(234) CL(232) AND 
CONT C(231) CL(234) CL(232) CL(233) AND 
CONT C(241) CL(242) CL(243) CL(244) AND 
CONT C(241) CL(243) CL(244) CL(242) AND 
CONT C(241) CL(244) CL(242) CL(243) 
REM   HREST   START (DO NOT REMOVE THIS LINE) 
REM   HREST   END (DO NOT REMOVE THIS LINE) 
END                                                                             
;
 
# Manually omitted reflections

loop_
_oxford_refln_omitted_index_h
_oxford_refln_omitted_index_k
_oxford_refln_omitted_index_l
_oxford_refln_omitted_flag
_oxford_refln_omitted_details
   9   1   0  x   .
  12   2   1  x   .
  16   4   2  x   .
 -11   8   3  x   .
  14   3   0  x   .
  17   6   5  x   .
  -3  -1   2  x   .
 -11   3   7  x   .
 -14   1   8  x   .
   5  14   8  x   .
   1   1   1  x   .
   1   2   2  x   .
   0   1   1  x   .
   0   0   1  x   .
  16   4   0  x   .


#==============================================================================
# start Validation Reply Form
#==============================================================================
_vrf_PLAT021_3.mb
;
PROBLEM: Ratio Unique / Expected Reflections too High ...      1.555
RESPONSE: These materials suffer from radiation damage, so although
the sample was weakly diffracting it was not possible to increase 
the exposure as it would damage the integrity of the crystal.  
Despite the limited resolution, the final result gives useful
information and the data quality does not affect the 
conclusions drawn.
;
_vrf_PLAT026_3.mb
;
PROBLEM: Ratio Unique / Expected Reflections too High ...      1.555
RESPONSE: These materials suffer from radiation damage, so although
the sample was weakly diffracting it was not possible to increase 
the exposure as it would damage the integrity of the crystal.  
Despite the limited resolution, the final result gives useful
information and the data quality does not affect the 
conclusions drawn.
;
_vrf_PLAT430_3.mb
;
PROBLEM: Short Inter D...A Contact  O27      ..O27      .       2.79 Ang.  
RESPONSE: Although these are close they are in an interdigitated 
arrangement suggesting this is a prefered configuration.
;
_vrf_PLAT920_3.mb
;
PROBLEM: Theta(Max)  in CIF and FCF Differ by ...........       5.55 Degree
RESPONSE: Data beyond the diffraction limit were removed
using the Wilson plot.  Although these reflections are 
flagged correctly in the FCF file, they are still included 
in the file although not in the calculation for theta(max)
in the CIF.
;
_vrf_PLAT934_3.mb
;
PROBLEM: Number of (Iobs-Icalc)/Sigma(W) > 10 Outliers ..          9 Check 
RESPONSE: The data were a little noisy, thought to be the 
result of a combination of radiation damage, solvent 
modelling and crystal quality.  The worst of the outlying
reflections were removed, though nine remained.
;
#==============================================================================
# end Validation Reply Form
#==============================================================================
