# Supplementary material for: Masked alkynes for synthesis of threaded carbon chains
Source: Nat Chem. 2023 Nov 16;16(2):193–200. doi: 10.1038/s41557-023-01374-z (PMC10849957; doi:10.1038/s41557-023-01374-z)
Supplement: Supplementary file 5 — Crystallographic structure factors for 3·Mb; CCDC reference 2224110. [file 41557_2023_1374_MOESM5_ESM.fcf]

data_3.mb 
_audit_creation_date        "22-03-22"
_audit_creation_method      'CRYSTALS' 

_cell_length_a                    16.9592(4)
_cell_angle_alpha                 69.874(2)
_cell_length_b                    17.1486(3)
_cell_angle_beta                  83.926(2)
_cell_length_c                    24.1933(7)
_cell_angle_gamma                 68.239(2)
loop_
 _symmetry_equiv_pos_as_xyz
 'x,y,z'
 '-x,-y,-z'

# NOTE FO on scale of Fc,      6.54366
# Status flags: 
#    o - used in refinement 
#    < - excluded by I/sigmaI cutoff 
#    l - excluded at low resolution  
#    h - excluded at high resolution  
#    x - excluded for another reason  

loop_
_refln_index_h
_refln_index_k
_refln_index_l
_refln_F_squared_meas
_refln_F_squared_calc
_refln_F_squared_sigma
_refln_include_status
_refln_refinement_status
_refln_refinement_weight
   1   0   0      911.52     2039.57       17.22 o incl   0.1640E-04  # Theta= 1.25
   2   0   0      411.25      134.83       10.55 o incl   0.7557E-03  # Theta= 2.51
   3   0   0    10013.90     8530.97      166.82 o incl   0.5331E-06  # Theta= 3.76
   4   0   0     5495.02     5182.40      103.56 o incl   0.1584E-05  # Theta= 5.02
   5   0   0      953.45      791.89       32.97 o incl   0.5285E-04  # Theta= 6.28
   6   0   0     7490.41     5210.88      181.41 o incl   0.1173E-05  # Theta= 7.54
   7   0   0     7382.93     6307.15      314.29 o incl   0.9253E-06  # Theta= 8.81
   8   0   0    29961.62    28294.89      861.54 o incl   0.5087E-07  # Theta=10.08
   9   0   0     1772.01     1230.30       56.12 o incl   0.1945E-04  # Theta=11.35
  10   0   0     1582.04     1413.88       53.23 o incl   0.2011E-04  # Theta=12.64
  11   0   0     2330.23     1908.56      124.18 o incl   0.9307E-05  # Theta=13.92
  12   0   0      185.84      166.77       30.83 o incl   0.6070E-03  # Theta=15.22
  13   0   0      266.12      224.57       43.75 o incl   0.3126E-03  # Theta=16.52
  14   0   0      418.35      232.66       44.82 o incl   0.2564E-03  # Theta=17.83
  15   0   0      726.65      692.81       82.21 o incl   0.5626E-04  # Theta=19.16
  16   0   0      475.72      492.39       75.36 o incl   0.8982E-04  # Theta=20.49
  17   0   0       36.82       23.24       68.08 o incl   0.2149E-03  # Theta=21.83
  18   0   0      317.29      422.43       81.36 o incl   0.1010E-03  # Theta=23.19
  19   0   0       22.69        2.53       41.67 o incl   0.5752E-03  # Theta=24.56
  20   0   0       17.70       39.17       30.98 o incl   0.1016E-02  # Theta=25.95
  21   0   0       13.70       21.24       38.09 o incl   0.6855E-03  # Theta=27.35
  22   0   0      100.20       82.31       52.67 o incl   0.3391E-03  # Theta=28.77
  23   0   0       25.69       17.70       50.53 h excl   0.0000E+00  # Theta=30.21
  24   0   0       35.11       57.95       50.53 h excl   0.0000E+00  # Theta=31.67
  25   0   0      -40.68        0.81       49.67 h excl   0.0000E+00  # Theta=33.15
 -25   1   0      191.40      228.37       54.81 h excl   0.0000E+00  # Theta=33.75
 -24   1   0       24.41        7.53       49.67 h excl   0.0000E+00  # Theta=32.25
 -23   1   0      -25.69        0.75       50.10 h excl   0.0000E+00  # Theta=30.78
 -22   1   0        5.99        2.87       50.96 h excl   0.0000E+00  # Theta=29.34
 -21   1   0       -2.14        1.92       37.62 o incl   0.7064E-03  # Theta=27.91
 -20   1   0       15.84        0.76       33.08 o incl   0.9132E-03  # Theta=26.50
 -18   1   0      639.72      657.00       79.64 o incl   0.6300E-04  # Theta=23.74
 -16   1   0       69.80       54.67       69.37 o incl   0.2043E-03  # Theta=21.03
 -15   1   0     2278.42     2445.64      135.31 o incl   0.6774E-05  # Theta=19.70
 -14   1   0       91.85       85.34       42.86 o incl   0.4958E-03  # Theta=18.37
 -13   1   0     1019.25      979.09       47.22 o incl   0.4133E-04  # Theta=17.06
 -12   1   0      950.59      735.64       46.06 o incl   0.5590E-04  # Theta=15.76
 -11   1   0       22.55        0.21       29.43 o incl   0.1153E-02  # Theta=14.46
 -10   1   0      230.58      170.62       36.52 o incl   0.4532E-03  # Theta=13.18
  -9   1   0     3926.97     3262.32      178.56 o incl   0.3357E-05  # Theta=11.90
  -8   1   0     6170.00     5191.30      154.73 o incl   0.1391E-05  # Theta=10.63
  -7   1   0    22577.41    20899.39      652.35 o incl   0.9222E-07  # Theta= 9.37
  -6   1   0     5063.11     3953.02      126.55 o incl   0.2325E-05  # Theta= 8.11
  -5   1   0     6694.96     6599.04      162.28 o incl   0.9717E-06  # Theta= 6.86
  -4   1   0     8548.58     7286.14      176.27 o incl   0.7628E-06  # Theta= 5.63
  -3   1   0     1419.45     1290.16       24.03 o incl   0.2418E-04  # Theta= 4.41
  -2   1   0      703.57      604.81       14.74 o incl   0.1165E-03  # Theta= 3.22
  -1   1   0    12866.51    11095.98      196.61 o incl   0.3123E-06  # Theta= 2.12
   0   1   0     2682.44      325.58       49.22 o incl   0.3358E-04  # Theta= 1.31
   1   1   0    66471.73    41250.16     1338.48 o incl   0.1749E-07  # Theta= 1.45
   2   1   0    42303.21    36678.79      643.70 o incl   0.2938E-07  # Theta= 2.38
   3   1   0    54200.16    44638.06      975.62 o incl   0.1898E-07  # Theta= 3.51
   4   1   0      269.34      172.20       12.14 o incl   0.7730E-03  # Theta= 4.71
   5   1   0      537.60      306.66       18.58 o incl   0.2443E-03  # Theta= 5.94
   6   1   0    32519.52    29628.74      759.03 o incl   0.4635E-07  # Theta= 7.17
   7   1   0     1855.15     1168.06       43.94 o incl   0.2156E-04  # Theta= 8.42
   8   1   0      221.70       70.58       18.34 o incl   0.1407E-02  # Theta= 9.68
   9   1   0   101007.88     1149.80     4031.44 x excl   0.0000E+00  # Theta=10.95
  10   1   0       34.26       20.94       31.95 o incl   0.9664E-03  # Theta=12.22
  11   1   0     4482.13     3663.89      145.40 o incl   0.2653E-05  # Theta=13.50
  12   1   0     1918.31     1589.13      108.76 o incl   0.1278E-04  # Theta=14.79
  13   1   0     1601.88     1428.79       71.31 o incl   0.1778E-04  # Theta=16.08
  14   1   0       45.39       50.65       58.66 o incl   0.2866E-03  # Theta=17.39
  15   1   0      242.57      208.99       40.15 o incl   0.3618E-03  # Theta=18.70
  16   1   0      351.55      360.75       70.22 o incl   0.1278E-03  # Theta=20.03
  17   1   0      226.73      219.36       41.57 o incl   0.3527E-03  # Theta=21.37
  18   1   0      596.69      458.65       55.48 o incl   0.1117E-03  # Theta=22.72
  19   1   0      205.96      234.87       46.80 o incl   0.3019E-03  # Theta=24.08
  20   1   0      685.97       37.21       77.77 o incl   0.1333E-03  # Theta=25.46
  21   1   0       78.93       90.16       35.65 o incl   0.6965E-03  # Theta=26.85
  22   1   0        1.71       38.86       36.68 o incl   0.7346E-03  # Theta=28.26
  24   1   0       17.98       34.79       50.53 h excl   0.0000E+00  # Theta=31.15
  25   1   0      -11.56        5.88       51.81 h excl   0.0000E+00  # Theta=32.62
  26   1   0       21.41        0.60       50.96 h excl   0.0000E+00  # Theta=34.12
 -24   2   0        6.85       24.95       48.39 h excl   0.0000E+00  # Theta=32.90
 -23   2   0       24.19       23.57      166.05 h excl   0.0000E+00  # Theta=31.42
 -22   2   0       69.80       95.18       36.79 h excl   0.0000E+00  # Theta=29.97
 -21   2   0       -0.86       18.52       31.95 o incl   0.9760E-03  # Theta=28.54
 -20   2   0       42.39       69.79       58.66 o incl   0.2840E-03  # Theta=27.13
 -19   2   0      139.16       62.49       50.10 o incl   0.3724E-03  # Theta=25.73
 -16   2   0       71.08       47.73       35.63 o incl   0.7475E-03  # Theta=21.65
 -15   2   0      636.73      416.98       78.79 o incl   0.8600E-04  # Theta=20.32
 -14   2   0     4722.77     4749.74      159.14 o incl   0.1898E-05  # Theta=19.00
 -13   2   0       27.40        8.31       43.00 o incl   0.5396E-03  # Theta=17.69
 -12   2   0      854.39      821.51       43.62 o incl   0.5739E-04  # Theta=16.39
 -11   2   0      750.34      812.71       41.63 o incl   0.6199E-04  # Theta=15.10
 -10   2   0       49.39       16.94       27.99 o incl   0.1244E-02  # Theta=13.83
  -9   2   0      816.78      826.40       48.24 o incl   0.5958E-04  # Theta=12.56
  -8   2   0      755.76      532.00       36.70 o incl   0.1115E-03  # Theta=11.31
  -7   2   0     1887.91     1500.99       73.03 o incl   0.1522E-04  # Theta=10.07
  -6   2   0      118.90       60.79       23.31 o incl   0.1514E-02  # Theta= 8.84
  -5   2   0      545.04      395.61       18.87 o incl   0.2103E-03  # Theta= 7.64
  -4   2   0    14379.32    13784.73      239.86 o incl   0.2287E-06  # Theta= 6.45
  -3   2   0     7359.41     7263.56      135.59 o incl   0.8578E-06  # Theta= 5.31
  -2   2   0     1473.55     1200.14       30.22 o incl   0.2484E-04  # Theta= 4.23
  -1   2   0    41262.47    38706.37      588.81 o incl   0.2799E-07  # Theta= 3.29
   0   2   0      167.43      405.89        9.47 o incl   0.4135E-03  # Theta= 2.63
   1   2   0    27832.79    27612.13      396.79 o incl   0.5613E-07  # Theta= 2.47
   2   2   0    48691.70    43225.01      801.39 o incl   0.2133E-07  # Theta= 2.91
   3   2   0    15434.44    10186.22      236.69 o incl   0.3078E-06  # Theta= 3.74
   4   2   0    72958.76    57642.68     1199.51 o incl   0.1111E-07  # Theta= 4.76
   5   2   0      837.23      324.30       23.87 o incl   0.1655E-03  # Theta= 5.87
   6   2   0    12476.87    11059.72      208.19 o incl   0.3303E-06  # Theta= 7.04
   7   2   0    10426.82     9468.53      247.19 o incl   0.4505E-06  # Theta= 8.24
   8   2   0       16.27        8.22       17.99 o incl   0.3070E-02  # Theta= 9.45
   9   2   0      304.55      264.38       19.81 o incl   0.4497E-03  # Theta=10.69
  10   2   0     9055.74     7349.53      215.97 o incl   0.6882E-06  # Theta=11.94
  11   2   0     1869.93       56.47       75.68 o incl   0.6349E-04  # Theta=13.20
  12   2   0     1511.96     1869.64       43.10 o incl   0.1388E-04  # Theta=14.47
  13   2   0     2174.80     1924.74       67.45 o incl   0.1057E-04  # Theta=15.75
  14   2   0      354.33      250.44       39.79 o incl   0.2969E-03  # Theta=17.04
  15   2   0      374.96      373.54       34.49 o incl   0.2296E-03  # Theta=18.34
  16   2   0      323.50      334.88       44.55 o incl   0.2235E-03  # Theta=19.65
  17   2   0      937.53     1008.87       59.33 o incl   0.3989E-04  # Theta=20.98
  18   2   0      299.31      236.87       74.08 o incl   0.1430E-03  # Theta=22.32
  19   2   0      151.79      200.15       44.84 o incl   0.3601E-03  # Theta=23.67
  20   2   0       10.28       30.26       71.51 o incl   0.1950E-03  # Theta=25.04
  21   2   0       52.88       90.31       36.20 o incl   0.6922E-03  # Theta=26.43
  22   2   0      161.43      150.66       46.59 o incl   0.3705E-03  # Theta=27.83
  23   2   0      -22.91        3.45       43.06 h excl   0.0000E+00  # Theta=29.25
  24   2   0       77.08       88.72       52.67 h excl   0.0000E+00  # Theta=30.69
  25   2   0       36.40       15.48       50.53 h excl   0.0000E+00  # Theta=32.15
  26   2   0       13.70       28.04       50.96 h excl   0.0000E+00  # Theta=33.64
 -24   3   0       20.98       12.09       49.67 h excl   0.0000E+00  # Theta=33.60
 -23   3   0       86.92      133.92       53.10 h excl   0.0000E+00  # Theta=32.12
 -22   3   0       57.16       85.63       31.94 h excl   0.0000E+00  # Theta=30.66
 -21   3   0      411.92       78.35      162.45 h excl   0.0000E+00  # Theta=29.22
 -20   3   0      327.57        4.47      223.09 o incl   0.1998E-04  # Theta=27.81
 -19   3   0      -11.99        0.71       53.95 o incl   0.3435E-03  # Theta=26.42
 -16   3   0      536.53      461.87       78.79 o incl   0.8619E-04  # Theta=22.34
 -15   3   0      158.00      188.07       68.51 o incl   0.1853E-03  # Theta=21.01
 -14   3   0     1132.57      773.55       93.77 o incl   0.3734E-04  # Theta=19.70
 -13   3   0     1752.17     1701.38      109.62 o incl   0.1256E-04  # Theta=18.40
 -12   3   0      596.47      788.66       66.11 o incl   0.5931E-04  # Theta=17.11
 -11   3   0      190.69      141.70       41.13 o incl   0.4368E-03  # Theta=15.84
 -10   3   0     3224.73     3025.35      109.42 o incl   0.4451E-05  # Theta=14.58
  -9   3   0      637.15      500.02       43.72 o incl   0.1229E-03  # Theta=13.33
  -8   3   0       18.98        9.86       25.44 o incl   0.1526E-02  # Theta=12.10
  -7   3   0     4214.29     3788.47      108.20 o incl   0.2846E-05  # Theta=10.89
  -6   3   0     5480.75     5123.66      135.80 o incl   0.1505E-05  # Theta= 9.70
  -5   3   0     2054.91     1541.78       56.63 o incl   0.1459E-04  # Theta= 8.54
  -4   3   0    10343.18     9137.15      246.81 o incl   0.4737E-06  # Theta= 7.42
  -3   3   0    21878.31    19612.73      511.47 o incl   0.1040E-06  # Theta= 6.36
  -2   3   0    17078.81    14642.67      311.82 o incl   0.1816E-06  # Theta= 5.38
  -1   3   0    35193.12    31051.68      636.40 o incl   0.4093E-07  # Theta= 4.55
   0   3   0    11936.27     9216.28      183.98 o incl   0.4392E-06  # Theta= 3.94
   1   3   0     3657.01     3987.92       63.24 o incl   0.2921E-05  # Theta= 3.68
   2   3   0    75263.27    70105.30     1071.18 o incl   0.8490E-08  # Theta= 3.84
   3   3   0    50210.75    35126.18      826.49 o incl   0.2675E-07  # Theta= 4.37
   4   3   0    25528.42    19936.15      517.74 o incl   0.9159E-07  # Theta= 5.16
   5   3   0    12959.25    10873.47      236.66 o incl   0.3291E-06  # Theta= 6.10
   6   3   0    14709.45    12646.33      299.92 o incl   0.2445E-06  # Theta= 7.15
   7   3   0     2850.90     2356.35       57.23 o incl   0.6452E-05  # Theta= 8.26
   8   3   0     1923.53     1786.66       40.53 o incl   0.1265E-04  # Theta= 9.41
   9   3   0      422.92      168.35       19.93 o incl   0.4820E-03  # Theta=10.59
  10   3   0     1250.54      904.10       34.94 o incl   0.4073E-04  # Theta=11.80
  11   3   0      234.12      185.10       17.03 o incl   0.9062E-03  # Theta=13.02
  12   3   0     1949.03     1651.96       50.71 o incl   0.1385E-04  # Theta=14.26
  13   3   0     8722.32     7793.24      182.84 o incl   0.6618E-06  # Theta=15.52
  14   3   0     2202.31       11.26       70.47 x excl   0.0000E+00  # Theta=16.79
  15   3   0     1167.40      959.04       49.33 o incl   0.3856E-04  # Theta=18.07
  16   3   0      529.46      365.78       40.87 o incl   0.1787E-03  # Theta=19.37
  17   3   0      366.96      392.85       46.41 o incl   0.1839E-03  # Theta=20.68
  18   3   0      830.27      758.64       57.35 o incl   0.5802E-04  # Theta=22.01
  19   3   0      395.87      417.32       48.65 o incl   0.1628E-03  # Theta=23.34
  20   3   0      253.92      244.57       74.08 o incl   0.1458E-03  # Theta=24.70
  21   3   0       50.10       28.25       43.51 o incl   0.5207E-03  # Theta=26.07
  22   3   0       36.18       37.99       43.31 o incl   0.5242E-03  # Theta=27.46
  23   3   0       18.20       18.85       43.98 o incl   0.5150E-03  # Theta=28.87
  24   3   0      -23.55       10.26       74.93 h excl   0.0000E+00  # Theta=30.30
  25   3   0      -53.95       56.18       38.47 h excl   0.0000E+00  # Theta=31.75
  26   3   0       -7.28       16.47       50.53 h excl   0.0000E+00  # Theta=33.22
  27   3   0       44.96        5.46       51.81 h excl   0.0000E+00  # Theta=34.73
 -23   4   0       -1.93       29.82       31.50 h excl   0.0000E+00  # Theta=32.87
 -22   4   0       49.67       46.91       48.39 h excl   0.0000E+00  # Theta=31.41
 -21   4   0        0.86       31.42       51.81 h excl   0.0000E+00  # Theta=29.97
 -20   4   0      164.64      450.87      185.97 o incl   0.2673E-04  # Theta=28.56
 -19   4   0       41.32       63.95      155.53 o incl   0.4122E-04  # Theta=27.16
 -18   4   0       16.27        1.20       85.44 o incl   0.1370E-03  # Theta=25.79
 -17   4   0      193.76      285.36       92.15 o incl   0.1000E-03  # Theta=24.43
 -15   4   0       -0.86       12.16       64.66 o incl   0.2391E-03  # Theta=21.77
 -14   4   0       -3.85       10.25       62.09 o incl   0.2593E-03  # Theta=20.47
 -13   4   0     2215.48     2381.48      126.32 o incl   0.7253E-05  # Theta=19.18
 -12   4   0      976.71      858.12       79.64 o incl   0.4160E-04  # Theta=17.91
 -11   4   0     1428.03     1264.81       93.35 o incl   0.2103E-04  # Theta=16.65
 -10   4   0      636.30      555.88       64.66 o incl   0.8137E-04  # Theta=15.41
  -9   4   0     1001.65     1039.11       29.57 o incl   0.3891E-04  # Theta=14.19
  -8   4   0      584.77      426.44       25.48 o incl   0.1635E-03  # Theta=12.99
  -7   4   0      150.72      188.04       18.74 o incl   0.9251E-03  # Theta=11.81
  -6   4   0     2699.80     2429.05       56.07 o incl   0.6651E-05  # Theta=10.66
  -5   4   0      164.23        6.98       27.98 o incl   0.1139E-02  # Theta= 9.55
  -4   4   0     3146.94     2459.19       91.43 o incl   0.5769E-05  # Theta= 8.49
  -3   4   0     3170.03     2919.23       74.43 o incl   0.4854E-05  # Theta= 7.49
  -2   4   0     6527.97     7224.16      161.40 o incl   0.9046E-06  # Theta= 6.59
  -1   4   0    28584.76    26472.16      580.33 o incl   0.5985E-07  # Theta= 5.83
   0   4   0     6417.83     4996.81      120.16 o incl   0.1442E-05  # Theta= 5.26
   1   4   0    11884.01    10598.33      217.53 o incl   0.3536E-06  # Theta= 4.95
   2   4   0    28695.44    22626.06      474.20 o incl   0.7132E-07  # Theta= 4.95
   3   4   0     9744.96     8927.31      179.27 o incl   0.5156E-06  # Theta= 5.26
   4   4   0    63157.73    53497.65     1272.65 o incl   0.1337E-07  # Theta= 5.83
   5   4   0    14143.96    11076.54      258.24 o incl   0.2895E-06  # Theta= 6.59
   6   4   0     4774.48     4547.25      100.52 o incl   0.2067E-05  # Theta= 7.49
   7   4   0    15178.96    12577.94      278.63 o incl   0.2467E-06  # Theta= 8.49
   8   4   0     8902.49     7355.88      165.99 o incl   0.7058E-06  # Theta= 9.55
   9   4   0     1214.15      816.06       31.72 o incl   0.4878E-04  # Theta=10.66
  10   4   0     9619.21     8936.61      179.52 o incl   0.5303E-06  # Theta=11.81
  11   4   0     1993.67     1511.71       58.04 o incl   0.1422E-04  # Theta=12.99
  12   4   0      644.75      493.38       26.68 o incl   0.1281E-03  # Theta=14.19
  13   4   0     1416.52     1322.97       36.53 o incl   0.2353E-04  # Theta=15.41
  14   4   0       23.88       18.53       18.37 o incl   0.2874E-02  # Theta=16.65
  15   4   0      984.99      863.33       31.24 o incl   0.5346E-04  # Theta=17.91
  16   4   0     1080.66        1.30       48.17 x excl   0.0000E+00  # Theta=19.18
  17   4   0     2813.67     2363.81      145.59 o incl   0.6204E-05  # Theta=20.47
  18   4   0       67.23       68.28       41.50 o incl   0.5456E-03  # Theta=21.77
  19   4   0     1366.37     1274.11      108.33 o incl   0.2005E-04  # Theta=23.10
  20   4   0       11.78        1.31       42.19 o incl   0.5617E-03  # Theta=24.43
  21   4   0      623.67      367.63       54.78 o incl   0.1316E-03  # Theta=25.79
  22   4   0       25.69        3.32       42.52 o incl   0.5523E-03  # Theta=27.16
  23   4   0        3.21        1.84       42.66 o incl   0.5495E-03  # Theta=28.56
  24   4   0       38.11       34.45       52.67 h excl   0.0000E+00  # Theta=29.97
  25   4   0      144.30      106.10       48.48 h excl   0.0000E+00  # Theta=31.41
  26   4   0      -19.48        1.29       39.23 h excl   0.0000E+00  # Theta=32.87
  27   4   0       53.95       56.20       55.67 h excl   0.0000E+00  # Theta=34.36
 -23   5   0       26.98       19.95       44.10 h excl   0.0000E+00  # Theta=33.68
 -22   5   0      -18.41        2.55       46.67 h excl   0.0000E+00  # Theta=32.22
 -21   5   0      476.15      296.57       66.37 h excl   0.0000E+00  # Theta=30.78
 -20   5   0      132.74       77.90       59.52 h excl   0.0000E+00  # Theta=29.36
 -19   5   0       -2.43        0.48      123.67 o incl   0.6538E-04  # Theta=27.97
 -18   5   0       79.93        2.16      115.67 o incl   0.7464E-04  # Theta=26.60
 -17   5   0      -84.35        0.40      151.88 o incl   0.4332E-04  # Theta=25.25
 -16   5   0       56.52       23.18      135.43 o incl   0.5444E-04  # Theta=23.92
 -15   5   0      919.76      816.95       87.35 o incl   0.4184E-04  # Theta=22.60
 -14   5   0       99.56       10.99      108.05 o incl   0.8538E-04  # Theta=21.31
 -13   5   0      903.49     1086.43      103.41 o incl   0.2857E-04  # Theta=20.03
 -12   5   0     1018.89     1111.25      102.17 o incl   0.2716E-04  # Theta=18.77
 -11   5   0      364.39      260.53       81.66 o incl   0.1158E-03  # Theta=17.53
 -10   5   0     2533.63     2169.24       89.94 o incl   0.7896E-05  # Theta=16.32
  -9   5   0      724.08      744.75       42.16 o incl   0.7386E-04  # Theta=15.12
  -8   5   0       81.57       24.72       16.66 o incl   0.3045E-02  # Theta=13.95
  -7   5   0     3546.31     3480.35       90.00 o incl   0.3528E-05  # Theta=12.81
  -6   5   0     6607.36     6492.78      145.57 o incl   0.1024E-05  # Theta=11.70
  -5   5   0      349.19      326.61       35.34 o incl   0.3046E-03  # Theta=10.64
  -4   5   0     2332.91     1579.06       64.05 o incl   0.1188E-04  # Theta= 9.63
  -3   5   0     7106.85     6856.25      153.14 o incl   0.9079E-06  # Theta= 8.69
  -2   5   0     2226.52     2067.57       51.51 o incl   0.9085E-05  # Theta= 7.84
  -1   5   0     4340.71     4715.76       86.85 o incl   0.2031E-05  # Theta= 7.13
   0   5   0      345.98      190.15       19.47 o incl   0.5878E-03  # Theta= 6.58
   1   5   0    25591.42    23403.07      464.77 o incl   0.7599E-07  # Theta= 6.24
   2   5   0      564.04      467.66       23.31 o incl   0.1487E-03  # Theta= 6.14
   3   5   0     6231.19     5056.98      131.09 o incl   0.1496E-05  # Theta= 6.30
   4   5   0      133.68      102.55       14.36 o incl   0.1938E-02  # Theta= 6.70
   5   5   0    11521.96     8847.18      237.16 o incl   0.4584E-06  # Theta= 7.29
   6   5   0       14.10       25.19       13.95 o incl   0.4846E-02  # Theta= 8.04
   7   5   0     2062.55     1678.28       41.07 o incl   0.1312E-04  # Theta= 8.91
   8   5   0     2718.80     2658.17       57.34 o incl   0.6091E-05  # Theta= 9.87
   9   5   0     2253.56     1999.24       44.59 o incl   0.1012E-04  # Theta=10.90
  10   5   0     7987.97     6598.37      194.52 o incl   0.8643E-06  # Theta=11.97
  11   5   0     2998.50     2194.70       81.00 o incl   0.6646E-05  # Theta=13.09
  12   5   0      194.98       86.99       19.23 o incl   0.1408E-02  # Theta=14.24
  13   5   0       12.77        4.37       18.44 o incl   0.2930E-02  # Theta=15.42
  14   5   0     2889.89     2619.94       69.60 o incl   0.5895E-05  # Theta=16.62
  15   5   0     3660.96     2951.70       86.16 o incl   0.4185E-05  # Theta=17.84
  16   5   0     1206.22      875.04       32.74 o incl   0.4327E-04  # Theta=19.09
  17   5   0      500.99      484.06       48.58 o incl   0.1292E-03  # Theta=20.35
  18   5   0     1719.91     1611.99       58.91 o incl   0.1551E-04  # Theta=21.63
  19   5   0      290.32      331.17       59.52 o incl   0.1719E-03  # Theta=22.93
  20   5   0     1047.79      943.15       95.49 o incl   0.3262E-04  # Theta=24.25
  21   5   0      108.55       54.07       43.81 o incl   0.4920E-03  # Theta=25.58
  22   5   0       38.11       16.76       44.57 o incl   0.5001E-03  # Theta=26.94
  23   5   0       30.19       22.71       43.29 o incl   0.5295E-03  # Theta=28.32
  24   5   0       38.54        2.47       44.81 h excl   0.0000E+00  # Theta=29.71
  26   5   0       51.81       66.15       46.89 h excl   0.0000E+00  # Theta=32.58
  27   5   0       -6.42        7.85       41.98 h excl   0.0000E+00  # Theta=34.05
 -23   6   0       -7.28        2.85       42.39 h excl   0.0000E+00  # Theta=34.55
 -22   6   0       -1.71        6.11       46.67 h excl   0.0000E+00  # Theta=33.08
 -21   6   0      -17.98        3.05       43.68 h excl   0.0000E+00  # Theta=31.64
 -20   6   0      268.05      167.15       61.66 h excl   0.0000E+00  # Theta=30.22
 -19   6   0       23.76        3.41       47.15 o incl   0.4493E-03  # Theta=28.83
 -18   6   0       74.51       17.26       47.70 o incl   0.4338E-03  # Theta=27.47
 -17   6   0       51.10       16.52      111.37 o incl   0.8051E-04  # Theta=26.12
 -16   6   0       44.53       45.75      103.68 o incl   0.9263E-04  # Theta=24.79
 -15   6   0      201.68       99.96      269.33 o incl   0.1371E-04  # Theta=23.49
 -14   6   0      511.05      498.00      136.68 o incl   0.4104E-04  # Theta=22.21
 -13   6   0      -48.81       23.83      110.37 o incl   0.8192E-04  # Theta=20.94
 -12   6   0      262.27      193.13      112.46 o incl   0.7292E-04  # Theta=19.70
 -11   6   0      914.20      897.69      112.86 o incl   0.3229E-04  # Theta=18.48
 -10   6   0     1126.87     1319.84       78.91 o incl   0.2462E-04  # Theta=17.29
  -9   6   0       45.82       27.12       57.47 o incl   0.3001E-03  # Theta=16.12
  -8   6   0      550.23      433.11       44.63 o incl   0.1364E-03  # Theta=14.97
  -7   6   0        9.21        0.35       17.56 o incl   0.3239E-02  # Theta=13.86
  -6   6   0     8617.13     7627.89      207.83 o incl   0.6743E-06  # Theta=12.80
  -5   6   0     1214.79     1052.56       59.29 o incl   0.3004E-04  # Theta=11.77
  -4   6   0     9193.55     8584.21      196.22 o incl   0.5435E-06  # Theta=10.81
  -3   6   0       60.23        3.91       40.46 o incl   0.6068E-03  # Theta= 9.92
  -2   6   0    13464.70    13817.86      250.30 o incl   0.2390E-06  # Theta= 9.12
  -1   6   0    12234.70    11144.74      227.92 o incl   0.3179E-06  # Theta= 8.44
   0   6   0    12368.08    13317.60      256.17 o incl   0.2556E-06  # Theta= 7.90
   1   6   0      132.10      193.61       20.36 o incl   0.9361E-03  # Theta= 7.54
   2   6   0     2103.08     1835.36       74.79 o incl   0.1147E-04  # Theta= 7.38
   3   6   0      994.70      648.30       31.79 o incl   0.6663E-04  # Theta= 7.43
   4   6   0     1027.81      644.13       38.44 o incl   0.6875E-04  # Theta= 7.70
   5   6   0     9494.23     6910.00      177.45 o incl   0.7092E-06  # Theta= 8.15
   6   6   0    26715.23    22658.43      444.76 o incl   0.7577E-07  # Theta= 8.76
   7   6   0     1450.65     1316.22       32.81 o incl   0.2392E-04  # Theta= 9.51
   8   6   0     4723.44     3953.37       83.95 o incl   0.2498E-05  # Theta=10.35
   9   6   0     1387.09     1035.83       32.01 o incl   0.3143E-04  # Theta=11.28
  10   6   0      351.49      295.15       20.55 o incl   0.3790E-03  # Theta=12.28
  11   6   0     5591.79     5067.89      123.15 o incl   0.1561E-05  # Theta=13.32
  12   6   0     7209.51     6382.88      176.54 o incl   0.9669E-06  # Theta=14.41
  13   6   0       19.57        1.30       19.97 o incl   0.2500E-02  # Theta=15.54
  14   6   0     1976.97     1826.78       47.56 o incl   0.1207E-04  # Theta=16.70
  15   6   0      611.52      554.34       26.61 o incl   0.1247E-03  # Theta=17.88
  16   6   0     1856.30     1690.72       45.82 o incl   0.1430E-04  # Theta=19.09
  17   6   0     1217.36     1000.48       48.86 o incl   0.3564E-04  # Theta=20.32
  18   6   0      654.57      623.46       38.26 o incl   0.9584E-04  # Theta=21.57
  19   6   0     1906.75     1466.61       70.62 o incl   0.1564E-04  # Theta=22.85
  20   6   0      -29.12        1.23       64.23 o incl   0.2423E-03  # Theta=24.14
  21   6   0      965.15      742.66       62.82 o incl   0.5272E-04  # Theta=25.45
  22   6   0      117.33       74.99       44.93 o incl   0.4550E-03  # Theta=26.79
  23   6   0       42.18       21.06       46.14 o incl   0.4659E-03  # Theta=28.15
  24   6   0       11.35        0.20       45.54 h excl   0.0000E+00  # Theta=29.52
  25   6   0       -6.64        8.95       46.55 h excl   0.0000E+00  # Theta=30.93
  26   6   0       44.32       93.12       47.11 h excl   0.0000E+00  # Theta=32.36
  27   6   0        8.56        3.05       47.08 h excl   0.0000E+00  # Theta=33.81
  28   6   0       61.66       14.14       62.09 h excl   0.0000E+00  # Theta=35.29
 -23   7   0       55.67       29.44       41.53 h excl   0.0000E+00  # Theta=35.47
 -22   7   0       64.66       38.79       46.25 h excl   0.0000E+00  # Theta=34.00
 -20   7   0       73.86       27.28       40.83 h excl   0.0000E+00  # Theta=31.14
 -19   7   0      173.20      139.83       49.86 h excl   0.0000E+00  # Theta=29.75
 -18   7   0       34.68       12.78       46.93 o incl   0.4521E-03  # Theta=28.38
 -17   7   0      -18.84       52.10       67.65 o incl   0.2166E-03  # Theta=27.04
 -16   7   0        9.42       20.51      105.78 o incl   0.8933E-04  # Theta=25.73
 -15   7   0       94.35      182.64      103.78 o incl   0.8831E-04  # Theta=24.43
 -14   7   0      835.41      770.78      150.95 o incl   0.2707E-04  # Theta=23.16
 -13   7   0      690.46      497.27      137.17 o incl   0.3877E-04  # Theta=21.91
 -12   7   0       83.07       54.89      117.62 o incl   0.7179E-04  # Theta=20.69
 -11   7   0      957.30     1153.45       84.94 o incl   0.2915E-04  # Theta=19.49
 -10   7   0      188.08      227.07       53.00 o incl   0.2602E-03  # Theta=18.31
  -9   7   0     3379.42     3005.12       96.76 o incl   0.4404E-05  # Theta=17.16
  -8   7   0     6204.11     5985.05      146.05 o incl   0.1192E-05  # Theta=16.05
  -7   7   0     2772.84     2895.29       90.90 o incl   0.5221E-05  # Theta=14.97
  -6   7   0       13.17       24.61       35.36 o incl   0.7941E-03  # Theta=13.94
  -5   7   0     1329.54     1145.55       48.77 o incl   0.2995E-04  # Theta=12.95
  -4   7   0    13932.16    13019.59      406.94 o incl   0.2394E-06  # Theta=12.03
  -3   7   0       35.33        3.79       28.02 o incl   0.1265E-02  # Theta=11.18
  -2   7   0     8759.04     8263.50      184.87 o incl   0.6212E-06  # Theta=10.41
  -1   7   0    25499.41    23922.67      519.69 o incl   0.7139E-07  # Theta= 9.76
   0   7   0     3494.23     2623.07       71.59 o incl   0.4953E-05  # Theta= 9.23
   1   7   0     8792.33     8629.96      185.17 o incl   0.5710E-06  # Theta= 8.85
   2   7   0       98.50       58.48       20.99 o incl   0.1729E-02  # Theta= 8.65
   3   7   0     7295.29     6685.74      178.42 o incl   0.8710E-06  # Theta= 8.63
   4   7   0    26795.41    25573.50      631.49 o incl   0.6384E-07  # Theta= 8.79
   5   7   0     1640.14     1526.79       41.03 o incl   0.1770E-04  # Theta= 9.12
   6   7   0      891.76      972.64       26.23 o incl   0.4929E-04  # Theta= 9.61
   7   7   0     6587.71     6531.12      126.36 o incl   0.1005E-05  # Theta=10.24
   8   7   0     2546.00     2300.00       50.18 o incl   0.7708E-05  # Theta=10.98
   9   7   0     8555.32     7742.45      162.75 o incl   0.6869E-06  # Theta=11.81
  10   7   0      669.02      651.81       24.57 o incl   0.8948E-04  # Theta=12.72
  11   7   0    10140.41     8188.02      190.75 o incl   0.5593E-06  # Theta=13.69
  12   7   0     6256.73     5364.21      111.66 o incl   0.1370E-05  # Theta=14.71
  13   7   0       69.08       66.96       21.47 o incl   0.1797E-02  # Theta=15.78
  14   7   0      516.02      371.99       26.16 o incl   0.2042E-03  # Theta=16.88
  15   7   0     1739.90     1296.09       58.87 o incl   0.1915E-04  # Theta=18.02
  16   7   0      -11.32        0.08       20.32 o incl   0.2421E-02  # Theta=19.19
  17   7   0     6803.30     5680.25      174.54 o incl   0.1163E-05  # Theta=20.38
  18   7   0     1880.63     1621.53       63.62 o incl   0.1437E-04  # Theta=21.60
  19   7   0      663.27      594.56       39.72 o incl   0.9932E-04  # Theta=22.85
  20   7   0      415.78      316.01       41.18 o incl   0.2229E-03  # Theta=24.11
  21   7   0      189.26      160.53       69.80 o incl   0.1808E-03  # Theta=25.40
  22   7   0      464.16      498.04       68.51 o incl   0.1000E-03  # Theta=26.71
  23   7   0       60.38       37.14       45.59 o incl   0.4708E-03  # Theta=28.05
  24   7   0       69.58       23.12       45.38 h excl   0.0000E+00  # Theta=29.41
  25   7   0       -2.14        0.62       46.00 h excl   0.0000E+00  # Theta=30.79
  26   7   0       17.98       35.91       45.26 h excl   0.0000E+00  # Theta=32.20
  27   7   0       -9.42       14.20       46.99 h excl   0.0000E+00  # Theta=33.63
  28   7   0       28.69        3.52       62.94 h excl   0.0000E+00  # Theta=35.10
 -22   8   0      185.41       82.10       48.39 h excl   0.0000E+00  # Theta=34.96
 -21   8   0      -11.99       14.46       44.53 h excl   0.0000E+00  # Theta=33.52
 -20   8   0       20.34        3.13       47.93 h excl   0.0000E+00  # Theta=32.10
 -19   8   0      -47.10        0.71       54.81 h excl   0.0000E+00  # Theta=30.72
 -18   8   0      -14.77        1.74       46.08 h excl   0.0000E+00  # Theta=29.36
 -17   8   0        6.21       14.41       44.73 o incl   0.4990E-03  # Theta=28.02
 -16   8   0       11.35       22.67       45.12 o incl   0.4891E-03  # Theta=26.71
 -15   8   0      197.83      143.81       70.65 o incl   0.1789E-03  # Theta=25.43
 -14   8   0      587.05      728.76      140.09 o incl   0.3321E-04  # Theta=24.17
 -13   8   0      451.96      458.35      129.46 o incl   0.4678E-04  # Theta=22.93
 -12   8   0       -6.64        6.67      116.18 o incl   0.7408E-04  # Theta=21.72
 -11   8   0       28.26       54.33       71.62 o incl   0.1931E-03  # Theta=20.54
 -10   8   0     1234.70     1263.55       58.24 o incl   0.2582E-04  # Theta=19.38
  -9   8   0      243.00      134.47       50.32 o incl   0.3170E-03  # Theta=18.26
  -8   8   0     6333.53     6093.71      148.69 o incl   0.1132E-05  # Theta=17.17
  -7   8   0     1116.73     1140.03       51.68 o incl   0.3162E-04  # Theta=16.13
  -6   8   0     5289.06     5648.89      184.61 o incl   0.1391E-05  # Theta=15.12
  -5   8   0        6.53        5.73       34.33 o incl   0.8482E-03  # Theta=14.17
  -4   8   0       54.38        8.91       28.85 o incl   0.1186E-02  # Theta=13.28
  -3   8   0     9911.52    10344.39      209.36 o incl   0.4088E-06  # Theta=12.46
  -2   8   0     2522.64     2198.63       71.72 o incl   0.7981E-05  # Theta=11.72
  -1   8   0     1051.28     1041.75       39.02 o incl   0.3736E-04  # Theta=11.08
   0   8   0     3983.09     3967.84       81.41 o incl   0.2795E-05  # Theta=10.56
   1   8   0     1716.52     1631.34       48.44 o incl   0.1545E-04  # Theta=10.17
   2   8   0     2600.00     2168.40       64.07 o incl   0.8158E-05  # Theta= 9.94
   3   8   0     1372.79     1324.41       42.03 o incl   0.2601E-04  # Theta= 9.85
   4   8   0     5923.07     5699.23      149.36 o incl   0.1275E-05  # Theta= 9.94
   5   8   0     8816.40     9470.90      166.89 o incl   0.5189E-06  # Theta=10.17
   6   8   0     1229.83     1034.14       34.72 o incl   0.3600E-04  # Theta=10.56
   7   8   0    16627.81    14593.79      306.84 o incl   0.1868E-06  # Theta=11.08
   8   8   0    16526.14    15995.87      304.97 o incl   0.1670E-06  # Theta=11.72
   9   8   0     1185.67     1250.73       40.04 o incl   0.2816E-04  # Theta=12.46
  10   8   0      257.49      248.41       17.38 o incl   0.5642E-03  # Theta=13.28
  11   8   0     1111.70     1021.11       39.57 o incl   0.3587E-04  # Theta=14.17
  12   8   0     2795.04     2483.05       71.04 o incl   0.6367E-05  # Theta=15.12
  13   8   0     3481.54     3248.54       84.77 o incl   0.3852E-05  # Theta=16.13
  14   8   0     3545.24     3098.20      123.51 o incl   0.4035E-05  # Theta=17.17
  15   8   0      707.70      778.21       30.75 o incl   0.7326E-04  # Theta=18.26
  16   8   0     2175.66     2194.33       61.63 o incl   0.8998E-05  # Theta=19.38
  17   8   0      634.30      555.09       40.64 o incl   0.1086E-03  # Theta=20.54
  18   8   0      222.80      170.37       33.32 o incl   0.5287E-03  # Theta=21.72
  19   8   0       44.53        1.27       41.41 o incl   0.5813E-03  # Theta=22.93
  20   8   0      167.00      157.23       65.51 o incl   0.2047E-03  # Theta=24.17
  21   8   0       14.99        2.47       63.80 o incl   0.2456E-03  # Theta=25.43
  22   8   0      129.74       93.27       46.07 o incl   0.4227E-03  # Theta=26.71
  23   8   0      305.52      340.17       47.85 o incl   0.2132E-03  # Theta=28.02
  24   8   0       43.03       47.39       44.98 h excl   0.0000E+00  # Theta=29.36
  25   8   0       10.49       16.91       47.57 h excl   0.0000E+00  # Theta=30.72
  26   8   0       69.80       55.40       68.94 h excl   0.0000E+00  # Theta=32.10
  27   8   0       22.27        0.22       47.55 h excl   0.0000E+00  # Theta=33.52
  28   8   0      -15.84        0.28       66.37 h excl   0.0000E+00  # Theta=34.96
 -21   9   0       -4.50      213.16       85.73 h excl   0.0000E+00  # Theta=34.54
 -20   9   0       -2.14        0.03       46.08 h excl   0.0000E+00  # Theta=33.12
 -19   9   0       19.48       13.46       45.50 h excl   0.0000E+00  # Theta=31.73
 -18   9   0      355.40      268.24       64.23 h excl   0.0000E+00  # Theta=30.38
 -17   9   0      128.24      100.14       47.72 o incl   0.3934E-03  # Theta=29.05
 -16   9   0       32.76       61.37       44.99 o incl   0.4793E-03  # Theta=27.74
 -15   9   0       39.39       57.88       44.66 o incl   0.4867E-03  # Theta=26.47
 -14   9   0      298.45      254.63       72.36 o incl   0.1450E-03  # Theta=25.22
 -13   9   0     1566.34     1264.80      115.61 o incl   0.1806E-04  # Theta=24.00
 -12   9   0       78.15       36.99      103.09 o incl   0.9360E-04  # Theta=22.80
 -11   9   0     2689.20     2584.85      113.63 o incl   0.5988E-05  # Theta=21.64
 -10   9   0      185.41      289.51       94.40 o incl   0.9641E-04  # Theta=20.50
  -9   9   0     1223.07     1377.53       77.93 o incl   0.2215E-04  # Theta=19.40
  -8   9   0       66.66       30.98       27.30 o incl   0.1266E-02  # Theta=18.34
  -7   9   0      116.58       80.29       41.14 o incl   0.5308E-03  # Theta=17.32
  -6   9   0     1405.44     1371.87       52.52 o incl   0.2174E-04  # Theta=16.34
  -5   9   0     2318.24     2296.46       97.10 o incl   0.7647E-05  # Theta=15.41
  -4   9   0      382.27      280.34       31.95 o incl   0.2947E-03  # Theta=14.55
  -3   9   0     3879.12     4108.89       90.02 o incl   0.2621E-05  # Theta=13.75
  -2   9   0    14795.51    14054.94      275.49 o incl   0.2138E-06  # Theta=13.04
  -1   9   0      235.40      201.60       26.39 o incl   0.5807E-03  # Theta=12.42
   0   9   0      413.21      455.96       27.58 o incl   0.1968E-03  # Theta=11.90
   1   9   0     2207.02     2338.08       51.29 o incl   0.8157E-05  # Theta=11.50
   2   9   0     3082.25     2967.26       74.00 o incl   0.4958E-05  # Theta=11.24
   3   9   0       66.08       48.15       28.24 o incl   0.1165E-02  # Theta=11.11
   4   9   0       21.41       18.72       22.66 o incl   0.1908E-02  # Theta=11.13
   5   9   0    12845.42    12514.30      239.89 o incl   0.2775E-06  # Theta=11.29
   6   9   0    11026.43    11053.41      207.35 o incl   0.3619E-06  # Theta=11.59
   7   9   0      649.43      533.00       35.28 o incl   0.1223E-03  # Theta=12.02
   8   9   0      363.64      296.60       23.30 o incl   0.3605E-03  # Theta=12.56
   9   9   0     6433.62     5734.10      140.07 o incl   0.1206E-05  # Theta=13.21
  10   9   0     3830.74     3273.79       81.50 o incl   0.3576E-05  # Theta=13.94
  11   9   0      359.47      304.21       25.07 o incl   0.3224E-03  # Theta=14.76
  12   9   0      912.48      855.34       38.81 o incl   0.5604E-04  # Theta=15.64
  13   9   0       16.38       43.82       30.12 o incl   0.1069E-02  # Theta=16.58
  14   9   0      135.95      101.17       23.66 o incl   0.1201E-02  # Theta=17.57
  15   9   0      999.23      829.50       35.25 o incl   0.5216E-04  # Theta=18.60
  16   9   0       -0.57       31.65       32.40 o incl   0.9430E-03  # Theta=19.67
  17   9   0      416.42      291.35       46.57 o incl   0.2145E-03  # Theta=20.78
  18   9   0      177.91      153.29       44.91 o incl   0.3849E-03  # Theta=21.92
  19   9   0      857.67      653.14       59.41 o incl   0.6598E-04  # Theta=23.10
  20   9   0      -10.92        4.47       42.36 o incl   0.5571E-03  # Theta=24.30
  21   9   0      151.15      126.07       45.73 o incl   0.4014E-03  # Theta=25.53
  22   9   0      149.44      121.42       46.91 o incl   0.3887E-03  # Theta=26.78
  23   9   0      -29.97        0.01       46.20 o incl   0.4679E-03  # Theta=28.07
  24   9   0       27.62       26.29       46.66 h excl   0.0000E+00  # Theta=29.38
  25   9   0        5.57        0.89       65.94 h excl   0.0000E+00  # Theta=30.71
  26   9   0      102.55       28.94       50.12 h excl   0.0000E+00  # Theta=32.08
  27   9   0       45.60       38.75       49.22 h excl   0.0000E+00  # Theta=33.47
  28   9   0       -0.43        0.65       71.08 h excl   0.0000E+00  # Theta=34.89
 -20  10   0      290.53      233.89       50.49 h excl   0.0000E+00  # Theta=34.19
 -19  10   0        9.63        2.47       43.47 h excl   0.0000E+00  # Theta=32.80
 -18  10   0       77.93       41.65       73.22 h excl   0.0000E+00  # Theta=31.45
 -17  10   0       22.48        0.39       44.45 h excl   0.0000E+00  # Theta=30.12
 -16  10   0       46.03       25.22       44.39 o incl   0.5017E-03  # Theta=28.82
 -15  10   0      -19.27       10.36       43.15 o incl   0.5360E-03  # Theta=27.56
 -14  10   0      422.20      284.02       50.42 o incl   0.2014E-03  # Theta=26.32
 -13  10   0       98.06       89.02       66.37 o incl   0.2178E-03  # Theta=25.11
 -12  10   0      131.03      187.43       31.77 o incl   0.6029E-03  # Theta=23.93
 -11  10   0      616.60      675.11       54.27 o incl   0.7858E-04  # Theta=22.78
 -10  10   0     2351.22     2087.63       80.05 o incl   0.8831E-05  # Theta=21.66
  -9  10   0       44.53       74.39       46.69 o incl   0.4411E-03  # Theta=20.58
  -8  10   0       19.05        0.46       45.33 o incl   0.4864E-03  # Theta=19.54
  -7  10   0      106.30       77.40       40.12 o incl   0.5658E-03  # Theta=18.54
  -6  10   0     6475.69     6961.01      152.87 o incl   0.9433E-06  # Theta=17.58
  -5  10   0     3161.08     2799.19       91.48 o incl   0.5025E-05  # Theta=16.68
  -4  10   0      362.75      355.59       27.40 o incl   0.2651E-03  # Theta=15.84
  -3  10   0       48.44       21.89       22.03 o incl   0.1982E-02  # Theta=15.07
  -2  10   0     5804.53     5784.92      115.60 o incl   0.1283E-05  # Theta=14.37
  -1  10   0      376.17      410.02       28.29 o incl   0.2324E-03  # Theta=13.76
   0  10   0      184.36      177.54       22.50 o incl   0.8336E-03  # Theta=13.25
   1  10   0     1058.64     1218.78       44.88 o incl   0.3006E-04  # Theta=12.84
   2  10   0       50.38       48.38       26.75 o incl   0.1287E-02  # Theta=12.55
   3  10   0       45.65        3.91       21.32 o incl   0.2164E-02  # Theta=12.39
   4  10   0      260.29      190.49       23.44 o incl   0.6515E-03  # Theta=12.36
   5  10   0    14589.02    14643.86      350.16 o incl   0.2027E-06  # Theta=12.45
   6  10   0     2933.28     2814.77       85.47 o incl   0.5225E-05  # Theta=12.68
   7  10   0     1978.26     2294.85       48.80 o incl   0.9440E-05  # Theta=13.03
   8  10   0      404.22      318.52       34.95 o incl   0.2381E-03  # Theta=13.49
   9  10   0      148.26      152.71       24.62 o incl   0.8836E-03  # Theta=14.05
  10  10   0       17.28       20.59       21.94 o incl   0.2040E-02  # Theta=14.71
  11  10   0     1535.56     1492.81       45.06 o incl   0.1941E-04  # Theta=15.44
  12  10   0      185.57      177.35       25.14 o incl   0.7409E-03  # Theta=16.25
  13  10   0       66.09       39.27       19.50 o incl   0.2310E-02  # Theta=17.13
  14  10   0     2511.50     2191.69       78.60 o incl   0.7920E-05  # Theta=18.05
  15  10   0      674.94      592.74       35.68 o incl   0.1007E-03  # Theta=19.03
  16  10   0     2409.17     1943.83       78.83 o incl   0.9463E-05  # Theta=20.05
  17  10   0      234.01      250.36       46.33 o incl   0.2820E-03  # Theta=21.12
  18  10   0       57.38        3.63       62.52 o incl   0.2552E-03  # Theta=22.21
  19  10   0       -4.92        1.86       43.24 o incl   0.5348E-03  # Theta=23.35
  20  10   0      442.32      395.87       52.55 o incl   0.1525E-03  # Theta=24.51
  21  10   0       73.44       59.10       46.03 o incl   0.4526E-03  # Theta=25.71
  22  10   0       87.35       51.69       66.80 o incl   0.2197E-03  # Theta=26.93
  23  10   0      561.58      332.96       58.75 o incl   0.1388E-03  # Theta=28.19
  24  10   0       54.38       22.62       48.14 h excl   0.0000E+00  # Theta=29.47
  25  10   0      252.42      148.84       52.99 h excl   0.0000E+00  # Theta=30.78
  26  10   0        1.71       10.46       71.08 h excl   0.0000E+00  # Theta=32.12
  27  10   0      168.71       83.30       70.22 h excl   0.0000E+00  # Theta=33.49
  28  10   0       16.70       13.94       76.65 h excl   0.0000E+00  # Theta=34.89
 -19  11   0       87.99       93.09       44.12 h excl   0.0000E+00  # Theta=33.91
 -18  11   0       -2.14       17.22       70.22 h excl   0.0000E+00  # Theta=32.56
 -17  11   0      157.15      138.46       55.24 h excl   0.0000E+00  # Theta=31.24
 -16  11   0       22.48        1.44       43.07 h excl   0.0000E+00  # Theta=29.95
 -15  11   0      105.76      107.40       44.11 o incl   0.4531E-03  # Theta=28.69
 -14  11   0      228.66      229.63       45.74 o incl   0.3030E-03  # Theta=27.46
 -13  11   0      371.67      343.97       68.51 o incl   0.1337E-03  # Theta=26.26
 -12  11   0      139.59      178.19       67.65 o incl   0.1923E-03  # Theta=25.09
 -11  11   0       19.55       36.10       31.06 o incl   0.1016E-02  # Theta=23.96
 -10  11   0      -30.54        1.15       33.56 o incl   0.8856E-03  # Theta=22.86
  -9  11   0     3421.38     3457.42       96.85 o incl   0.3602E-05  # Theta=21.79
  -8  11   0      265.16      292.50       43.91 o incl   0.2666E-03  # Theta=20.77
  -7  11   0       52.45       14.26       39.83 o incl   0.6243E-03  # Theta=19.79
  -6  11   0      796.12      858.29       40.18 o incl   0.5768E-04  # Theta=18.85
  -5  11   0     4785.97     4615.84      100.38 o incl   0.1984E-05  # Theta=17.97
  -4  11   0      933.89      866.29       44.26 o incl   0.5118E-04  # Theta=17.15
  -3  11   0      172.24      176.21       24.85 o incl   0.7522E-03  # Theta=16.40
  -2  11   0        4.52       10.56       22.44 o incl   0.1978E-02  # Theta=15.71
  -1  11   0     1368.10     1365.59       39.52 o incl   0.2453E-04  # Theta=15.11
   0  11   0       49.24       50.27       25.27 o incl   0.1455E-02  # Theta=14.60
   1  11   0     1072.41     1076.69       40.32 o incl   0.3555E-04  # Theta=14.18
   2  11   0     1888.55     1947.70       53.11 o incl   0.1150E-04  # Theta=13.88
   3  11   0      102.80      109.46       22.27 o incl   0.1307E-02  # Theta=13.69
   4  11   0     2003.46     1902.59       49.87 o incl   0.1164E-04  # Theta=13.61
   5  11   0     1214.89     1306.42       40.98 o incl   0.2609E-04  # Theta=13.66
   6  11   0      240.97      200.96       26.93 o incl   0.5601E-03  # Theta=13.82
   7  11   0     6903.57     6854.32      151.33 o incl   0.9358E-06  # Theta=14.10
   8  11   0      414.39      395.02       32.10 o incl   0.2063E-03  # Theta=14.48
   9  11   0      532.33      383.63       29.50 o incl   0.1958E-03  # Theta=14.97
  10  11   0      460.45      358.50       28.25 o incl   0.2365E-03  # Theta=15.55
  11  11   0     2074.27     2123.53       54.84 o incl   0.9916E-05  # Theta=16.22
  12  11   0       59.34       53.28       27.70 o incl   0.1189E-02  # Theta=16.96
  13  11   0      395.87      407.27       32.36 o incl   0.2084E-03  # Theta=17.76
  14  11   0      284.45      257.43       33.63 o incl   0.3707E-03  # Theta=18.63
  15  11   0      280.04      224.45       46.87 o incl   0.2838E-03  # Theta=19.55
  16  11   0      269.62      258.99       39.27 o incl   0.3166E-03  # Theta=20.52
  17  11   0      117.33      131.85       46.17 o incl   0.3997E-03  # Theta=21.53
  18  11   0       20.34       27.50       45.43 o incl   0.4810E-03  # Theta=22.58
  19  11   0      119.04      105.90       46.94 o incl   0.4047E-03  # Theta=23.68
  20  11   0      -23.55       10.27       63.80 o incl   0.2454E-03  # Theta=24.80
  21  11   0       32.97        1.64       46.64 o incl   0.4591E-03  # Theta=25.96
  22  11   0      135.95      111.27       49.68 o incl   0.3590E-03  # Theta=27.15
  23  11   0        3.00        1.05       49.07 o incl   0.4154E-03  # Theta=28.38
  24  11   0      250.07      163.53       54.37 h excl   0.0000E+00  # Theta=29.63
  25  11   0       -9.21        8.77       50.45 h excl   0.0000E+00  # Theta=30.91
  26  11   0      313.65      256.38       57.82 h excl   0.0000E+00  # Theta=32.23
  27  11   0       10.92        2.00       50.82 h excl   0.0000E+00  # Theta=33.57
  28  11   0       40.25        0.16       82.21 h excl   0.0000E+00  # Theta=34.95
 -19  12   0       10.28        1.61       71.94 h excl   0.0000E+00  # Theta=35.07
 -18  12   0       29.12       42.93       40.38 h excl   0.0000E+00  # Theta=33.72
 -17  12   0      -21.62        0.08       40.38 h excl   0.0000E+00  # Theta=32.40
 -16  12   0       46.25        2.14       52.24 h excl   0.0000E+00  # Theta=31.11
 -15  12   0        2.78        1.41       41.20 h excl   0.0000E+00  # Theta=29.86
 -14  12   0      411.71      442.98       49.35 o incl   0.1515E-03  # Theta=28.64
 -13  12   0       -5.35        0.72       41.80 o incl   0.5723E-03  # Theta=27.45
 -12  12   0       34.26        1.39       42.24 o incl   0.5595E-03  # Theta=26.29
 -11  12   0      -29.97        3.81       62.09 o incl   0.2592E-03  # Theta=25.17
 -10  12   0      270.40      218.20       51.00 o incl   0.2606E-03  # Theta=24.08
  -9  12   0       19.48        6.43       46.03 o incl   0.4714E-03  # Theta=23.04
  -8  12   0     1092.32     1030.63       52.75 o incl   0.3656E-04  # Theta=22.03
  -7  12   0       -6.57        0.40       35.62 o incl   0.7880E-03  # Theta=21.07
  -6  12   0       77.93      147.64       29.59 o incl   0.8181E-03  # Theta=20.15
  -5  12   0      191.12      216.25       39.43 o incl   0.3940E-03  # Theta=19.29
  -4  12   0      876.51      927.11       36.42 o incl   0.5100E-04  # Theta=18.48
  -3  12   0     3521.92     3813.56       76.94 o incl   0.3241E-05  # Theta=17.74
  -2  12   0     1269.88     1440.35       54.72 o incl   0.2132E-04  # Theta=17.07
  -1  12   0     5346.65     5962.63      121.77 o incl   0.1324E-05  # Theta=16.47
   0  12   0       -3.85        1.22       27.08 o incl   0.1364E-02  # Theta=15.96
   1  12   0      173.31      184.06       26.97 o incl   0.6755E-03  # Theta=15.54
   2  12   0      282.89      276.23       25.69 o incl   0.4057E-03  # Theta=15.22
   3  12   0      165.55      156.96       24.70 o incl   0.8534E-03  # Theta=15.00
   4  12   0     1313.27     1412.37       45.47 o incl   0.2244E-04  # Theta=14.89
   5  12   0      129.65       75.93       24.85 o incl   0.1245E-02  # Theta=14.89
   6  12   0      637.15      579.86       37.74 o incl   0.9893E-04  # Theta=15.00
   7  12   0      470.37      426.33       34.01 o incl   0.1801E-03  # Theta=15.22
   8  12   0     2635.80     2311.50       62.78 o incl   0.7250E-05  # Theta=15.54
   9  12   0     1365.62     1396.60       49.84 o incl   0.2243E-04  # Theta=15.96
  10  12   0     3584.93     3333.05       80.56 o incl   0.3740E-05  # Theta=16.47
  11  12   0    11887.21    10832.98      254.01 o incl   0.3447E-06  # Theta=17.06
  12  12   0     1243.33     1307.25       52.96 o incl   0.2488E-04  # Theta=17.74
  13  12   0       14.56       13.88       32.07 o incl   0.9679E-03  # Theta=18.48
  14  12   0      490.50      557.57       37.35 o incl   0.1280E-03  # Theta=19.29
  15  12   0     1371.36     1102.74       59.93 o incl   0.2819E-04  # Theta=20.15
  16  12   0      202.54      217.10       49.07 o incl   0.2930E-03  # Theta=21.06
  17  12   0       21.62       33.61       47.10 o incl   0.4473E-03  # Theta=22.03
  18  12   0      942.03      776.33       92.49 o incl   0.4157E-04  # Theta=23.03
  19  12   0      642.93      601.39       59.52 o incl   0.8278E-04  # Theta=24.08
  20  12   0      169.78      166.41       50.69 o incl   0.3128E-03  # Theta=25.17
  21  12   0       40.68       69.15       48.62 o incl   0.4088E-03  # Theta=26.29
  22  12   0       46.25       28.67       73.65 o incl   0.1835E-03  # Theta=27.45
  23  12   0      110.90      126.14       72.79 o incl   0.1774E-03  # Theta=28.64
  24  12   0        5.14        0.44       50.98 h excl   0.0000E+00  # Theta=29.86
  25  12   0      209.60       99.70       56.34 h excl   0.0000E+00  # Theta=31.11
  26  12   0        5.99        1.42       54.31 h excl   0.0000E+00  # Theta=32.40
  27  12   0      173.20      158.62       58.01 h excl   0.0000E+00  # Theta=33.72
  28  12   0       53.95        4.53       90.78 h excl   0.0000E+00  # Theta=35.07
 -18  13   0      -32.97       10.52       67.23 h excl   0.0000E+00  # Theta=34.92
 -17  13   0      -14.99        0.50       39.19 h excl   0.0000E+00  # Theta=33.61
 -16  13   0      -16.06       25.67       39.53 h excl   0.0000E+00  # Theta=32.32
 -15  13   0       21.84       17.67       39.89 h excl   0.0000E+00  # Theta=31.07
 -14  13   0      261.20      337.26       68.94 h excl   0.0000E+00  # Theta=29.86
 -13  13   0      147.73      103.51       43.32 o incl   0.4542E-03  # Theta=28.68
 -12  13   0       17.98        1.93       40.61 o incl   0.6059E-03  # Theta=27.53
 -11  13   0      291.17      301.74       46.63 o incl   0.2386E-03  # Theta=26.42
 -10  13   0       15.42       36.33       43.80 o incl   0.5158E-03  # Theta=25.34
  -9  13   0      322.43      303.70       70.22 o incl   0.1412E-03  # Theta=24.31
  -8  13   0     1283.73     1224.97       73.30 o incl   0.2503E-04  # Theta=23.32
  -7  13   0     2288.27     2377.54      139.16 o incl   0.6930E-05  # Theta=22.37
  -6  13   0       -8.28        1.85       37.27 o incl   0.7199E-03  # Theta=21.47
  -5  13   0      229.51       31.26       30.00 o incl   0.9085E-03  # Theta=20.62
  -4  13   0     1178.96     1262.06       52.92 o incl   0.2685E-04  # Theta=19.83
  -3  13   0      795.59      899.98       41.87 o incl   0.5271E-04  # Theta=19.10
  -2  13   0     1612.94     1715.50       44.52 o incl   0.1530E-04  # Theta=18.43
  -1  13   0      -17.13        1.69       28.04 o incl   0.1270E-02  # Theta=17.84
   0  13   0      209.02      211.15       26.86 o incl   0.5857E-03  # Theta=17.33
   1  13   0      794.69      820.21       33.77 o incl   0.6373E-04  # Theta=16.90
   2  13   0     2102.54     2357.64       53.67 o incl   0.8386E-05  # Theta=16.57
   3  13   0      568.74      540.08       30.63 o incl   0.1274E-03  # Theta=16.33
   4  13   0      985.54      916.54       36.79 o incl   0.4719E-04  # Theta=16.19
   5  13   0      252.63      220.12       31.28 o incl   0.4637E-03  # Theta=16.15
   6  13   0     1956.08     2097.09       52.24 o incl   0.1008E-04  # Theta=16.21
   7  13   0     3342.34     3342.64       99.51 o incl   0.3769E-05  # Theta=16.38
   8  13   0      232.80      211.68       31.02 o incl   0.4945E-03  # Theta=16.64
   9  13   0       17.84       22.21       36.51 o incl   0.7430E-03  # Theta=17.00
  10  13   0     1720.81     1734.53       56.27 o incl   0.1421E-04  # Theta=17.45
  11  13   0      604.08      700.28       38.42 o incl   0.8667E-04  # Theta=17.98
  12  13   0     4089.38     3681.83       92.79 o incl   0.2982E-05  # Theta=18.59
  13  13   0     5218.73     4451.46      127.13 o incl   0.1937E-05  # Theta=19.27
  14  13   0      795.59      773.98       49.57 o incl   0.6283E-04  # Theta=20.02
  15  13   0        3.43       44.53       51.95 o incl   0.3681E-03  # Theta=20.83
  16  13   0      322.00      212.42       74.93 o incl   0.1428E-03  # Theta=21.69
  17  13   0      116.90      108.66       81.36 o incl   0.1448E-03  # Theta=22.60
  18  13   0       11.99       43.81       50.37 o incl   0.3905E-03  # Theta=23.56
  19  13   0      977.14      843.05       70.37 o incl   0.4381E-04  # Theta=24.56
  20  13   0      131.46      106.14       52.75 o incl   0.3251E-03  # Theta=25.61
  21  13   0      141.95       87.53       52.73 o incl   0.3299E-03  # Theta=26.69
  22  13   0      575.28      438.32       63.39 o incl   0.1080E-03  # Theta=27.81
  23  13   0        0.00       15.56       74.08 o incl   0.1821E-03  # Theta=28.97
  24  13   0      101.27       89.32       57.24 h excl   0.0000E+00  # Theta=30.16
  25  13   0       68.51       20.56       54.81 h excl   0.0000E+00  # Theta=31.38
  26  13   0       46.46       41.95       58.54 h excl   0.0000E+00  # Theta=32.64
  27  13   0       41.96       13.87       57.69 h excl   0.0000E+00  # Theta=33.93
 -17  14   0       20.98       79.34       64.23 h excl   0.0000E+00  # Theta=34.86
 -16  14   0       -4.92        1.27       38.68 h excl   0.0000E+00  # Theta=33.57
 -15  14   0      102.34       99.68       40.86 h excl   0.0000E+00  # Theta=32.33
 -14  14   0       18.41        2.54       61.23 h excl   0.0000E+00  # Theta=31.11
 -13  14   0      131.24       85.91       42.16 h excl   0.0000E+00  # Theta=29.94
 -12  14   0        0.00        0.49       40.92 o incl   0.5973E-03  # Theta=28.80
 -11  14   0       49.67       51.78       41.82 o incl   0.5525E-03  # Theta=27.70
 -10  14   0      349.83      234.13       66.80 o incl   0.1635E-03  # Theta=26.64
  -9  14   0       30.83        8.75       45.07 o incl   0.4908E-03  # Theta=25.61
  -8  14   0      188.41      231.03       72.36 o incl   0.1592E-03  # Theta=24.63
  -7  14   0       36.61       11.77       47.27 o incl   0.4457E-03  # Theta=23.70
  -6  14   0      827.49      743.09       62.71 o incl   0.5709E-04  # Theta=22.81
  -5  14   0      319.86      410.94       53.25 o incl   0.1645E-03  # Theta=21.97
  -4  14   0       17.56       21.61       35.55 o incl   0.7863E-03  # Theta=21.19
  -3  14   0     3324.79     3713.73       98.87 o incl   0.3337E-05  # Theta=20.47
  -2  14   0       13.49       14.70       37.72 o incl   0.7006E-03  # Theta=19.81
  -1  14   0      490.04      515.16       30.10 o incl   0.1463E-03  # Theta=19.22
   0  14   0      138.84      139.21       28.45 o incl   0.7997E-03  # Theta=18.71
   1  14   0       49.88       39.55       28.92 o incl   0.1143E-02  # Theta=18.28
   2  14   0      292.67      331.62       28.67 o incl   0.3164E-03  # Theta=17.93
   3  14   0     2608.63     2749.28       63.62 o incl   0.5854E-05  # Theta=17.67
   4  14   0      650.00      739.86       38.16 o incl   0.7750E-04  # Theta=17.50
   5  14   0      159.12      156.51       28.33 o incl   0.7541E-03  # Theta=17.43
   6  14   0       77.72       93.80       32.67 o incl   0.8000E-03  # Theta=17.45
   7  14   0      890.22      982.27       45.79 o incl   0.4396E-04  # Theta=17.57
   8  14   0      153.31      129.60       29.70 o incl   0.7701E-03  # Theta=17.79
   9  14   0     3664.81     3591.77       93.59 o incl   0.3268E-05  # Theta=18.09
  10  14   0     2367.81     2039.21       69.52 o incl   0.9166E-05  # Theta=18.48
  11  14   0     3689.54     3465.33       98.49 o incl   0.3382E-05  # Theta=18.96
  12  14   0      -10.10        0.62       29.20 o incl   0.1173E-02  # Theta=19.51
  13  14   0     3421.27     2779.34       93.70 o incl   0.4723E-05  # Theta=20.13
  14  14   0     2597.29     2231.21       89.63 o incl   0.7510E-05  # Theta=20.82
  15  14   0      412.14      377.91       60.74 o incl   0.1422E-03  # Theta=21.57
  16  14   0      117.33      143.89       79.64 o incl   0.1485E-03  # Theta=22.38
  17  14   0       89.06       84.30       73.22 o incl   0.1808E-03  # Theta=23.25
  18  14   0        2.14       31.08       53.43 o incl   0.3490E-03  # Theta=24.16
  19  14   0      657.71      474.02       65.28 o incl   0.9384E-04  # Theta=25.12
  20  14   0     1166.83      974.01       78.39 o incl   0.3276E-04  # Theta=26.12
  21  14   0      188.62      177.30       57.44 o incl   0.2476E-03  # Theta=27.16
  22  14   0       73.44       69.32       56.14 o incl   0.3063E-03  # Theta=28.24
  23  14   0      617.46      438.87       69.08 h excl   0.0000E+00  # Theta=29.36
  24  14   0      102.77       68.39       73.22 h excl   0.0000E+00  # Theta=30.52
  25  14   0      139.16      162.63       99.34 h excl   0.0000E+00  # Theta=31.71
  26  14   0       50.10        2.99       58.99 h excl   0.0000E+00  # Theta=32.94
  27  14   0       43.68       24.50      101.48 h excl   0.0000E+00  # Theta=34.21
 -16  15   0        7.28       13.50       61.66 h excl   0.0000E+00  # Theta=34.86
 -15  15   0      165.28      208.01       40.30 h excl   0.0000E+00  # Theta=33.62
 -14  15   0       74.08       22.85       47.96 h excl   0.0000E+00  # Theta=32.41
 -13  15   0       52.67       21.11       40.30 h excl   0.0000E+00  # Theta=31.24
 -12  15   0      235.29      275.44       44.26 h excl   0.0000E+00  # Theta=30.11
 -11  15   0       50.10       45.78       41.48 o incl   0.5653E-03  # Theta=29.01
 -10  15   0       46.03       15.86       42.22 o incl   0.5564E-03  # Theta=27.96
  -9  15   0       66.37      121.75       57.81 o incl   0.2792E-03  # Theta=26.95
  -8  15   0      131.03      161.06       72.36 o incl   0.1738E-03  # Theta=25.97
  -7  15   0       -9.63        9.03       45.27 o incl   0.4874E-03  # Theta=25.05
  -6  15   0      427.55      412.68       51.92 o incl   0.1519E-03  # Theta=24.17
  -5  15   0     2217.19     1917.77       96.79 o incl   0.9966E-05  # Theta=23.34
  -4  15   0      116.90      114.06       75.79 o incl   0.1650E-03  # Theta=22.57
  -3  15   0      131.67      113.76       52.23 o incl   0.3273E-03  # Theta=21.85
  -2  15   0     2189.79     2678.24      132.31 o incl   0.6237E-05  # Theta=21.20
  -1  15   0      790.66      918.46       58.89 o incl   0.4933E-04  # Theta=20.62
   0  15   0       53.18       84.21       26.62 o incl   0.1199E-02  # Theta=20.10
   1  15   0      410.83      436.78       30.27 o incl   0.1966E-03  # Theta=19.66
   2  15   0       69.62       67.81       27.76 o incl   0.1141E-02  # Theta=19.30
   3  15   0      555.48      490.23       37.82 o incl   0.1370E-03  # Theta=19.03
   4  15   0     2491.27     2594.66       63.15 o incl   0.6610E-05  # Theta=18.84
   5  15   0      729.84      818.64       36.42 o incl   0.6591E-04  # Theta=18.73
   6  15   0      167.53      153.48       34.27 o incl   0.5826E-03  # Theta=18.72
   7  15   0       92.97       72.65       29.31 o incl   0.1000E-02  # Theta=18.80
   8  15   0       14.13        8.01       35.76 o incl   0.7805E-03  # Theta=18.97
   9  15   0      526.54      646.36       45.07 o incl   0.9865E-04  # Theta=19.22
  10  15   0     1802.66     1677.21       55.25 o incl   0.1456E-04  # Theta=19.56
  11  15   0     1405.56     1261.58       48.82 o incl   0.2455E-04  # Theta=19.98
  12  15   0     3985.92     3916.82       92.87 o incl   0.2787E-05  # Theta=20.48
  13  15   0      690.89      729.27       45.03 o incl   0.7348E-04  # Theta=21.05
  14  15   0      861.74      740.85       72.37 o incl   0.5361E-04  # Theta=21.68
  15  15   0      234.22      311.64       80.50 o incl   0.1206E-03  # Theta=22.38
  16  15   0     1377.93     1069.87       81.36 o incl   0.2690E-04  # Theta=23.14
  17  15   0      123.32      109.42       72.36 o incl   0.1809E-03  # Theta=23.96
  18  15   0       38.11        0.39       88.21 o incl   0.1285E-03  # Theta=24.82
  19  15   0       -1.93       19.24       54.72 o incl   0.3336E-03  # Theta=25.74
  20  15   0      452.17      458.42       64.91 o incl   0.1114E-03  # Theta=26.70
  21  15   0       -3.85       19.39       57.29 o incl   0.3042E-03  # Theta=27.70
  22  15   0      136.38       85.46       59.83 o incl   0.2622E-03  # Theta=28.75
  23  15   0      -10.49        0.23       58.71 h excl   0.0000E+00  # Theta=29.83
  24  15   0       99.77      104.71       71.94 h excl   0.0000E+00  # Theta=30.95
  25  15   0      109.40       91.02       61.87 h excl   0.0000E+00  # Theta=32.11
  26  15   0      209.82      177.07       66.63 h excl   0.0000E+00  # Theta=33.31
  27  15   0       17.13       16.79      105.76 h excl   0.0000E+00  # Theta=34.55
 -15  16   0       -8.56       10.90       59.95 h excl   0.0000E+00  # Theta=34.95
 -14  16   0      195.90      208.54       40.06 h excl   0.0000E+00  # Theta=33.75
 -13  16   0       67.23        3.64       47.53 h excl   0.0000E+00  # Theta=32.58
 -12  16   0       86.92      152.94       40.38 h excl   0.0000E+00  # Theta=31.45
 -11  16   0       18.41       16.91       40.22 h excl   0.0000E+00  # Theta=30.36
 -10  16   0        2.14        9.23       41.73 h excl   0.0000E+00  # Theta=29.31
  -9  16   0      135.74       65.62       70.65 o incl   0.1933E-03  # Theta=28.31
  -8  16   0       55.24       57.04       56.09 o incl   0.3104E-03  # Theta=27.34
  -7  16   0        7.28       35.45       46.12 o incl   0.4666E-03  # Theta=26.42
  -6  16   0      -11.78        0.19       46.59 o incl   0.4606E-03  # Theta=25.55
  -5  16   0       68.30      103.89       48.90 o incl   0.3861E-03  # Theta=24.73
  -4  16   0     1688.80     1701.61       85.00 o incl   0.1383E-04  # Theta=23.97
  -3  16   0       25.48       67.07       48.08 o incl   0.4208E-03  # Theta=23.26
  -2  16   0      934.11      837.63       67.88 o incl   0.4585E-04  # Theta=22.61
  -1  16   0      780.17      887.41       81.79 o incl   0.4236E-04  # Theta=22.02
   0  16   0     1446.30     1840.38       60.55 o incl   0.1430E-04  # Theta=21.51
   1  16   0      210.24      229.09       40.39 o incl   0.3650E-03  # Theta=21.06
   2  16   0      264.30      338.56       34.47 o incl   0.2974E-03  # Theta=20.69
   3  16   0      959.02      967.53       39.70 o incl   0.4430E-04  # Theta=20.40
   4  16   0     1532.51     1583.35       54.23 o incl   0.1721E-04  # Theta=20.19
   5  16   0     2323.81     2391.91       70.31 o incl   0.7670E-05  # Theta=20.06
   6  16   0     3801.53     4093.31       87.19 o incl   0.2729E-05  # Theta=20.02
   7  16   0      156.46      127.78       30.52 o incl   0.7336E-03  # Theta=20.06
   8  16   0      679.26      587.41       46.53 o incl   0.9211E-04  # Theta=20.19
   9  16   0     1345.99     1396.61       47.91 o incl   0.2220E-04  # Theta=20.40
  10  16   0      -16.49        0.39       37.19 o incl   0.7226E-03  # Theta=20.69
  11  16   0      485.79      457.21       41.11 o incl   0.1519E-03  # Theta=21.06
  12  16   0      562.22      438.34       43.13 o incl   0.1391E-03  # Theta=21.50
  13  16   0      311.44      257.07       47.51 o incl   0.2528E-03  # Theta=22.02
  14  16   0      -33.40       14.12       58.31 o incl   0.2933E-03  # Theta=22.61
  15  16   0      196.11      112.10       60.86 o incl   0.2415E-03  # Theta=23.26
  16  16   0       60.16       38.53       57.15 o incl   0.3019E-03  # Theta=23.97
  17  16   0       11.13       17.28       57.79 o incl   0.2990E-03  # Theta=24.73
  18  16   0      236.79      209.21       77.50 o incl   0.1406E-03  # Theta=25.55
  19  16   0       17.56       11.72       58.12 o incl   0.2957E-03  # Theta=26.42
  20  16   0      138.74       97.68       95.49 o incl   0.1064E-03  # Theta=27.34
  21  16   0       80.29       14.23       61.58 o incl   0.2617E-03  # Theta=28.30
  22  16   0       60.38       13.88       61.25 h excl   0.0000E+00  # Theta=29.31
  23  16   0      137.66       99.25       63.84 h excl   0.0000E+00  # Theta=30.36
  24  16   0       -6.42        2.15       61.87 h excl   0.0000E+00  # Theta=31.45
  25  16   0       29.33        5.66       64.16 h excl   0.0000E+00  # Theta=32.58
  26  16   0       -7.07        0.10       64.48 h excl   0.0000E+00  # Theta=33.74
  27  16   0       41.96       28.94      105.76 h excl   0.0000E+00  # Theta=34.95
 -14  17   0       -4.71        5.77       57.38 h excl   0.0000E+00  # Theta=35.12
 -13  17   0      116.47      125.89       38.46 h excl   0.0000E+00  # Theta=33.95
 -12  17   0      -16.06        0.14       37.09 h excl   0.0000E+00  # Theta=32.83
 -11  17   0       75.79      113.85       40.00 h excl   0.0000E+00  # Theta=31.74
 -10  17   0      140.66      114.66       42.18 h excl   0.0000E+00  # Theta=30.70
  -9  17   0      -25.91        3.53       43.29 h excl   0.0000E+00  # Theta=29.69
  -8  17   0       13.49        1.64       44.13 o incl   0.5133E-03  # Theta=28.74
  -7  17   0       11.78       10.25       45.27 o incl   0.4873E-03  # Theta=27.82
  -6  17   0       28.26       20.00       46.59 o incl   0.4582E-03  # Theta=26.96
  -5  17   0      219.88      219.94       50.20 o incl   0.2774E-03  # Theta=26.15
  -4  17   0       50.96       55.70       49.80 o incl   0.3926E-03  # Theta=25.38
  -3  17   0     2144.40     1923.44       96.77 o incl   0.1024E-04  # Theta=24.68
  -2  17   0       63.80       45.64       81.79 o incl   0.1482E-03  # Theta=24.03
  -1  17   0      113.47      136.21       82.21 o incl   0.1401E-03  # Theta=23.44
   0  17   0       42.39       76.46       58.23 o incl   0.2874E-03  # Theta=22.92
   1  17   0      337.63      366.46       54.86 o incl   0.1695E-03  # Theta=22.47
   2  17   0     1014.82     1145.27       55.39 o incl   0.3274E-04  # Theta=22.09
   3  17   0       29.19       27.44       29.09 o incl   0.1157E-02  # Theta=21.78
   4  17   0       30.30       64.57       30.67 o incl   0.9935E-03  # Theta=21.55
   5  17   0      997.51     1003.43       42.33 o incl   0.4160E-04  # Theta=21.40
   6  17   0      132.36      118.66       30.72 o incl   0.7762E-03  # Theta=21.33
   7  17   0      192.15      222.58       37.89 o incl   0.4088E-03  # Theta=21.34
   8  17   0      314.01      259.80       34.35 o incl   0.3466E-03  # Theta=21.43
   9  17   0      251.35      410.40       36.20 o incl   0.2350E-03  # Theta=21.60
  10  17   0     1333.44     1370.53       50.32 o incl   0.2261E-04  # Theta=21.85
  11  17   0      536.10      592.28       48.60 o incl   0.1025E-03  # Theta=22.18
  12  17   0     1319.27     1166.30       67.49 o incl   0.2661E-04  # Theta=22.58
  13  17   0      226.73      214.90       62.44 o incl   0.2021E-03  # Theta=23.05
  14  17   0      453.67      389.13       68.62 o incl   0.1185E-03  # Theta=23.58
  15  17   0       31.26       34.98       62.14 o incl   0.2573E-03  # Theta=24.19
  16  17   0       10.70       39.33       60.29 o incl   0.2735E-03  # Theta=24.85
  17  17   0      179.20      197.19       63.08 o incl   0.2087E-03  # Theta=25.57
  18  17   0       35.11       19.29       74.51 o incl   0.1797E-03  # Theta=26.34
  19  17   0      243.43      143.20       64.70 o incl   0.2050E-03  # Theta=27.17
  20  17   0       15.20       27.52       60.55 o incl   0.2719E-03  # Theta=28.05
  21  17   0      -24.62        2.31       61.72 o incl   0.2623E-03  # Theta=28.97
  22  17   0      -31.26       41.90      102.77 h excl   0.0000E+00  # Theta=29.94
  23  17   0      116.25       79.02       65.38 h excl   0.0000E+00  # Theta=30.95
  24  17   0       93.35       80.14       66.75 h excl   0.0000E+00  # Theta=32.01
  25  17   0       16.27        0.66       59.74 h excl   0.0000E+00  # Theta=33.10
  26  17   0       43.25        3.46      119.04 h excl   0.0000E+00  # Theta=34.24
 -13  18   0       21.84      104.87       56.09 h excl   0.0000E+00  # Theta=35.36
 -12  18   0       45.39       49.48       57.38 h excl   0.0000E+00  # Theta=34.24
 -11  18   0        4.50       24.55       37.68 h excl   0.0000E+00  # Theta=33.15
 -10  18   0        1.71       98.37       63.80 h excl   0.0000E+00  # Theta=32.11
  -9  18   0      138.09      164.16       44.38 h excl   0.0000E+00  # Theta=31.11
  -8  18   0       -7.07        0.53       43.59 h excl   0.0000E+00  # Theta=30.16
  -7  18   0        3.43        6.65       52.24 h excl   0.0000E+00  # Theta=29.25
  -6  18   0      -25.05       17.75       46.79 o incl   0.4549E-03  # Theta=28.39
  -5  18   0      130.81      120.62       49.06 o incl   0.3632E-03  # Theta=27.58
  -4  18   0      201.04      213.90       52.27 o incl   0.2673E-03  # Theta=26.82
  -3  18   0      544.24      458.60       95.92 o incl   0.6868E-04  # Theta=26.12
  -2  18   0     1365.08     1333.85       77.81 o incl   0.2152E-04  # Theta=25.47
  -1  18   0       86.92       56.04       51.36 o incl   0.3657E-03  # Theta=24.88
   0  18   0      130.60       95.12       49.09 o incl   0.3733E-03  # Theta=24.36
   1  18   0       24.41        6.82       80.07 o incl   0.1559E-03  # Theta=23.90
   2  18   0      129.74      203.41       52.32 o incl   0.2893E-03  # Theta=23.51
   3  18   0      125.46      218.44       43.73 o incl   0.3744E-03  # Theta=23.19
   4  18   0       94.85       99.92       58.51 o incl   0.2747E-03  # Theta=22.94
   5  18   0      358.43      424.62       35.06 o incl   0.2043E-03  # Theta=22.77
   6  18   0     1072.64     1022.38       43.06 o incl   0.3857E-04  # Theta=22.67
   7  18   0      469.56      605.50       37.42 o incl   0.1172E-03  # Theta=22.65
   8  18   0       30.43       18.70       32.28 o incl   0.9495E-03  # Theta=22.71
   9  18   0      279.61      314.28       41.02 o incl   0.2670E-03  # Theta=22.84
  10  18   0       77.79       76.83       42.35 o incl   0.5202E-03  # Theta=23.05
  11  18   0       51.10       86.67       47.82 o incl   0.4142E-03  # Theta=23.34
  12  18   0       12.27       19.71       48.84 o incl   0.4181E-03  # Theta=23.69
  13  18   0     1086.54      946.72       85.72 o incl   0.3401E-04  # Theta=24.12
  14  18   0      -47.10        1.27      101.48 o incl   0.9704E-04  # Theta=24.61
  15  18   0      143.87       82.43       98.91 o incl   0.9985E-04  # Theta=25.17
  16  18   0      133.38      152.39       64.58 o incl   0.2148E-03  # Theta=25.78
  17  18   0      158.43       69.80       66.11 o incl   0.2179E-03  # Theta=26.46
  18  18   0      -17.56        2.10       63.80 o incl   0.2456E-03  # Theta=27.19
  19  18   0       41.32       48.83       62.73 o incl   0.2511E-03  # Theta=27.98
  20  18   0       31.04        7.82       65.21 o incl   0.2349E-03  # Theta=28.81
  21  18   0       69.37        1.24       65.20 h excl   0.0000E+00  # Theta=29.70
  22  18   0       23.12       14.42       67.13 h excl   0.0000E+00  # Theta=30.63
  23  18   0       33.19       65.80       67.65 h excl   0.0000E+00  # Theta=31.60
  24  18   0      -11.56       27.70      113.04 h excl   0.0000E+00  # Theta=32.62
  25  18   0       47.96        7.89       67.65 h excl   0.0000E+00  # Theta=33.69
 -12  19   0      -42.39        1.11       56.52 h excl   0.0000E+00  # Theta=35.68
 -11  19   0        6.42        3.58       57.81 h excl   0.0000E+00  # Theta=34.60
 -10  19   0       -2.57        1.21       37.35 h excl   0.0000E+00  # Theta=33.56
  -9  19   0        5.57       32.68       40.38 h excl   0.0000E+00  # Theta=32.56
  -8  19   0      195.04      217.49       46.39 h excl   0.0000E+00  # Theta=31.61
  -7  19   0        5.57        2.12       44.30 h excl   0.0000E+00  # Theta=30.70
  -6  19   0       28.26       51.01       50.10 h excl   0.0000E+00  # Theta=29.84
  -5  19   0       -0.64        2.72       47.74 o incl   0.4387E-03  # Theta=29.04
  -4  19   0       36.82       60.27       81.79 o incl   0.1482E-03  # Theta=28.28
  -3  19   0        3.43       16.90       51.34 o incl   0.3789E-03  # Theta=27.57
  -2  19   0       18.41       35.69       51.08 o incl   0.3806E-03  # Theta=26.93
  -1  19   0      378.52      303.03       57.37 o incl   0.1744E-03  # Theta=26.34
   0  19   0        2.78       20.04       51.56 o incl   0.3754E-03  # Theta=25.81
   1  19   0      515.97      549.27       70.22 o incl   0.8771E-04  # Theta=25.34
   2  19   0       12.20       50.78       51.84 o incl   0.3677E-03  # Theta=24.94
   3  19   0      652.14      630.59      101.48 o incl   0.5143E-04  # Theta=24.60
   4  19   0      346.20      401.46       57.96 o incl   0.1488E-03  # Theta=24.34
   5  19   0      601.04      706.00       53.05 o incl   0.7728E-04  # Theta=24.15
   6  19   0      -21.98        8.27       45.93 o incl   0.4733E-03  # Theta=24.03
   7  19   0      250.67      231.20       35.11 o incl   0.3975E-03  # Theta=23.98
   8  19   0       10.70        8.68       37.68 o incl   0.7034E-03  # Theta=24.01
   9  19   0      235.51      196.13       45.13 o incl   0.3304E-03  # Theta=24.11
  10  19   0      -17.56        2.53       54.64 o incl   0.3348E-03  # Theta=24.29
  11  19   0       41.25        3.96       50.15 o incl   0.3967E-03  # Theta=24.53
  12  19   0      141.73       84.17       66.91 o incl   0.2119E-03  # Theta=24.85
  13  19   0      -24.41       14.08      102.34 o incl   0.9542E-04  # Theta=25.23
  14  19   0      113.69      122.68       69.05 o incl   0.1967E-03  # Theta=25.68
  15  19   0       -5.14        7.16       67.71 o incl   0.2181E-03  # Theta=26.20
  16  19   0      148.37       76.19       71.06 o incl   0.1896E-03  # Theta=26.77
  17  19   0       42.39       69.81      109.19 o incl   0.8335E-04  # Theta=27.41
  18  19   0      409.35      327.54       74.57 o incl   0.1188E-03  # Theta=28.10
  19  19   0      -43.25       36.49       78.36 o incl   0.1620E-03  # Theta=28.84
  20  19   0       35.54       51.39       67.52 h excl   0.0000E+00  # Theta=29.64
  21  19   0       50.74       57.50       68.53 h excl   0.0000E+00  # Theta=30.48
  22  19   0      328.21      217.75       75.10 h excl   0.0000E+00  # Theta=31.38
  23  19   0       32.11       67.23       70.09 h excl   0.0000E+00  # Theta=32.32
  24  19   0      -25.05        2.41       70.14 h excl   0.0000E+00  # Theta=33.30
 -10  20   0       -3.43        3.99       57.81 h excl   0.0000E+00  # Theta=35.04
  -9  20   0       29.33       35.49       38.15 h excl   0.0000E+00  # Theta=34.04
  -8  20   0      -23.34        3.89       41.69 h excl   0.0000E+00  # Theta=33.09
  -7  20   0       72.36      135.49       45.80 h excl   0.0000E+00  # Theta=32.18
  -6  20   0       39.18       52.53       45.75 h excl   0.0000E+00  # Theta=31.32
  -4  20   0      197.83      262.04       53.47 h excl   0.0000E+00  # Theta=29.76
  -3  20   0       -1.50       28.20       50.56 o incl   0.3899E-03  # Theta=29.05
  -2  20   0       -6.85       13.15       52.11 o incl   0.3680E-03  # Theta=28.40
  -1  20   0       58.02        7.20       52.99 o incl   0.3544E-03  # Theta=27.81
   0  20   0       78.57       92.16       53.27 o incl   0.3322E-03  # Theta=27.27
   1  20   0      174.92      180.82       55.56 o incl   0.2631E-03  # Theta=26.80
   3  20   0      946.52      986.71       71.44 o incl   0.3760E-04  # Theta=26.04
   4  20   0       25.91        1.26       54.17 o incl   0.3405E-03  # Theta=25.76
   5  20   0      792.16      704.55       68.47 o incl   0.5971E-04  # Theta=25.55
   6  20   0       70.65       78.72       54.86 o incl   0.3187E-03  # Theta=25.41
   7  20   0      304.87      340.47       51.82 o incl   0.1957E-03  # Theta=25.34
   8  20   0      589.05      466.61       57.11 o incl   0.1102E-03  # Theta=25.34
   9  20   0      567.64      660.45       57.98 o incl   0.8175E-04  # Theta=25.41
  10  20   0      314.01      238.69       55.08 o incl   0.2160E-03  # Theta=25.55
  12  20   0      141.09      104.74       69.11 o incl   0.1968E-03  # Theta=26.04
  13  20   0      660.70      467.22       80.80 o incl   0.7765E-04  # Theta=26.39
  14  20   0      -15.20        0.52       68.17 o incl   0.2152E-03  # Theta=26.80
  15  20   0      899.42      791.20       87.41 o incl   0.4333E-04  # Theta=27.27
  16  20   0       50.96       75.29       70.24 o incl   0.1986E-03  # Theta=27.81
  17  20   0      134.24      157.62       73.65 o incl   0.1688E-03  # Theta=28.40
  18  20   0       90.99       42.36       72.56 o incl   0.1871E-03  # Theta=29.05
  19  20   0      213.24      333.82      110.47 h excl   0.0000E+00  # Theta=29.76
  20  20   0      290.32      182.36       76.19 h excl   0.0000E+00  # Theta=30.51
  21  20   0       21.62        1.23       72.49 h excl   0.0000E+00  # Theta=31.32
  22  20   0      182.41      122.65       73.44 h excl   0.0000E+00  # Theta=32.18
  23  20   0      269.33      239.46       78.37 h excl   0.0000E+00  # Theta=33.09
  24  20   0      -52.24        6.61       73.85 h excl   0.0000E+00  # Theta=34.04
  -8  21   0      -17.98       19.97       68.51 h excl   0.0000E+00  # Theta=34.60
  -7  21   0       25.69        0.14       43.48 h excl   0.0000E+00  # Theta=33.69
  -6  21   0       38.97        6.95       76.22 h excl   0.0000E+00  # Theta=32.83
  -5  21   0       65.73       52.51       48.18 h excl   0.0000E+00  # Theta=32.02
  -4  21   0       41.11       33.46       51.38 h excl   0.0000E+00  # Theta=31.26
  -3  21   0      381.09      495.56       56.77 h excl   0.0000E+00  # Theta=30.55
  -2  21   0       37.25       30.86       52.54 h excl   0.0000E+00  # Theta=29.90
  -1  21   0       76.86       98.17       54.64 h excl   0.0000E+00  # Theta=29.30
   0  21   0      131.67      169.59       55.70 o incl   0.2726E-03  # Theta=28.76
   1  21   0      -84.78        3.48       95.92 o incl   0.1084E-03  # Theta=28.28
   2  21   0       55.02        1.00       56.88 o incl   0.3083E-03  # Theta=27.86
   3  21   0      123.32      132.49       59.09 o incl   0.2586E-03  # Theta=27.50
   4  21   0      133.17      168.08       57.51 o incl   0.2589E-03  # Theta=27.20
   5  21   0       46.67       13.74       56.07 o incl   0.3167E-03  # Theta=26.98
   6  21   0     1348.81      976.05      134.02 o incl   0.2209E-04  # Theta=26.82
   7  21   0      613.39      547.85       68.70 o incl   0.8311E-04  # Theta=26.72
   8  21   0        8.14        0.79       49.12 o incl   0.4144E-03  # Theta=26.70
   9  21   0      529.82      497.31       59.37 o incl   0.1075E-03  # Theta=26.74
  10  21   0      253.92      305.04       55.04 o incl   0.2046E-03  # Theta=26.85
  11  21   0       23.34       15.21       66.35 o incl   0.2268E-03  # Theta=27.03
  12  21   0       -7.71        0.30       64.79 o incl   0.2382E-03  # Theta=27.27
  13  21   0      295.88      181.51      117.75 o incl   0.6689E-04  # Theta=27.58
  14  21   0      981.21      819.89       92.11 o incl   0.3910E-04  # Theta=27.96
  15  21   0       17.13        6.18       71.83 o incl   0.1937E-03  # Theta=28.39
  16  21   0      360.33      331.31       80.05 o incl   0.1109E-03  # Theta=28.89
  17  21   0       40.89       27.39       72.74 h excl   0.0000E+00  # Theta=29.44
  18  21   0      200.40      211.50       79.04 h excl   0.0000E+00  # Theta=30.06
  19  21   0       51.81        8.41       74.65 h excl   0.0000E+00  # Theta=30.73
  20  21   0       57.38       60.23       80.93 h excl   0.0000E+00  # Theta=31.45
  21  21   0        1.28        2.94       75.10 h excl   0.0000E+00  # Theta=32.22
  22  21   0       57.81       76.40      131.46 h excl   0.0000E+00  # Theta=33.04
  23  21   0       29.55      103.50       76.88 h excl   0.0000E+00  # Theta=33.91
  -7  22   0      -55.24        5.67       71.94 h excl   0.0000E+00  # Theta=35.23
  -6  22   0      -17.13        1.21       76.22 h excl   0.0000E+00  # Theta=34.37
  -5  22   0       10.06       25.34       46.12 h excl   0.0000E+00  # Theta=33.56
  -4  22   0        5.99       16.53       46.78 h excl   0.0000E+00  # Theta=32.79
  -3  22   0      -22.69       62.71       50.96 h excl   0.0000E+00  # Theta=32.08
  -2  22   0       10.06        5.48       51.63 h excl   0.0000E+00  # Theta=31.42
  -1  22   0       24.19       11.85       54.60 h excl   0.0000E+00  # Theta=30.82
   0  22   0       15.84       26.01       95.06 h excl   0.0000E+00  # Theta=30.27
   1  22   0      -65.73       10.96       57.33 h excl   0.0000E+00  # Theta=29.78
   2  22   0      179.20      245.37       60.37 h excl   0.0000E+00  # Theta=29.35
   3  22   0      -13.06        0.32       56.67 o incl   0.3114E-03  # Theta=28.98
   4  22   0       21.20       11.51       53.88 o incl   0.3439E-03  # Theta=28.67
   5  22   0      103.19      171.03       59.52 o incl   0.2483E-03  # Theta=28.42
   6  22   0        3.43        4.99       57.92 o incl   0.2981E-03  # Theta=28.24
   7  22   0       25.69       39.67       61.14 o incl   0.2656E-03  # Theta=28.13
   8  22   0       68.08       99.48      102.77 o incl   0.9314E-04  # Theta=28.08
   9  22   0       97.20       56.57       67.91 o incl   0.2115E-03  # Theta=28.09
  10  22   0       43.25       59.57       68.47 o incl   0.2103E-03  # Theta=28.18
  11  22   0       50.96       73.15       70.99 o incl   0.1946E-03  # Theta=28.32
  12  22   0      -11.13       19.74       85.21 o incl   0.1376E-03  # Theta=28.54
  13  22   0      -46.89        1.23       73.12 o incl   0.1868E-03  # Theta=28.81
  14  22   0        4.28        4.32       73.34 h excl   0.0000E+00  # Theta=29.15
  15  22   0      567.57      442.28       85.51 h excl   0.0000E+00  # Theta=29.55
  16  22   0      -26.98        1.69      122.46 h excl   0.0000E+00  # Theta=30.02
  17  22   0      473.37      381.57       83.37 h excl   0.0000E+00  # Theta=30.53
  18  22   0       76.43        7.63       76.16 h excl   0.0000E+00  # Theta=31.11
  19  22   0      129.96      124.89       78.50 h excl   0.0000E+00  # Theta=31.74
  20  22   0       62.52       16.84       79.22 h excl   0.0000E+00  # Theta=32.43
  21  22   0        5.57       14.57       74.54 h excl   0.0000E+00  # Theta=33.17
  22  22   0       30.83       35.28       77.04 h excl   0.0000E+00  # Theta=33.95
  -5  23   0       17.98        1.17       72.79 h excl   0.0000E+00  # Theta=35.12
  -4  23   0       -3.85       11.60       46.30 h excl   0.0000E+00  # Theta=34.35
  -3  23   0       49.46       21.55       49.79 h excl   0.0000E+00  # Theta=33.63
  -2  23   0       31.04       36.78       46.56 h excl   0.0000E+00  # Theta=32.97
  -1  23   0       16.70       15.99       92.49 h excl   0.0000E+00  # Theta=32.36
   0  23   0       15.42       77.66       55.96 h excl   0.0000E+00  # Theta=31.80
   1  23   0      -26.98        1.98       57.04 h excl   0.0000E+00  # Theta=31.30
   2  23   0      743.35      634.52       72.48 h excl   0.0000E+00  # Theta=30.86
   3  23   0      -29.12       14.16       58.72 h excl   0.0000E+00  # Theta=30.48
   4  23   0       19.27        1.97       60.38 h excl   0.0000E+00  # Theta=30.15
   5  23   0      100.63       73.56       60.69 h excl   0.0000E+00  # Theta=29.89
   6  23   0       15.84       22.99       62.02 h excl   0.0000E+00  # Theta=29.69
   7  23   0      155.22      152.33       65.86 h excl   0.0000E+00  # Theta=29.56
   8  23   0      205.53      215.73       71.01 h excl   0.0000E+00  # Theta=29.49
   9  23   0      713.80      515.49      129.31 h excl   0.0000E+00  # Theta=29.48
  10  23   0      388.37      356.85      122.46 h excl   0.0000E+00  # Theta=29.53
  11  23   0      110.90        7.45      113.90 h excl   0.0000E+00  # Theta=29.65
  12  23   0      -11.99       22.65      117.33 h excl   0.0000E+00  # Theta=29.84
  13  23   0       58.23      107.40       84.78 h excl   0.0000E+00  # Theta=30.08
  14  23   0       14.34        2.42       74.94 h excl   0.0000E+00  # Theta=30.39
  15  23   0       65.30       50.75       76.42 h excl   0.0000E+00  # Theta=30.76
  16  23   0      303.80      294.95       82.59 h excl   0.0000E+00  # Theta=31.18
  17  23   0       63.16        9.73       78.94 h excl   0.0000E+00  # Theta=31.67
  18  23   0      423.91      295.93      140.88 h excl   0.0000E+00  # Theta=32.21
  19  23   0       24.84       57.63       77.88 h excl   0.0000E+00  # Theta=32.81
  20  23   0       89.71       49.56       82.10 h excl   0.0000E+00  # Theta=33.46
  21  23   0       28.26        1.05       75.79 h excl   0.0000E+00  # Theta=34.16
  22  23   0       43.68       22.80       74.08 h excl   0.0000E+00  # Theta=34.92
  -2  24   0       16.27       55.58       50.67 h excl   0.0000E+00  # Theta=34.54
  -1  24   0        4.92        2.18       49.90 h excl   0.0000E+00  # Theta=33.92
   0  24   0      -14.77        6.05       53.99 h excl   0.0000E+00  # Theta=33.36
   1  24   0      241.72      258.25       61.29 h excl   0.0000E+00  # Theta=32.85
   2  24   0       -6.21        1.69       58.56 h excl   0.0000E+00  # Theta=32.40
   3  24   0       14.34       93.16       60.68 h excl   0.0000E+00  # Theta=32.00
   4  24   0      407.43      359.91       67.93 h excl   0.0000E+00  # Theta=31.66
   5  24   0      -34.26       18.44       64.66 h excl   0.0000E+00  # Theta=31.39
   6  24   0        5.35       38.43       65.88 h excl   0.0000E+00  # Theta=31.17
   7  24   0      -21.84       28.66       66.69 h excl   0.0000E+00  # Theta=31.02
   8  24   0       93.77       94.75      115.61 h excl   0.0000E+00  # Theta=30.92
   9  24   0      549.37      354.61      128.46 h excl   0.0000E+00  # Theta=30.89
  10  24   0      376.81      247.67      125.46 h excl   0.0000E+00  # Theta=30.92
  11  24   0       65.94       45.79      121.18 h excl   0.0000E+00  # Theta=31.02
  12  24   0       33.40       71.96      120.32 h excl   0.0000E+00  # Theta=31.17
  14  24   0      364.39      259.42      135.74 h excl   0.0000E+00  # Theta=31.66
  15  24   0      -29.97       21.30       78.95 h excl   0.0000E+00  # Theta=32.00
  16  24   0      -19.27       10.14       77.55 h excl   0.0000E+00  # Theta=32.40
  17  24   0      130.81      137.96       78.87 h excl   0.0000E+00  # Theta=32.85
  18  24   0      -26.55        0.63       77.26 h excl   0.0000E+00  # Theta=33.36
  19  24   0       30.83      156.59       81.05 h excl   0.0000E+00  # Theta=33.92
  20  24   0      -17.98       11.19       80.07 h excl   0.0000E+00  # Theta=34.54
  21  24   0        4.28        2.55       77.08 h excl   0.0000E+00  # Theta=35.21
   0  25   0      -32.97        0.02       52.67 h excl   0.0000E+00  # Theta=34.95
   1  25   0       21.20       53.26       57.31 h excl   0.0000E+00  # Theta=34.43
   2  25   0       48.39       44.34      104.91 h excl   0.0000E+00  # Theta=33.96
   3  25   0      115.18       87.85       63.87 h excl   0.0000E+00  # Theta=33.55
   4  25   0       83.71      169.31       65.39 h excl   0.0000E+00  # Theta=33.20
   5  25   0      378.52      378.69       71.31 h excl   0.0000E+00  # Theta=32.91
   6  25   0       -0.43       18.65       74.08 h excl   0.0000E+00  # Theta=32.68
   7  25   0       93.77        6.93      110.47 h excl   0.0000E+00  # Theta=32.50
   8  25   0       -7.28       24.97      111.33 h excl   0.0000E+00  # Theta=32.39
   9  25   0      191.40      163.78      120.75 h excl   0.0000E+00  # Theta=32.34
  10  25   0      154.58      131.57      121.18 h excl   0.0000E+00  # Theta=32.34
  11  25   0      135.74       88.35      123.32 h excl   0.0000E+00  # Theta=32.41
  12  25   0       60.38        2.85      121.18 h excl   0.0000E+00  # Theta=32.54
  13  25   0      -22.27       10.85      122.89 h excl   0.0000E+00  # Theta=32.73
  15  25   0      111.33       95.45      128.03 h excl   0.0000E+00  # Theta=33.28
  16  25   0       86.50       31.39      131.46 h excl   0.0000E+00  # Theta=33.65
  18  25   0       68.51      138.34       81.36 h excl   0.0000E+00  # Theta=34.55
  19  25   0      -44.10        0.03       76.65 h excl   0.0000E+00  # Theta=35.08
  20  25   0       25.26       83.95       76.65 h excl   0.0000E+00  # Theta=35.67
   2  26   0      -24.84        4.63       58.23 h excl   0.0000E+00  # Theta=35.55
   3  26   0       52.24      108.34       61.66 h excl   0.0000E+00  # Theta=35.13
   4  26   0      -62.52       27.47       68.94 h excl   0.0000E+00  # Theta=34.77
   5  26   0        3.43        4.60       71.08 h excl   0.0000E+00  # Theta=34.46
   6  26   0      245.36      136.38      117.75 h excl   0.0000E+00  # Theta=34.21
   8  26   0       23.98       34.70      117.33 h excl   0.0000E+00  # Theta=33.88
   9  26   0       33.83       39.98      121.18 h excl   0.0000E+00  # Theta=33.81
  10  26   0       95.06       31.12      125.89 h excl   0.0000E+00  # Theta=33.80
  11  26   0      362.68      226.09      131.03 h excl   0.0000E+00  # Theta=33.84
  12  26   0       97.20       16.39      124.60 h excl   0.0000E+00  # Theta=33.94
  -4 -26   1       83.50      134.89       74.51 h excl   0.0000E+00  # Theta=35.14
  -3 -26   1       53.95       13.23       68.94 h excl   0.0000E+00  # Theta=35.51
 -16 -25   1       80.93       37.89      121.18 h excl   0.0000E+00  # Theta=34.00
 -15 -25   1      119.47        6.91      128.89 h excl   0.0000E+00  # Theta=33.64
 -14 -25   1       83.07        4.78      125.46 h excl   0.0000E+00  # Theta=33.34
 -12 -25   1      -83.93        4.07      123.32 h excl   0.0000E+00  # Theta=32.90
 -11 -25   1       25.69       55.22      122.04 h excl   0.0000E+00  # Theta=32.78
 -10 -25   1       38.97        0.05      116.90 h excl   0.0000E+00  # Theta=32.71
  -9 -25   1       38.54       67.55      117.75 h excl   0.0000E+00  # Theta=32.70
  -8 -25   1      -30.83        0.32      113.04 h excl   0.0000E+00  # Theta=32.76
  -7 -25   1        6.42       30.39      110.05 h excl   0.0000E+00  # Theta=32.87
  -6 -25   1       60.80        9.88       69.63 h excl   0.0000E+00  # Theta=33.04
  -5 -25   1      -51.81        0.11       75.79 h excl   0.0000E+00  # Theta=33.28
  -4 -25   1      103.62      149.51       65.20 h excl   0.0000E+00  # Theta=33.57
  -3 -25   1      473.58      425.61       70.56 h excl   0.0000E+00  # Theta=33.92
  -2 -25   1       84.78      143.85      105.34 h excl   0.0000E+00  # Theta=34.33
  -1 -25   1       50.10       74.69       57.81 h excl   0.0000E+00  # Theta=34.79
 -20 -24   1      -14.99        0.35       76.22 h excl   0.0000E+00  # Theta=34.87
 -19 -24   1      212.81      224.74       85.21 h excl   0.0000E+00  # Theta=34.26
 -18 -24   1       22.48        1.66       76.88 h excl   0.0000E+00  # Theta=33.70
 -17 -24   1      -24.41       11.96       76.70 h excl   0.0000E+00  # Theta=33.19
 -16 -24   1       74.08      102.05       77.81 h excl   0.0000E+00  # Theta=32.74
 -15 -24   1      -11.13       50.64      124.60 h excl   0.0000E+00  # Theta=32.35
 -14 -24   1      142.16       40.40      128.03 h excl   0.0000E+00  # Theta=32.02
 -13 -24   1      -23.98        1.75      123.32 h excl   0.0000E+00  # Theta=31.74
 -11 -24   1      143.45      287.83      121.61 h excl   0.0000E+00  # Theta=31.38
 -10 -24   1      -27.83       14.47      116.47 h excl   0.0000E+00  # Theta=31.28
  -9 -24   1      -38.54        0.83      116.90 h excl   0.0000E+00  # Theta=31.25
  -8 -24   1        5.99        0.84      112.19 h excl   0.0000E+00  # Theta=31.29
  -7 -24   1       62.30       43.97       68.77 h excl   0.0000E+00  # Theta=31.38
  -6 -24   1      397.15      316.10       71.46 h excl   0.0000E+00  # Theta=31.53
  -5 -24   1       99.13       67.97       64.62 h excl   0.0000E+00  # Theta=31.75
  -4 -24   1       33.83       14.06       65.09 h excl   0.0000E+00  # Theta=32.03
  -3 -24   1      336.13      276.55       66.10 h excl   0.0000E+00  # Theta=32.36
  -2 -24   1        6.42       22.85       59.09 h excl   0.0000E+00  # Theta=32.76
  -1 -24   1       67.65       76.88       59.33 h excl   0.0000E+00  # Theta=33.21
   0 -24   1       54.38       52.24       55.05 h excl   0.0000E+00  # Theta=33.72
   1 -24   1        7.92       79.77       52.21 h excl   0.0000E+00  # Theta=34.28
 -21 -23   1       80.07      109.76       76.65 h excl   0.0000E+00  # Theta=34.48
 -19 -23   1      160.57       67.19       79.79 h excl   0.0000E+00  # Theta=33.13
 -18 -23   1      207.03      233.97       80.46 h excl   0.0000E+00  # Theta=32.54
 -17 -23   1      -16.49        7.43       75.05 h excl   0.0000E+00  # Theta=32.00
 -16 -23   1       44.10       58.68       75.69 h excl   0.0000E+00  # Theta=31.52
 -15 -23   1      248.57      328.13       77.98 h excl   0.0000E+00  # Theta=31.10
 -14 -23   1      195.68      165.07       76.37 h excl   0.0000E+00  # Theta=30.73
 -13 -23   1       74.08       99.83      123.32 h excl   0.0000E+00  # Theta=30.43
 -11 -23   1      471.87      396.19      129.31 h excl   0.0000E+00  # Theta=30.01
 -10 -23   1      787.02      513.67      132.31 h excl   0.0000E+00  # Theta=29.89
  -9 -23   1       95.06      122.76      115.18 h excl   0.0000E+00  # Theta=29.84
  -8 -23   1      222.02      184.86       73.03 h excl   0.0000E+00  # Theta=29.84
  -7 -23   1       16.27        3.23       66.03 h excl   0.0000E+00  # Theta=29.92
  -6 -23   1        7.49       56.42       63.60 h excl   0.0000E+00  # Theta=30.05
  -5 -23   1      234.65      204.11       65.30 h excl   0.0000E+00  # Theta=30.25
  -4 -23   1      146.23      148.81       61.37 h excl   0.0000E+00  # Theta=30.51
  -3 -23   1       -5.35        5.57       56.62 h excl   0.0000E+00  # Theta=30.83
  -2 -23   1      300.16      328.06       64.16 h excl   0.0000E+00  # Theta=31.21
  -1 -23   1       43.68       11.85       57.36 h excl   0.0000E+00  # Theta=31.65
   0 -23   1       27.19        3.51       54.49 h excl   0.0000E+00  # Theta=32.15
   1 -23   1      -33.40        4.06       91.21 h excl   0.0000E+00  # Theta=32.71
   2 -23   1        8.14       21.20       50.78 h excl   0.0000E+00  # Theta=33.31
   3 -23   1       -9.85       17.16       50.53 h excl   0.0000E+00  # Theta=33.98
   4 -23   1       89.92       43.94       81.79 h excl   0.0000E+00  # Theta=34.69
 -22 -22   1       -4.28        3.63       75.28 h excl   0.0000E+00  # Theta=34.26
 -21 -22   1       32.54        6.92       75.84 h excl   0.0000E+00  # Theta=33.47
 -20 -22   1       20.13       11.98       76.16 h excl   0.0000E+00  # Theta=32.74
 -19 -22   1      303.16      420.31       86.92 h excl   0.0000E+00  # Theta=32.06
 -18 -22   1       50.10        0.06       75.28 h excl   0.0000E+00  # Theta=31.43
 -17 -22   1      542.52      342.33      140.88 h excl   0.0000E+00  # Theta=30.86
 -16 -22   1        3.43        0.46       73.34 h excl   0.0000E+00  # Theta=30.35
 -15 -22   1       22.27       65.82       73.51 h excl   0.0000E+00  # Theta=29.89
 -14 -22   1       23.55       33.47       72.62 h excl   0.0000E+00  # Theta=29.49
 -13 -22   1      112.19       87.14       72.98 h excl   0.0000E+00  # Theta=29.16
 -12 -22   1       62.73       76.64       68.99 o incl   0.2049E-03  # Theta=28.88
 -11 -22   1      108.33      185.08       77.08 o incl   0.1537E-03  # Theta=28.67
 -10 -22   1      145.59      136.95      112.62 o incl   0.7615E-04  # Theta=28.53
  -9 -22   1      750.20      623.22       79.49 o incl   0.6103E-04  # Theta=28.45
  -8 -22   1       54.59       12.15       65.39 o incl   0.2331E-03  # Theta=28.43
  -7 -22   1      158.65       66.67       63.60 o incl   0.2350E-03  # Theta=28.48
  -6 -22   1        4.28        3.33       58.46 o incl   0.2926E-03  # Theta=28.60
  -5 -22   1        5.14       12.63       58.98 o incl   0.2873E-03  # Theta=28.78
  -4 -22   1      285.39      271.25       62.38 o incl   0.1784E-03  # Theta=29.02
  -3 -22   1      451.32      629.02       69.37 h excl   0.0000E+00  # Theta=29.33
  -2 -22   1       44.32       38.16       56.99 h excl   0.0000E+00  # Theta=29.70
  -1 -22   1       72.58       29.61       58.24 h excl   0.0000E+00  # Theta=30.13
   0 -22   1      177.70      101.49       98.06 h excl   0.0000E+00  # Theta=30.61
   1 -22   1        8.35       43.60       53.39 h excl   0.0000E+00  # Theta=31.16
   2 -22   1      -16.70       13.95       51.70 h excl   0.0000E+00  # Theta=31.76
   3 -22   1        1.50        6.98       49.43 h excl   0.0000E+00  # Theta=32.42
   4 -22   1        9.42       40.45       50.10 h excl   0.0000E+00  # Theta=33.13
   5 -22   1       87.57       85.95       46.71 h excl   0.0000E+00  # Theta=33.89
   6 -22   1       45.82       22.84       74.08 h excl   0.0000E+00  # Theta=34.70
 -23 -21   1       24.41       24.90      130.17 h excl   0.0000E+00  # Theta=34.20
 -22 -21   1       41.96       60.52       77.67 h excl   0.0000E+00  # Theta=33.33
 -21 -21   1       29.97        0.24       73.55 h excl   0.0000E+00  # Theta=32.52
 -20 -21   1       -9.63       20.63       74.69 h excl   0.0000E+00  # Theta=31.75
 -19 -21   1       74.93        0.32       79.22 h excl   0.0000E+00  # Theta=31.03
 -18 -21   1      605.25      583.42       88.25 h excl   0.0000E+00  # Theta=30.37
 -17 -21   1        8.14       34.74       72.81 h excl   0.0000E+00  # Theta=29.76
 -16 -21   1      667.13      597.61       85.98 h excl   0.0000E+00  # Theta=29.21
 -15 -21   1       27.40        0.82       70.91 o incl   0.1988E-03  # Theta=28.72
 -14 -21   1       42.61       64.02       68.95 o incl   0.2072E-03  # Theta=28.29
 -13 -21   1       92.92       81.07       71.06 o incl   0.1918E-03  # Theta=27.92
 -12 -21   1      -11.99        8.83       68.17 o incl   0.2151E-03  # Theta=27.61
 -11 -21   1        7.71       62.10       62.16 o incl   0.2561E-03  # Theta=27.37
 -10 -21   1       52.24       50.21       49.54 o incl   0.3981E-03  # Theta=27.19
  -9 -21   1      478.44      492.67       58.01 o incl   0.1148E-03  # Theta=27.09
  -8 -21   1      573.57      475.30       70.97 o incl   0.9247E-04  # Theta=27.04
  -7 -21   1       57.38       24.04       98.06 o incl   0.1037E-03  # Theta=27.07
  -6 -21   1       32.76        0.46       58.57 o incl   0.2912E-03  # Theta=27.17
  -5 -21   1       73.44       53.74       57.76 o incl   0.2927E-03  # Theta=27.33
  -4 -21   1      159.50      207.74       57.94 o incl   0.2398E-03  # Theta=27.55
  -3 -21   1       44.53       62.44       56.33 o incl   0.3081E-03  # Theta=27.85
  -2 -21   1      482.15      573.23       69.80 o incl   0.8703E-04  # Theta=28.20
  -1 -21   1      117.75       56.54       96.34 o incl   0.1062E-03  # Theta=28.62
   0 -21   1      222.66      222.18       58.03 o incl   0.2232E-03  # Theta=29.10
   1 -21   1      239.57      261.51       57.60 h excl   0.0000E+00  # Theta=29.64
   2 -21   1       -0.21        5.27       52.18 h excl   0.0000E+00  # Theta=30.24
   3 -21   1       -1.28        7.83       50.38 h excl   0.0000E+00  # Theta=30.89
   4 -21   1       17.34       24.84       48.36 h excl   0.0000E+00  # Theta=31.59
   5 -21   1       16.70       31.38       49.67 h excl   0.0000E+00  # Theta=32.35
   6 -21   1      -37.25       10.91       76.65 h excl   0.0000E+00  # Theta=33.15
   7 -21   1       11.99        1.74       42.30 h excl   0.0000E+00  # Theta=34.01
   8 -21   1       29.97       20.36       67.65 h excl   0.0000E+00  # Theta=34.92
 -24 -20   1      175.99      159.43       76.86 h excl   0.0000E+00  # Theta=34.31
 -23 -20   1      184.55       89.88       78.11 h excl   0.0000E+00  # Theta=33.36
 -22 -20   1       17.34        4.39       72.77 h excl   0.0000E+00  # Theta=32.46
 -21 -20   1       -4.28        2.38       71.86 h excl   0.0000E+00  # Theta=31.61
 -20 -20   1       31.26        0.25      125.03 h excl   0.0000E+00  # Theta=30.81
 -19 -20   1      -16.49        4.48       72.03 h excl   0.0000E+00  # Theta=30.06
 -18 -20   1        5.57       19.52       69.12 h excl   0.0000E+00  # Theta=29.36
 -17 -20   1      763.90      673.05       86.70 o incl   0.5355E-04  # Theta=28.71
 -16 -20   1      105.12       71.10       71.32 o incl   0.1908E-03  # Theta=28.12
 -15 -20   1      244.07      252.23       73.23 o incl   0.1480E-03  # Theta=27.59
 -14 -20   1       90.56       80.43       69.07 o incl   0.2028E-03  # Theta=27.12
 -13 -20   1       -3.43       55.09       66.76 o incl   0.2228E-03  # Theta=26.72
 -12 -20   1       -3.43       62.96      105.76 o incl   0.8906E-04  # Theta=26.38
 -11 -20   1      131.03      133.66       52.85 o incl   0.3128E-03  # Theta=26.10
 -10 -20   1       18.20       17.34       55.97 o incl   0.3185E-03  # Theta=25.89
  -9 -20   1      204.82      245.55       52.78 o incl   0.2511E-03  # Theta=25.75
  -8 -20   1      460.31      527.35       53.72 o incl   0.1154E-03  # Theta=25.69
  -7 -20   1      235.29      300.63       60.63 o incl   0.1844E-03  # Theta=25.69
  -6 -20   1      121.18      144.28       56.88 o incl   0.2736E-03  # Theta=25.76
  -5 -20   1       34.26        1.99       94.20 o incl   0.1126E-03  # Theta=25.90
  -4 -20   1      119.68      142.27       54.90 o incl   0.2926E-03  # Theta=26.11
  -3 -20   1      -28.26        4.92       54.16 o incl   0.3405E-03  # Theta=26.39
  -2 -20   1       56.52       89.97       90.35 o incl   0.1205E-03  # Theta=26.73
  -1 -20   1       50.53       71.76       58.23 o incl   0.2870E-03  # Theta=27.14
   0 -20   1       68.08       34.97       53.29 o incl   0.3465E-03  # Theta=27.61
   1 -20   1      502.49      427.52       61.28 o incl   0.1195E-03  # Theta=28.14
   2 -20   1      943.53      886.46       70.66 o incl   0.4282E-04  # Theta=28.73
   3 -20   1       22.05        7.25       51.34 h excl   0.0000E+00  # Theta=29.38
   4 -20   1      195.90      194.07       52.61 h excl   0.0000E+00  # Theta=30.08
   5 -20   1      -18.41        0.67       80.50 h excl   0.0000E+00  # Theta=30.84
   6 -20   1       -7.71        0.43       49.24 h excl   0.0000E+00  # Theta=31.64
   7 -20   1       26.12       46.53       44.03 h excl   0.0000E+00  # Theta=32.50
   8 -20   1       33.19       45.47       41.75 h excl   0.0000E+00  # Theta=33.40
   9 -20   1       12.42       55.84       64.23 h excl   0.0000E+00  # Theta=34.35
  10 -20   1      -14.13        5.16       55.24 h excl   0.0000E+00  # Theta=35.34
 -25 -19   1       41.96        2.40      128.46 h excl   0.0000E+00  # Theta=34.59
 -24 -19   1      123.75       61.85       72.31 h excl   0.0000E+00  # Theta=33.56
 -23 -19   1       85.42      106.66       71.71 h excl   0.0000E+00  # Theta=32.58
 -22 -19   1      107.05       74.14       71.75 h excl   0.0000E+00  # Theta=31.65
 -21 -19   1       32.11       31.18       68.65 h excl   0.0000E+00  # Theta=30.76
 -20 -19   1       20.55       45.63       68.52 h excl   0.0000E+00  # Theta=29.92
 -19 -19   1      401.43      381.98       74.47 o incl   0.1119E-03  # Theta=29.13
 -17 -19   1      -31.47        1.05       67.41 o incl   0.2200E-03  # Theta=27.71
 -16 -19   1      796.66      559.86       82.78 o incl   0.6163E-04  # Theta=27.08
 -15 -19   1       35.11       15.34       65.90 o incl   0.2297E-03  # Theta=26.51
 -14 -19   1       33.19       17.92       65.99 o incl   0.2291E-03  # Theta=26.00
 -13 -19   1       38.11       26.46      101.91 o incl   0.9609E-04  # Theta=25.56
 -12 -19   1       -9.21       24.75       65.84 o incl   0.2302E-03  # Theta=25.18
 -11 -19   1       18.98       31.14       49.23 o incl   0.4100E-03  # Theta=24.86
 -10 -19   1      -23.98        0.03       60.08 o incl   0.2770E-03  # Theta=24.62
  -9 -19   1       27.40        7.05       53.81 o incl   0.3448E-03  # Theta=24.45
  -8 -19   1        9.99       16.08       46.54 o incl   0.4609E-03  # Theta=24.35
  -7 -19   1     1625.30     1725.12       51.90 o incl   0.1487E-04  # Theta=24.33
  -6 -19   1      215.67      259.71       47.53 o incl   0.2758E-03  # Theta=24.37
  -5 -19   1       34.68       54.40       52.31 o incl   0.3586E-03  # Theta=24.49
  -4 -19   1      339.56      416.63       57.36 o incl   0.1477E-03  # Theta=24.68
  -3 -19   1       -7.71       63.80       87.35 o incl   0.1303E-03  # Theta=24.95
  -2 -19   1       75.79       92.77       53.32 o incl   0.3315E-03  # Theta=25.28
  -1 -19   1      406.78      413.21       59.75 o incl   0.1349E-03  # Theta=25.68
   0 -19   1      262.91      308.68       62.94 o incl   0.1701E-03  # Theta=26.14
   1 -19   1       17.77       65.88       51.20 o incl   0.3738E-03  # Theta=26.67
   2 -19   1      -10.92        1.31       50.07 o incl   0.3989E-03  # Theta=27.25
   3 -19   1       56.52       74.54       50.12 o incl   0.3817E-03  # Theta=27.90
   4 -19   1      199.11      135.63       85.21 o incl   0.1279E-03  # Theta=28.60
   5 -19   1       83.50       61.85       49.05 h excl   0.0000E+00  # Theta=29.35
   6 -19   1       -4.50        1.88       46.26 h excl   0.0000E+00  # Theta=30.15
   7 -19   1      102.55      122.33       45.73 h excl   0.0000E+00  # Theta=31.01
   8 -19   1      233.37      221.38       46.27 h excl   0.0000E+00  # Theta=31.91
   9 -19   1       10.06       46.48       40.85 h excl   0.0000E+00  # Theta=32.86
  10 -19   1       31.47       17.54       37.01 h excl   0.0000E+00  # Theta=33.85
 -25 -18   1      -60.38       17.16      122.89 h excl   0.0000E+00  # Theta=33.93
 -24 -18   1        0.00        7.66       67.23 h excl   0.0000E+00  # Theta=32.87
 -23 -18   1      594.55      331.43       80.78 h excl   0.0000E+00  # Theta=31.86
 -22 -18   1      118.40       86.99       69.90 h excl   0.0000E+00  # Theta=30.89
 -21 -18   1       64.66       82.53       67.52 h excl   0.0000E+00  # Theta=29.96
 -20 -18   1        1.71        0.13       65.79 o incl   0.2310E-03  # Theta=29.09
 -19 -18   1      -10.92        1.29       65.69 o incl   0.2317E-03  # Theta=28.26
 -18 -18   1       61.66       93.82       74.51 o incl   0.1753E-03  # Theta=27.48
 -17 -18   1      326.71      241.90       68.68 o incl   0.1571E-03  # Theta=26.75
 -16 -18   1      137.02      101.83      104.91 o incl   0.8849E-04  # Theta=26.08
 -15 -18   1      723.22      601.70       78.23 o incl   0.6557E-04  # Theta=25.47
 -14 -18   1       59.52       36.57       62.09 o incl   0.2565E-03  # Theta=24.92
 -13 -18   1      290.74      290.99       70.38 o incl   0.1468E-03  # Theta=24.43
 -12 -18   1      706.81      688.20       57.39 o incl   0.7099E-04  # Theta=24.01
 -11 -18   1       89.78       88.68       48.91 o incl   0.3893E-03  # Theta=23.66
 -10 -18   1      516.08      484.80       44.90 o incl   0.1326E-03  # Theta=23.38
  -9 -18   1       61.02       69.13       51.34 o incl   0.3655E-03  # Theta=23.18
  -8 -18   1       81.25      103.99       35.40 o incl   0.6794E-03  # Theta=23.05
  -7 -18   1     1069.10      975.31       44.31 o incl   0.4023E-04  # Theta=22.99
  -6 -18   1       42.34       14.92       31.25 o incl   0.1012E-02  # Theta=23.01
  -5 -18   1      547.87      636.06       42.38 o incl   0.1000E-03  # Theta=23.11
  -4 -18   1       55.88       55.14       57.13 o incl   0.3002E-03  # Theta=23.28
  -3 -18   1        1.28        6.54       50.97 o incl   0.3848E-03  # Theta=23.52
  -2 -18   1      327.78      333.92       55.75 o incl   0.1775E-03  # Theta=23.84
  -1 -18   1       33.40       47.89       50.30 o incl   0.3887E-03  # Theta=24.23
   0 -18   1      953.16     1021.33       83.07 o incl   0.3401E-04  # Theta=24.69
   1 -18   1        5.78        3.10       50.06 o incl   0.3990E-03  # Theta=25.21
   2 -18   1      -10.28        0.95       50.18 o incl   0.3971E-03  # Theta=25.79
   3 -18   1      -24.41        2.32       82.64 o incl   0.1464E-03  # Theta=26.43
   4 -18   1      260.13      278.33       52.73 o incl   0.2261E-03  # Theta=27.13
   5 -18   1       93.77      124.86       48.75 o incl   0.3751E-03  # Theta=27.89
   6 -18   1       35.54       20.76       46.26 o incl   0.4642E-03  # Theta=28.69
   7 -18   1      -16.27        3.22       45.13 h excl   0.0000E+00  # Theta=29.55
   8 -18   1       97.41       96.00       44.66 h excl   0.0000E+00  # Theta=30.45
   9 -18   1       87.14      148.67       42.71 h excl   0.0000E+00  # Theta=31.40
  10 -18   1       -5.57        1.08       64.66 h excl   0.0000E+00  # Theta=32.40
  11 -18   1       29.12        2.67       37.56 h excl   0.0000E+00  # Theta=33.44
  13 -18   1       -8.99        3.44       55.67 h excl   0.0000E+00  # Theta=35.64
 -26 -17   1       28.69       12.95      119.89 h excl   0.0000E+00  # Theta=34.47
 -25 -17   1       12.85       20.19       67.13 h excl   0.0000E+00  # Theta=33.33
 -24 -17   1       48.39       14.40       69.80 h excl   0.0000E+00  # Theta=32.24
 -23 -17   1       13.70       24.71      107.91 h excl   0.0000E+00  # Theta=31.19
 -22 -17   1      258.20      172.86       68.94 h excl   0.0000E+00  # Theta=30.19
 -21 -17   1       15.20       26.65       62.83 h excl   0.0000E+00  # Theta=29.23
 -20 -17   1       25.48        2.75       61.70 o incl   0.2625E-03  # Theta=28.31
 -19 -17   1       68.94       84.82       62.18 o incl   0.2494E-03  # Theta=27.44
 -18 -17   1       42.18       55.07       61.58 o incl   0.2598E-03  # Theta=26.62
 -17 -17   1       11.99       23.44       73.22 o incl   0.1862E-03  # Theta=25.85
 -16 -17   1      181.77      200.10       62.78 o incl   0.2082E-03  # Theta=25.14
 -15 -17   1      284.11      300.01       64.80 o incl   0.1640E-03  # Theta=24.48
 -14 -17   1        8.56       37.22       58.59 o incl   0.2899E-03  # Theta=23.89
 -13 -17   1      755.12      628.34       74.54 o incl   0.6389E-04  # Theta=23.36
 -12 -17   1     1300.57     1178.91       66.88 o incl   0.2658E-04  # Theta=22.89
 -11 -17   1      418.56      350.94       42.71 o incl   0.2000E-03  # Theta=22.50
 -10 -17   1      541.45      581.31       40.90 o incl   0.1119E-03  # Theta=22.18
  -9 -17   1      661.44      614.37       39.70 o incl   0.9522E-04  # Theta=21.93
  -8 -17   1      434.40      457.06       37.40 o incl   0.1703E-03  # Theta=21.77
  -7 -17   1     1503.64     1585.62       50.65 o incl   0.1771E-04  # Theta=21.68
  -6 -17   1       16.36        1.43       29.71 o incl   0.1132E-02  # Theta=21.67
  -5 -17   1      254.99      358.39       37.70 o incl   0.2658E-03  # Theta=21.74
  -4 -17   1     1105.59     1101.49       42.62 o incl   0.3402E-04  # Theta=21.89
  -3 -17   1      534.96      632.43       48.57 o incl   0.9599E-04  # Theta=22.12
  -2 -17   1       25.69       32.85       48.86 o incl   0.4154E-03  # Theta=22.42
  -1 -17   1       34.68        9.62       58.23 o incl   0.2943E-03  # Theta=22.80
   0 -17   1      -28.47       11.09       49.25 o incl   0.4111E-03  # Theta=23.25
   1 -17   1     1811.69     2203.02      114.33 o incl   0.9094E-05  # Theta=23.77
   2 -17   1      214.10      167.87       85.21 o incl   0.1248E-03  # Theta=24.35
   3 -17   1       35.33        7.44       51.60 o incl   0.3747E-03  # Theta=24.99
   4 -17   1       14.13       19.26       47.64 o incl   0.4394E-03  # Theta=25.69
   5 -17   1      154.79      146.70       50.30 o incl   0.3289E-03  # Theta=26.45
   6 -17   1       12.42        0.45       46.47 o incl   0.4630E-03  # Theta=27.26
   7 -17   1       24.84        0.73       45.55 o incl   0.4816E-03  # Theta=28.12
   8 -17   1       43.25       88.96       51.38 o incl   0.3615E-03  # Theta=29.03
   9 -17   1       35.54       58.19       42.83 h excl   0.0000E+00  # Theta=29.98
  10 -17   1       22.27        1.71       40.51 h excl   0.0000E+00  # Theta=30.98
  11 -17   1       -0.43        0.50       38.58 h excl   0.0000E+00  # Theta=32.01
  12 -17   1        7.92       21.58       36.92 h excl   0.0000E+00  # Theta=33.10
  14 -17   1      -15.42        9.30       56.52 h excl   0.0000E+00  # Theta=35.38
 -26 -16   1       49.46       30.84       65.17 h excl   0.0000E+00  # Theta=33.96
 -25 -16   1      -34.90        5.06       64.52 h excl   0.0000E+00  # Theta=32.80
 -24 -16   1      334.42      308.84       70.37 h excl   0.0000E+00  # Theta=31.67
 -23 -16   1       27.83       30.78       63.78 h excl   0.0000E+00  # Theta=30.59
 -22 -16   1      152.22       93.48       63.83 h excl   0.0000E+00  # Theta=29.55
 -21 -16   1       53.95        3.22      100.20 o incl   0.9952E-04  # Theta=28.55
 -20 -16   1       11.35       21.60       58.28 o incl   0.2938E-03  # Theta=27.59
 -19 -16   1      253.06      203.84       62.48 o incl   0.1996E-03  # Theta=26.68
 -18 -16   1      -29.97        9.20       58.71 o incl   0.2896E-03  # Theta=25.82
 -17 -16   1      242.79      193.28       77.08 o incl   0.1445E-03  # Theta=25.00
 -16 -16   1      412.57      299.19       65.07 o incl   0.1482E-03  # Theta=24.25
 -15 -16   1       -2.57       22.36       89.49 o incl   0.1248E-03  # Theta=23.54
 -14 -16   1      212.17      181.81       61.57 o incl   0.2162E-03  # Theta=22.90
 -13 -16   1      330.35      371.08       49.40 o incl   0.1901E-03  # Theta=22.32
 -12 -16   1       -7.28        2.14       42.93 o incl   0.5424E-03  # Theta=21.81
 -11 -16   1     1108.76     1243.81       44.94 o incl   0.2906E-04  # Theta=21.37
 -10 -16   1      150.40      152.75       37.51 o incl   0.5107E-03  # Theta=21.01
  -9 -16   1      -14.03        7.42       30.93 o incl   0.1043E-02  # Theta=20.72
  -8 -16   1     1365.09     1510.65       47.77 o incl   0.1992E-04  # Theta=20.52
  -7 -16   1      151.58      188.49       32.83 o incl   0.5588E-03  # Theta=20.39
  -6 -16   1     4057.36     4413.03      103.09 o incl   0.2345E-05  # Theta=20.35
  -5 -16   1     1556.92     1583.90       65.60 o incl   0.1663E-04  # Theta=20.40
  -4 -16   1      439.97      452.80       33.54 o incl   0.1766E-03  # Theta=20.52
  -3 -16   1     1434.84     1544.84       46.70 o incl   0.1856E-04  # Theta=20.73
  -2 -16   1      549.17      580.75       32.97 o incl   0.1189E-03  # Theta=21.02
  -1 -16   1       29.12       21.35       36.57 o incl   0.7400E-03  # Theta=21.39
   0 -16   1      171.06      273.49       50.87 o incl   0.2568E-03  # Theta=21.83
   1 -16   1      114.54      110.15       49.06 o incl   0.3729E-03  # Theta=22.34
   3 -16   1     1157.84     1339.65       71.93 o incl   0.2397E-04  # Theta=23.57
   4 -16   1      259.70      274.80       53.49 o incl   0.2221E-03  # Theta=24.27
   5 -16   1      465.02      360.70       55.62 o incl   0.1511E-03  # Theta=25.03
   6 -16   1      515.76      484.54       55.38 o incl   0.1172E-03  # Theta=25.85
   7 -16   1       -0.64        0.06       45.52 o incl   0.4826E-03  # Theta=26.71
   8 -16   1       22.48       34.90       43.76 o incl   0.5167E-03  # Theta=27.62
  10 -16   1       -4.71       11.81       40.99 h excl   0.0000E+00  # Theta=29.58
  11 -16   1       -1.50        0.55       40.43 h excl   0.0000E+00  # Theta=30.63
  12 -16   1       83.07      130.26       39.72 h excl   0.0000E+00  # Theta=31.71
  13 -16   1       29.55       45.90       37.18 h excl   0.0000E+00  # Theta=32.84
  14 -16   1       23.12        3.22       37.00 h excl   0.0000E+00  # Theta=34.00
  15 -16   1       26.12       64.44       58.66 h excl   0.0000E+00  # Theta=35.20
 -27 -15   1      124.18        3.96      111.76 h excl   0.0000E+00  # Theta=34.75
 -26 -15   1      -50.96        4.87       63.41 h excl   0.0000E+00  # Theta=33.51
 -25 -15   1      -17.56        0.58       62.55 h excl   0.0000E+00  # Theta=32.32
 -24 -15   1      -53.31       12.11       63.61 h excl   0.0000E+00  # Theta=31.16
 -23 -15   1      152.01      254.39       75.79 h excl   0.0000E+00  # Theta=30.05
 -22 -15   1       49.24       14.66       59.48 o incl   0.2814E-03  # Theta=28.97
 -21 -15   1      489.85      383.42       67.65 o incl   0.1181E-03  # Theta=27.93
 -20 -15   1       56.74       38.83       58.75 o incl   0.2862E-03  # Theta=26.93
 -19 -15   1      269.76      270.71       95.92 o incl   0.9218E-04  # Theta=25.98
 -18 -15   1       37.47       78.46       55.48 o incl   0.3150E-03  # Theta=25.08
 -17 -15   1      561.79      492.03       64.58 o incl   0.9906E-04  # Theta=24.22
 -16 -15   1       30.40       40.82       68.94 o incl   0.2091E-03  # Theta=23.41
 -15 -15   1      134.45      148.65       75.36 o incl   0.1629E-03  # Theta=22.66
 -14 -15   1      103.41       75.56       57.22 o incl   0.2914E-03  # Theta=21.97
 -13 -15   1     6191.26     5754.09      147.14 o incl   0.1233E-05  # Theta=21.34
 -12 -15   1      430.01      536.07       42.28 o incl   0.1336E-03  # Theta=20.78
 -11 -15   1       35.80       48.52       31.25 o incl   0.9832E-03  # Theta=20.29
 -10 -15   1     2989.12     3094.99       82.81 o incl   0.4629E-05  # Theta=19.88
  -9 -15   1      516.94      522.45       40.21 o incl   0.1286E-03  # Theta=19.55
  -8 -15   1      881.02      818.63       39.40 o incl   0.5673E-04  # Theta=19.30
  -7 -15   1     1332.43     1382.54       49.91 o incl   0.2246E-04  # Theta=19.13
  -6 -15   1       10.17       17.08       34.04 o incl   0.8596E-03  # Theta=19.06
  -5 -15   1     2982.73     3169.00       71.15 o incl   0.4485E-05  # Theta=19.07
  -4 -15   1      519.40      546.19       33.68 o incl   0.1293E-03  # Theta=19.17
  -3 -15   1       19.84       28.36       36.32 o incl   0.7512E-03  # Theta=19.36
  -2 -15   1      669.16      608.78       33.93 o incl   0.9823E-04  # Theta=19.63
  -1 -15   1       12.63        8.89       30.51 o incl   0.1072E-02  # Theta=19.99
   0 -15   1      969.29     1150.16       37.64 o incl   0.3520E-04  # Theta=20.42
   1 -15   1     1632.28     1729.44      121.61 o incl   0.1240E-04  # Theta=20.93
   2 -15   1       21.20        3.93       47.70 o incl   0.4391E-03  # Theta=21.51
   3 -15   1     1735.04     2093.63       82.98 o incl   0.1055E-04  # Theta=22.16
   4 -15   1       17.98       26.66       46.85 o incl   0.4530E-03  # Theta=22.87
   5 -15   1      607.61      528.86       74.93 o incl   0.7954E-04  # Theta=23.64
   6 -15   1      759.83      718.15       60.36 o incl   0.6453E-04  # Theta=24.46
   7 -15   1       16.06       38.76       45.05 o incl   0.4877E-03  # Theta=25.33
   8 -15   1      274.90      221.78       76.65 o incl   0.1393E-03  # Theta=26.25
   9 -15   1      303.80      310.53       48.33 o incl   0.2250E-03  # Theta=27.22
  10 -15   1        4.28        0.73       52.24 o incl   0.3664E-03  # Theta=28.22
  11 -15   1       33.19       58.62       40.76 h excl   0.0000E+00  # Theta=29.27
  12 -15   1      108.12       90.86       41.78 h excl   0.0000E+00  # Theta=30.36
  13 -15   1      241.07      307.43       42.87 h excl   0.0000E+00  # Theta=31.49
  14 -15   1       99.77      114.19       39.59 h excl   0.0000E+00  # Theta=32.66
  15 -15   1       11.99        4.42       37.64 h excl   0.0000E+00  # Theta=33.86
  16 -15   1      -20.98        4.55       59.95 h excl   0.0000E+00  # Theta=35.10
 -27 -14   1       98.06       35.30      104.91 h excl   0.0000E+00  # Theta=34.39
 -26 -14   1      -61.66        4.09      100.63 h excl   0.0000E+00  # Theta=33.13
 -25 -14   1      294.38      176.12       65.43 h excl   0.0000E+00  # Theta=31.91
 -24 -14   1      -25.69        8.93       58.84 h excl   0.0000E+00  # Theta=30.72
 -23 -14   1        4.71        2.81       68.94 h excl   0.0000E+00  # Theta=29.57
 -22 -14   1       99.34      103.95       57.93 o incl   0.2789E-03  # Theta=28.46
 -21 -14   1       72.36       52.75       55.81 o incl   0.3133E-03  # Theta=27.38
 -20 -14   1      177.91      126.99       58.64 o incl   0.2554E-03  # Theta=26.34
 -19 -14   1      118.18      177.67       56.41 o incl   0.2658E-03  # Theta=25.35
 -18 -14   1      446.39      401.90       61.65 o incl   0.1291E-03  # Theta=24.40
 -17 -14   1     1276.02     1026.43      117.33 o incl   0.2413E-04  # Theta=23.49
 -16 -14   1        8.56        3.79       69.80 o incl   0.2052E-03  # Theta=22.64
 -15 -14   1        6.42       17.28       52.95 o incl   0.3561E-03  # Theta=21.84
 -14 -14   1      542.38      527.75       51.12 o incl   0.1124E-03  # Theta=21.10
 -13 -14   1      438.44      518.19       34.50 o incl   0.1496E-03  # Theta=20.41
 -12 -14   1     1548.35     1497.18       50.61 o incl   0.1837E-04  # Theta=19.80
 -11 -14   1     6204.00     5936.59      147.93 o incl   0.1175E-05  # Theta=19.26
 -10 -14   1       18.73        4.22       33.55 o incl   0.8869E-03  # Theta=18.79
  -9 -14   1     1388.54     1237.68       46.71 o incl   0.2527E-04  # Theta=18.41
  -8 -14   1      100.95      146.72       32.56 o incl   0.6904E-03  # Theta=18.11
  -7 -14   1       24.86       16.03       27.99 o incl   0.1263E-02  # Theta=17.90
  -6 -14   1     1846.16     2020.61       57.40 o incl   0.1115E-04  # Theta=17.79
  -5 -14   1      188.88      212.54       28.75 o incl   0.5660E-03  # Theta=17.76
  -4 -14   1      837.44     1049.73       41.21 o incl   0.4239E-04  # Theta=17.84
  -3 -14   1      302.70      372.51       29.25 o incl   0.2791E-03  # Theta=18.00
  -2 -14   1       71.65       41.12       35.56 o incl   0.7526E-03  # Theta=18.26
  -1 -14   1      686.09      707.24       32.85 o incl   0.8272E-04  # Theta=18.60
   0 -14   1       67.80       86.92       32.89 o incl   0.8167E-03  # Theta=19.03
   1 -14   1      789.46      783.64       34.19 o incl   0.6486E-04  # Theta=19.54
   2 -14   1     1328.26     1693.26       57.13 o incl   0.1712E-04  # Theta=20.12
   3 -14   1       84.35      107.89       63.37 o incl   0.2362E-03  # Theta=20.77
   4 -14   1      363.11      327.44       54.32 o incl   0.1757E-03  # Theta=21.49
   5 -14   1      372.10      272.95       79.64 o incl   0.1191E-03  # Theta=22.26
   6 -14   1      395.22      416.17       53.60 o incl   0.1507E-03  # Theta=23.09
   7 -14   1        1.71        4.89       62.09 o incl   0.2594E-03  # Theta=23.97
   8 -14   1      171.28      188.71       45.94 o incl   0.3504E-03  # Theta=24.90
   9 -14   1        0.00        1.63       44.33 o incl   0.5088E-03  # Theta=25.88
  10 -14   1       46.89       36.22       42.64 o incl   0.5395E-03  # Theta=26.89
  11 -14   1       18.20       11.50       41.41 o incl   0.5817E-03  # Theta=27.95
  12 -14   1      281.32      286.49       44.72 o incl   0.2641E-03  # Theta=29.05
  13 -14   1       67.01       30.77       41.09 h excl   0.0000E+00  # Theta=30.18
  14 -14   1      147.73      180.41       64.23 h excl   0.0000E+00  # Theta=31.35
  15 -14   1       76.86       64.04       37.32 h excl   0.0000E+00  # Theta=32.56
  16 -14   1       -8.78        0.32       37.83 h excl   0.0000E+00  # Theta=33.80
  17 -14   1      -35.54       19.94       63.80 h excl   0.0000E+00  # Theta=35.08
 -28 -13   1       11.13        1.18       98.91 h excl   0.0000E+00  # Theta=35.43
 -27 -13   1        0.00       11.92       89.92 h excl   0.0000E+00  # Theta=34.10
 -26 -13   1       93.99      116.74       60.58 h excl   0.0000E+00  # Theta=32.81
 -25 -13   1       35.75       12.84       58.19 h excl   0.0000E+00  # Theta=31.56
 -24 -13   1      507.84      293.63      104.91 h excl   0.0000E+00  # Theta=30.34
 -23 -13   1      105.55       80.13       57.38 h excl   0.0000E+00  # Theta=29.16
 -22 -13   1      149.65      103.15       57.62 o incl   0.2746E-03  # Theta=28.01
 -21 -13   1      281.54      281.01       58.03 o incl   0.1954E-03  # Theta=26.90
 -20 -13   1       24.84        9.04       52.25 o incl   0.3657E-03  # Theta=25.82
 -19 -13   1       -4.71        1.46       52.09 o incl   0.3686E-03  # Theta=24.78
 -18 -13   1       94.63       67.54       51.37 o incl   0.3601E-03  # Theta=23.79
 -17 -13   1      426.70      358.21       57.91 o incl   0.1508E-03  # Theta=22.84
 -16 -13   1      247.50      278.76       54.78 o incl   0.2160E-03  # Theta=21.93
 -15 -13   1       56.52       98.83       51.81 o incl   0.3511E-03  # Theta=21.08
 -14 -13   1      631.27      586.43       42.08 o incl   0.1006E-03  # Theta=20.28
 -13 -13   1       38.75       29.70       35.14 o incl   0.7938E-03  # Theta=19.55
 -12 -13   1     4794.75     4157.22      105.07 o incl   0.2252E-05  # Theta=18.87
 -11 -13   1     4455.36     4282.04      108.00 o incl   0.2321E-05  # Theta=18.27
 -10 -13   1      449.58      438.84       33.09 o incl   0.1818E-03  # Theta=17.75
  -9 -13   1      290.53      287.37       33.63 o incl   0.3298E-03  # Theta=17.31
  -8 -13   1    12301.08    12185.35      235.15 o incl   0.2938E-06  # Theta=16.96
  -7 -13   1      926.61      911.94       43.55 o incl   0.4755E-04  # Theta=16.70
  -6 -13   1      220.20      287.98       28.54 o incl   0.4293E-03  # Theta=16.54
  -5 -13   1      889.57      824.34       39.95 o incl   0.5678E-04  # Theta=16.48
  -4 -13   1     1692.91     1724.57       47.94 o incl   0.1428E-04  # Theta=16.52
  -3 -13   1      494.67      482.82       34.46 o incl   0.1501E-03  # Theta=16.66
  -2 -13   1      453.11      379.04       29.18 o incl   0.2187E-03  # Theta=16.90
  -1 -13   1     1384.75     1421.96       41.97 o incl   0.2142E-04  # Theta=17.23
   0 -13   1     1137.61     1333.74       43.75 o incl   0.2611E-04  # Theta=17.65
   1 -13   1       -4.66       10.73       24.16 o incl   0.1709E-02  # Theta=18.16
   2 -13   1      381.81      355.47       38.88 o incl   0.2235E-03  # Theta=18.74
   3 -13   1      103.41      125.56       28.46 o incl   0.8904E-03  # Theta=19.40
   4 -13   1      339.56      425.30       39.67 o incl   0.1989E-03  # Theta=20.12
   5 -13   1     2502.37     2683.08      103.08 o incl   0.6028E-05  # Theta=20.90
   6 -13   1      176.70      158.13       36.17 o incl   0.5247E-03  # Theta=21.75
   7 -13   1      194.40      132.60       74.93 o incl   0.1626E-03  # Theta=22.64
   8 -13   1      374.67      367.21       52.29 o incl   0.1733E-03  # Theta=23.58
   9 -13   1      523.90      392.79       53.75 o incl   0.1405E-03  # Theta=24.57
  10 -13   1       45.60        7.35       42.86 o incl   0.5415E-03  # Theta=25.59
  11 -13   1       19.27       12.83       54.38 o incl   0.3376E-03  # Theta=26.66
  12 -13   1      119.04      132.48       42.28 o incl   0.4632E-03  # Theta=27.77
  13 -13   1       57.38       53.21       41.55 o incl   0.5572E-03  # Theta=28.91
  14 -13   1       45.82      156.46       64.23 h excl   0.0000E+00  # Theta=30.08
  15 -13   1       -3.64        2.77       38.69 h excl   0.0000E+00  # Theta=31.30
  16 -13   1      -19.27        1.55       45.82 h excl   0.0000E+00  # Theta=32.54
  17 -13   1       -0.64       15.39       38.48 h excl   0.0000E+00  # Theta=33.82
  18 -13   1       27.83        6.52       65.51 h excl   0.0000E+00  # Theta=35.14
 -28 -12   1      -44.96        0.04       95.92 h excl   0.0000E+00  # Theta=35.23
 -27 -12   1       44.53       50.56       67.65 h excl   0.0000E+00  # Theta=33.88
 -26 -12   1        3.85        0.27       55.37 h excl   0.0000E+00  # Theta=32.56
 -25 -12   1       70.65       61.14       55.38 h excl   0.0000E+00  # Theta=31.28
 -24 -12   1       21.20        4.69       53.13 h excl   0.0000E+00  # Theta=30.03
 -23 -12   1      321.36      281.94       57.72 o incl   0.1882E-03  # Theta=28.81
 -22 -12   1      123.32       47.73       66.80 o incl   0.2183E-03  # Theta=27.63
 -21 -12   1       46.03       14.31       49.13 o incl   0.4121E-03  # Theta=26.48
 -20 -12   1      120.11      145.51       51.65 o incl   0.3238E-03  # Theta=25.37
 -19 -12   1       54.38       67.52       49.82 o incl   0.3887E-03  # Theta=24.29
 -18 -12   1      123.32      116.46       69.37 o incl   0.1952E-03  # Theta=23.25
 -17 -12   1       15.42        4.93       73.22 o incl   0.1865E-03  # Theta=22.25
 -16 -12   1      214.10      127.37       50.78 o incl   0.3207E-03  # Theta=21.30
 -15 -12   1      -13.84        0.69       33.55 o incl   0.8879E-03  # Theta=20.39
 -14 -12   1      693.03      704.40       41.27 o incl   0.7742E-04  # Theta=19.54
 -13 -12   1      532.35      200.91       34.58 o incl   0.3000E-03  # Theta=18.74
 -12 -12   1     1538.29     1301.37       55.15 o incl   0.2213E-04  # Theta=18.01
 -11 -12   1     7534.88     7424.88      151.08 o incl   0.7897E-06  # Theta=17.35
 -10 -12   1     1020.02      992.59       39.33 o incl   0.4059E-04  # Theta=16.76
  -9 -12   1      303.72      263.96       28.71 o incl   0.3965E-03  # Theta=16.26
  -8 -12   1      493.82      632.69       34.41 o incl   0.1093E-03  # Theta=15.85
  -7 -12   1     1911.97     2114.54       50.83 o incl   0.1034E-04  # Theta=15.54
  -6 -12   1      287.00      278.93       29.87 o incl   0.3753E-03  # Theta=15.33
  -5 -12   1       32.83       17.70       29.28 o incl   0.1151E-02  # Theta=15.22
  -4 -12   1     2923.18     3062.61       74.95 o incl   0.4736E-05  # Theta=15.22
  -3 -12   1      831.58      703.57       32.88 o incl   0.7222E-04  # Theta=15.33
  -2 -12   1      189.63      193.64       24.93 o incl   0.7173E-03  # Theta=15.55
  -1 -12   1     3821.78     3807.26      106.68 o incl   0.2944E-05  # Theta=15.86
   0 -12   1     2582.88     3007.99       60.76 o incl   0.5398E-05  # Theta=16.28
   1 -12   1       96.34      110.30       33.33 o incl   0.7428E-03  # Theta=16.78
   2 -12   1        9.31       16.47       27.57 o incl   0.1309E-02  # Theta=17.37
   3 -12   1      271.01      278.08       26.76 o incl   0.4263E-03  # Theta=18.04
   4 -12   1      102.87      112.98       27.58 o incl   0.9644E-03  # Theta=18.77
   5 -12   1     1143.71     1633.48       52.50 o incl   0.1943E-04  # Theta=19.57
   6 -12   1     1194.23     1104.36       97.63 o incl   0.2581E-04  # Theta=20.42
   7 -12   1      179.70      152.71       36.14 o incl   0.5270E-03  # Theta=21.33
   8 -12   1       82.86       66.80       44.00 o incl   0.4856E-03  # Theta=22.28
   9 -12   1        0.00        8.52       44.98 o incl   0.4942E-03  # Theta=23.28
  10 -12   1     1274.31     1227.13      100.63 o incl   0.2228E-04  # Theta=24.32
  11 -12   1      808.00      833.41       57.98 o incl   0.5421E-04  # Theta=25.40
  12 -12   1       23.98        0.09       57.38 o incl   0.3036E-03  # Theta=26.52
  13 -12   1       49.03       85.15       40.30 o incl   0.5733E-03  # Theta=27.67
  14 -12   1       19.05        7.57       41.57 o incl   0.5777E-03  # Theta=28.86
  15 -12   1       31.47       48.94       40.24 h excl   0.0000E+00  # Theta=30.07
  16 -12   1       88.21       56.60       41.33 h excl   0.0000E+00  # Theta=31.32
  17 -12   1        7.71        7.36       38.93 h excl   0.0000E+00  # Theta=32.61
  18 -12   1       -6.21        1.32       40.10 h excl   0.0000E+00  # Theta=33.92
  19 -12   1       78.36       64.70       71.51 h excl   0.0000E+00  # Theta=35.27
 -28 -11   1       26.12        0.43       88.64 h excl   0.0000E+00  # Theta=35.09
 -27 -11   1       37.25        0.68       53.33 h excl   0.0000E+00  # Theta=33.71
 -26 -11   1      228.66      124.30       58.51 h excl   0.0000E+00  # Theta=32.37
 -25 -11   1       67.23       21.70       52.53 h excl   0.0000E+00  # Theta=31.06
 -24 -11   1      143.66      135.04       53.16 h excl   0.0000E+00  # Theta=29.78
 -23 -11   1        1.50        6.86       49.30 o incl   0.4113E-03  # Theta=28.54
 -22 -11   1       46.25        9.96       65.94 o incl   0.2294E-03  # Theta=27.32
 -21 -11   1      252.21      208.72       73.65 o incl   0.1528E-03  # Theta=26.14
 -20 -11   1       34.26       17.02       46.78 o incl   0.4543E-03  # Theta=24.98
 -19 -11   1      414.92      368.86       52.84 o incl   0.1626E-03  # Theta=23.87
 -18 -11   1      253.06      193.82       48.78 o incl   0.2920E-03  # Theta=22.78
 -17 -11   1       -9.85        2.54       45.30 o incl   0.4873E-03  # Theta=21.74
 -16 -11   1       -2.78        8.00       46.02 o incl   0.4719E-03  # Theta=20.73
 -15 -11   1      487.39      411.74       35.29 o incl   0.1762E-03  # Theta=19.78
 -14 -11   1      185.62      223.83       28.39 o incl   0.5495E-03  # Theta=18.87
 -13 -11   1      225.99      253.71       28.36 o incl   0.4718E-03  # Theta=18.01
 -12 -11   1     4248.97     4002.60      104.64 o incl   0.2637E-05  # Theta=17.22
 -11 -11   1        3.71       12.85       30.59 o incl   0.1066E-02  # Theta=16.49
 -10 -11   1       24.98       52.72       24.11 o incl   0.1602E-02  # Theta=15.84
  -9 -11   1     9316.33     8849.47      202.82 o incl   0.5350E-06  # Theta=15.27
  -8 -11   1      333.46      428.79       31.20 o incl   0.2235E-03  # Theta=14.79
  -7 -11   1       78.38      128.63       22.65 o incl   0.1271E-02  # Theta=14.41
  -6 -11   1        9.87        7.85       22.27 o incl   0.2009E-02  # Theta=14.14
  -5 -11   1      592.84      569.47       32.17 o incl   0.1187E-03  # Theta=13.99
  -4 -11   1       32.65       11.82       23.99 o incl   0.1714E-02  # Theta=13.94
  -3 -11   1      123.96       93.86       25.94 o incl   0.1102E-02  # Theta=14.02
  -2 -11   1       -3.43       16.57       28.09 o incl   0.1263E-02  # Theta=14.21
  -1 -11   1     5534.70     5436.74      111.38 o incl   0.1438E-05  # Theta=14.51
   0 -11   1      620.45      606.47       32.22 o incl   0.1069E-03  # Theta=14.92
   1 -11   1     1379.92     1455.85       38.92 o incl   0.2044E-04  # Theta=15.42
   2 -11   1       60.48       51.60       26.18 o incl   0.1328E-02  # Theta=16.02
   3 -11   1      129.31      163.84       27.92 o incl   0.7783E-03  # Theta=16.69
   4 -11   1      212.17      166.49       29.06 o incl   0.6157E-03  # Theta=17.44
   5 -11   1     1712.14     1660.62       51.20 o incl   0.1517E-04  # Theta=18.25
   6 -11   1      936.46      899.48       61.04 o incl   0.4422E-04  # Theta=19.12
   7 -11   1     3061.27     3266.34       86.63 o incl   0.4177E-05  # Theta=20.04
   8 -11   1       19.84       31.54       34.35 o incl   0.8371E-03  # Theta=21.02
   9 -11   1      366.25      310.54       40.59 o incl   0.2449E-03  # Theta=22.03
  10 -11   1      394.37      454.06       38.50 o incl   0.1759E-03  # Theta=23.09
  11 -11   1       23.69       17.55       30.87 o incl   0.1039E-02  # Theta=24.18
  12 -11   1      477.44      393.95       51.17 o incl   0.1517E-03  # Theta=25.31
  13 -11   1      183.70      146.07       61.66 o incl   0.2288E-03  # Theta=26.47
  14 -11   1       27.83       19.31       41.38 o incl   0.5803E-03  # Theta=27.67
  15 -11   1      100.84       88.54       42.80 o incl   0.4942E-03  # Theta=28.89
  16 -11   1       68.94       39.73       42.98 h excl   0.0000E+00  # Theta=30.15
  17 -11   1       95.49       65.42       43.17 h excl   0.0000E+00  # Theta=31.43
  18 -11   1       26.12        0.23       68.94 h excl   0.0000E+00  # Theta=32.75
  19 -11   1      -10.28       21.54       42.28 h excl   0.0000E+00  # Theta=34.10
  20 -11   1       23.12       30.42       74.93 h excl   0.0000E+00  # Theta=35.49
 -28 -10   1       -5.14        3.62       78.79 h excl   0.0000E+00  # Theta=35.01
 -27 -10   1      -13.70        7.08       77.93 h excl   0.0000E+00  # Theta=33.62
 -26 -10   1       78.36       61.84       50.80 h excl   0.0000E+00  # Theta=32.25
 -25 -10   1      177.49      132.55       53.65 h excl   0.0000E+00  # Theta=30.92
 -24 -10   1      -15.63        5.51       48.92 h excl   0.0000E+00  # Theta=29.61
 -23 -10   1      392.01      289.82       54.67 o incl   0.1869E-03  # Theta=28.33
 -22 -10   1       78.79       62.90       47.85 o incl   0.4178E-03  # Theta=27.08
 -21 -10   1      410.64      288.97       76.65 o incl   0.1205E-03  # Theta=25.87
 -20 -10   1       51.81       31.97       45.72 o incl   0.4706E-03  # Theta=24.68
 -19 -10   1       75.36       28.26       61.66 o incl   0.2600E-03  # Theta=23.52
 -18 -10   1     2170.09     1757.38      129.31 o incl   0.1020E-04  # Theta=22.40
 -17 -10   1       15.63       37.83       43.47 o incl   0.5236E-03  # Theta=21.31
 -16 -10   1      210.78      207.23       27.83 o incl   0.5633E-03  # Theta=20.25
 -15 -10   1      125.86      130.18       23.56 o incl   0.1083E-02  # Theta=19.24
 -14 -10   1      146.98      116.39       29.49 o incl   0.7959E-03  # Theta=18.27
 -13 -10   1      832.98      634.84       45.93 o incl   0.7709E-04  # Theta=17.36
 -12 -10   1     2157.53     1777.29       72.70 o incl   0.1156E-04  # Theta=16.50
 -11 -10   1      182.36      181.86       24.14 o incl   0.7527E-03  # Theta=15.70
 -10 -10   1     1336.18     1206.47       43.92 o incl   0.2605E-04  # Theta=14.98
  -9 -10   1      524.64      445.25       27.44 o incl   0.1710E-03  # Theta=14.34
  -8 -10   1     5041.60     5010.64      102.37 o incl   0.1686E-05  # Theta=13.79
  -7 -10   1     7744.97     7820.08      169.33 o incl   0.6979E-06  # Theta=13.34
  -6 -10   1     6499.24     7369.63      142.48 o incl   0.8703E-06  # Theta=13.00
  -5 -10   1      471.23      515.54       28.81 o incl   0.1486E-03  # Theta=12.78
  -4 -10   1       31.69       31.91       22.59 o incl   0.1881E-02  # Theta=12.69
  -3 -10   1     7615.34     7880.85      147.19 o incl   0.7234E-06  # Theta=12.72
  -2 -10   1      497.99      462.09       28.74 o incl   0.1855E-03  # Theta=12.88
  -1 -10   1      861.07      904.39       30.60 o incl   0.5334E-04  # Theta=13.17
   0 -10   1     2943.85     3050.29       64.50 o incl   0.4817E-05  # Theta=13.57
   1 -10   1       39.50       48.43       24.35 o incl   0.1581E-02  # Theta=14.07
   2 -10   1     1470.21     1284.38       40.07 o incl   0.2310E-04  # Theta=14.67
   3 -10   1      165.15      105.65       23.57 o incl   0.1121E-02  # Theta=15.36
   4 -10   1     1977.23     2135.34       50.11 o incl   0.1026E-04  # Theta=16.12
   5 -10   1       25.91        2.05       26.58 o incl   0.1412E-02  # Theta=16.95
   6 -10   1     2486.63     2708.88       68.67 o incl   0.6182E-05  # Theta=17.84
   7 -10   1      696.57      760.27       38.13 o incl   0.7456E-04  # Theta=18.79
   8 -10   1     1648.26     1598.92       62.23 o incl   0.1619E-04  # Theta=19.78
   9 -10   1       30.51       50.13       43.71 o incl   0.5127E-03  # Theta=20.81
  10 -10   1      197.54      218.17       35.18 o incl   0.4374E-03  # Theta=21.88
  11 -10   1       24.98       15.77       31.81 o incl   0.9815E-03  # Theta=22.99
  12 -10   1       76.93       68.80       29.98 o incl   0.9873E-03  # Theta=24.14
  13 -10   1       35.11       78.26       61.23 o incl   0.2605E-03  # Theta=25.31
  14 -10   1       36.18        6.80       43.15 o incl   0.5353E-03  # Theta=26.51
  15 -10   1       26.12       42.11       42.55 o incl   0.5436E-03  # Theta=27.75
  16 -10   1        5.14        7.20       42.66 o incl   0.5492E-03  # Theta=29.01
  17 -10   1       -2.78        8.22       43.34 h excl   0.0000E+00  # Theta=30.30
  19 -10   1      -13.92        0.13       43.06 h excl   0.0000E+00  # Theta=32.98
  20 -10   1       28.90       36.10       44.58 h excl   0.0000E+00  # Theta=34.36
  21 -10   1        0.00        9.88       65.09 h excl   0.0000E+00  # Theta=35.78
 -28  -9   1       51.38       33.52       75.36 h excl   0.0000E+00  # Theta=35.01
 -27  -9   1       23.55        0.01       49.67 h excl   0.0000E+00  # Theta=33.59
 -26  -9   1      120.75       67.52       71.51 h excl   0.0000E+00  # Theta=32.20
 -25  -9   1       46.46        0.30       48.60 h excl   0.0000E+00  # Theta=30.84
 -24  -9   1       30.19       24.29       47.39 h excl   0.0000E+00  # Theta=29.50
 -23  -9   1       25.26       12.91       46.33 o incl   0.4644E-03  # Theta=28.20
 -22  -9   1      389.66      314.97       53.29 o incl   0.1839E-03  # Theta=26.92
 -21  -9   1        7.28       10.59       63.80 o incl   0.2455E-03  # Theta=25.67
 -20  -9   1       -0.43        0.99       42.72 o incl   0.5480E-03  # Theta=24.45
 -19  -9   1       57.16       20.05       43.78 o incl   0.5154E-03  # Theta=23.25
 -18  -9   1      -19.70        5.24       57.38 o incl   0.3035E-03  # Theta=22.09
 -17  -9   1     2397.89     2002.16       77.40 o incl   0.9220E-05  # Theta=20.96
 -16  -9   1      207.10      211.58       34.88 o incl   0.4502E-03  # Theta=19.86
 -15  -9   1      903.81      801.18       38.35 o incl   0.5659E-04  # Theta=18.79
 -14  -9   1      717.12      728.87       34.95 o incl   0.7684E-04  # Theta=17.77
 -13  -9   1       43.10       73.09       28.42 o incl   0.1120E-02  # Theta=16.79
 -12  -9   1      313.08      305.11       25.05 o incl   0.3689E-03  # Theta=15.87
 -11  -9   1       72.36      101.90       25.28 o incl   0.1192E-02  # Theta=15.00
 -10  -9   1      438.52      338.87       25.92 o incl   0.2497E-03  # Theta=14.20
  -9  -9   1     2688.10     2349.22       69.33 o incl   0.6889E-05  # Theta=13.48
  -8  -9   1        6.32       16.94       21.98 o incl   0.2060E-02  # Theta=12.85
  -7  -9   1    14790.16    14404.56      307.03 o incl   0.2087E-06  # Theta=12.32
  -6  -9   1       11.35       24.06       20.19 o incl   0.2406E-02  # Theta=11.91
  -5  -9   1    11608.61    12069.94      217.90 o incl   0.3075E-06  # Theta=11.62
  -4  -9   1       24.51        8.63       23.58 o incl   0.1780E-02  # Theta=11.46
  -3  -9   1     4840.31     4591.15      125.18 o incl   0.1981E-05  # Theta=11.45
  -2  -9   1    18482.00    18811.40      340.75 o incl   0.1279E-06  # Theta=11.57
  -1  -9   1       91.99      104.73       20.57 o incl   0.1524E-02  # Theta=11.83
   0  -9   1     1641.27     1486.55       48.35 o incl   0.1750E-04  # Theta=12.22
   1  -9   1     8091.00     7899.17      154.75 o incl   0.7099E-06  # Theta=12.73
   2  -9   1     1029.40      914.80       32.61 o incl   0.4507E-04  # Theta=13.34
   3  -9   1     4396.03     4390.40       90.24 o incl   0.2254E-05  # Theta=14.04
   4  -9   1     9094.90     9045.94      173.92 o incl   0.5206E-06  # Theta=14.82
   5  -9   1     1286.51     1286.81       45.15 o incl   0.2389E-04  # Theta=15.68
   6  -9   1     1718.24     1710.07       55.84 o incl   0.1451E-04  # Theta=16.59
   7  -9   1       20.42       20.29       31.76 o incl   0.9835E-03  # Theta=17.56
   8  -9   1      922.33      863.36       33.10 o incl   0.5441E-04  # Theta=18.57
   9  -9   1     4776.22     4623.13      148.58 o incl   0.1946E-05  # Theta=19.62
  10  -9   1       97.31      132.57       49.15 o incl   0.3660E-03  # Theta=20.72
  11  -9   1      891.93     1006.24       60.23 o incl   0.4130E-04  # Theta=21.84
  12  -9   1       90.13       91.52       33.79 o incl   0.7514E-03  # Theta=23.00
  13  -9   1       34.26       20.19       44.23 o incl   0.5078E-03  # Theta=24.19
  14  -9   1       86.07       84.24       65.94 o incl   0.2219E-03  # Theta=25.41
  15  -9   1       84.78       38.06       43.60 o incl   0.5079E-03  # Theta=26.65
  16  -9   1      241.93      197.38       47.39 o incl   0.3076E-03  # Theta=27.92
  17  -9   1      417.92      313.76       52.17 h excl   0.0000E+00  # Theta=29.22
  18  -9   1      -15.63       13.84       44.19 h excl   0.0000E+00  # Theta=30.55
  19  -9   1       42.39       62.26       50.10 h excl   0.0000E+00  # Theta=31.90
  20  -9   1        1.07        0.85       44.76 h excl   0.0000E+00  # Theta=33.28
  21  -9   1      -45.17       26.96       41.92 h excl   0.0000E+00  # Theta=34.70
 -28  -8   1      -44.10        0.47       70.22 h excl   0.0000E+00  # Theta=35.06
 -27  -8   1       96.77       77.08       50.11 h excl   0.0000E+00  # Theta=33.62
 -26  -8   1       59.30        5.95       48.30 h excl   0.0000E+00  # Theta=32.21
 -25  -8   1       82.21       88.13       49.22 h excl   0.0000E+00  # Theta=30.82
 -24  -8   1      155.43      107.40       66.80 h excl   0.0000E+00  # Theta=29.47
 -23  -8   1       24.62        9.40       46.81 o incl   0.4554E-03  # Theta=28.14
 -22  -8   1      149.23       73.97       46.50 o incl   0.4204E-03  # Theta=26.83
 -21  -8   1      275.11      213.03       48.30 o incl   0.2810E-03  # Theta=25.55
 -20  -8   1       82.64       87.81       63.80 o incl   0.2361E-03  # Theta=24.30
 -19  -8   1       14.13       39.93       41.84 o incl   0.5642E-03  # Theta=23.07
 -18  -8   1       14.99        8.29       31.74 o incl   0.9903E-03  # Theta=21.87
 -17  -8   1     1117.80     1116.75       42.65 o incl   0.3324E-04  # Theta=20.69
 -16  -8   1     1340.11     1337.10       50.33 o incl   0.2322E-04  # Theta=19.55
 -15  -8   1      -15.04        6.22       20.79 o incl   0.2303E-02  # Theta=18.44
 -14  -8   1     2900.01     2616.61       65.32 o incl   0.5953E-05  # Theta=17.36
 -13  -8   1       56.08       46.56       21.82 o incl   0.1908E-02  # Theta=16.32
 -12  -8   1       64.12        6.04       21.56 o incl   0.2091E-02  # Theta=15.33
 -11  -8   1      429.56      452.17       24.46 o incl   0.1908E-03  # Theta=14.39
 -10  -8   1     2378.51     2274.09       60.43 o incl   0.8020E-05  # Theta=13.52
  -9  -8   1     6375.53     5698.76      161.58 o incl   0.1227E-05  # Theta=12.71
  -8  -8   1     1978.76     1731.94       47.43 o incl   0.1251E-04  # Theta=11.99
  -7  -8   1     9562.61     8891.35      180.68 o incl   0.5319E-06  # Theta=11.37
  -6  -8   1     9160.79     9655.22      193.58 o incl   0.4938E-06  # Theta=10.87
  -5  -8   1     7207.31     8002.95      138.34 o incl   0.7411E-06  # Theta=10.50
  -4  -8   1    11220.41    11625.53      235.07 o incl   0.3319E-06  # Theta=10.27
  -3  -8   1     1480.38     1581.29       43.12 o incl   0.1782E-04  # Theta=10.19
  -2  -8   1     2359.46     1964.44       59.38 o incl   0.9773E-05  # Theta=10.27
  -1  -8   1    21118.78    21755.36      387.30 o incl   0.9566E-07  # Theta=10.51
   0  -8   1    18187.54    18187.49      334.89 o incl   0.1305E-06  # Theta=10.89
   1  -8   1      483.22      298.77       28.50 o incl   0.2430E-03  # Theta=11.39
   2  -8   1     6282.63     6478.32      122.11 o incl   0.1060E-05  # Theta=12.02
   3  -8   1     1961.73     1487.59       47.36 o incl   0.1573E-04  # Theta=12.74
   4  -8   1     2872.86     2939.43       69.55 o incl   0.5216E-05  # Theta=13.55
   5  -8   1     6982.14     7452.65      161.02 o incl   0.8276E-06  # Theta=14.43
   6  -8   1     1798.99     1678.67       70.47 o incl   0.1414E-04  # Theta=15.37
   7  -8   1       31.12       10.74       46.84 o incl   0.4541E-03  # Theta=16.36
   8  -8   1     1275.81     1327.14       60.36 o incl   0.2415E-04  # Theta=17.40
   9  -8   1     1019.99      955.87       48.48 o incl   0.4254E-04  # Theta=18.47
  10  -8   1     7257.37     7294.29      152.13 o incl   0.8250E-06  # Theta=19.59
  11  -8   1      372.32      421.52       58.46 o incl   0.1418E-03  # Theta=20.73
  12  -8   1     1431.45     1647.75       76.61 o incl   0.1583E-04  # Theta=21.91
  13  -8   1       64.87      118.41      121.10 o incl   0.6712E-04  # Theta=23.11
  14  -8   1       24.84       11.57       45.30 o incl   0.4859E-03  # Theta=24.34
  15  -8   1       10.49       11.23       44.81 o incl   0.4972E-03  # Theta=25.60
  16  -8   1      -17.56        0.44       43.76 o incl   0.5220E-03  # Theta=26.88
  17  -8   1       95.06       67.85       68.51 o incl   0.2073E-03  # Theta=28.18
  18  -8   1       80.07       55.97       46.72 h excl   0.0000E+00  # Theta=29.51
  19  -8   1       -4.28        1.35       45.15 h excl   0.0000E+00  # Theta=30.87
  20  -8   1      335.28      300.55       52.02 h excl   0.0000E+00  # Theta=32.26
  21  -8   1       27.83        0.04       53.52 h excl   0.0000E+00  # Theta=33.67
  22  -8   1       -1.28        4.08       43.25 h excl   0.0000E+00  # Theta=35.11
 -28  -7   1       -4.71        6.25       65.94 h excl   0.0000E+00  # Theta=35.18
 -27  -7   1       -7.07       38.56       48.35 h excl   0.0000E+00  # Theta=33.72
 -26  -7   1       14.99        3.66       46.99 h excl   0.0000E+00  # Theta=32.29
 -25  -7   1       50.96       87.69       71.94 h excl   0.0000E+00  # Theta=30.88
 -24  -7   1       58.02       35.12       46.79 h excl   0.0000E+00  # Theta=29.50
 -23  -7   1       17.13       12.42       57.81 o incl   0.2989E-03  # Theta=28.15
 -22  -7   1      180.91       92.82       47.30 o incl   0.3895E-03  # Theta=26.82
 -21  -7   1      265.91      268.37       48.35 o incl   0.2560E-03  # Theta=25.51
 -20  -7   1       90.35       77.18       36.29 o incl   0.6816E-03  # Theta=24.23
 -19  -7   1     1125.87      898.29       48.16 o incl   0.4215E-04  # Theta=22.97
 -18  -7   1      334.31      323.79       28.33 o incl   0.3093E-03  # Theta=21.73
 -17  -7   1      535.14      431.06       33.98 o incl   0.1647E-03  # Theta=20.52
 -16  -7   1      249.78      241.25       32.50 o incl   0.4204E-03  # Theta=19.33
 -15  -7   1     2379.91     1882.00       62.95 o incl   0.1023E-04  # Theta=18.17
 -14  -7   1     1326.55     1142.59       40.63 o incl   0.2910E-04  # Theta=17.05
 -13  -7   1     2947.48     2546.35       73.01 o incl   0.5957E-05  # Theta=15.95
 -12  -7   1       -3.21        9.73       21.88 o incl   0.2082E-02  # Theta=14.90
 -11  -7   1       70.72       71.18       19.52 o incl   0.2029E-02  # Theta=13.89
 -10  -7   1      976.14     1007.56       40.65 o incl   0.4179E-04  # Theta=12.94
  -9  -7   1       13.12       33.52       17.51 o incl   0.3139E-02  # Theta=12.05
  -8  -7   1     4264.57     3639.66       85.71 o incl   0.2890E-05  # Theta=11.23
  -7  -7   1      538.31      458.62       24.43 o incl   0.1680E-03  # Theta=10.51
  -6  -7   1       83.79      157.26       20.26 o incl   0.1267E-02  # Theta= 9.91
  -5  -7   1    37762.69    36351.35      766.07 o incl   0.3143E-07  # Theta= 9.44
  -4  -7   1      237.54      149.80       25.69 o incl   0.7324E-03  # Theta= 9.12
  -3  -7   1      546.91      608.73       28.12 o incl   0.1118E-03  # Theta= 8.96
  -2  -7   1      148.87       67.15       25.83 o incl   0.1152E-02  # Theta= 8.99
  -1  -7   1     3408.86     2577.46       90.73 o incl   0.5485E-05  # Theta= 9.19
   0  -7   1       84.39       31.42       22.46 o incl   0.1771E-02  # Theta= 9.56
   1  -7   1     1557.34     1994.80       38.26 o incl   0.1338E-04  # Theta=10.07
   2  -7   1      637.09      571.94       27.06 o incl   0.1142E-03  # Theta=10.71
   3  -7   1    16976.63    16628.09      402.92 o incl   0.1511E-06  # Theta=11.46
   4  -7   1     4795.78     4898.47      126.08 o incl   0.1882E-05  # Theta=12.29
   5  -7   1       34.90        5.41       30.14 o incl   0.1094E-02  # Theta=13.20
   6  -7   1     2270.72     2168.85       76.76 o incl   0.8443E-05  # Theta=14.17
   7  -7   1     2335.48     2085.65       69.74 o incl   0.9135E-05  # Theta=15.20
   8  -7   1      292.89      303.17       56.46 o incl   0.1991E-03  # Theta=16.26
   9  -7   1      700.74      681.54       53.82 o incl   0.7103E-04  # Theta=17.37
  10  -7   1     1041.37      931.77       82.62 o incl   0.3567E-04  # Theta=18.50
  11  -7   1     1171.11     1217.44       69.90 o incl   0.2675E-04  # Theta=19.67
  12  -7   1      296.74      349.10       83.52 o incl   0.1052E-03  # Theta=20.86
  13  -7   1      397.22      446.14       89.95 o incl   0.8206E-04  # Theta=22.08
  14  -7   1      -17.77        0.62      136.43 o incl   0.5372E-04  # Theta=23.32
  15  -7   1       56.95        4.63      147.93 o incl   0.4568E-04  # Theta=24.59
  16  -7   1       54.38       36.12       45.13 o incl   0.4820E-03  # Theta=25.88
  17  -7   1        6.85       46.49       66.80 o incl   0.2229E-03  # Theta=27.19
  18  -7   1       45.17        0.32       45.48 o incl   0.4823E-03  # Theta=28.53
  19  -7   1      107.05       46.40       48.13 h excl   0.0000E+00  # Theta=29.89
  20  -7   1       24.41       49.94       51.81 h excl   0.0000E+00  # Theta=31.28
  22  -7   1       10.28       20.87       44.53 h excl   0.0000E+00  # Theta=34.13
  23  -7   1        1.71        0.09       40.68 h excl   0.0000E+00  # Theta=35.60
 -27  -6   1        3.00       11.40       60.80 h excl   0.0000E+00  # Theta=33.88
 -26  -6   1       41.11       12.95       47.62 h excl   0.0000E+00  # Theta=32.43
 -25  -6   1       19.70       12.45       45.57 h excl   0.0000E+00  # Theta=31.00
 -24  -6   1       10.28       12.61       45.81 h excl   0.0000E+00  # Theta=29.61
 -23  -6   1      266.12      268.57       48.96 o incl   0.2487E-03  # Theta=28.23
 -22  -6   1      -33.19        0.85       43.50 o incl   0.5275E-03  # Theta=26.88
 -21  -6   1     1490.97     1047.41      101.91 o incl   0.2348E-04  # Theta=25.55
 -20  -6   1      487.50      478.29       50.62 o incl   0.1284E-03  # Theta=24.24
 -19  -6   1      138.52      107.25       36.11 o incl   0.6167E-03  # Theta=22.95
 -18  -6   1     1461.32     1267.16       45.75 o incl   0.2392E-04  # Theta=21.68
 -17  -6   1      199.43      145.19       27.26 o incl   0.7425E-03  # Theta=20.44
 -16  -6   1     3611.61     3037.89       85.33 o incl   0.4201E-05  # Theta=19.21
 -15  -6   1      798.05      690.19       28.92 o incl   0.7707E-04  # Theta=18.01
 -14  -6   1      456.07      494.85       24.82 o incl   0.1773E-03  # Theta=16.84
 -13  -6   1     9983.85     8360.14      188.67 o incl   0.5505E-06  # Theta=15.69
 -12  -6   1     5006.77     5084.38      111.03 o incl   0.1737E-05  # Theta=14.58
 -11  -6   1       76.50       73.22       23.53 o incl   0.1420E-02  # Theta=13.51
 -10  -6   1      693.84      526.79       25.34 o incl   0.1150E-03  # Theta=12.47
  -9  -6   1     3222.06     2839.17       74.68 o incl   0.4858E-05  # Theta=11.50
  -8  -6   1    15785.94    14197.75      265.39 o incl   0.2015E-06  # Theta=10.59
  -7  -6   1     3623.04     3090.85       67.30 o incl   0.3917E-05  # Theta= 9.76
  -6  -6   1     7214.60     5822.07      124.85 o incl   0.1143E-05  # Theta= 9.04
  -5  -6   1    19196.82    18331.70      392.86 o incl   0.1251E-06  # Theta= 8.45
  -4  -6   1    50193.71    48033.59     1014.71 o incl   0.1835E-07  # Theta= 8.02
  -3  -6   1     5784.69     4718.73      124.22 o incl   0.1634E-05  # Theta= 7.77
  -2  -6   1       77.29       43.51       20.11 o incl   0.2147E-02  # Theta= 7.73
  -1  -6   1    18914.79    17589.46      345.53 o incl   0.1332E-06  # Theta= 7.88
   0  -6   1      587.23      451.36       26.56 o incl   0.1521E-03  # Theta= 8.23
   1  -6   1     3406.21     3171.76       65.55 o incl   0.4057E-05  # Theta= 8.75
   2  -6   1      202.45      134.53       24.56 o incl   0.8568E-03  # Theta= 9.41
   3  -6   1    10946.79    10812.44      228.21 o incl   0.3677E-06  # Theta=10.19
   4  -6   1      899.45     1031.43       34.64 o incl   0.4534E-04  # Theta=11.07
   5  -6   1     1574.26     1148.08       60.59 o incl   0.2486E-04  # Theta=12.01
   6  -6   1      807.36      686.41       42.03 o incl   0.7154E-04  # Theta=13.02
   7  -6   1      145.37       43.44       37.79 o incl   0.6388E-03  # Theta=14.08
   8  -6   1      614.03      583.15       55.95 o incl   0.9374E-04  # Theta=15.17
   9  -6   1      505.48      393.24       47.52 o incl   0.1533E-03  # Theta=16.30
  10  -6   1      410.07      444.60       66.35 o incl   0.1160E-03  # Theta=17.46
  11  -6   1      255.35      321.46       70.78 o incl   0.1419E-03  # Theta=18.65
  12  -6   1      851.04      952.62      122.08 o incl   0.2917E-04  # Theta=19.86
  13  -6   1       62.52       33.86      118.77 o incl   0.7069E-04  # Theta=21.10
  14  -6   1       37.11       26.03       85.56 o incl   0.1362E-03  # Theta=22.36
  15  -6   1      135.17      106.73       96.07 o incl   0.1047E-03  # Theta=23.64
  16  -6   1      320.93      224.68      157.92 o incl   0.3783E-04  # Theta=24.93
  17  -6   1      255.77      219.36      116.51 o incl   0.6779E-04  # Theta=26.26
  18  -6   1        4.07        6.17       45.89 o incl   0.4747E-03  # Theta=27.60
  19  -6   1       21.20       35.51       46.47 o incl   0.4588E-03  # Theta=28.96
  20  -6   1      103.84       65.74       40.81 h excl   0.0000E+00  # Theta=30.35
  21  -6   1      -16.70        3.33       48.39 h excl   0.0000E+00  # Theta=31.76
  22  -6   1      283.46      179.92       52.67 h excl   0.0000E+00  # Theta=33.20
  23  -6   1       10.28        9.76       41.53 h excl   0.0000E+00  # Theta=34.67
 -27  -5   1      203.61       73.12       41.94 h excl   0.0000E+00  # Theta=34.11
 -26  -5   1      -11.35        0.68       43.35 h excl   0.0000E+00  # Theta=32.64
 -25  -5   1       67.87       43.33       46.80 h excl   0.0000E+00  # Theta=31.20
 -24  -5   1       13.06        0.42       42.64 h excl   0.0000E+00  # Theta=29.78
 -23  -5   1       -4.50        3.41       44.23 o incl   0.5110E-03  # Theta=28.38
 -22  -5   1      561.79      485.64       53.95 o incl   0.1139E-03  # Theta=27.01
 -21  -5   1       17.98        1.20       43.10 o incl   0.5380E-03  # Theta=25.66
 -20  -5   1      758.33      581.43       73.65 o incl   0.6858E-04  # Theta=24.33
 -18  -5   1       98.20      120.81       31.59 o incl   0.7795E-03  # Theta=21.72
 -17  -5   1      336.28      350.76       35.25 o incl   0.2516E-03  # Theta=20.44
 -16  -5   1     2685.55     2391.19       59.68 o incl   0.6954E-05  # Theta=19.19
 -15  -5   1     2040.23     1917.01       47.62 o incl   0.1122E-04  # Theta=17.95
 -14  -5   1      503.08      376.37       24.98 o incl   0.2211E-03  # Theta=16.74
 -13  -5   1     6418.78     5840.83      124.34 o incl   0.1191E-05  # Theta=15.55
 -12  -5   1     3615.27     3491.81       68.52 o incl   0.3656E-05  # Theta=14.38
 -11  -5   1     2498.66     2414.19       69.88 o incl   0.6957E-05  # Theta=13.24
 -10  -5   1      636.73      625.34       31.40 o incl   0.1034E-03  # Theta=12.14
  -9  -5   1     2900.26     2159.99       60.60 o incl   0.7157E-05  # Theta=11.08
  -8  -5   1      115.54      140.22       18.52 o incl   0.1366E-02  # Theta=10.08
  -7  -5   1       65.44       56.04       15.64 o incl   0.3136E-02  # Theta= 9.15
  -6  -5   1     7442.75     6314.76      127.91 o incl   0.9568E-06  # Theta= 8.30
  -5  -5   1     1858.36     2152.85       45.91 o incl   0.9762E-05  # Theta= 7.58
  -4  -5   1     8661.84     7303.10      147.02 o incl   0.7257E-06  # Theta= 7.01
  -3  -5   1    25285.74    23395.14      513.44 o incl   0.7594E-07  # Theta= 6.64
  -2  -5   1    28317.93    27162.62      513.90 o incl   0.5704E-07  # Theta= 6.49
  -1  -5   1    23073.37    21135.33      468.96 o incl   0.9147E-07  # Theta= 6.59
   0  -5   1      763.09      441.99       22.43 o incl   0.1338E-03  # Theta= 6.92
   1  -5   1        9.08        3.23       22.17 o incl   0.2032E-02  # Theta= 7.45
   2  -5   1    11136.05    11096.75      230.37 o incl   0.3574E-06  # Theta= 8.14
   3  -5   1     6468.09     4925.42      139.32 o incl   0.1426E-05  # Theta= 8.96
   4  -5   1     1009.68      934.52       42.44 o incl   0.4552E-04  # Theta= 9.87
   5  -5   1       70.22       60.85       42.14 o incl   0.5387E-03  # Theta=10.86
   6  -5   1     4920.70     4195.40      112.19 o incl   0.2213E-05  # Theta=11.91
   7  -5   1       97.91       61.75       20.39 o incl   0.1843E-02  # Theta=13.00
   8  -5   1     1367.87     1286.38       49.26 o incl   0.2385E-04  # Theta=14.13
   9  -5   1      207.10      171.66       42.36 o incl   0.3917E-03  # Theta=15.29
  10  -5   1      339.42      129.59       45.29 o incl   0.3355E-03  # Theta=16.48
  11  -5   1        6.42        1.40       70.14 o incl   0.2032E-03  # Theta=17.69
  12  -5   1      792.16     1209.72       88.23 o incl   0.3050E-04  # Theta=18.92
  13  -5   1      622.59      446.79      102.93 o incl   0.6143E-04  # Theta=20.17
  14  -5   1      170.42      123.41       65.94 o incl   0.2089E-03  # Theta=21.44
  15  -5   1        8.99        9.95       79.37 o incl   0.1587E-03  # Theta=22.73
  16  -5   1       22.05        5.99      133.97 o incl   0.5571E-04  # Theta=24.04
  17  -5   1      386.23      353.14      108.26 o incl   0.6809E-04  # Theta=25.37
  18  -5   1      273.76      254.11      115.85 o incl   0.6703E-04  # Theta=26.72
  19  -5   1      155.65       93.01       46.95 o incl   0.4012E-03  # Theta=28.09
  20  -5   1       74.93       74.26       55.24 h excl   0.0000E+00  # Theta=29.48
  21  -5   1      108.76       97.54       54.38 h excl   0.0000E+00  # Theta=30.89
  22  -5   1       28.69       14.86       46.67 h excl   0.0000E+00  # Theta=32.33
  23  -5   1       12.42        6.20       42.82 h excl   0.0000E+00  # Theta=33.79
 -27  -4   1       26.55       38.53       51.38 h excl   0.0000E+00  # Theta=34.40
 -26  -4   1      176.42      103.91       78.41 h excl   0.0000E+00  # Theta=32.92
 -25  -4   1       13.27       17.22       44.45 h excl   0.0000E+00  # Theta=31.46
 -24  -4   1       62.52        2.77       72.36 h excl   0.0000E+00  # Theta=30.02
 -23  -4   1       22.91        1.93       42.78 o incl   0.5458E-03  # Theta=28.61
 -22  -4   1      126.75      148.96       45.65 o incl   0.3951E-03  # Theta=27.22
 -21  -4   1      282.82      222.50       48.73 o incl   0.2714E-03  # Theta=25.85
 -20  -4   1      341.70      391.60       47.51 o incl   0.1848E-03  # Theta=24.50
 -19  -4   1      790.88      603.08       72.79 o incl   0.6516E-04  # Theta=23.16
 -18  -4   1     1270.02      890.70      122.46 o incl   0.2581E-04  # Theta=21.84
 -17  -4   1     1203.98     1240.98       41.76 o incl   0.2798E-04  # Theta=20.54
 -16  -4   1     1027.14      989.96       31.23 o incl   0.4237E-04  # Theta=19.26
 -15  -4   1      159.57      169.94       20.46 o incl   0.9283E-03  # Theta=17.99
 -14  -4   1      234.97      219.01       25.20 o incl   0.5498E-03  # Theta=16.75
 -13  -4   1       55.37       69.39       18.43 o incl   0.2316E-02  # Theta=15.51
 -12  -4   1      733.60      669.87       28.17 o incl   0.8793E-04  # Theta=14.30
 -11  -4   1      148.79      226.30       16.90 o incl   0.8255E-03  # Theta=13.11
 -10  -4   1       27.08        8.38       18.75 o incl   0.2796E-02  # Theta=11.95
  -9  -4   1     5088.45     4161.37      109.47 o incl   0.2178E-05  # Theta=10.82
  -8  -4   1       26.80        0.82       17.47 o incl   0.3257E-02  # Theta= 9.73
  -7  -4   1       69.92       23.47       14.83 o incl   0.3830E-02  # Theta= 8.69
  -6  -4   1    17123.73    14636.33      285.08 o incl   0.1840E-06  # Theta= 7.72
  -5  -4   1    41464.50    36766.74      749.21 o incl   0.2944E-07  # Theta= 6.86
  -4  -4   1      711.02      333.55       21.47 o incl   0.1783E-03  # Theta= 6.13
  -3  -4   1    42981.10    34909.48      776.73 o incl   0.3074E-07  # Theta= 5.59
  -2  -4   1       56.21       64.38       12.14 o incl   0.4472E-02  # Theta= 5.31
  -1  -4   1      521.41      302.96       17.62 o incl   0.2940E-03  # Theta= 5.31
   0  -4   1    13081.24    13364.02      268.15 o incl   0.2437E-06  # Theta= 5.61
   1  -4   1    12924.31    10938.46      236.82 o incl   0.3185E-06  # Theta= 6.15
   2  -4   1     1195.23     1245.32       39.39 o incl   0.2826E-04  # Theta= 6.88
   3  -4   1    35209.94    36390.43      637.63 o incl   0.3355E-07  # Theta= 7.76
   4  -4   1     6361.26     5899.08      137.10 o incl   0.1174E-05  # Theta= 8.73
   5  -4   1    14756.12    13293.15      304.45 o incl   0.2307E-06  # Theta= 9.77
   6  -4   1      321.43      233.60       22.22 o incl   0.4624E-03  # Theta=10.86
   7  -4   1     1877.78     1734.71       52.10 o incl   0.1320E-04  # Theta=11.99
   8  -4   1     1992.67     2183.84       56.24 o incl   0.9105E-05  # Theta=13.15
   9  -4   1     1290.79     1544.23       39.85 o incl   0.1984E-04  # Theta=14.34
  10  -4   1       82.21       91.96       51.38 o incl   0.3539E-03  # Theta=15.56
  11  -4   1     1444.73     1213.02       95.06 o incl   0.2142E-04  # Theta=16.79
  12  -4   1      206.39      138.86       61.23 o incl   0.2301E-03  # Theta=18.04
  13  -4   1       11.13       20.96       60.38 o incl   0.2737E-03  # Theta=19.31
  14  -4   1     1274.31     1043.73       96.34 o incl   0.2678E-04  # Theta=20.59
  15  -4   1      113.47      128.15       65.09 o incl   0.2191E-03  # Theta=21.89
  16  -4   1      118.61       87.56       44.62 o incl   0.4536E-03  # Theta=23.21
  17  -4   1      223.66       27.06      222.20 o incl   0.2017E-04  # Theta=24.54
  18  -4   1      162.57      210.02       81.19 o incl   0.1343E-03  # Theta=25.90
  19  -4   1      105.76      205.61      148.22 o incl   0.4416E-04  # Theta=27.27
  20  -4   1     -161.43      124.98      327.14 o incl   0.9307E-05  # Theta=28.66
  21  -4   1       10.28       16.33       50.10 h excl   0.0000E+00  # Theta=30.07
  22  -4   1       11.56        0.33       46.67 h excl   0.0000E+00  # Theta=31.51
  23  -4   1        8.56       18.20       42.39 h excl   0.0000E+00  # Theta=32.97
  24  -4   1        8.14       29.92       48.81 h excl   0.0000E+00  # Theta=34.45
 -26  -3   1       40.68        1.84       52.67 h excl   0.0000E+00  # Theta=33.26
 -25  -3   1       94.20       19.47       53.95 h excl   0.0000E+00  # Theta=31.78
 -24  -3   1       26.98       14.08       41.54 h excl   0.0000E+00  # Theta=30.33
 -23  -3   1      -38.54        0.33       50.96 o incl   0.3846E-03  # Theta=28.91
 -22  -3   1       58.45       90.42       44.60 o incl   0.4687E-03  # Theta=27.50
 -21  -3   1       25.26       15.70       43.04 o incl   0.5375E-03  # Theta=26.11
 -20  -3   1      167.21      122.92       45.82 o incl   0.3963E-03  # Theta=24.74
 -19  -3   1       75.36       60.87       41.37 o incl   0.5526E-03  # Theta=23.39
 -18  -3   1       16.27       15.81       65.51 o incl   0.2327E-03  # Theta=22.06
 -17  -3   1       22.27       20.88       30.77 o incl   0.1045E-02  # Theta=20.74
 -16  -3   1     5954.76     5080.15      156.58 o incl   0.1471E-05  # Theta=19.43
 -15  -3   1        0.43       15.41       23.22 o incl   0.1847E-02  # Theta=18.14
 -14  -3   1       12.95       21.49       22.46 o incl   0.1950E-02  # Theta=16.86
 -13  -3   1      496.13      415.66       31.66 o incl   0.1884E-03  # Theta=15.60
 -12  -3   1     1500.61     1372.97       42.91 o incl   0.2044E-04  # Theta=14.35
 -11  -3   1     4443.16     3725.35       97.39 o incl   0.2792E-05  # Theta=13.12
 -10  -3   1      131.39      162.59       14.33 o incl   0.1424E-02  # Theta=11.91
  -9  -3   1      877.26      714.37       29.16 o incl   0.7596E-04  # Theta=10.71
  -8  -3   1      246.90      270.50       18.41 o incl   0.5141E-03  # Theta= 9.55
  -7  -3   1     2187.43     2203.23       50.45 o incl   0.9226E-05  # Theta= 8.42
  -6  -3   1     6632.45     5710.08      158.77 o incl   0.1225E-05  # Theta= 7.34
  -5  -3   1     3981.32     3282.95       69.22 o incl   0.3364E-05  # Theta= 6.33
  -4  -3   1     7721.49     5507.23      183.84 o incl   0.1099E-05  # Theta= 5.42
  -3  -3   1     7532.06     5202.04      138.83 o incl   0.1216E-05  # Theta= 4.68
  -2  -3   1    14900.60    13804.14      228.76 o incl   0.2172E-06  # Theta= 4.20
  -1  -3   1    52080.25    54042.14      742.17 o incl   0.1539E-07  # Theta= 4.07
   0  -3   1     4155.60     1495.32       78.47 o incl   0.7614E-05  # Theta= 4.31
   1  -3   1     2084.88     2159.17       47.21 o incl   0.9239E-05  # Theta= 4.87
   2  -3   1    44022.79    41367.79      888.49 o incl   0.2431E-07  # Theta= 5.66
   3  -3   1     1709.90     1802.96       39.08 o incl   0.1390E-04  # Theta= 6.60
   4  -3   1    21950.82    22979.68      514.48 o incl   0.8423E-07  # Theta= 7.64
   5  -3   1     8651.24     7656.43      205.84 o incl   0.6817E-06  # Theta= 8.74
   6  -3   1    14151.94    12666.44      288.90 o incl   0.2493E-06  # Theta= 9.88
   7  -3   1     6816.21     6435.92      142.17 o incl   0.1019E-05  # Theta=11.05
   8  -3   1     1328.40     1429.75       42.41 o incl   0.2055E-04  # Theta=12.25
   9  -3   1     1774.01     1816.85       69.03 o incl   0.1308E-04  # Theta=13.47
  10  -3   1      868.38      931.13       67.65 o incl   0.4267E-04  # Theta=14.70
  11  -3   1     4107.46     4258.07      136.05 o incl   0.2416E-05  # Theta=15.96
  12  -3   1      933.46      915.45       54.12 o incl   0.4440E-04  # Theta=17.22
  13  -3   1      224.37      184.22       65.51 o incl   0.1937E-03  # Theta=18.50
  14  -3   1     2860.77     2683.42      153.29 o incl   0.5178E-05  # Theta=19.80
  15  -3   1      351.12      299.05       71.51 o incl   0.1360E-03  # Theta=21.11
  16  -3   1       17.56        1.08       66.37 o incl   0.2270E-03  # Theta=22.44
  17  -3   1      -13.92        2.33       44.02 o incl   0.5159E-03  # Theta=23.78
  18  -3   1        9.42        0.53       62.09 o incl   0.2594E-03  # Theta=25.13
  19  -3   1       23.55       39.75       56.52 o incl   0.3105E-03  # Theta=26.51
  21  -3   1      468.87      343.16      160.79 h excl   0.0000E+00  # Theta=29.31
  22  -3   1      196.97       76.03       52.24 h excl   0.0000E+00  # Theta=30.74
  23  -3   1       17.56        0.11       47.96 h excl   0.0000E+00  # Theta=32.20
  24  -3   1      -16.27       12.52       48.39 h excl   0.0000E+00  # Theta=33.68
 -26  -2   1       -8.99       69.11       53.10 h excl   0.0000E+00  # Theta=33.66
 -25  -2   1       23.98        7.33       50.96 h excl   0.0000E+00  # Theta=32.17
 -24  -2   1       11.56        7.43       50.10 h excl   0.0000E+00  # Theta=30.71
 -23  -2   1      157.15      174.45       60.80 h excl   0.0000E+00  # Theta=29.27
 -22  -2   1       77.08       97.28       50.96 o incl   0.3590E-03  # Theta=27.85
 -21  -2   1      102.55      120.42       45.32 o incl   0.4251E-03  # Theta=26.45
 -20  -2   1       57.59       49.50       44.13 o incl   0.4977E-03  # Theta=25.07
 -19  -2   1      168.92      164.95       45.18 o incl   0.3772E-03  # Theta=23.70
 -18  -2   1      154.15      130.90       43.33 o incl   0.4307E-03  # Theta=22.35
 -17  -2   1      935.39      807.28       59.22 o incl   0.5131E-04  # Theta=21.02
 -16  -2   1       37.54       27.74       32.70 o incl   0.9173E-03  # Theta=19.69
 -15  -2   1      898.35      798.51       53.50 o incl   0.5399E-04  # Theta=18.38
 -14  -2   1     1807.84     1512.62       61.97 o incl   0.1646E-04  # Theta=17.08
 -13  -2   1      419.20      366.98       34.24 o incl   0.2274E-03  # Theta=15.80
 -12  -2   1     1612.69     1378.71       45.08 o incl   0.2084E-04  # Theta=14.52
 -11  -2   1     4550.85     4205.99      100.48 o incl   0.2417E-05  # Theta=13.26
 -10  -2   1     4807.88     4275.84      103.41 o incl   0.2263E-05  # Theta=12.01
  -9  -2   1       38.43       11.73       15.24 o incl   0.4084E-02  # Theta=10.77
  -8  -2   1      601.83      506.16       24.70 o incl   0.1298E-03  # Theta= 9.55
  -7  -2   1       28.69        0.24       19.92 o incl   0.2505E-02  # Theta= 8.35
  -6  -2   1    14347.19    12594.98      238.91 o incl   0.2495E-06  # Theta= 7.18
  -5  -2   1      904.03     1112.33       24.66 o incl   0.4327E-04  # Theta= 6.04
  -4  -2   1    14847.99    11813.69      245.97 o incl   0.2693E-06  # Theta= 4.97
  -3  -2   1    18386.83    18560.05      303.98 o incl   0.1272E-06  # Theta= 4.01
  -2  -2   1      398.80      639.02       11.11 o incl   0.1289E-03  # Theta= 3.26
  -1  -2   1    24169.24    23758.53      368.66 o incl   0.7822E-07  # Theta= 2.88
   0  -2   1    54701.55    60619.32      832.81 o incl   0.1280E-07  # Theta= 3.03
   1  -2   1     6461.43     8139.59      119.29 o incl   0.7616E-06  # Theta= 3.63
   2  -2   1      200.97       33.11       15.81 o incl   0.1906E-02  # Theta= 4.51
   3  -2   1    43967.87    39859.10     1023.13 o incl   0.2556E-07  # Theta= 5.53
   4  -2   1     2033.53     1656.15       40.52 o incl   0.1324E-04  # Theta= 6.64
   5  -2   1     9414.71     9307.42      227.21 o incl   0.5006E-06  # Theta= 7.80
   6  -2   1      570.78      682.13       22.84 o incl   0.1037E-03  # Theta= 8.99
   7  -2   1       11.56        0.04       18.85 o incl   0.2812E-02  # Theta=10.20
   8  -2   1      641.29      773.71       32.64 o incl   0.7349E-04  # Theta=11.43
   9  -2   1     2324.67     2243.83       82.96 o incl   0.8049E-05  # Theta=12.68
  10  -2   1     2053.62     1893.60      110.05 o incl   0.1037E-04  # Theta=13.93
  11  -2   1     1343.67     1352.56       62.68 o incl   0.2217E-04  # Theta=15.20
  12  -2   1     4058.64     3979.86      136.72 o incl   0.2591E-05  # Theta=16.48
  13  -2   1     1868.64     1740.36       80.84 o incl   0.1271E-04  # Theta=17.78
  14  -2   1       61.66       42.70       44.85 o incl   0.4846E-03  # Theta=19.08
  15  -2   1      368.03      407.64       51.48 o incl   0.1626E-03  # Theta=20.40
  16  -2   1     1472.77     1273.41       73.62 o incl   0.2169E-04  # Theta=21.73
  17  -2   1     1140.71     1610.94      158.86 o incl   0.1383E-04  # Theta=23.07
  18  -2   1       35.11        8.46       55.24 o incl   0.3271E-03  # Theta=24.43
  19  -2   1      -31.69        0.91       56.95 o incl   0.3081E-03  # Theta=25.81
  20  -2   1       79.22      118.16       55.24 o incl   0.3031E-03  # Theta=27.20
  21  -2   1       36.40        0.55       51.81 o incl   0.3720E-03  # Theta=28.61
  22  -2   1       76.65       48.24       48.81 h excl   0.0000E+00  # Theta=30.04
  23  -2   1       -5.57        0.21       49.67 h excl   0.0000E+00  # Theta=31.49
  24  -2   1        5.14        0.14       50.10 h excl   0.0000E+00  # Theta=32.96
  25  -2   1        8.14       18.15       49.24 h excl   0.0000E+00  # Theta=34.46
 -27  -1   1     -283.04        0.54      855.96 h excl   0.0000E+00  # Theta=35.65
 -25  -1   1       78.36       87.17       52.67 h excl   0.0000E+00  # Theta=32.63
 -24  -1   1        3.00       11.79       48.81 h excl   0.0000E+00  # Theta=31.15
 -23  -1   1       23.55        6.87       48.39 h excl   0.0000E+00  # Theta=29.70
 -22  -1   1       21.84        0.82       47.96 o incl   0.4345E-03  # Theta=28.27
 -21  -1   1       78.36       82.07       42.61 o incl   0.5089E-03  # Theta=26.86
 -20  -1   1      885.93      721.30       98.06 o incl   0.4284E-04  # Theta=25.47
 -19  -1   1      165.93      115.75       44.84 o incl   0.4146E-03  # Theta=24.09
 -18  -1   1       82.64       37.93       42.95 o incl   0.5235E-03  # Theta=22.73
 -17  -1   1      273.62      301.75       44.36 o incl   0.2560E-03  # Theta=21.38
 -16  -1   1       32.26       16.12       32.37 o incl   0.9448E-03  # Theta=20.05
 -15  -1   1       -1.00        5.00       30.43 o incl   0.1080E-02  # Theta=18.72
 -14  -1   1       26.55       20.27       58.23 o incl   0.2941E-03  # Theta=17.41
 -13  -1   1     5193.57     4418.96      238.08 o incl   0.1797E-05  # Theta=16.11
 -12  -1   1       35.11        6.22       37.09 o incl   0.7232E-03  # Theta=14.82
 -11  -1   1     6858.60     6194.25      212.08 o incl   0.1058E-05  # Theta=13.53
 -10  -1   1     1547.39     2519.38       50.73 o incl   0.8463E-05  # Theta=12.26
  -9  -1   1     5642.61     5544.48      137.39 o incl   0.1391E-05  # Theta=10.99
  -8  -1   1     5070.46     5461.79      107.71 o incl   0.1620E-05  # Theta= 9.74
  -7  -1   1     7681.49     7426.85      159.38 o incl   0.7776E-06  # Theta= 8.49
  -6  -1   1       31.12       85.43       18.66 o incl   0.2311E-02  # Theta= 7.26
  -5  -1   1    12822.39    10798.43      261.06 o incl   0.3306E-06  # Theta= 6.04
  -4  -1   1     7895.88     6441.97      144.40 o incl   0.8767E-06  # Theta= 4.85
  -3  -1   1    51607.73    36764.64      735.00 o incl   0.2479E-07  # Theta= 3.70
  -2  -1   1    29322.71    27756.84      482.45 o incl   0.5416E-07  # Theta= 2.66
  -1  -1   1      345.00      640.90        8.38 o incl   0.1445E-03  # Theta= 1.89
   0  -1   1    29608.95    23288.31      533.21 o incl   0.6782E-07  # Theta= 1.80
   1  -1   1    26373.14    26284.31      434.52 o incl   0.6221E-07  # Theta= 2.46
   2  -1   1     6404.56     5316.73      107.01 o incl   0.1340E-05  # Theta= 3.46
   3  -1   1     2095.84     1849.82       34.73 o incl   0.1205E-04  # Theta= 4.59
   4  -1   1     8052.93     7313.29      147.95 o incl   0.7770E-06  # Theta= 5.78
   5  -1   1     3930.83     3434.44       74.75 o incl   0.3372E-05  # Theta= 6.99
   6  -1   1     9913.27     8822.12      236.36 o incl   0.5186E-06  # Theta= 8.22
   7  -1   1     7812.69     6065.82      191.00 o incl   0.9514E-06  # Theta= 9.47
   8  -1   1     3739.21     2629.97      121.88 o incl   0.4576E-05  # Theta=10.72
   9  -1   1     3682.47     3089.94      119.76 o incl   0.3776E-05  # Theta=11.99
  10  -1   1      127.17      121.84       25.95 o incl   0.1010E-02  # Theta=13.26
  11  -1   1     2844.07     2808.11      142.16 o incl   0.4900E-05  # Theta=14.54
  12  -1   1     1941.22     1873.59       79.56 o incl   0.1142E-04  # Theta=15.83
  13  -1   1     1094.47     1217.67       60.86 o incl   0.2819E-04  # Theta=17.13
  14  -1   1      623.67      515.28       54.69 o incl   0.1017E-03  # Theta=18.44
  15  -1   1       77.08       60.58       44.98 o incl   0.4704E-03  # Theta=19.76
  17  -1   1       76.22       85.01       71.51 o incl   0.1897E-03  # Theta=22.44
  18  -1   1       50.31       75.70       40.45 o incl   0.5755E-03  # Theta=23.80
  19  -1   1      586.63      593.93       67.23 o incl   0.8110E-04  # Theta=25.17
  20  -1   1       63.37        7.93       56.95 o incl   0.3069E-03  # Theta=26.56
  21  -1   1       -3.64        1.68       31.77 o incl   0.9904E-03  # Theta=27.97
  22  -1   1       23.55        6.86       35.30 h excl   0.0000E+00  # Theta=29.39
  23  -1   1       74.93       60.41       52.67 h excl   0.0000E+00  # Theta=30.84
  24  -1   1      160.57      101.25       53.95 h excl   0.0000E+00  # Theta=32.31
  25  -1   1      -23.55        0.00       50.10 h excl   0.0000E+00  # Theta=33.80
 -26   0   1     -220.09       20.19      393.51 h excl   0.0000E+00  # Theta=34.65
 -25   0   1       15.42        6.42       50.10 h excl   0.0000E+00  # Theta=33.14
 -24   0   1       50.53       66.48       50.53 h excl   0.0000E+00  # Theta=31.66
 -23   0   1       38.54        0.18       49.24 h excl   0.0000E+00  # Theta=30.20
 -22   0   1        3.85       36.95       56.09 o incl   0.3163E-03  # Theta=28.76
 -21   0   1       71.29       78.82       33.07 o incl   0.8189E-03  # Theta=27.34
 -20   0   1      176.63       68.28       38.01 o incl   0.5898E-03  # Theta=25.94
 -19   0   1      608.04      475.96       65.51 o incl   0.9702E-04  # Theta=24.55
 -18   0   1     2982.37     2540.93      113.85 o incl   0.5706E-05  # Theta=23.18
 -17   0   1       14.56        3.61       68.08 o incl   0.2157E-03  # Theta=21.83
 -16   0   1      275.54      157.16       44.84 o incl   0.3488E-03  # Theta=20.48
 -15   0   1       -1.28       11.42       62.94 o incl   0.2523E-03  # Theta=19.15
 -14   0   1      822.99      780.34       56.83 o incl   0.5896E-04  # Theta=17.83
 -13   0   1      476.58      508.72       48.00 o incl   0.1279E-03  # Theta=16.52
 -12   0   1     3222.81     2911.89      113.58 o incl   0.4492E-05  # Theta=15.22
 -11   0   1      530.75      383.29       42.92 o incl   0.1617E-03  # Theta=13.93
 -10   0   1     4601.81     4616.68      148.17 o incl   0.1993E-05  # Theta=12.64
  -9   0   1       -1.71       13.99       25.85 o incl   0.1487E-02  # Theta=11.37
  -8   0   1     3302.45     3132.17      108.25 o incl   0.3993E-05  # Theta=10.10
  -7   0   1      753.48      589.05       35.60 o incl   0.8600E-04  # Theta= 8.83
  -6   0   1     5366.16     4325.67      101.01 o incl   0.1963E-05  # Theta= 7.57
  -5   0   1     2544.72     2073.39       50.73 o incl   0.9039E-05  # Theta= 6.32
  -4   0   1    24336.37    22903.22      402.20 o incl   0.8157E-07  # Theta= 5.07
  -3   0   1     2723.32     1609.73       41.00 o incl   0.1095E-04  # Theta= 3.84
  -2   0   1    61327.30    57230.99      933.66 o incl   0.1271E-07  # Theta= 2.63
  -1   0   1     6114.44     2980.06      110.86 o incl   0.2574E-05  # Theta= 1.51
   0   0   1      599.90     5013.51       14.55 x excl   0.0000E+00  # Theta= 0.87
   1   0   1     2827.61     5169.08       43.80 o incl   0.2280E-05  # Theta= 1.54
   2   0   1    22950.43    16014.11      413.92 o incl   0.1281E-06  # Theta= 2.67
   3   0   1     6098.79     3730.10       88.55 o incl   0.2095E-05  # Theta= 3.88
   4   0   1    28082.10    24278.51      428.98 o incl   0.6758E-07  # Theta= 5.12
   5   0   1    23200.60    18664.70      420.47 o incl   0.1042E-06  # Theta= 6.36
   6   0   1     7257.26     5204.06      134.90 o incl   0.1248E-05  # Theta= 7.61
   7   0   1    11926.64     8540.56      285.34 o incl   0.4475E-06  # Theta= 8.87
   8   0   1    13485.34    11208.41      394.40 o incl   0.2905E-06  # Theta=10.14
   9   0   1       11.28        2.42       25.39 o incl   0.1550E-02  # Theta=11.41
  10   0   1      630.09      521.53       43.31 o incl   0.1193E-03  # Theta=12.69
  11   0   1      330.71      223.25       30.58 o incl   0.3831E-03  # Theta=13.97
  12   0   1     3927.83     3543.02      185.84 o incl   0.3014E-05  # Theta=15.27
  13   0   1      105.55       78.64       38.80 o incl   0.6002E-03  # Theta=16.57
  14   0   1     1475.56     1466.26      100.63 o incl   0.1671E-04  # Theta=17.88
  15   0   1     2277.14     2122.86      132.74 o incl   0.8045E-05  # Theta=19.20
  16   0   1      356.69      331.66       71.08 o incl   0.1323E-03  # Theta=20.53
  17   0   1      432.05      447.56       76.65 o incl   0.9772E-04  # Theta=21.87
  18   0   1      439.33      474.94       76.22 o incl   0.9388E-04  # Theta=23.23
  19   0   1       85.64       54.68       46.41 o incl   0.4447E-03  # Theta=24.60
  20   0   1      207.39      201.25       35.79 o incl   0.4542E-03  # Theta=25.99
  21   0   1      128.74      138.48       31.06 o incl   0.7278E-03  # Theta=27.39
  22   0   1      177.70       93.74       56.95 o incl   0.2797E-03  # Theta=28.81
  24   0   1       97.20       86.41       53.10 h excl   0.0000E+00  # Theta=31.71
  25   0   1       19.70        5.50       49.67 h excl   0.0000E+00  # Theta=33.19
  26   0   1        5.14        2.04       48.39 h excl   0.0000E+00  # Theta=34.70
 -24   1   1     -426.91       95.20      163.43 h excl   0.0000E+00  # Theta=32.23
 -23   1   1        0.00        0.58       49.67 h excl   0.0000E+00  # Theta=30.76
 -22   1   1        4.50       38.50       37.36 h excl   0.0000E+00  # Theta=29.31
 -21   1   1      204.25      152.26       56.52 o incl   0.2606E-03  # Theta=27.89
 -20   1   1       33.83        6.61       50.10 o incl   0.3975E-03  # Theta=26.48
 -19   1   1      136.17      432.66       37.25 o incl   0.2584E-03  # Theta=25.09
 -17   1   1     1586.03     1241.24      110.47 o incl   0.1863E-04  # Theta=22.35
 -16   1   1      754.48      760.30       86.92 o incl   0.4867E-04  # Theta=21.01
 -15   1   1      212.81      183.24       45.10 o incl   0.3488E-03  # Theta=19.67
 -14   1   1      283.89      264.25       47.71 o incl   0.2580E-03  # Theta=18.35
 -13   1   1     1147.13     1108.63       50.45 o incl   0.3241E-04  # Theta=17.04
 -12   1   1     2035.21     1999.31       67.72 o incl   0.1030E-04  # Theta=15.74
 -11   1   1     2295.27     2452.03       71.13 o incl   0.7267E-05  # Theta=14.44
 -10   1   1       38.75        1.91       33.79 o incl   0.8728E-03  # Theta=13.16
  -9   1   1     4680.59     5038.72      210.24 o incl   0.1694E-05  # Theta=11.88
  -8   1   1     3473.23     3053.75       93.27 o incl   0.4261E-05  # Theta=10.61
  -7   1   1      156.72        3.74       36.81 o incl   0.7038E-03  # Theta= 9.35
  -6   1   1     3833.91     3946.67       98.74 o incl   0.2854E-05  # Theta= 8.09
  -5   1   1      901.64      972.03       33.42 o incl   0.4524E-04  # Theta= 6.84
  -4   1   1     2005.13     1430.33       45.98 o incl   0.1736E-04  # Theta= 5.61
  -3   1   1    11660.05    11444.05      179.54 o incl   0.3326E-06  # Theta= 4.39
  -2   1   1    19431.95    14479.84      277.72 o incl   0.1684E-06  # Theta= 3.20
  -1   1   1    91439.28    89633.48     1390.56 o incl   0.5400E-08  # Theta= 2.10
   0   1   1      233.15     2448.51        9.88 x excl   0.0000E+00  # Theta= 1.31
   1   1   1       43.40     1416.75        3.58 x excl   0.0000E+00  # Theta= 1.47
   2   1   1    16560.43    12152.92      299.29 o incl   0.2357E-06  # Theta= 2.40
   3   1   1    22149.79    17010.36      365.43 o incl   0.1244E-06  # Theta= 3.54
   4   1   1    22492.81    17842.46      371.44 o incl   0.1167E-06  # Theta= 4.73
   5   1   1     4411.73     3829.98       75.86 o incl   0.2719E-05  # Theta= 5.96
   6   1   1     9821.92     9070.50      202.14 o incl   0.5191E-06  # Theta= 7.20
   7   1   1    13246.20    10170.62      311.12 o incl   0.3398E-06  # Theta= 8.45
   8   1   1     2771.96     2596.59       56.51 o incl   0.6596E-05  # Theta= 9.70
   9   1   1    12859.82     8283.62      315.35 o incl   0.4404E-06  # Theta=10.97
  10   1   1       66.51      124.86       24.00 o incl   0.1263E-02  # Theta=12.24
  11   1   1      543.81      370.55       60.38 o incl   0.1225E-03  # Theta=13.52
  12   1   1      469.52      366.92       39.67 o incl   0.1960E-03  # Theta=14.81
  13   1   1      353.69      274.84       61.23 o incl   0.1703E-03  # Theta=16.10
  14   1   1      270.62      353.51       61.66 o incl   0.1662E-03  # Theta=17.41
  15   1   1     1092.75     1233.43       89.92 o incl   0.2549E-04  # Theta=18.73
  16   1   1       60.80       27.21       64.23 o incl   0.2406E-03  # Theta=20.05
  17   1   1      533.96      415.95       79.22 o incl   0.9158E-04  # Theta=21.39
  18   1   1     3185.34     3145.37      174.70 o incl   0.3942E-05  # Theta=22.74
  19   1   1       -6.42       14.35       34.62 o incl   0.8320E-03  # Theta=24.10
  20   1   1     1248.04     1076.04       57.38 o incl   0.3133E-04  # Theta=25.48
  21   1   1       -0.71        8.01       34.87 o incl   0.8220E-03  # Theta=26.88
  22   1   1      -11.78        2.93       39.89 o incl   0.6281E-03  # Theta=28.29
  23   1   1        7.28        8.89       52.24 h excl   0.0000E+00  # Theta=29.72
  24   1   1       -3.85        6.31       50.96 h excl   0.0000E+00  # Theta=31.17
  25   1   1       89.92      116.40       53.95 h excl   0.0000E+00  # Theta=32.65
  26   1   1       50.10      122.27       51.38 h excl   0.0000E+00  # Theta=34.15
 -24   2   1       79.22       14.17       50.53 h excl   0.0000E+00  # Theta=32.86
 -23   2   1       48.81       10.83      187.25 h excl   0.0000E+00  # Theta=31.38
 -22   2   1      136.02       24.93       88.10 h excl   0.0000E+00  # Theta=29.93
 -21   2   1       16.27        0.10       35.75 o incl   0.7821E-03  # Theta=28.50
 -20   2   1       29.55      256.14      115.61 o incl   0.7089E-04  # Theta=27.09
 -15   2   1       95.49       66.81       34.52 o incl   0.7597E-03  # Theta=20.27
 -14   2   1     1749.03     1555.13       63.96 o incl   0.1577E-04  # Theta=18.95
 -13   2   1     3437.26     2974.73      100.41 o incl   0.4317E-05  # Theta=17.64
 -12   2   1     2561.17     2542.54       80.11 o incl   0.6652E-05  # Theta=16.35
 -11   2   1     3394.58     3525.14       96.52 o incl   0.3524E-05  # Theta=15.06
 -10   2   1     8258.37     7929.42      250.33 o incl   0.6496E-06  # Theta=13.78
  -9   2   1      349.98      205.41       31.16 o incl   0.4083E-03  # Theta=12.51
  -8   2   1     4095.68     4170.24      190.97 o incl   0.2263E-05  # Theta=11.26
  -7   2   1     5589.65     5916.65      140.99 o incl   0.1309E-05  # Theta=10.01
  -6   2   1     5312.18     4490.48      133.48 o incl   0.1899E-05  # Theta= 8.78
  -5   2   1    21679.77    20414.54      510.24 o incl   0.9849E-07  # Theta= 7.57
  -4   2   1     3254.94     3532.98       62.61 o incl   0.3666E-05  # Theta= 6.38
  -3   2   1    11301.49    10404.62      188.21 o incl   0.3743E-06  # Theta= 5.22
  -2   2   1    11148.55    11294.71      204.61 o incl   0.3420E-06  # Theta= 4.13
  -1   2   1     5897.68     5042.69       92.68 o incl   0.1526E-05  # Theta= 3.17
   0   2   1    31289.55    29421.70      477.49 o incl   0.4855E-07  # Theta= 2.48
   1   2   1      316.82      146.40        8.78 o incl   0.7525E-03  # Theta= 2.33
   2   2   1     2647.60     1147.08       49.44 o incl   0.1579E-04  # Theta= 2.80
   3   2   1     5065.09     2909.74       93.73 o incl   0.3230E-05  # Theta= 3.66
   4   2   1    73210.34    56696.67     1474.96 o incl   0.1118E-07  # Theta= 4.70
   5   2   1    61079.55    52025.70     1101.35 o incl   0.1443E-07  # Theta= 5.83
   6   2   1      261.70      196.35       14.97 o incl   0.8175E-03  # Theta= 7.01
   7   2   1     3841.12     2676.71       83.02 o incl   0.4381E-05  # Theta= 8.21
   8   2   1      223.62      185.12       19.32 o incl   0.9012E-03  # Theta= 9.44
   9   2   1     1293.36     1084.78       34.84 o incl   0.3294E-04  # Theta=10.68
  10   2   1     1481.34      617.19       40.71 o incl   0.4485E-04  # Theta=11.93
  11   2   1      697.81      580.21       32.08 o incl   0.9481E-04  # Theta=13.19
  12   2   1    18281.87       41.85      644.32 x excl   0.0000E+00  # Theta=14.46
  13   2   1     1127.86      934.96       71.94 o incl   0.3606E-04  # Theta=15.74
  14   2   1       26.98      100.65       56.09 o incl   0.3067E-03  # Theta=17.04
  15   2   1      113.04      121.29       62.09 o incl   0.2398E-03  # Theta=18.34
  16   2   1      106.19      111.73       38.30 o incl   0.5754E-03  # Theta=19.66
  17   2   1      322.22      207.45       47.10 o incl   0.2796E-03  # Theta=20.98
  18   2   1      452.17      459.05       49.32 o incl   0.1424E-03  # Theta=22.33
  19   2   1      134.02      124.86       42.53 o incl   0.4585E-03  # Theta=23.68
  20   2   1     1476.13     1189.15       61.22 o incl   0.2451E-04  # Theta=25.05
  21   2   1        5.42       14.39       33.78 o incl   0.8739E-03  # Theta=26.43
  22   2   1       54.81       41.49       45.10 o incl   0.4802E-03  # Theta=27.84
  23   2   1      131.24      120.97       47.22 h excl   0.0000E+00  # Theta=29.26
  24   2   1      106.62       85.29       62.52 h excl   0.0000E+00  # Theta=30.70
  25   2   1        0.00       42.57       50.10 h excl   0.0000E+00  # Theta=32.17
  26   2   1       20.13       14.95       49.67 h excl   0.0000E+00  # Theta=33.66
  27   2   1      -26.12       11.54       49.67 h excl   0.0000E+00  # Theta=35.17
 -23   3   1       88.64       81.00       52.67 h excl   0.0000E+00  # Theta=32.06
 -22   3   1       50.53       15.30      130.54 h excl   0.0000E+00  # Theta=30.61
 -21   3   1       26.55       69.86      164.49 h excl   0.0000E+00  # Theta=29.17
 -20   3   1      293.74       58.64      243.64 o incl   0.1672E-04  # Theta=27.76
 -15   3   1     1094.89      950.20       93.77 o incl   0.3175E-04  # Theta=20.95
 -14   3   1      549.80      455.78       74.51 o incl   0.9139E-04  # Theta=19.63
 -13   3   1       20.13       27.99       39.01 o incl   0.6506E-03  # Theta=18.33
 -12   3   1      677.62      472.20       52.08 o incl   0.1104E-03  # Theta=17.04
 -11   3   1      627.73      590.90       48.65 o incl   0.9789E-04  # Theta=15.77
 -10   3   1      845.68      978.31       68.94 o incl   0.4185E-04  # Theta=14.50
  -9   3   1     3878.37     3546.46      129.37 o incl   0.3169E-05  # Theta=13.25
  -8   3   1     2855.20     2477.43      144.73 o incl   0.5933E-05  # Theta=12.02
  -7   3   1    28413.28    26574.13      820.71 o incl   0.5829E-07  # Theta=10.80
  -6   3   1     5545.69     4964.68      137.02 o incl   0.1595E-05  # Theta= 9.61
  -5   3   1    14536.24    12744.82      297.17 o incl   0.2427E-06  # Theta= 8.44
  -4   3   1     2385.15     1861.67       54.54 o incl   0.1048E-04  # Theta= 7.30
  -3   3   1    30318.88    29678.63      710.80 o incl   0.4838E-07  # Theta= 6.22
  -2   3   1     7407.17     5827.90      139.39 o incl   0.1050E-05  # Theta= 5.23
  -1   3   1     2319.34     2492.20       47.90 o incl   0.7071E-05  # Theta= 4.37
   0   3   1    35686.87    29806.15      510.25 o incl   0.4367E-07  # Theta= 3.75
   1   3   1    62960.35    55284.20      897.23 o incl   0.1306E-07  # Theta= 3.48
   2   3   1     2042.90     2291.32       35.01 o incl   0.9435E-05  # Theta= 3.65
   3   3   1    16841.73    13685.14      306.20 o incl   0.1940E-06  # Theta= 4.21
   4   3   1    49573.69    41975.73      894.43 o incl   0.2192E-07  # Theta= 5.03
   5   3   1     4241.27     3181.43       89.07 o incl   0.3391E-05  # Theta= 6.00
   6   3   1     6586.51     4288.72      122.74 o incl   0.1701E-05  # Theta= 7.07
   7   3   1     6662.44     4996.36      113.91 o incl   0.1409E-05  # Theta= 8.19
   8   3   1       18.94        2.35       15.00 o incl   0.4415E-02  # Theta= 9.35
   9   3   1     2463.50     1500.53       51.62 o incl   0.1260E-04  # Theta=10.54
  10   3   1      655.00      414.40       22.43 o incl   0.1534E-03  # Theta=11.76
  11   3   1     3274.30     2748.34       73.71 o incl   0.5120E-05  # Theta=12.99
  12   3   1       15.52       27.49       19.75 o incl   0.2506E-02  # Theta=14.23
  13   3   1     1299.68      969.11       40.29 o incl   0.3539E-04  # Theta=15.49
  14   3   1     1071.49     1059.26       35.86 o incl   0.3721E-04  # Theta=16.77
  15   3   1       38.54        8.82       49.67 o incl   0.4041E-03  # Theta=18.05
  16   3   1      272.12      300.28       44.75 o incl   0.2538E-03  # Theta=19.35
  17   3   1      111.97      136.04       41.59 o incl   0.4768E-03  # Theta=20.67
  18   3   1       35.97       18.26       42.03 o incl   0.5620E-03  # Theta=21.99
  19   3   1      465.02      440.18       37.72 o incl   0.1678E-03  # Theta=23.33
  20   3   1      144.09      152.24       45.92 o incl   0.3826E-03  # Theta=24.69
  21   3   1      532.25      352.46       53.52 o incl   0.1492E-03  # Theta=26.06
  22   3   1      -24.41        7.13       51.81 o incl   0.3720E-03  # Theta=27.45
  23   3   1       16.70        0.32       44.20 o incl   0.5116E-03  # Theta=28.86
  24   3   1       26.55       35.44       45.32 h excl   0.0000E+00  # Theta=30.29
  25   3   1       77.93       43.96       42.91 h excl   0.0000E+00  # Theta=31.75
  26   3   1      -23.98       10.80       51.81 h excl   0.0000E+00  # Theta=33.22
  27   3   1      -22.69        5.49       50.53 h excl   0.0000E+00  # Theta=34.73
 -23   4   1       -1.93        7.74       32.25 h excl   0.0000E+00  # Theta=32.80
 -22   4   1       -2.78        7.19       30.40 h excl   0.0000E+00  # Theta=31.34
 -21   4   1        8.78       14.06      202.05 h excl   0.0000E+00  # Theta=29.90
 -20   4   1      149.87      142.20      178.54 o incl   0.3091E-04  # Theta=28.49
 -19   4   1       57.38       65.54       48.39 o incl   0.4114E-03  # Theta=27.09
 -18   4   1     -102.34       14.96      261.63 o incl   0.1460E-04  # Theta=25.72
 -17   4   1      -58.23       48.89      105.96 o incl   0.8860E-04  # Theta=24.36
 -16   4   1      223.09      156.53       71.51 o incl   0.1719E-03  # Theta=23.02
 -15   4   1       59.95       41.79       60.38 o incl   0.2706E-03  # Theta=21.70
 -14   4   1     2344.79     2066.93      134.02 o incl   0.8172E-05  # Theta=20.39
 -13   4   1       41.11        0.55       61.66 o incl   0.2627E-03  # Theta=19.10
 -12   4   1      312.15      296.10       41.53 o incl   0.2649E-03  # Theta=17.82
 -11   4   1      766.90      704.77       71.51 o incl   0.5812E-04  # Theta=16.56
 -10   4   1     1500.82     1381.02       68.94 o incl   0.2053E-04  # Theta=15.31
  -9   4   1     6249.29     6138.54      196.66 o incl   0.1136E-05  # Theta=14.09
  -8   4   1     1493.97     1316.41       39.72 o incl   0.2224E-04  # Theta=12.88
  -7   4   1      237.86      196.60       30.22 o incl   0.5546E-03  # Theta=11.70
  -6   4   1      413.30      547.66       21.32 o incl   0.1521E-03  # Theta=10.54
  -5   4   1      202.60      161.77       28.39 o incl   0.6840E-03  # Theta= 9.42
  -4   4   1    18397.72    15623.62      338.65 o incl   0.1603E-06  # Theta= 8.34
  -3   4   1     7251.33     7246.00      180.43 o incl   0.8195E-06  # Theta= 7.33
  -2   4   1     1113.95      971.17       37.04 o incl   0.4042E-04  # Theta= 6.41
  -1   4   1    11322.36     9696.87      192.25 o incl   0.4124E-06  # Theta= 5.63
   0   4   1      296.55      799.88       19.75 o incl   0.1163E-03  # Theta= 5.04
   1   4   1     9355.24     7199.31      157.42 o incl   0.7142E-06  # Theta= 4.72
   2   4   1      114.50      124.57       14.79 o incl   0.1951E-02  # Theta= 4.73
   3   4   1    61483.15    52590.35     1013.63 o incl   0.1417E-07  # Theta= 5.05
   4   4   1     2086.65     2481.48       44.43 o incl   0.7906E-05  # Theta= 5.65
   5   4   1     2195.36     1572.34       44.51 o incl   0.1337E-04  # Theta= 6.44
   6   4   1      861.10      548.06       29.94 o incl   0.9431E-04  # Theta= 7.36
   7   4   1    19882.57    17717.03      407.96 o incl   0.1262E-06  # Theta= 8.38
   8   4   1     2350.50     2306.30       45.19 o incl   0.8190E-05  # Theta= 9.45
   9   4   1     5967.18     4427.50      103.72 o incl   0.1796E-05  # Theta=10.58
  10   4   1      400.49      229.98       19.97 o incl   0.4559E-03  # Theta=11.74
  11   4   1     8152.18     6746.66      172.09 o incl   0.8397E-06  # Theta=12.92
  12   4   1      880.80      692.24       34.48 o incl   0.6913E-04  # Theta=14.13
  13   4   1      222.55       94.40       22.16 o incl   0.1042E-02  # Theta=15.36
  14   4   1      152.84      131.59       18.72 o incl   0.1256E-02  # Theta=16.60
  15   4   1      170.56      110.42       28.33 o incl   0.8437E-03  # Theta=17.86
  16   4   1     4249.19     3771.78       94.99 o incl   0.2782E-05  # Theta=19.14
  17   4   1     5243.67     5623.27      173.17 o incl   0.1399E-05  # Theta=20.43
  18   4   1       27.62       57.47       40.30 o incl   0.5978E-03  # Theta=21.74
  19   4   1     1911.89     1235.23       68.55 o incl   0.1877E-04  # Theta=23.07
  20   4   1      233.37      185.83       72.79 o incl   0.1612E-03  # Theta=24.41
  21   4   1      182.84      165.97       45.74 o incl   0.3655E-03  # Theta=25.76
  22   4   1       22.27        3.71       43.55 o incl   0.5267E-03  # Theta=27.14
  23   4   1       10.49        5.69       41.84 o incl   0.5709E-03  # Theta=28.54
  24   4   1      105.34       56.23       46.50 h excl   0.0000E+00  # Theta=29.95
  25   4   1      127.60       60.40       79.64 h excl   0.0000E+00  # Theta=31.39
  26   4   1      -19.05        0.10       43.21 h excl   0.0000E+00  # Theta=32.85
  27   4   1      -11.13        2.92       52.24 h excl   0.0000E+00  # Theta=34.34
  28   4   1       -1.28        0.28       52.67 h excl   0.0000E+00  # Theta=35.86
 -23   5   1       23.98       10.72       44.96 h excl   0.0000E+00  # Theta=33.60
 -22   5   1       38.11       42.00       48.81 h excl   0.0000E+00  # Theta=32.14
 -21   5   1      159.29      107.37       59.95 h excl   0.0000E+00  # Theta=30.70
 -20   5   1       -5.57        0.12       58.66 h excl   0.0000E+00  # Theta=29.28
 -19   5   1      183.70      127.30       64.23 o incl   0.2173E-03  # Theta=27.89
 -18   5   1      109.19       32.94      115.54 o incl   0.7448E-04  # Theta=26.51
 -17   5   1      165.28      140.62      149.18 o incl   0.4394E-04  # Theta=25.16
 -16   5   1       18.84       24.51       66.37 o incl   0.2264E-03  # Theta=23.82
 -15   5   1       68.51        0.27      239.36 o incl   0.1745E-04  # Theta=22.51
 -14   5   1     1054.43      980.71      131.13 o incl   0.2505E-04  # Theta=21.21
 -13   5   1      323.50      251.40      102.37 o incl   0.8155E-04  # Theta=19.93
 -12   5   1      252.63      397.48       92.49 o incl   0.8764E-04  # Theta=18.67
 -11   5   1       92.06       69.62       85.58 o incl   0.1340E-03  # Theta=17.42
 -10   5   1      407.50      293.78       59.16 o incl   0.1660E-03  # Theta=16.20
  -9   5   1      234.79      188.53       28.02 o incl   0.5669E-03  # Theta=15.00
  -8   5   1    16484.81    15632.22      307.99 o incl   0.1707E-06  # Theta=13.82
  -7   5   1       22.80       37.57       35.39 o incl   0.7821E-03  # Theta=12.67
  -6   5   1     2222.32     1790.74       57.23 o incl   0.1121E-04  # Theta=11.55
  -5   5   1     1828.18     1589.50       50.24 o incl   0.1657E-04  # Theta=10.48
  -4   5   1     6028.69     5282.62      158.01 o incl   0.1359E-05  # Theta= 9.45
  -3   5   1      473.52      402.30       29.16 o incl   0.2174E-03  # Theta= 8.50
  -2   5   1       69.58       15.23       35.42 o incl   0.7780E-03  # Theta= 7.64
  -1   5   1      345.71      317.07       22.07 o incl   0.3657E-03  # Theta= 6.91
   0   5   1     3672.25     3298.67       73.54 o incl   0.3634E-05  # Theta= 6.34
   1   5   1     4078.89     4482.78       79.51 o incl   0.2341E-05  # Theta= 5.99
   2   5   1      101.85       91.64       15.74 o incl   0.2267E-02  # Theta= 5.90
   3   5   1    30733.88    26344.43      622.89 o incl   0.5610E-07  # Theta= 6.07
   4   5   1      124.27      130.24       15.48 o incl   0.1620E-02  # Theta= 6.48
   5   5   1       50.36       10.51       13.67 o incl   0.5109E-02  # Theta= 7.10
   6   5   1    22827.52    17927.41      415.46 o incl   0.1148E-06  # Theta= 7.87
   7   5   1    20057.13    17260.57      366.09 o incl   0.1314E-06  # Theta= 8.76
   8   5   1     2169.55     1706.89       54.22 o incl   0.1193E-04  # Theta= 9.74
   9   5   1      211.96      196.17       17.25 o incl   0.9236E-03  # Theta=10.78
  10   5   1      750.65      553.61       23.01 o incl   0.1067E-03  # Theta=11.87
  11   5   1      129.31       67.02       20.06 o incl   0.1729E-02  # Theta=12.99
  12   5   1     8068.15     6504.70      170.71 o incl   0.8545E-06  # Theta=14.15
  13   5   1       91.06       37.14       18.49 o incl   0.2455E-02  # Theta=15.34
  14   5   1     1032.98      905.80       30.62 o incl   0.4702E-04  # Theta=16.55
  15   5   1        8.14       16.46       27.77 o incl   0.1291E-02  # Theta=17.78
  16   5   1     4895.65     4051.61      109.03 o incl   0.2315E-05  # Theta=19.03
  17   5   1       48.53        8.53       29.16 o incl   0.1162E-02  # Theta=20.29
  18   5   1     4261.39     3819.08      202.11 o incl   0.2548E-05  # Theta=21.58
  19   5   1      151.15      128.24       32.26 o incl   0.6838E-03  # Theta=22.88
  20   5   1      185.41       63.97       69.80 o incl   0.1953E-03  # Theta=24.20
  21   5   1        3.43       11.92       43.23 o incl   0.5345E-03  # Theta=25.54
  22   5   1      974.14      802.78       64.23 o incl   0.4807E-04  # Theta=26.90
  23   5   1       64.23       63.73       43.87 o incl   0.4962E-03  # Theta=28.28
  24   5   1       19.70        2.98       43.55 h excl   0.0000E+00  # Theta=29.68
  25   5   1       44.75       63.97       46.46 h excl   0.0000E+00  # Theta=31.10
  26   5   1       56.74       64.33       46.80 h excl   0.0000E+00  # Theta=32.55
  27   5   1       24.41        9.18       44.00 h excl   0.0000E+00  # Theta=34.02
  28   5   1       27.40        4.64       56.52 h excl   0.0000E+00  # Theta=35.52
 -23   6   1        6.42        0.14       43.25 h excl   0.0000E+00  # Theta=34.45
 -22   6   1       86.92       80.10       50.10 h excl   0.0000E+00  # Theta=32.98
 -20   6   1       61.66       18.79       58.66 h excl   0.0000E+00  # Theta=30.13
 -19   6   1       53.74       22.03       42.09 o incl   0.5571E-03  # Theta=28.73
 -18   6   1      468.44      251.91      127.95 o incl   0.5338E-04  # Theta=27.36
 -17   6   1      -23.98        0.13      162.20 o incl   0.3801E-04  # Theta=26.02
 -16   6   1      129.53      191.57      152.27 o incl   0.4194E-04  # Theta=24.69
 -15   6   1       40.46       35.74      138.64 o incl   0.5194E-04  # Theta=23.38
 -13   6   1      163.36      233.56      120.61 o incl   0.6435E-04  # Theta=20.83
 -12   6   1      532.67      570.69      116.39 o incl   0.4902E-04  # Theta=19.58
 -11   6   1      603.75      511.33      109.96 o incl   0.5409E-04  # Theta=18.35
 -10   6   1       25.41       69.02       62.31 o incl   0.2535E-03  # Theta=17.15
  -9   6   1      911.30      859.37       52.65 o incl   0.5130E-04  # Theta=15.98
  -8   6   1      678.16      669.19       41.13 o incl   0.8840E-04  # Theta=14.83
  -7   6   1     6354.09     5775.60      136.92 o incl   0.1223E-05  # Theta=13.71
  -6   6   1      330.99      271.85       37.11 o incl   0.3141E-03  # Theta=12.63
  -5   6   1       93.15       46.86       34.23 o incl   0.7743E-03  # Theta=11.60
  -4   6   1      652.85      653.64       32.60 o incl   0.9642E-04  # Theta=10.62
  -3   6   1    15074.16    14561.54      314.46 o incl   0.1968E-06  # Theta= 9.71
  -2   6   1      238.99       86.60       27.10 o incl   0.8052E-03  # Theta= 8.90
  -1   6   1     7201.66     6808.77      177.19 o incl   0.9182E-06  # Theta= 8.20
   0   6   1        7.71        0.21       19.59 o incl   0.2602E-02  # Theta= 7.66
   1   6   1     4864.72     4422.19      105.12 o incl   0.2061E-05  # Theta= 7.29
   2   6   1     3295.60     2827.63       66.47 o incl   0.4654E-05  # Theta= 7.13
   3   6   1    16381.55    15745.16      335.80 o incl   0.1700E-06  # Theta= 7.19
   4   6   1     1640.95     1523.85       42.92 o incl   0.1712E-04  # Theta= 7.46
   5   6   1     8947.34     7474.24      186.55 o incl   0.6890E-06  # Theta= 7.93
   6   6   1     4204.71     3376.54       75.84 o incl   0.3365E-05  # Theta= 8.56
   7   6   1     7923.83     7028.15      149.92 o incl   0.7888E-06  # Theta= 9.32
   8   6   1     2085.20     1841.47       54.03 o incl   0.1162E-04  # Theta=10.19
   9   6   1    22822.55    19172.46      467.25 o incl   0.1046E-06  # Theta=11.13
  10   6   1     4890.25     3572.55       95.29 o incl   0.2727E-05  # Theta=12.14
  11   6   1      918.33      485.67       26.72 o incl   0.9471E-04  # Theta=13.20
  12   6   1     1343.62     1202.84       36.51 o incl   0.2617E-04  # Theta=14.30
  13   6   1     5974.81     5082.69      130.30 o incl   0.1500E-05  # Theta=15.44
  14   6   1      864.57      657.34       29.90 o incl   0.7950E-04  # Theta=16.60
  15   6   1     1014.61      744.85       36.24 o incl   0.5663E-04  # Theta=17.79
  16   6   1     2699.77     2074.81       79.05 o incl   0.7950E-05  # Theta=19.01
  17   6   1      850.82      657.68       42.45 o incl   0.7315E-04  # Theta=20.24
  18   6   1       22.55       13.52       29.15 o incl   0.1169E-02  # Theta=21.50
  19   6   1     2718.75     1777.43       81.80 o incl   0.9521E-05  # Theta=22.78
  21   6   1      187.55      126.37       72.79 o incl   0.1733E-03  # Theta=25.39
  22   6   1       29.97        0.90       43.81 o incl   0.5204E-03  # Theta=26.73
  23   6   1      879.73      763.75       62.19 o incl   0.5452E-04  # Theta=28.09
  24   6   1       58.66       45.11       45.37 h excl   0.0000E+00  # Theta=29.47
  25   6   1       54.81       84.91       46.88 h excl   0.0000E+00  # Theta=30.88
  27   6   1        3.00       56.19       46.28 h excl   0.0000E+00  # Theta=33.77
  28   6   1       64.23        8.89       59.52 h excl   0.0000E+00  # Theta=35.25
 -23   7   1       -1.71        0.72       40.68 h excl   0.0000E+00  # Theta=35.36
 -22   7   1       48.81       41.36       46.67 h excl   0.0000E+00  # Theta=33.89
 -20   7   1      128.03       43.36       57.81 h excl   0.0000E+00  # Theta=31.03
 -19   7   1      106.19       35.92       61.66 h excl   0.0000E+00  # Theta=29.64
 -18   7   1       16.27       15.25       47.87 o incl   0.4352E-03  # Theta=28.27
 -17   7   1       38.75        8.99      160.51 o incl   0.3880E-04  # Theta=26.93
 -16   7   1      396.08      386.35      316.44 o incl   0.9657E-05  # Theta=25.61
 -15   7   1      -74.29        2.79      150.62 o incl   0.4405E-04  # Theta=24.31
 -14   7   1      151.15      173.14      137.61 o incl   0.5118E-04  # Theta=23.03
 -13   7   1      502.49      430.72      136.53 o incl   0.4294E-04  # Theta=21.78
 -12   7   1      -21.20        9.98      117.61 o incl   0.7227E-04  # Theta=20.55
 -11   7   1     1404.91     1555.89       95.47 o incl   0.1641E-04  # Theta=19.34
 -10   7   1     2209.80     2025.01       81.07 o incl   0.9621E-05  # Theta=18.16
  -9   7   1     3496.10     2867.78       99.83 o incl   0.4560E-05  # Theta=17.01
  -8   7   1     1685.05     1543.07       66.23 o incl   0.1533E-04  # Theta=15.89
  -7   7   1      405.64      425.37       56.72 o incl   0.1379E-03  # Theta=14.80
  -6   7   1     4737.26     4711.29      119.91 o incl   0.2018E-05  # Theta=13.76
  -5   7   1     3700.03     4018.30      118.78 o incl   0.2871E-05  # Theta=12.76
  -4   7   1      894.61      550.94       43.93 o incl   0.7733E-04  # Theta=11.82
  -3   7   1     2892.56     2682.45       73.54 o incl   0.5610E-05  # Theta=10.96
  -2   7   1    18005.37    17942.96      371.22 o incl   0.1376E-06  # Theta=10.18
  -1   7   1     1941.97     1660.71       52.25 o incl   0.1254E-04  # Theta= 9.51
   0   7   1     5354.46     4948.99      116.52 o incl   0.1790E-05  # Theta= 8.98
   1   7   1       35.97       47.87       21.75 o incl   0.1968E-02  # Theta= 8.59
   2   7   1       18.95        3.01       22.15 o incl   0.2031E-02  # Theta= 8.39
   3   7   1     1470.42     1303.39       43.17 o incl   0.2251E-04  # Theta= 8.37
   4   7   1    17657.67    16479.39      362.56 o incl   0.1548E-06  # Theta= 8.53
   5   7   1    24587.13    22077.21      409.97 o incl   0.8413E-07  # Theta= 8.88
   6   7   1     4153.32     3553.54       83.06 o incl   0.3165E-05  # Theta= 9.39
   7   7   1      192.69      178.42       20.29 o incl   0.8810E-03  # Theta=10.03
   8   7   1       33.76       89.70       16.05 o incl   0.2827E-02  # Theta=10.78
   9   7   1     2955.29     2862.58       70.48 o incl   0.5119E-05  # Theta=11.63
  10   7   1      292.89      297.66       19.30 o incl   0.4345E-03  # Theta=12.55
  11   7   1      140.91      117.52       16.70 o incl   0.1658E-02  # Theta=13.54
  12   7   1     1595.24     1191.91       41.82 o incl   0.2459E-04  # Theta=14.57
  13   7   1       13.93       18.47       16.31 o incl   0.3643E-02  # Theta=15.65
  14   7   1      119.47      204.12       21.93 o incl   0.8835E-03  # Theta=16.76
  15   7   1     1131.58      845.42       46.20 o incl   0.4414E-04  # Theta=17.91
  16   7   1      778.56      641.72       33.65 o incl   0.8407E-04  # Theta=19.09
  17   7   1       39.96       11.57       33.38 o incl   0.8888E-03  # Theta=20.29
  18   7   1      703.24      607.89       41.19 o incl   0.9224E-04  # Theta=21.51
  19   7   1      262.48      192.56       34.59 o incl   0.4418E-03  # Theta=22.76
  20   7   1      107.05       61.87       35.34 o incl   0.7222E-03  # Theta=24.03
  21   7   1      207.67      151.19       59.09 o incl   0.2418E-03  # Theta=25.32
  22   7   1      110.90       61.52       45.02 o incl   0.4622E-03  # Theta=26.64
  23   7   1      107.48       53.66       45.12 o incl   0.4645E-03  # Theta=27.98
  24   7   1      282.18      271.18       50.77 h excl   0.0000E+00  # Theta=29.34
  25   7   1       15.84        2.22       45.81 h excl   0.0000E+00  # Theta=30.72
  26   7   1       30.40       55.43       46.12 h excl   0.0000E+00  # Theta=32.14
  27   7   1      -16.27       14.92       61.23 h excl   0.0000E+00  # Theta=33.57
  28   7   1       33.83       10.20       61.66 h excl   0.0000E+00  # Theta=35.04
 -22   8   1       -0.43        0.27       46.25 h excl   0.0000E+00  # Theta=34.84
 -21   8   1      163.57      140.01       53.95 h excl   0.0000E+00  # Theta=33.40
 -20   8   1      107.26       78.58       42.80 h excl   0.0000E+00  # Theta=31.98
 -19   8   1        7.49        5.45       48.26 h excl   0.0000E+00  # Theta=30.59
 -18   8   1      178.13       89.29       67.65 h excl   0.0000E+00  # Theta=29.23
 -17   8   1       23.98       50.95       46.19 o incl   0.4602E-03  # Theta=27.89
 -16   8   1      110.26      124.37       45.87 o incl   0.4125E-03  # Theta=26.58
 -15   8   1      532.96      399.37      104.64 o incl   0.6466E-04  # Theta=25.29
 -14   8   1      -35.54        3.09      135.44 o incl   0.5450E-04  # Theta=24.02
 -13   8   1      877.37      600.31      275.33 o incl   0.1153E-04  # Theta=22.78
 -12   8   1      264.62      402.01      120.85 o incl   0.5760E-04  # Theta=21.57
 -11   8   1       38.11       34.00       58.66 o incl   0.2885E-03  # Theta=20.38
 -10   8   1     2278.42     1948.45       82.71 o incl   0.9662E-05  # Theta=19.22
  -9   8   1      417.92      403.71       52.30 o incl   0.1546E-03  # Theta=18.09
  -8   8   1     3643.19     3496.79      100.43 o incl   0.3337E-05  # Theta=17.00
  -7   8   1       52.03       33.40       43.74 o incl   0.5147E-03  # Theta=15.94
  -6   8   1      556.33      551.83       44.75 o incl   0.1136E-03  # Theta=14.93
  -5   8   1     3866.88     3550.48      113.47 o incl   0.3142E-05  # Theta=13.96
  -4   8   1     1733.33     1488.86       65.72 o incl   0.1541E-04  # Theta=13.06
  -3   8   1     2198.78     2039.72       64.25 o incl   0.9376E-05  # Theta=12.23
  -2   8   1    23100.56    22735.87      473.51 o incl   0.8273E-07  # Theta=11.48
  -1   8   1      825.24      755.66       32.87 o incl   0.6536E-04  # Theta=10.83
   0   8   1       84.46        0.42       23.30 o incl   0.1783E-02  # Theta=10.30
   1   8   1     4727.98     3589.61      121.05 o incl   0.2612E-05  # Theta= 9.91
   2   8   1     1672.81     1614.90       54.53 o incl   0.1553E-04  # Theta= 9.67
   3   8   1      928.04      761.75       39.92 o incl   0.5695E-04  # Theta= 9.59
   4   8   1       59.63       84.08       21.62 o incl   0.1702E-02  # Theta= 9.67
   5   8   1    12194.55    10325.32      293.37 o incl   0.3534E-06  # Theta= 9.92
   6   8   1    17978.39    17201.68      330.80 o incl   0.1418E-06  # Theta=10.32
   7   8   1     4120.67     3477.58       83.53 o incl   0.3166E-05  # Theta=10.85
   8   8   1     9652.58     8336.87      203.09 o incl   0.5731E-06  # Theta=11.50
   9   8   1       31.61       22.23       18.46 o incl   0.2818E-02  # Theta=12.26
  10   8   1        1.09        9.61       17.92 o incl   0.3109E-02  # Theta=13.09
  11   8   1     4388.89     3495.50      101.30 o incl   0.2993E-05  # Theta=14.00
  12   8   1       11.34        8.42       18.96 o incl   0.2769E-02  # Theta=14.96
  13   8   1      209.65      217.27       22.64 o incl   0.6498E-03  # Theta=15.98
  14   8   1      842.69      820.34       39.39 o incl   0.5886E-04  # Theta=17.03
  15   8   1      645.93      589.38       32.53 o incl   0.1050E-03  # Theta=18.13
  16   8   1     7346.53     5935.58      187.29 o incl   0.1035E-05  # Theta=19.26
  17   8   1      272.62      309.23       34.73 o incl   0.3177E-03  # Theta=20.42
  18   8   1      174.13      101.09       33.12 o incl   0.6952E-03  # Theta=21.61
  19   8   1      -10.42        4.33       29.64 o incl   0.1137E-02  # Theta=22.83
  20   8   1      143.23      206.92       44.31 o incl   0.3653E-03  # Theta=24.07
  21   8   1       17.13        9.16       43.45 o incl   0.5289E-03  # Theta=25.33
  22   8   1       11.56        4.98       63.80 o incl   0.2456E-03  # Theta=26.62
  23   8   1      542.95      252.51       72.79 o incl   0.1242E-03  # Theta=27.94
  24   8   1       -9.21        8.41       44.56 h excl   0.0000E+00  # Theta=29.27
  25   8   1      152.22      146.12       49.29 h excl   0.0000E+00  # Theta=30.64
  26   8   1       -4.07        0.08       45.94 h excl   0.0000E+00  # Theta=32.03
  27   8   1        4.71        9.41       68.94 h excl   0.0000E+00  # Theta=33.45
  28   8   1        5.14        5.36       63.80 h excl   0.0000E+00  # Theta=34.89
 -21   9   1       40.25       16.49       48.39 h excl   0.0000E+00  # Theta=34.40
 -20   9   1      106.41       54.73       46.38 h excl   0.0000E+00  # Theta=32.98
 -19   9   1      258.84      223.44       51.30 h excl   0.0000E+00  # Theta=31.60
 -18   9   1       32.97       69.73       46.59 h excl   0.0000E+00  # Theta=30.24
 -17   9   1        6.64       14.89       45.05 o incl   0.4918E-03  # Theta=28.90
 -16   9   1      115.40       92.87       47.23 o incl   0.4074E-03  # Theta=27.60
 -15   9   1        6.21       11.53       46.22 o incl   0.4677E-03  # Theta=26.32
 -14   9   1      -21.20        0.53       40.06 o incl   0.6226E-03  # Theta=25.07
 -13   9   1       45.39       23.31      118.98 o incl   0.7054E-04  # Theta=23.84
 -12   9   1      500.13      382.76      223.09 o incl   0.1858E-04  # Theta=22.64
 -11   9   1      867.81      846.22       82.67 o incl   0.4301E-04  # Theta=21.47
 -10   9   1       88.92       97.00       66.68 o incl   0.2155E-03  # Theta=20.33
  -9   9   1     2822.80     2755.93       79.03 o incl   0.5556E-05  # Theta=19.22
  -8   9   1      202.96      253.38       46.64 o incl   0.2865E-03  # Theta=18.15
  -7   9   1      394.58      324.74       47.84 o incl   0.2091E-03  # Theta=17.12
  -6   9   1      839.97      808.63       62.50 o incl   0.5212E-04  # Theta=16.13
  -5   9   1     1250.22     1296.62       47.17 o incl   0.2658E-04  # Theta=15.20
  -4   9   1     7686.23     7101.56      194.25 o incl   0.8133E-06  # Theta=14.32
  -3   9   1     2693.88     2624.08       68.68 o incl   0.6199E-05  # Theta=13.52
  -2   9   1      141.16       54.58       27.37 o incl   0.1102E-02  # Theta=12.79
  -1   9   1     7542.00     7602.81      161.69 o incl   0.7678E-06  # Theta=12.16
   0   9   1     1817.69     1612.80       56.90 o incl   0.1497E-04  # Theta=11.64
   1   9   1     7583.54     7497.61      145.80 o incl   0.7848E-06  # Theta=11.23
   2   9   1      541.56      436.40       29.20 o incl   0.1648E-03  # Theta=10.96
   3   9   1     5580.12     5251.37      123.11 o incl   0.1497E-05  # Theta=10.84
   4   9   1       66.16        5.31       24.40 o incl   0.1639E-02  # Theta=10.86
   5   9   1      386.02      334.94       27.23 o incl   0.2826E-03  # Theta=11.03
   6   9   1      434.62      346.55       27.23 o incl   0.2557E-03  # Theta=11.33
   7   9   1    35815.60    33691.58      651.99 o incl   0.3711E-07  # Theta=11.77
   8   9   1      465.01      544.90       22.08 o incl   0.1371E-03  # Theta=12.33
   9   9   1      346.13      363.53       22.24 o incl   0.3019E-03  # Theta=12.99
  10   9   1     2447.67     1986.71       64.93 o incl   0.9166E-05  # Theta=13.74
  11   9   1      492.32      552.81       27.16 o incl   0.1361E-03  # Theta=14.56
  12   9   1     1519.02     1295.56       47.45 o incl   0.2214E-04  # Theta=15.46
  13   9   1     1330.72     1229.42       44.67 o incl   0.2548E-04  # Theta=16.41
  14   9   1      230.80      208.64       27.95 o incl   0.5432E-03  # Theta=17.41
  15   9   1       62.37       53.47       30.04 o incl   0.1017E-02  # Theta=18.45
  16   9   1       40.68       18.60       37.44 o incl   0.7057E-03  # Theta=19.53
  17   9   1     2103.01     1859.43       70.71 o incl   0.1122E-04  # Theta=20.65
  18   9   1       99.63       80.20       33.11 o incl   0.7911E-03  # Theta=21.80
  19   9   1      109.62       48.07       44.42 o incl   0.4809E-03  # Theta=22.98
  20   9   1      -14.13       14.14       41.85 o incl   0.5692E-03  # Theta=24.18
  21   9   1       -6.21       33.79       42.03 o incl   0.5619E-03  # Theta=25.42
  22   9   1      323.50      321.96       49.77 o incl   0.2057E-03  # Theta=26.68
  23   9   1       -2.78        1.01       46.48 o incl   0.4628E-03  # Theta=27.97
  24   9   1      262.06      104.41       69.80 h excl   0.0000E+00  # Theta=29.28
  25   9   1      148.37      108.78       49.05 h excl   0.0000E+00  # Theta=30.62
  26   9   1       94.20      108.70       48.94 h excl   0.0000E+00  # Theta=31.99
  27   9   1       -4.28        0.14       68.94 h excl   0.0000E+00  # Theta=33.38
  28   9   1       37.25       46.60       68.94 h excl   0.0000E+00  # Theta=34.81
 -20  10   1       43.46       11.24       46.96 h excl   0.0000E+00  # Theta=34.04
 -19  10   1       -1.28       19.46       45.01 h excl   0.0000E+00  # Theta=32.65
 -18  10   1      298.02      310.45       79.64 h excl   0.0000E+00  # Theta=31.29
 -17  10   1      -35.11        1.96       58.66 h excl   0.0000E+00  # Theta=29.96
 -16  10   1      452.39      373.02       53.30 o incl   0.1568E-03  # Theta=28.67
 -15  10   1      368.89      294.28       50.77 o incl   0.2055E-03  # Theta=27.39
 -14  10   1       58.45       34.85       45.47 o incl   0.4744E-03  # Theta=26.15
 -13  10   1       26.33       24.49       42.99 o incl   0.5367E-03  # Theta=24.94
 -12  10   1      134.02       91.94      101.76 o incl   0.9431E-04  # Theta=23.75
 -11  10   1       44.25       43.26       70.47 o incl   0.1997E-03  # Theta=22.60
 -10  10   1      189.69      221.43       70.13 o incl   0.1700E-03  # Theta=21.47
  -9  10   1        0.29        1.27       63.17 o incl   0.2506E-03  # Theta=20.39
  -8  10   1     5995.15     5440.58      221.53 o incl   0.1310E-05  # Theta=19.34
  -7  10   1      132.03      115.31       29.02 o incl   0.8454E-03  # Theta=18.33
  -6  10   1     1050.68     1065.69       51.90 o incl   0.3591E-04  # Theta=17.37
  -5  10   1      309.87      314.80       30.73 o incl   0.3088E-03  # Theta=16.46
  -4  10   1     6261.06     6234.78      160.99 o incl   0.1092E-05  # Theta=15.61
  -3  10   1     8979.56     8842.57      192.38 o incl   0.5517E-06  # Theta=14.82
  -2  10   1        5.14       10.57       25.06 o incl   0.1586E-02  # Theta=14.12
  -1  10   1     4746.00     4289.04      106.82 o incl   0.2167E-05  # Theta=13.50
   0  10   1     2612.95     2451.92       66.55 o incl   0.6970E-05  # Theta=12.98
   1  10   1     4147.06     4149.33       95.57 o incl   0.2490E-05  # Theta=12.57
   2  10   1     1242.73     1234.48       39.97 o incl   0.2888E-04  # Theta=12.27
   3  10   1     2822.74     2449.24       62.65 o incl   0.6415E-05  # Theta=12.11
   4  10   1     2683.17     2607.40       60.48 o incl   0.6409E-05  # Theta=12.08
   5  10   1    14149.17    14756.35      264.16 o incl   0.2065E-06  # Theta=12.18
   6  10   1     1068.02     1015.68       37.42 o incl   0.3936E-04  # Theta=12.41
   7  10   1     7855.28     7014.92      151.55 o incl   0.8197E-06  # Theta=12.77
   8  10   1     1928.59     2170.70       78.28 o incl   0.9831E-05  # Theta=13.24
   9  10   1       -6.51        1.54       20.81 o incl   0.2307E-02  # Theta=13.82
  10  10   1      537.12      484.16       25.39 o incl   0.1631E-03  # Theta=14.48
  11  10   1     1731.08     1572.38       54.03 o incl   0.1582E-04  # Theta=15.23
  12  10   1     1913.32     1434.06       51.04 o incl   0.1640E-04  # Theta=16.05
  13  10   1     3357.04     2900.34       84.07 o incl   0.4533E-05  # Theta=16.94
  14  10   1      450.67      395.73       33.00 o incl   0.1956E-03  # Theta=17.87
  15  10   1       77.22       90.80       33.13 o incl   0.7865E-03  # Theta=18.86
  16  10   1       11.42       18.94       34.27 o incl   0.8472E-03  # Theta=19.89
  17  10   1      495.64      402.63       49.66 o incl   0.1490E-03  # Theta=20.96
  18  10   1      715.51      608.79       77.08 o incl   0.6594E-04  # Theta=22.07
  19  10   1      -15.84        0.14       63.37 o incl   0.2490E-03  # Theta=23.21
  20  10   1       79.64       66.25       44.13 o incl   0.4844E-03  # Theta=24.38
  21  10   1      105.34      154.95       45.76 o incl   0.3967E-03  # Theta=25.58
  22  10   1       32.76        3.61       46.80 o incl   0.4557E-03  # Theta=26.81
  23  10   1      584.06      611.62       86.50 o incl   0.6409E-04  # Theta=28.07
  24  10   1        4.28        0.10       46.33 h excl   0.0000E+00  # Theta=29.36
  25  10   1        8.14        0.71       48.30 h excl   0.0000E+00  # Theta=30.67
  26  10   1        6.21        3.47       48.91 h excl   0.0000E+00  # Theta=32.01
  27  10   1        4.07       26.55       49.67 h excl   0.0000E+00  # Theta=33.39
  28  10   1       18.84       42.29       75.36 h excl   0.0000E+00  # Theta=34.79
 -19  11   1        7.49        0.10       43.89 h excl   0.0000E+00  # Theta=33.75
 -18  11   1       41.75       72.06       42.87 h excl   0.0000E+00  # Theta=32.40
 -17  11   1      145.37      188.63       45.91 h excl   0.0000E+00  # Theta=31.07
 -16  11   1       29.12        0.71       57.81 h excl   0.0000E+00  # Theta=29.78
 -15  11   1      285.82      181.60       48.15 o incl   0.2971E-03  # Theta=28.51
 -14  11   1      -17.77        2.42       43.00 o incl   0.5405E-03  # Theta=27.28
 -13  11   1       -1.71        1.02       61.23 o incl   0.2667E-03  # Theta=26.08
 -12  11   1       14.56       66.25       45.04 o incl   0.4805E-03  # Theta=24.90
 -11  11   1      181.13      147.27       38.12 o incl   0.4958E-03  # Theta=23.76
 -10  11   1       33.08        8.86       50.66 o incl   0.3886E-03  # Theta=22.66
  -9  11   1      419.10      300.58       61.51 o incl   0.1570E-03  # Theta=21.59
  -8  11   1     1382.93     1248.95       74.23 o incl   0.2289E-04  # Theta=20.56
  -7  11   1     1736.19     1722.26       76.82 o incl   0.1384E-04  # Theta=19.57
  -6  11   1      717.12      691.50       43.51 o incl   0.7679E-04  # Theta=18.63
  -5  11   1     2113.43     1970.96       68.59 o incl   0.1040E-04  # Theta=17.74
  -4  11   1      336.70      324.04       30.93 o incl   0.3032E-03  # Theta=16.91
  -3  11   1      233.37      286.53       28.91 o incl   0.4152E-03  # Theta=16.15
  -2  11   1     7327.70     7050.81      143.51 o incl   0.8563E-06  # Theta=15.45
  -1  11   1      296.63      274.10       28.75 o incl   0.3798E-03  # Theta=14.84
   0  11   1     1741.15     1604.13       51.96 o incl   0.1615E-04  # Theta=14.33
   1  11   1       49.07       56.66       22.12 o incl   0.1829E-02  # Theta=13.91
   2  11   1     1136.19     1264.05       35.23 o incl   0.2895E-04  # Theta=13.60
   3  11   1      637.45      620.35       28.58 o incl   0.1108E-03  # Theta=13.40
   4  11   1      228.95      171.35       23.82 o incl   0.7587E-03  # Theta=13.33
   5  11   1     2327.16     2052.44       55.40 o incl   0.8999E-05  # Theta=13.38
   6  11   1     2513.72     2409.57       88.76 o incl   0.6860E-05  # Theta=13.55
   7  11   1     1916.31     1629.66       64.71 o incl   0.1389E-04  # Theta=13.83
   8  11   1     5720.28     5241.17      115.33 o incl   0.1475E-05  # Theta=14.23
   9  11   1     2537.12     2278.79       59.71 o incl   0.7385E-05  # Theta=14.72
  10  11   1       -7.49        1.46       24.74 o incl   0.1633E-02  # Theta=15.31
  11  11   1      588.87     1024.38       31.59 o incl   0.5534E-04  # Theta=15.99
  12  11   1      928.33      888.99       47.89 o incl   0.4919E-04  # Theta=16.74
  13  11   1     1625.96     1326.79       53.00 o incl   0.2098E-04  # Theta=17.56
  14  11   1      148.16      140.61       29.95 o incl   0.7345E-03  # Theta=18.43
  15  11   1       11.56       49.22       29.80 o incl   0.1091E-02  # Theta=19.36
  16  11   1     1300.43     1302.20       71.44 o incl   0.2310E-04  # Theta=20.34
  17  11   1       60.38       25.81       45.28 o incl   0.4798E-03  # Theta=21.36
  18  11   1       86.71       69.50       45.12 o incl   0.4629E-03  # Theta=22.42
  19  11   1      340.84      300.52       68.51 o incl   0.1451E-03  # Theta=23.52
  20  11   1      101.27       83.16       46.33 o incl   0.4292E-03  # Theta=24.65
  21  11   1      362.04      298.88       51.78 o incl   0.2009E-03  # Theta=25.82
  22  11   1      874.16      524.66       64.37 o incl   0.7477E-04  # Theta=27.02
  23  11   1      -41.96        0.49       70.22 o incl   0.2026E-03  # Theta=28.24
  24  11   1      286.46      199.02       54.51 h excl   0.0000E+00  # Theta=29.50
  25  11   1       43.25       36.60       48.90 h excl   0.0000E+00  # Theta=30.79
  26  11   1       46.89       15.78       51.35 h excl   0.0000E+00  # Theta=32.11
  27  11   1       57.81        1.56       75.79 h excl   0.0000E+00  # Theta=33.46
 -18  12   1      -10.92        0.31       41.22 h excl   0.0000E+00  # Theta=33.54
 -17  12   1      -19.70        3.57       41.37 h excl   0.0000E+00  # Theta=32.22
 -16  12   1       77.29      102.90       43.31 h excl   0.0000E+00  # Theta=30.93
 -15  12   1      208.10      250.80       46.81 h excl   0.0000E+00  # Theta=29.68
 -14  12   1      216.02      203.32       46.79 o incl   0.3166E-03  # Theta=28.45
 -13  12   1       18.63       34.29       43.15 o incl   0.5316E-03  # Theta=27.26
 -12  12   1       25.26       26.48       42.74 o incl   0.5428E-03  # Theta=26.09
 -11  12   1       36.40        6.88       65.09 o incl   0.2357E-03  # Theta=24.97
 -10  12   1      598.83      712.29       55.10 o incl   0.7577E-04  # Theta=23.88
  -9  12   1      232.08      258.33       37.04 o incl   0.3562E-03  # Theta=22.82
  -8  12   1      327.57      318.51       44.20 o incl   0.2308E-03  # Theta=21.81
  -7  12   1      267.09      265.59       39.67 o incl   0.3170E-03  # Theta=20.84
  -6  12   1      157.79      167.78       33.46 o incl   0.5787E-03  # Theta=19.92
  -5  12   1      143.93      146.24       28.91 o incl   0.7698E-03  # Theta=19.05
  -4  12   1     3160.31     3165.52       73.18 o incl   0.4349E-05  # Theta=18.23
  -3  12   1       26.83        3.71       30.57 o incl   0.1067E-02  # Theta=17.48
  -2  12   1      343.09      337.51       31.91 o incl   0.2677E-03  # Theta=16.80
  -1  12   1     1994.27     1965.22       51.25 o incl   0.1104E-04  # Theta=16.20
   0  12   1       31.60        9.19       23.02 o incl   0.1864E-02  # Theta=15.68
   1  12   1     1676.49     1506.73       50.17 o incl   0.1741E-04  # Theta=15.26
   2  12   1       26.62        9.08       23.10 o incl   0.1857E-02  # Theta=14.93
   3  12   1      746.24      727.99       35.92 o incl   0.7355E-04  # Theta=14.71
   4  12   1     1545.13     1635.34       43.88 o incl   0.1631E-04  # Theta=14.60
   5  12   1     2672.47     2709.83       70.06 o incl   0.5846E-05  # Theta=14.60
   6  12   1     1180.77     1258.20       38.40 o incl   0.2829E-04  # Theta=14.72
   7  12   1       76.50       82.55       32.01 o incl   0.8659E-03  # Theta=14.94
   8  12   1      133.34      187.71       25.48 o incl   0.7429E-03  # Theta=15.27
   9  12   1     4570.13     4290.99       96.41 o incl   0.2292E-05  # Theta=15.70
  10  12   1     4399.14     4351.27       94.27 o incl   0.2271E-05  # Theta=16.22
  11  12   1     1572.90     1917.75       61.00 o incl   0.1324E-04  # Theta=16.82
  12  12   1      611.94      553.69       31.47 o incl   0.1182E-03  # Theta=17.51
  13  12   1     2148.04     1801.65       63.96 o incl   0.1148E-04  # Theta=18.26
  14  12   1     3345.48     3010.55      102.64 o incl   0.4409E-05  # Theta=19.07
  15  12   1      541.24      468.46       46.07 o incl   0.1310E-03  # Theta=19.95
  16  12   1      468.87      306.89       82.21 o incl   0.1038E-03  # Theta=20.87
  17  12   1      332.71      290.52       52.99 o incl   0.2051E-03  # Theta=21.84
  18  12   1      243.64      191.27       74.51 o incl   0.1530E-03  # Theta=22.86
  19  12   1       59.09       46.33       47.08 o incl   0.4396E-03  # Theta=23.91
  20  12   1        6.85        7.40       47.08 o incl   0.4509E-03  # Theta=25.00
  21  12   1      -16.27       19.54       66.80 o incl   0.2237E-03  # Theta=26.13
  22  12   1      481.29      294.16       57.53 o incl   0.1633E-03  # Theta=27.30
  23  12   1     1147.56      742.44       75.14 o incl   0.4368E-04  # Theta=28.49
  24  12   1      -55.67       19.58       68.94 h excl   0.0000E+00  # Theta=29.72
  25  12   1      529.46      397.82       61.97 h excl   0.0000E+00  # Theta=30.98
  26  12   1        4.50       16.07       51.46 h excl   0.0000E+00  # Theta=32.27
  27  12   1       46.67        5.39       52.60 h excl   0.0000E+00  # Theta=33.59
 -17  13   1       -6.42        0.30       40.14 h excl   0.0000E+00  # Theta=33.42
 -16  13   1       77.93       63.64       41.50 h excl   0.0000E+00  # Theta=32.13
 -15  13   1       31.69       10.60       52.24 h excl   0.0000E+00  # Theta=30.88
 -14  13   1       -3.43       16.50       61.66 h excl   0.0000E+00  # Theta=29.66
 -13  13   1      -28.05        6.56       42.70 o incl   0.5472E-03  # Theta=28.47
 -12  13   1       84.78       90.74       42.70 o incl   0.5004E-03  # Theta=27.32
 -11  13   1       59.73       88.08       43.91 o incl   0.4838E-03  # Theta=26.21
 -10  13   1       23.98        2.42       62.09 o incl   0.2593E-03  # Theta=25.13
  -9  13   1       23.98       13.81       46.93 o incl   0.4525E-03  # Theta=24.09
  -8  13   1      807.36      684.43       62.53 o incl   0.6288E-04  # Theta=23.09
  -7  13   1       14.34       19.90       44.06 o incl   0.5132E-03  # Theta=22.13
  -6  13   1      260.91       48.50       37.47 o incl   0.5783E-03  # Theta=21.23
  -5  13   1      106.83      147.91       33.01 o incl   0.6642E-03  # Theta=20.37
  -4  13   1      153.19      169.53       32.88 o incl   0.5786E-03  # Theta=19.57
  -3  13   1      187.59      201.64       25.68 o incl   0.6574E-03  # Theta=18.83
  -2  13   1      122.46      109.31       27.68 o incl   0.9520E-03  # Theta=18.16
  -1  13   1       -5.03        1.93       28.31 o incl   0.1248E-02  # Theta=17.57
   0  13   1     1980.62     2127.95       51.19 o incl   0.9950E-05  # Theta=17.05
   1  13   1        7.97        1.28       24.18 o incl   0.1710E-02  # Theta=16.62
   2  13   1       76.83       82.11       25.38 o incl   0.1254E-02  # Theta=16.28
   3  13   1       12.11        4.72       24.75 o incl   0.1628E-02  # Theta=16.04
   4  13   1       94.74       28.46       29.68 o incl   0.1071E-02  # Theta=15.90
   5  13   1        4.07        0.53       28.28 o incl   0.1250E-02  # Theta=15.86
   6  13   1       94.05       66.84       26.72 o incl   0.1182E-02  # Theta=15.93
   7  13   1      180.61      218.62       26.47 o incl   0.6017E-03  # Theta=16.10
   8  13   1     7454.44     7106.40      165.49 o incl   0.8284E-06  # Theta=16.37
   9  13   1      418.72      407.58       30.75 o incl   0.2150E-03  # Theta=16.73
  10  13   1      744.74      684.30       39.85 o incl   0.7845E-04  # Theta=17.19
  11  13   1      696.78      650.10       42.41 o incl   0.8631E-04  # Theta=17.73
  12  13   1      120.96      124.32       34.54 o incl   0.6543E-03  # Theta=18.35
  13  13   1       14.56        9.15       35.86 o incl   0.7758E-03  # Theta=19.04
  14  13   1     1195.09     1114.58       50.21 o incl   0.3078E-04  # Theta=19.79
  15  13   1     4621.93     3804.81      163.25 o incl   0.2494E-05  # Theta=20.61
  16  13   1     1205.80     1013.01       74.35 o incl   0.3163E-04  # Theta=21.48
  18  13   1      866.88      685.60       65.88 o incl   0.5854E-04  # Theta=23.37
  19  13   1       20.13       22.07       50.87 o incl   0.3849E-03  # Theta=24.38
  20  13   1       -3.43        0.20       49.21 o incl   0.4129E-03  # Theta=25.43
  21  13   1       55.45       26.16       50.19 o incl   0.3923E-03  # Theta=26.52
  22  13   1       10.06       14.79       50.60 o incl   0.3901E-03  # Theta=27.64
  23  13   1       53.52      120.89       51.36 o incl   0.3497E-03  # Theta=28.81
  24  13   1      127.60      138.75       72.79 h excl   0.0000E+00  # Theta=30.00
  25  13   1        1.50       17.19       54.20 h excl   0.0000E+00  # Theta=31.23
  26  13   1      413.64      244.90       61.93 h excl   0.0000E+00  # Theta=32.49
  27  13   1       47.74        8.72       54.47 h excl   0.0000E+00  # Theta=33.79
  28  13   1       32.54        0.72       90.78 h excl   0.0000E+00  # Theta=35.12
 -17  14   1      -15.42        2.50       66.37 h excl   0.0000E+00  # Theta=34.66
 -16  14   1       55.02       29.35       40.04 h excl   0.0000E+00  # Theta=33.37
 -15  14   1      448.11      370.39       47.48 h excl   0.0000E+00  # Theta=32.12
 -14  14   1      175.13      118.33       53.95 h excl   0.0000E+00  # Theta=30.91
 -13  14   1      123.75       82.25       42.06 h excl   0.0000E+00  # Theta=29.73
 -12  14   1       28.90        8.64       41.51 o incl   0.5785E-03  # Theta=28.58
 -11  14   1       11.35       22.63       42.40 o incl   0.5540E-03  # Theta=27.48
 -10  14   1       99.98       91.94       44.72 o incl   0.4560E-03  # Theta=26.41
  -9  14   1       75.36       49.10       63.80 o incl   0.2411E-03  # Theta=25.38
  -8  14   1      366.96      355.77       72.36 o incl   0.1236E-03  # Theta=24.40
  -7  14   1      120.75      119.95       48.48 o incl   0.3760E-03  # Theta=23.45
  -6  14   1      181.13      135.83       50.13 o incl   0.3344E-03  # Theta=22.56
  -5  14   1      273.62      262.13       52.74 o incl   0.2317E-03  # Theta=21.72
  -4  14   1     1158.27     1257.08       47.92 o incl   0.2838E-04  # Theta=20.93
  -3  14   1      301.56      267.95       34.48 o incl   0.3366E-03  # Theta=20.20
  -2  14   1      197.83      221.60       30.71 o incl   0.5035E-03  # Theta=19.54
  -1  14   1      400.15      418.14       30.23 o incl   0.2117E-03  # Theta=18.94
   0  14   1      193.69      239.95       34.56 o incl   0.4270E-03  # Theta=18.43
   1  14   1     1470.37     1577.59       44.26 o incl   0.1845E-04  # Theta=17.99
   2  14   1      259.20      222.33       27.88 o incl   0.4997E-03  # Theta=17.64
   3  14   1      125.57       72.92       31.80 o incl   0.8399E-03  # Theta=17.38
   4  14   1        4.43        1.78       26.34 o incl   0.1441E-02  # Theta=17.21
   5  14   1      505.19      530.25       31.59 o incl   0.1414E-03  # Theta=17.14
   6  14   1     2101.44     1832.75       74.11 o incl   0.1109E-04  # Theta=17.16
   7  14   1     1413.37     1498.14       45.28 o incl   0.1949E-04  # Theta=17.29
   8  14   1       25.80       25.52       28.92 o incl   0.1177E-02  # Theta=17.50
   9  14   1     2534.91     2579.25       72.27 o incl   0.6650E-05  # Theta=17.81
  10  14   1     3307.80     3333.91       99.21 o incl   0.3827E-05  # Theta=18.21
  11  14   1     4483.64     4527.63       99.01 o incl   0.2141E-05  # Theta=18.69
  12  14   1      814.84      776.80       40.81 o incl   0.6391E-04  # Theta=19.25
  13  14   1       86.29      114.58       29.30 o incl   0.9050E-03  # Theta=19.88
  14  14   1       17.13        0.19       57.39 o incl   0.3036E-03  # Theta=20.58
  15  14   1       24.84       29.06       78.79 o incl   0.1606E-03  # Theta=21.34
  16  14   1      585.56      551.58       63.21 o incl   0.9025E-04  # Theta=22.16
  17  14   1     1938.01     1670.52       93.74 o incl   0.1280E-04  # Theta=23.03
  18  14   1      904.35      686.24       68.28 o incl   0.5642E-04  # Theta=23.95
  19  14   1      308.30      253.87       57.29 o incl   0.2016E-03  # Theta=24.92
  20  14   1        8.78        4.74       52.75 o incl   0.3592E-03  # Theta=25.93
  21  14   1       54.17       59.89       53.06 o incl   0.3460E-03  # Theta=26.98
  22  14   1       -7.49       14.56       53.46 o incl   0.3495E-03  # Theta=28.06
  23  14   1      -21.20       44.04       57.90 h excl   0.0000E+00  # Theta=29.19
  24  14   1       74.08       36.65       89.49 h excl   0.0000E+00  # Theta=30.35
  25  14   1      110.90       35.13       58.92 h excl   0.0000E+00  # Theta=31.55
  26  14   1        3.21       28.04       58.07 h excl   0.0000E+00  # Theta=32.78
  27  14   1      194.83      141.08       59.60 h excl   0.0000E+00  # Theta=34.05
 -16  15   1       29.12       15.96       62.94 h excl   0.0000E+00  # Theta=34.65
 -15  15   1      104.48       73.61       64.66 h excl   0.0000E+00  # Theta=33.40
 -14  15   1      145.59      152.52       41.37 h excl   0.0000E+00  # Theta=32.19
 -13  15   1      156.72      168.74       42.52 h excl   0.0000E+00  # Theta=31.02
 -12  15   1       67.44       79.37       42.32 h excl   0.0000E+00  # Theta=29.88
 -11  15   1       32.54       10.67       41.71 o incl   0.5724E-03  # Theta=28.78
 -10  15   1       29.76        1.73       42.54 o incl   0.5516E-03  # Theta=27.72
  -9  15   1      314.94      275.26       49.18 o incl   0.2321E-03  # Theta=26.71
  -8  15   1      248.35      433.45       59.52 o incl   0.1508E-03  # Theta=25.73
  -7  15   1      122.46      125.06       47.70 o incl   0.3803E-03  # Theta=24.80
  -6  15   1      304.02      266.46       52.74 o incl   0.2190E-03  # Theta=23.92
  -5  15   1       47.53       58.22       50.07 o incl   0.3890E-03  # Theta=23.08
  -4  15   1      134.24      154.00       50.96 o incl   0.3237E-03  # Theta=22.30
  -3  15   1     4767.09     5358.61      166.70 o incl   0.1597E-05  # Theta=21.58
  -2  15   1      652.57      181.58       38.24 o incl   0.2486E-03  # Theta=20.92
  -1  15   1      671.41      669.74       65.51 o incl   0.7017E-04  # Theta=20.33
   0  15   1      248.90      270.04       28.48 o incl   0.4152E-03  # Theta=19.81
   1  15   1      541.28      605.45       31.66 o incl   0.1163E-03  # Theta=19.37
   2  15   1     3777.42     3808.43       94.53 o incl   0.2992E-05  # Theta=19.01
   3  15   1      337.94      469.64       30.19 o incl   0.2026E-03  # Theta=18.73
   4  15   1     1029.14      996.88       39.56 o incl   0.4038E-04  # Theta=18.54
   5  15   1     1121.39     1086.64       41.67 o incl   0.3459E-04  # Theta=18.44
   6  15   1      376.03      337.27       32.16 o incl   0.2618E-03  # Theta=18.43
   7  15   1       89.04       71.91       28.75 o incl   0.1038E-02  # Theta=18.51
   8  15   1     1399.77     1465.72       60.28 o incl   0.1998E-04  # Theta=18.68
   9  15   1     2310.32     2152.42       68.48 o incl   0.8859E-05  # Theta=18.94
  10  15   1     2203.63     2139.09       61.44 o incl   0.9067E-05  # Theta=19.29
  11  15   1      274.73      320.41       32.66 o incl   0.3148E-03  # Theta=19.71
  12  15   1     2928.12     2880.32       74.28 o incl   0.5074E-05  # Theta=20.21
  13  15   1        1.07       22.42       32.75 o incl   0.9277E-03  # Theta=20.79
  14  15   1      135.52      195.67       59.81 o incl   0.2354E-03  # Theta=21.43
  15  15   1       25.26       15.68       57.25 o incl   0.3044E-03  # Theta=22.14
  16  15   1      148.16      223.01       86.92 o incl   0.1185E-03  # Theta=22.91
  17  15   1      -62.09        6.43       84.35 o incl   0.1403E-03  # Theta=23.73
  18  15   1     1283.30     1140.51      110.47 o incl   0.2269E-04  # Theta=24.60
  19  15   1      246.85      145.86       57.71 o incl   0.2467E-03  # Theta=25.52
  20  15   1        2.57       18.76       54.20 o incl   0.3399E-03  # Theta=26.49
  21  15   1       -2.14       20.38       55.84 o incl   0.3202E-03  # Theta=27.50
  22  15   1        4.07        0.70       57.22 o incl   0.3055E-03  # Theta=28.55
  23  15   1      130.39       51.27       58.23 h excl   0.0000E+00  # Theta=29.64
  24  15   1       62.09        1.10       60.55 h excl   0.0000E+00  # Theta=30.77
  25  15   1       49.67        6.17       68.94 h excl   0.0000E+00  # Theta=31.94
  26  15   1        0.43       32.34      101.48 h excl   0.0000E+00  # Theta=33.14
  27  15   1        3.43        4.96      102.77 h excl   0.0000E+00  # Theta=34.38
 -15  16   1       87.35      201.91       64.23 h excl   0.0000E+00  # Theta=34.73
 -14  16   1       38.75       40.49       38.50 h excl   0.0000E+00  # Theta=33.52
 -13  16   1       88.42       72.35       40.13 h excl   0.0000E+00  # Theta=32.35
 -12  16   1       12.63        0.33       39.39 h excl   0.0000E+00  # Theta=31.21
 -11  16   1       -2.14        0.21       40.90 h excl   0.0000E+00  # Theta=30.12
 -10  16   1      113.26      159.26       43.84 o incl   0.4207E-03  # Theta=29.07
  -9  16   1       61.23       12.48       66.37 o incl   0.2260E-03  # Theta=28.06
  -8  16   1       22.69        6.73       44.60 o incl   0.5019E-03  # Theta=27.09
  -7  16   1      490.93      531.63       55.10 o incl   0.1106E-03  # Theta=26.17
  -6  16   1       -9.63        1.84       46.44 o incl   0.4635E-03  # Theta=25.29
  -5  16   1      761.76      827.68       62.76 o incl   0.5496E-04  # Theta=24.47
  -4  16   1       58.23       21.34       47.93 o incl   0.4305E-03  # Theta=23.70
  -3  16   1      263.34      329.88       83.07 o incl   0.1103E-03  # Theta=22.98
  -2  16   1     1558.20     1816.22       81.08 o incl   0.1348E-04  # Theta=22.33
  -1  16   1     1336.97     1622.87       58.99 o incl   0.1775E-04  # Theta=21.74
   0  16   1      877.16     1040.40       58.60 o incl   0.3898E-04  # Theta=21.21
   1  16   1      201.14      282.13       33.01 o incl   0.3933E-03  # Theta=20.77
   2  16   1       15.81        7.11       27.51 o incl   0.1317E-02  # Theta=20.39
   3  16   1     4925.95     5027.93      118.35 o incl   0.1728E-05  # Theta=20.10
   4  16   1       -7.95        1.24       29.42 o incl   0.1155E-02  # Theta=19.89
   5  16   1      291.71      267.97       38.07 o incl   0.3174E-03  # Theta=19.76
   6  16   1     1989.05     2107.76       57.56 o incl   0.1016E-04  # Theta=19.72
   7  16   1      105.12      122.06       34.92 o incl   0.6593E-03  # Theta=19.76
   8  16   1      505.32      538.33       35.39 o incl   0.1317E-03  # Theta=19.89
   9  16   1      333.88      384.87       36.65 o incl   0.2249E-03  # Theta=20.11
  10  16   1      939.46      971.77       57.04 o incl   0.4202E-04  # Theta=20.40
  11  16   1     2218.31     2067.16       62.97 o incl   0.9543E-05  # Theta=20.78
  12  16   1      328.00      384.99       34.15 o incl   0.2419E-03  # Theta=21.23
  13  16   1     3168.35     2801.55      104.16 o incl   0.4913E-05  # Theta=21.76
  14  16   1     2534.48     2500.16      161.86 o incl   0.5930E-05  # Theta=22.35
  15  16   1      141.09      159.10       61.93 o incl   0.2296E-03  # Theta=23.00
  16  16   1        0.00       27.48       57.77 o incl   0.2991E-03  # Theta=23.72
  17  16   1      286.03      220.34       62.66 o incl   0.1902E-03  # Theta=24.49
  18  16   1      130.81      118.38       56.81 o incl   0.2805E-03  # Theta=25.32
  19  16   1      387.52      357.43       95.49 o incl   0.8206E-04  # Theta=26.20
  20  16   1      193.76      112.58       60.26 o incl   0.2458E-03  # Theta=27.12
  21  16   1      125.46      100.54       60.79 o incl   0.2523E-03  # Theta=28.09
  22  16   1      -37.04        5.89       58.58 o incl   0.2909E-03  # Theta=29.10
  23  16   1      -20.55       19.63       60.83 h excl   0.0000E+00  # Theta=30.16
  24  16   1      117.75       75.76       63.60 h excl   0.0000E+00  # Theta=31.25
  25  16   1       29.97       27.40       66.80 h excl   0.0000E+00  # Theta=32.38
  26  16   1       70.65        5.41       64.44 h excl   0.0000E+00  # Theta=33.56
  27  16   1       74.93       38.35      115.61 h excl   0.0000E+00  # Theta=34.77
 -14  17   1      -10.28        1.68       57.81 h excl   0.0000E+00  # Theta=34.88
 -13  17   1      -12.20        5.90       37.21 h excl   0.0000E+00  # Theta=33.71
 -12  17   1       43.46       96.99       36.46 h excl   0.0000E+00  # Theta=32.58
 -11  17   1        9.63       26.58       39.45 h excl   0.0000E+00  # Theta=31.49
 -10  17   1        6.42        0.19       65.51 h excl   0.0000E+00  # Theta=30.44
  -9  17   1       32.97       15.09       42.53 h excl   0.0000E+00  # Theta=29.44
  -8  17   1       55.45       35.10       43.76 o incl   0.5120E-03  # Theta=28.48
  -7  17   1      -25.26       72.90       53.95 o incl   0.3352E-03  # Theta=27.56
  -6  17   1       -0.86        9.23       46.25 o incl   0.4674E-03  # Theta=26.69
  -5  17   1      242.36      272.12       51.50 o incl   0.2385E-03  # Theta=25.87
  -4  17   1      477.22      526.14       56.95 o incl   0.1083E-03  # Theta=25.11
  -3  17   1       24.84       18.60       52.07 o incl   0.3676E-03  # Theta=24.40
  -1  17   1      411.07      446.74       56.05 o incl   0.1351E-03  # Theta=23.15
   0  17   1       34.04       53.15       49.93 o incl   0.3938E-03  # Theta=22.63
   1  17   1      253.92      370.93       48.01 o incl   0.2103E-03  # Theta=22.17
   2  17   1        6.42       16.00       41.04 o incl   0.5926E-03  # Theta=21.79
   3  17   1       -6.97       16.50       28.35 o incl   0.1238E-02  # Theta=21.48
   4  17   1     5770.48     6281.11      121.52 o incl   0.1162E-05  # Theta=21.25
   5  17   1      704.81      764.33       41.63 o incl   0.6966E-04  # Theta=21.10
   6  17   1      217.52      232.49       36.85 o incl   0.3954E-03  # Theta=21.03
   7  17   1     1106.45     1246.87       49.95 o incl   0.2845E-04  # Theta=21.04
   8  17   1      280.70      288.93       33.41 o incl   0.3359E-03  # Theta=21.13
   9  17   1      397.97      506.53       35.73 o incl   0.1623E-03  # Theta=21.31
  10  17   1      991.59     1027.99       47.48 o incl   0.3919E-04  # Theta=21.56
  11  17   1      886.15      890.91       49.27 o incl   0.4915E-04  # Theta=21.89
  12  17   1      790.88      705.15       53.16 o incl   0.6719E-04  # Theta=22.29
  13  17   1       37.47        2.46       62.02 o incl   0.2597E-03  # Theta=22.77
  14  17   1     1629.28     1304.68       95.37 o incl   0.1851E-04  # Theta=23.31
  15  17   1      644.65      547.76       72.48 o incl   0.7853E-04  # Theta=23.92
  16  17   1       81.79       47.25       60.94 o incl   0.2637E-03  # Theta=24.59
  17  17   1       75.58      104.33       60.86 o incl   0.2561E-03  # Theta=25.32
  18  17   1      996.19      701.50       79.28 o incl   0.4837E-04  # Theta=26.10
  19  17   1       17.98       13.36       73.22 o incl   0.1863E-03  # Theta=26.93
  20  17   1       44.53       86.02       60.13 o incl   0.2685E-03  # Theta=27.82
  21  17   1      190.55      109.40      103.19 o incl   0.9040E-04  # Theta=28.75
  22  17   1       -4.07       25.55       61.48 h excl   0.0000E+00  # Theta=29.72
  23  17   1       12.20        0.29       62.60 h excl   0.0000E+00  # Theta=30.74
  24  17   1        8.99       47.96       65.15 h excl   0.0000E+00  # Theta=31.80
  25  17   1       11.56       42.29       64.31 h excl   0.0000E+00  # Theta=32.90
  26  17   1       65.94        4.23      113.47 h excl   0.0000E+00  # Theta=34.04
 -13  18   1      -26.98        7.97       57.81 h excl   0.0000E+00  # Theta=35.11
 -12  18   1       54.17       24.85       35.51 h excl   0.0000E+00  # Theta=33.98
 -11  18   1      190.12      206.88       50.10 h excl   0.0000E+00  # Theta=32.90
 -10  18   1        7.28       11.12       62.94 h excl   0.0000E+00  # Theta=31.85
  -9  18   1      -35.54        0.04       42.52 h excl   0.0000E+00  # Theta=30.85
  -8  18   1        1.07       13.74       43.35 h excl   0.0000E+00  # Theta=29.89
  -7  18   1      263.77      292.62       49.90 o incl   0.2319E-03  # Theta=28.98
  -6  18   1       37.68       15.05       53.52 o incl   0.3477E-03  # Theta=28.12
  -5  18   1      149.01      174.26       50.83 o incl   0.3114E-03  # Theta=27.30
  -4  18   1     1276.02     1498.63       76.14 o incl   0.1947E-04  # Theta=26.54
  -3  18   1      102.34       22.98       84.35 o incl   0.1395E-03  # Theta=25.83
  -2  18   1       74.72       45.03       52.39 o incl   0.3558E-03  # Theta=25.18
  -1  18   1       72.36       75.86       50.67 o incl   0.3711E-03  # Theta=24.59
   0  18   1      147.51      110.94       51.52 o incl   0.3330E-03  # Theta=24.06
   1  18   1       -6.42       37.63       56.52 o incl   0.3115E-03  # Theta=23.60
   2  18   1       45.96       61.66       41.18 o incl   0.5651E-03  # Theta=23.20
   3  18   1       35.97       57.76       47.28 o incl   0.4365E-03  # Theta=22.88
   4  18   1      101.27      108.98       47.81 o incl   0.3937E-03  # Theta=22.63
   5  18   1      602.04      743.01       37.56 o incl   0.8085E-04  # Theta=22.46
   6  18   1      108.90      132.88       39.90 o incl   0.5168E-03  # Theta=22.36
   7  18   1        3.32        0.88       32.30 o incl   0.9587E-03  # Theta=22.34
   8  18   1       52.88      124.52       31.99 o incl   0.8030E-03  # Theta=22.40
   9  18   1       30.54       28.12       31.28 o incl   0.1003E-02  # Theta=22.54
  10  18   1       23.36       10.22       38.38 o incl   0.6763E-03  # Theta=22.75
  11  18   1      155.86      176.35       41.44 o incl   0.4214E-03  # Theta=23.04
  12  18   1     1076.27      872.74       53.41 o incl   0.4357E-04  # Theta=23.40
  13  18   1      195.04      147.23       70.71 o incl   0.1784E-03  # Theta=23.83
  14  18   1      220.95      140.50      102.77 o incl   0.8957E-04  # Theta=24.33
  15  18   1      240.00      269.72       69.08 o incl   0.1590E-03  # Theta=24.89
  16  18   1       16.70       18.71       62.89 o incl   0.2524E-03  # Theta=25.52
  17  18   1       35.11       74.58       63.81 o incl   0.2407E-03  # Theta=26.20
  18  18   1      113.69       92.34       64.93 o incl   0.2256E-03  # Theta=26.94
  19  18   1      102.55       88.49       59.14 o incl   0.2707E-03  # Theta=27.73
  20  18   1      354.97      293.60       70.52 o incl   0.1388E-03  # Theta=28.57
  21  18   1       13.49        5.43       64.76 h excl   0.0000E+00  # Theta=29.46
  22  18   1       69.15       26.47       66.09 h excl   0.0000E+00  # Theta=30.40
  23  18   1       72.36       50.84      111.33 h excl   0.0000E+00  # Theta=31.38
  24  18   1       -6.42       29.28       66.70 h excl   0.0000E+00  # Theta=32.40
  25  18   1      103.19       67.20       68.18 h excl   0.0000E+00  # Theta=33.47
 -12  19   1        8.56        1.74       56.52 h excl   0.0000E+00  # Theta=35.42
 -11  19   1       62.09       44.20       59.95 h excl   0.0000E+00  # Theta=34.33
 -10  19   1       86.07      161.56       45.39 h excl   0.0000E+00  # Theta=33.29
  -9  19   1        7.49        1.37       40.85 h excl   0.0000E+00  # Theta=32.29
  -8  19   1      -45.17        7.52       44.59 h excl   0.0000E+00  # Theta=31.33
  -7  19   1       -6.42       40.31       45.13 h excl   0.0000E+00  # Theta=30.42
  -6  19   1        9.85        1.75       46.49 h excl   0.0000E+00  # Theta=29.56
  -5  19   1       13.70       40.52       52.24 o incl   0.3632E-03  # Theta=28.75
  -4  19   1       46.25       19.45       81.79 o incl   0.1491E-03  # Theta=27.99
  -3  19   1      957.87     1040.43       69.07 o incl   0.3582E-04  # Theta=27.28
  -2  19   1      189.90      178.71       54.16 o incl   0.2732E-03  # Theta=26.63
  -1  19   1      132.74      128.92       53.74 o incl   0.3060E-03  # Theta=26.04
   0  19   1       15.20       39.73       51.20 o incl   0.3782E-03  # Theta=25.50
   1  19   1      541.02      552.45       60.99 o incl   0.9481E-04  # Theta=25.03
   3  19   1      516.40      498.80      100.63 o incl   0.6302E-04  # Theta=24.29
   4  19   1      132.74      222.63       45.99 o incl   0.3397E-03  # Theta=24.03
   5  19   1       81.36      123.43       45.90 o incl   0.4221E-03  # Theta=23.84
   6  19   1      102.55      131.18       37.86 o incl   0.5681E-03  # Theta=23.72
   7  19   1      208.74      235.27       40.19 o incl   0.3624E-03  # Theta=23.67
   8  19   1      228.87      182.53       60.35 o incl   0.2209E-03  # Theta=23.70
   9  19   1       19.91       32.81       38.95 o incl   0.6513E-03  # Theta=23.80
  10  19   1      152.12       64.32       41.10 o incl   0.5285E-03  # Theta=23.98
  11  19   1      327.85      312.07       46.49 o incl   0.2258E-03  # Theta=24.23
  12  19   1      153.29      155.88       70.09 o incl   0.1832E-03  # Theta=24.55
  13  19   1     1258.89      888.42      137.88 o incl   0.2366E-04  # Theta=24.94
  14  19   1      791.73      585.97       84.15 o incl   0.6003E-04  # Theta=25.40
  15  19   1      131.88      131.32       70.13 o incl   0.1885E-03  # Theta=25.91
  16  19   1     1090.61      642.63      133.60 o incl   0.3135E-04  # Theta=26.50
  17  19   1       20.98       51.81       66.37 o incl   0.2250E-03  # Theta=27.14
  18  19   1       62.94       52.72       67.48 o incl   0.2162E-03  # Theta=27.83
  19  19   1      270.40      246.60       71.09 o incl   0.1535E-03  # Theta=28.58
  20  19   1       86.50        0.57       75.79 h excl   0.0000E+00  # Theta=29.38
  21  19   1      124.39      195.81       70.16 h excl   0.0000E+00  # Theta=30.23
  22  19   1      -34.04        1.02       67.99 h excl   0.0000E+00  # Theta=31.13
  23  19   1       -8.78        0.54       67.93 h excl   0.0000E+00  # Theta=32.08
  24  19   1        1.50       31.58       69.25 h excl   0.0000E+00  # Theta=33.07
  25  19   1      -58.23        4.61      117.33 h excl   0.0000E+00  # Theta=34.10
 -11  20   1      -10.28        3.78       57.38 h excl   0.0000E+00  # Theta=35.81
 -10  20   1       28.69        7.28       59.52 h excl   0.0000E+00  # Theta=34.76
  -9  20   1      113.04       87.19       47.10 h excl   0.0000E+00  # Theta=33.76
  -8  20   1       -4.07        2.39       41.22 h excl   0.0000E+00  # Theta=32.81
  -7  20   1      -16.70       18.27       45.57 h excl   0.0000E+00  # Theta=31.90
  -6  20   1       16.70       31.99       46.27 h excl   0.0000E+00  # Theta=31.04
  -5  20   1       38.11       96.25       80.93 h excl   0.0000E+00  # Theta=30.22
  -4  20   1       66.37       44.72       52.67 h excl   0.0000E+00  # Theta=29.46
  -3  20   1       53.10        0.62       50.38 o incl   0.3928E-03  # Theta=28.75
  -2  20   1      171.28      134.22       53.28 o incl   0.3017E-03  # Theta=28.10
  -1  20   1       21.62       23.26       51.29 o incl   0.3785E-03  # Theta=27.50
   0  20   1       30.83       16.06       52.33 o incl   0.3638E-03  # Theta=26.97
   1  20   1       28.26       19.25       51.63 o incl   0.3736E-03  # Theta=26.49
   2  20   1      241.07      314.57       96.34 o incl   0.9005E-04  # Theta=26.08
   3  20   1      396.08      552.13       66.80 o incl   0.9836E-04  # Theta=25.73
   4  20   1      683.83      525.85      106.19 o incl   0.5283E-04  # Theta=25.45
   5  20   1        7.07       17.49       55.19 o incl   0.3278E-03  # Theta=25.24
   6  20   1       64.23      112.33       48.72 o incl   0.3878E-03  # Theta=25.09
   7  20   1      678.12      881.87       58.04 o incl   0.5468E-04  # Theta=25.02
   8  20   1       14.13        1.64       48.92 o incl   0.4177E-03  # Theta=25.03
   9  20   1       23.27       18.95       51.08 o incl   0.3820E-03  # Theta=25.10
  10  20   1      561.79      627.21       71.09 o incl   0.7491E-04  # Theta=25.24
  11  20   1      127.17      175.46       71.85 o incl   0.1744E-03  # Theta=25.46
  12  20   1      110.90       82.09       91.21 o incl   0.1176E-03  # Theta=25.74
  13  20   1      156.93      121.70       73.47 o incl   0.1725E-03  # Theta=26.09
  14  20   1      214.31      121.52       73.71 o incl   0.1677E-03  # Theta=26.50
  15  20   1       94.85       58.92       74.30 o incl   0.1774E-03  # Theta=26.98
  16  20   1       52.88       19.90       71.09 o incl   0.1970E-03  # Theta=27.52
  17  20   1     1106.03      937.54       93.01 o incl   0.3221E-04  # Theta=28.12
  18  20   1      -26.98        5.37      112.62 o incl   0.7883E-04  # Theta=28.78
  19  20   1       -5.57        0.89       71.38 h excl   0.0000E+00  # Theta=29.49
  20  20   1      205.11      122.97       84.78 h excl   0.0000E+00  # Theta=30.25
  21  20   1       71.51       28.78       71.79 h excl   0.0000E+00  # Theta=31.06
  22  20   1       72.36       83.85       73.24 h excl   0.0000E+00  # Theta=31.93
  23  20   1      -52.03        1.17       73.96 h excl   0.0000E+00  # Theta=32.84
  24  20   1      101.70       26.27       71.89 h excl   0.0000E+00  # Theta=33.79
  -9  21   1       48.81        0.84       62.09 h excl   0.0000E+00  # Theta=35.27
  -8  21   1       40.25       65.20       62.94 h excl   0.0000E+00  # Theta=34.31
  -7  21   1       -9.21       24.04       43.11 h excl   0.0000E+00  # Theta=33.40
  -6  21   1        4.71        5.93       75.36 h excl   0.0000E+00  # Theta=32.54
  -5  21   1      -13.49       40.91       46.67 h excl   0.0000E+00  # Theta=31.72
  -4  21   1        1.28        2.38       48.14 h excl   0.0000E+00  # Theta=30.96
  -3  21   1        4.92        0.67       51.85 h excl   0.0000E+00  # Theta=30.25
  -2  21   1       25.48        4.98       51.92 h excl   0.0000E+00  # Theta=29.59
  -1  21   1       95.27       71.24       54.57 o incl   0.3205E-03  # Theta=28.99
   0  21   1      256.27      356.55       58.20 o incl   0.1766E-03  # Theta=28.45
   1  21   1      665.84      596.16      109.62 o incl   0.4874E-04  # Theta=27.96
   2  21   1      536.31      549.47       64.37 o incl   0.9186E-04  # Theta=27.54
   3  21   1       44.53       69.87       55.60 o incl   0.3150E-03  # Theta=27.18
   4  21   1      173.42      294.07       61.66 o incl   0.1919E-03  # Theta=26.88
   5  21   1       90.13       93.42       56.37 o incl   0.2966E-03  # Theta=26.66
   6  21   1      -20.98        9.44       58.82 o incl   0.2887E-03  # Theta=26.49
   7  21   1      257.34      250.35       62.28 o incl   0.1887E-03  # Theta=26.40
   8  21   1      834.41      837.45       63.02 o incl   0.5105E-04  # Theta=26.38
   9  21   1      187.69      222.85       54.78 o incl   0.2495E-03  # Theta=26.42
  10  21   1      191.69      167.23       56.45 o incl   0.2575E-03  # Theta=26.53
  11  21   1       25.48       57.10       71.85 o incl   0.1919E-03  # Theta=26.71
  13  21   1        8.99       12.07       71.18 o incl   0.1973E-03  # Theta=27.28
  14  21   1      585.77      541.54       84.27 o incl   0.7135E-04  # Theta=27.65
  15  21   1       23.76        0.63       72.84 o incl   0.1884E-03  # Theta=28.09
  16  21   1      547.87      425.82       83.03 o incl   0.8523E-04  # Theta=28.60
  17  21   1      -37.25       33.40       74.64 h excl   0.0000E+00  # Theta=29.16
  18  21   1      298.67      411.23       80.82 h excl   0.0000E+00  # Theta=29.77
  19  21   1       89.71       44.81       75.23 h excl   0.0000E+00  # Theta=30.45
  20  21   1      119.89       84.76      122.04 h excl   0.0000E+00  # Theta=31.17
  21  21   1      160.57      273.65       80.93 h excl   0.0000E+00  # Theta=31.95
  22  21   1      190.76      137.81       77.18 h excl   0.0000E+00  # Theta=32.78
  23  21   1      132.10       92.64       75.46 h excl   0.0000E+00  # Theta=33.65
  -7  22   1       10.28      117.89       68.94 h excl   0.0000E+00  # Theta=34.93
  -6  22   1       98.70       87.21       45.14 h excl   0.0000E+00  # Theta=34.07
  -5  22   1       61.45       65.79       47.04 h excl   0.0000E+00  # Theta=33.25
  -4  22   1       89.28      142.59       49.35 h excl   0.0000E+00  # Theta=32.48
  -3  22   1       -0.21        2.32       48.44 h excl   0.0000E+00  # Theta=31.77
  -2  22   1      104.91      148.36       53.80 h excl   0.0000E+00  # Theta=31.11
  -1  22   1       56.31       35.54       52.88 h excl   0.0000E+00  # Theta=30.50
   0  22   1       14.56        2.08       94.20 h excl   0.0000E+00  # Theta=29.95
   1  22   1        6.21        1.65       55.98 h excl   0.0000E+00  # Theta=29.46
   2  22   1       -6.21       18.42       56.62 o incl   0.3115E-03  # Theta=29.02
   3  22   1      945.45     1022.36       74.94 o incl   0.3578E-04  # Theta=28.65
   4  22   1       39.82       74.03       57.38 o incl   0.2960E-03  # Theta=28.34
   5  22   1      418.35      342.44       65.65 o incl   0.1360E-03  # Theta=28.10
   6  22   1       98.48       58.11       58.72 o incl   0.2806E-03  # Theta=27.92
   7  22   1        4.28       36.73       59.92 o incl   0.2774E-03  # Theta=27.80
   8  22   1        4.92        6.26       63.07 o incl   0.2513E-03  # Theta=27.75
   9  22   1     1287.15     1174.32       89.63 o incl   0.2458E-04  # Theta=27.77
  10  22   1      120.32      124.96       76.58 o incl   0.1612E-03  # Theta=27.85
  11  22   1      535.46      488.35       82.32 o incl   0.8004E-04  # Theta=28.01
  12  22   1       25.91       24.55       73.93 o incl   0.1825E-03  # Theta=28.22
  13  22   1      229.94      312.86       98.48 o incl   0.8675E-04  # Theta=28.50
  14  22   1       37.04       80.89       75.83 o incl   0.1710E-03  # Theta=28.84
  15  22   1      509.34      475.59       83.76 h excl   0.0000E+00  # Theta=29.25
  16  22   1      121.82        8.61       75.54 h excl   0.0000E+00  # Theta=29.71
  17  22   1       92.06      107.48       77.55 h excl   0.0000E+00  # Theta=30.24
  18  22   1       97.63       33.67       77.50 h excl   0.0000E+00  # Theta=30.82
  19  22   1      173.85      227.34       79.41 h excl   0.0000E+00  # Theta=31.45
  20  22   1      -50.96       39.84       77.30 h excl   0.0000E+00  # Theta=32.14
  21  22   1       15.42        0.90       80.50 h excl   0.0000E+00  # Theta=32.89
  22  22   1       39.82       51.31       77.92 h excl   0.0000E+00  # Theta=33.68
  -5  23   1       42.39        0.69       80.07 h excl   0.0000E+00  # Theta=34.81
  -4  23   1       37.04       91.50       47.26 h excl   0.0000E+00  # Theta=34.03
  -3  23   1       28.47       16.82       48.18 h excl   0.0000E+00  # Theta=33.32
  -2  23   1       20.98        4.90       48.80 h excl   0.0000E+00  # Theta=32.65
  -1  23   1      -63.37       11.18       95.06 h excl   0.0000E+00  # Theta=32.04
   0  23   1      -18.41        4.47       56.23 h excl   0.0000E+00  # Theta=31.48
   1  23   1       71.72       83.50       56.92 h excl   0.0000E+00  # Theta=30.98
   2  23   1      159.93      132.85       61.40 h excl   0.0000E+00  # Theta=30.53
   3  23   1      -53.52        0.73       59.35 h excl   0.0000E+00  # Theta=30.15
   4  23   1      335.92      283.60       64.81 h excl   0.0000E+00  # Theta=29.82
   5  23   1      146.87      178.05       60.38 h excl   0.0000E+00  # Theta=29.56
   6  23   1       22.05       10.08       59.27 h excl   0.0000E+00  # Theta=29.36
   7  23   1       -0.64       10.77       62.82 h excl   0.0000E+00  # Theta=29.23
   8  23   1       38.54        8.61       65.74 h excl   0.0000E+00  # Theta=29.16
   9  23   1      313.87      246.52      119.47 o incl   0.6283E-04  # Theta=29.15
  10  23   1      298.02      290.91      122.04 h excl   0.0000E+00  # Theta=29.21
  11  23   1      162.29       84.05      116.90 h excl   0.0000E+00  # Theta=29.33
  12  23   1      334.63      347.23       81.06 h excl   0.0000E+00  # Theta=29.51
  13  23   1      145.37      131.84       77.93 h excl   0.0000E+00  # Theta=29.76
  14  23   1      193.54      296.41       93.77 h excl   0.0000E+00  # Theta=30.07
  15  23   1        4.28       23.00       78.14 h excl   0.0000E+00  # Theta=30.44
  16  23   1      240.86      264.92       81.59 h excl   0.0000E+00  # Theta=30.87
  17  23   1       14.13        0.30      125.03 h excl   0.0000E+00  # Theta=31.36
  18  23   1      101.70       93.08       79.95 h excl   0.0000E+00  # Theta=31.91
  19  23   1       -3.00        2.12       79.09 h excl   0.0000E+00  # Theta=32.51
  20  23   1      101.05      127.81       79.69 h excl   0.0000E+00  # Theta=33.17
  21  23   1      -41.32        4.14       78.52 h excl   0.0000E+00  # Theta=33.87
  22  23   1        0.00       22.19       76.22 h excl   0.0000E+00  # Theta=34.63
  -3  24   1       32.11       58.14       82.64 h excl   0.0000E+00  # Theta=34.89
  -2  24   1       25.05       15.30       50.91 h excl   0.0000E+00  # Theta=34.22
  -1  24   1       67.23       80.90       49.79 h excl   0.0000E+00  # Theta=33.60
   0  24   1       -8.99        3.31       55.38 h excl   0.0000E+00  # Theta=33.03
   1  24   1      217.09      184.41       60.26 h excl   0.0000E+00  # Theta=32.52
   2  24   1       49.46       22.28       58.54 h excl   0.0000E+00  # Theta=32.06
   3  24   1      111.12      124.65       62.20 h excl   0.0000E+00  # Theta=31.67
   4  24   1      220.31      238.99       65.28 h excl   0.0000E+00  # Theta=31.33
   5  24   1       99.34      154.53       63.20 h excl   0.0000E+00  # Theta=31.05
   6  24   1      310.01      314.44       70.65 h excl   0.0000E+00  # Theta=30.84
   7  24   1      138.52      123.97       67.90 h excl   0.0000E+00  # Theta=30.68
   8  24   1      543.81      414.32      126.75 h excl   0.0000E+00  # Theta=30.59
   9  24   1       88.64       23.61      119.04 h excl   0.0000E+00  # Theta=30.56
  10  24   1       71.08      145.09      120.32 h excl   0.0000E+00  # Theta=30.59
  11  24   1      539.95      327.59      133.60 h excl   0.0000E+00  # Theta=30.68
  12  24   1      276.19      275.42      123.75 h excl   0.0000E+00  # Theta=30.84
  13  24   1       50.96        4.76      121.18 h excl   0.0000E+00  # Theta=31.06
  14  24   1       71.51        9.21       87.35 h excl   0.0000E+00  # Theta=31.34
  15  24   1      295.67      216.88       82.32 h excl   0.0000E+00  # Theta=31.68
  16  24   1      -27.19       14.36       78.82 h excl   0.0000E+00  # Theta=32.08
  17  24   1       65.30       48.34       79.14 h excl   0.0000E+00  # Theta=32.53
  18  24   1       -4.92        6.75       78.28 h excl   0.0000E+00  # Theta=33.05
  19  24   1      328.21      142.51       87.39 h excl   0.0000E+00  # Theta=33.61
  21  24   1       -7.71       50.13       76.65 h excl   0.0000E+00  # Theta=34.91
   0  25   1       14.56       27.16       51.41 h excl   0.0000E+00  # Theta=34.61
   1  25   1      -49.88        8.23       56.81 h excl   0.0000E+00  # Theta=34.09
   2  25   1       29.97       75.62      104.48 h excl   0.0000E+00  # Theta=33.62
   3  25   1      236.36      199.18       64.09 h excl   0.0000E+00  # Theta=33.21
   4  25   1       78.79      141.01       64.11 h excl   0.0000E+00  # Theta=32.86
   5  25   1      103.84      107.87       64.88 h excl   0.0000E+00  # Theta=32.57
   6  25   1       22.69       27.62       64.20 h excl   0.0000E+00  # Theta=32.33
   8  25   1      114.76       64.99      116.47 h excl   0.0000E+00  # Theta=32.05
   9  25   1      128.89       71.76      122.04 h excl   0.0000E+00  # Theta=31.99
  10  25   1       25.26       19.97      119.47 h excl   0.0000E+00  # Theta=32.00
  11  25   1      294.60      170.49      126.75 h excl   0.0000E+00  # Theta=32.07
  12  25   1      191.40      154.97      127.17 h excl   0.0000E+00  # Theta=32.20
  13  25   1      173.42      133.46      127.17 h excl   0.0000E+00  # Theta=32.39
  14  25   1      130.17      173.27      129.74 h excl   0.0000E+00  # Theta=32.64
  16  25   1       97.20       68.96      133.60 h excl   0.0000E+00  # Theta=33.32
  17  25   1       62.30       26.75       79.43 h excl   0.0000E+00  # Theta=33.75
  18  25   1       68.51      150.96       82.21 h excl   0.0000E+00  # Theta=34.23
  19  25   1      100.20       55.69       80.50 h excl   0.0000E+00  # Theta=34.77
  20  25   1       57.81       15.85       77.93 h excl   0.0000E+00  # Theta=35.36
   2  26   1      -18.84        4.59       55.24 h excl   0.0000E+00  # Theta=35.21
   3  26   1       48.81       31.70       58.66 h excl   0.0000E+00  # Theta=34.79
   4  26   1       90.56       70.96       63.63 h excl   0.0000E+00  # Theta=34.42
   5  26   1      100.63       95.85       66.97 h excl   0.0000E+00  # Theta=34.11
   6  26   1      -70.22        0.53      115.18 h excl   0.0000E+00  # Theta=33.86
   7  26   1       53.10       12.78      114.76 h excl   0.0000E+00  # Theta=33.67
   9  26   1      121.61      121.36      122.04 h excl   0.0000E+00  # Theta=33.46
  10  26   1       70.22      116.41      122.46 h excl   0.0000E+00  # Theta=33.45
  11  26   1       26.98       55.82      125.46 h excl   0.0000E+00  # Theta=33.50
  12  26   1      -19.27        3.00      123.32 h excl   0.0000E+00  # Theta=33.60
  13  26   1      -39.82       13.59      125.89 h excl   0.0000E+00  # Theta=33.76
  14  26   1      -83.50        1.12      122.04 h excl   0.0000E+00  # Theta=33.99
  -4 -26   2      -14.13        3.74       80.93 h excl   0.0000E+00  # Theta=35.54
 -15 -25   2      152.44       54.60      117.75 h excl   0.0000E+00  # Theta=34.02
 -14 -25   2       -7.28       11.95      125.46 h excl   0.0000E+00  # Theta=33.72
 -13 -25   2      193.12      150.13      126.75 h excl   0.0000E+00  # Theta=33.48
 -11 -25   2      -65.94       27.98      121.61 h excl   0.0000E+00  # Theta=33.17
 -10 -25   2       66.37       33.39      117.33 h excl   0.0000E+00  # Theta=33.10
  -9 -25   2       -4.28       17.63      116.04 h excl   0.0000E+00  # Theta=33.10
  -8 -25   2       75.36        0.79      113.04 h excl   0.0000E+00  # Theta=33.15
  -7 -25   2       32.11        1.29      110.90 h excl   0.0000E+00  # Theta=33.27
  -6 -25   2      -26.12        8.89       72.40 h excl   0.0000E+00  # Theta=33.44
  -5 -25   2      248.57      249.87       72.71 h excl   0.0000E+00  # Theta=33.67
  -4 -25   2       -5.14       23.30       59.68 h excl   0.0000E+00  # Theta=33.96
  -3 -25   2       71.29       93.16       60.73 h excl   0.0000E+00  # Theta=34.31
  -1 -25   2       -8.56        0.93       59.95 h excl   0.0000E+00  # Theta=35.18
 -20 -24   2       21.41        0.52       74.51 h excl   0.0000E+00  # Theta=35.23
 -19 -24   2      -14.99      145.39       77.93 h excl   0.0000E+00  # Theta=34.62
 -18 -24   2       14.34       39.45       73.84 h excl   0.0000E+00  # Theta=34.06
 -17 -24   2      142.16      120.50      129.31 h excl   0.0000E+00  # Theta=33.56
 -16 -24   2      -29.55        1.41      131.03 h excl   0.0000E+00  # Theta=33.11
 -15 -24   2      -22.69        7.04      126.32 h excl   0.0000E+00  # Theta=32.73
 -14 -24   2      251.35      219.79      132.74 h excl   0.0000E+00  # Theta=32.39
 -13 -24   2       96.34       46.21      126.32 h excl   0.0000E+00  # Theta=32.12
 -12 -24   2      257.77      258.50      125.46 h excl   0.0000E+00  # Theta=31.91
 -11 -24   2        0.00        8.63      103.62 h excl   0.0000E+00  # Theta=31.76
 -10 -24   2       -5.99       44.02      116.47 h excl   0.0000E+00  # Theta=31.67
  -9 -24   2      143.02      127.46      116.90 h excl   0.0000E+00  # Theta=31.64
  -8 -24   2      207.67      171.59      116.90 h excl   0.0000E+00  # Theta=31.68
  -7 -24   2      -18.41       10.32       71.22 h excl   0.0000E+00  # Theta=31.77
  -6 -24   2      -24.84       20.31       68.73 h excl   0.0000E+00  # Theta=31.93
  -5 -24   2      164.21      140.21       67.55 h excl   0.0000E+00  # Theta=32.14
  -4 -24   2      237.01      226.71       66.21 h excl   0.0000E+00  # Theta=32.42
  -3 -24   2      -16.70       43.11       61.11 h excl   0.0000E+00  # Theta=32.75
  -2 -24   2       43.03       22.04       60.00 h excl   0.0000E+00  # Theta=33.14
  -1 -24   2      294.60      305.54       62.38 h excl   0.0000E+00  # Theta=33.59
   0 -24   2       30.62       68.87       55.08 h excl   0.0000E+00  # Theta=34.10
   1 -24   2       63.37       31.95       54.81 h excl   0.0000E+00  # Theta=34.66
 -20 -23   2      211.96      210.25       84.26 h excl   0.0000E+00  # Theta=34.13
 -19 -23   2       58.66        0.40       77.50 h excl   0.0000E+00  # Theta=33.49
 -18 -23   2       36.18       37.23       76.19 h excl   0.0000E+00  # Theta=32.90
 -17 -23   2       28.47       42.89       73.85 h excl   0.0000E+00  # Theta=32.37
 -16 -23   2      294.60      347.65       81.63 h excl   0.0000E+00  # Theta=31.89
 -15 -23   2       99.34       89.81       76.19 h excl   0.0000E+00  # Theta=31.47
 -14 -23   2       -7.71        4.71      121.18 h excl   0.0000E+00  # Theta=31.11
 -13 -23   2      755.76      571.33      141.73 h excl   0.0000E+00  # Theta=30.81
 -12 -23   2       14.13       30.20      117.33 h excl   0.0000E+00  # Theta=30.57
 -10 -23   2        8.14        0.05      112.19 h excl   0.0000E+00  # Theta=30.27
  -9 -23   2       54.38       81.54      111.76 h excl   0.0000E+00  # Theta=30.22
  -8 -23   2       64.44      117.97       71.60 h excl   0.0000E+00  # Theta=30.23
  -7 -23   2      110.05      118.67       69.84 h excl   0.0000E+00  # Theta=30.30
  -6 -23   2        0.64        5.95       65.06 h excl   0.0000E+00  # Theta=30.44
  -5 -23   2       65.51       83.54       65.20 h excl   0.0000E+00  # Theta=30.64
  -4 -23   2       26.12       23.80       62.02 h excl   0.0000E+00  # Theta=30.90
  -3 -23   2       37.68       47.39       61.66 h excl   0.0000E+00  # Theta=31.22
  -2 -23   2       67.87       92.39       59.59 h excl   0.0000E+00  # Theta=31.60
  -1 -23   2      113.90       94.94       58.64 h excl   0.0000E+00  # Theta=32.03
   0 -23   2       34.90       49.05       54.53 h excl   0.0000E+00  # Theta=32.53
   1 -23   2       48.81        3.49       90.35 h excl   0.0000E+00  # Theta=33.08
   2 -23   2        6.42        6.40       50.49 h excl   0.0000E+00  # Theta=33.69
   3 -23   2        5.35       37.21       49.47 h excl   0.0000E+00  # Theta=34.35
 -22 -22   2       23.98       39.85       71.51 h excl   0.0000E+00  # Theta=34.59
 -21 -22   2      -59.30       46.33       76.96 h excl   0.0000E+00  # Theta=33.81
 -20 -22   2       53.52       47.04       77.38 h excl   0.0000E+00  # Theta=33.08
 -19 -22   2      189.90      192.33       80.78 h excl   0.0000E+00  # Theta=32.40
 -18 -22   2        0.00        4.80      112.62 h excl   0.0000E+00  # Theta=31.78
 -17 -22   2      136.81      128.32       78.47 h excl   0.0000E+00  # Theta=31.21
 -16 -22   2      -76.86        2.33       75.01 h excl   0.0000E+00  # Theta=30.70
 -15 -22   2      111.33       95.25       74.65 h excl   0.0000E+00  # Theta=30.25
 -14 -22   2       89.92      100.59       72.39 h excl   0.0000E+00  # Theta=29.86
 -13 -22   2      193.12      127.40       74.48 h excl   0.0000E+00  # Theta=29.53
 -12 -22   2      336.13      330.26      125.03 h excl   0.0000E+00  # Theta=29.26
 -11 -22   2      -24.41        8.87      113.90 o incl   0.7706E-04  # Theta=29.05
  -9 -22   2       -4.92       21.12       70.42 o incl   0.2014E-03  # Theta=28.83
  -8 -22   2      701.60      500.91       79.99 o incl   0.7322E-04  # Theta=28.81
  -7 -22   2       53.95       62.40       63.85 o incl   0.2405E-03  # Theta=28.86
  -6 -22   2      -24.84        1.85       60.53 o incl   0.2728E-03  # Theta=28.98
  -5 -22   2      507.84      449.78       68.88 h excl   0.0000E+00  # Theta=29.16
  -4 -22   2      -32.33       13.36       59.21 h excl   0.0000E+00  # Theta=29.40
  -3 -22   2       87.35       58.29       59.34 h excl   0.0000E+00  # Theta=29.71
  -2 -22   2      294.17      398.31       65.09 h excl   0.0000E+00  # Theta=30.08
  -1 -22   2      166.57      104.43       58.38 h excl   0.0000E+00  # Theta=30.50
   0 -22   2       74.08       27.27       95.92 h excl   0.0000E+00  # Theta=30.99
   1 -22   2       -1.07        2.87       52.73 h excl   0.0000E+00  # Theta=31.53
   2 -22   2       56.09       52.15       52.84 h excl   0.0000E+00  # Theta=32.13
   3 -22   2      -17.13        0.13       49.07 h excl   0.0000E+00  # Theta=32.78
   4 -22   2       57.59       57.20       48.47 h excl   0.0000E+00  # Theta=33.49
   5 -22   2       19.05       10.47       45.85 h excl   0.0000E+00  # Theta=34.25
 -23 -21   2       44.53        4.37       71.08 h excl   0.0000E+00  # Theta=34.52
 -22 -21   2       89.92       89.01       78.98 h excl   0.0000E+00  # Theta=33.65
 -21 -21   2      -25.26        4.64       76.67 h excl   0.0000E+00  # Theta=32.84
 -20 -21   2      192.90      183.09       78.28 h excl   0.0000E+00  # Theta=32.08
 -19 -21   2        7.71       10.31       74.10 h excl   0.0000E+00  # Theta=31.37
 -18 -21   2      469.73      574.88       92.92 h excl   0.0000E+00  # Theta=30.71
 -17 -21   2       10.28        4.89       73.81 h excl   0.0000E+00  # Theta=30.11
 -16 -21   2      113.26      137.81       72.22 h excl   0.0000E+00  # Theta=29.56
 -15 -21   2      -12.63        3.62       71.09 o incl   0.1979E-03  # Theta=29.08
 -14 -21   2      111.12       96.20       70.43 o incl   0.1925E-03  # Theta=28.65
 -13 -21   2       16.27        3.89       67.76 o incl   0.2177E-03  # Theta=28.28
 -12 -21   2       37.04       44.56       68.57 o incl   0.2108E-03  # Theta=27.98
 -11 -21   2      340.41      341.28       71.38 o incl   0.1300E-03  # Theta=27.74
 -10 -21   2       77.08       79.13       58.79 o incl   0.2782E-03  # Theta=27.57
  -9 -21   2       50.96       40.13       64.67 o incl   0.2367E-03  # Theta=27.46
  -8 -21   2       51.60       41.35       63.85 o incl   0.2427E-03  # Theta=27.42
  -7 -21   2      143.87      171.19       61.60 o incl   0.2282E-03  # Theta=27.45
  -6 -21   2       15.42       24.12       57.78 o incl   0.2987E-03  # Theta=27.55
  -5 -21   2      -11.99       11.12       57.35 o incl   0.3037E-03  # Theta=27.71
  -4 -21   2      393.30      361.92       62.55 o incl   0.1427E-03  # Theta=27.93
  -3 -21   2      223.09      156.35       59.67 o incl   0.2335E-03  # Theta=28.22
  -2 -21   2       58.23      125.09       56.62 o incl   0.2908E-03  # Theta=28.58
   0 -21   2       14.99       13.58       55.15 h excl   0.0000E+00  # Theta=29.47
   1 -21   2      109.19      145.29       55.59 h excl   0.0000E+00  # Theta=30.01
   2 -21   2        4.07       27.77       52.22 h excl   0.0000E+00  # Theta=30.60
   3 -21   2      404.43      317.75       57.85 h excl   0.0000E+00  # Theta=31.25
   4 -21   2      -23.55        5.18       49.05 h excl   0.0000E+00  # Theta=31.95
   5 -21   2       99.34       93.53       48.59 h excl   0.0000E+00  # Theta=32.70
   6 -21   2        0.00       19.18       74.51 h excl   0.0000E+00  # Theta=33.50
   7 -21   2      -40.25        1.26       71.51 h excl   0.0000E+00  # Theta=34.36
 -23 -20   2      253.92      250.16       79.80 h excl   0.0000E+00  # Theta=33.67
 -22 -20   2       84.78       20.84      125.89 h excl   0.0000E+00  # Theta=32.77
 -21 -20   2       43.89        4.83       71.83 h excl   0.0000E+00  # Theta=31.93
 -20 -20   2       -9.21        0.74       73.40 h excl   0.0000E+00  # Theta=31.13
 -19 -20   2      518.12      410.93       82.79 h excl   0.0000E+00  # Theta=30.38
 -18 -20   2        0.00       51.98       66.05 h excl   0.0000E+00  # Theta=29.69
 -17 -20   2      379.17      314.95       79.03 o incl   0.1136E-03  # Theta=29.05
 -16 -20   2        4.07        4.08       69.18 o incl   0.2089E-03  # Theta=28.47
 -15 -20   2      157.58      147.90       71.46 o incl   0.1775E-03  # Theta=27.94
 -14 -20   2      223.30      255.26       71.20 o incl   0.1568E-03  # Theta=27.48
 -13 -20   2       29.12        6.24      107.05 o incl   0.8723E-04  # Theta=27.08
 -12 -20   2      -26.98        4.36       64.20 o incl   0.2425E-03  # Theta=26.74
 -11 -20   2       20.84        3.05       51.63 o incl   0.3749E-03  # Theta=26.47
 -10 -20   2      280.18      215.44       53.54 o incl   0.2418E-03  # Theta=26.26
  -9 -20   2      285.39      368.15       59.05 o incl   0.1643E-03  # Theta=26.13
  -8 -20   2      -39.39        9.30       48.18 o incl   0.4292E-03  # Theta=26.06
  -7 -20   2       42.82       24.60       58.12 o incl   0.2942E-03  # Theta=26.06
  -6 -20   2      -11.99        0.32       55.83 o incl   0.3208E-03  # Theta=26.14
  -5 -20   2       26.98        2.39       53.45 o incl   0.3497E-03  # Theta=26.28
  -4 -20   2        0.64       23.71       54.06 o incl   0.3416E-03  # Theta=26.49
  -3 -20   2      147.94      144.33       56.15 o incl   0.2750E-03  # Theta=26.76
  -2 -20   2       49.67      109.63       92.92 o incl   0.1135E-03  # Theta=27.10
  -1 -20   2      373.60      350.85       60.30 o incl   0.1548E-03  # Theta=27.51
   0 -20   2      135.74      193.12       59.52 o incl   0.2360E-03  # Theta=27.98
   1 -20   2       73.65       28.40       53.86 o incl   0.3397E-03  # Theta=28.51
   2 -20   2        7.07        8.64       52.14 o incl   0.3676E-03  # Theta=29.09
   3 -20   2       33.61       36.57       51.49 h excl   0.0000E+00  # Theta=29.74
   4 -20   2       63.59      118.62       50.72 h excl   0.0000E+00  # Theta=30.43
   5 -20   2      116.47      142.42       82.64 h excl   0.0000E+00  # Theta=31.18
   6 -20   2       11.99       34.00       46.32 h excl   0.0000E+00  # Theta=31.98
   7 -20   2      -20.55        0.28       43.88 h excl   0.0000E+00  # Theta=32.84
   8 -20   2       32.97       22.94       41.27 h excl   0.0000E+00  # Theta=33.73
   9 -20   2       17.98       25.86       63.37 h excl   0.0000E+00  # Theta=34.68
 -24 -19   2        0.00        0.67       67.65 h excl   0.0000E+00  # Theta=33.85
 -23 -19   2       54.59       13.52       71.65 h excl   0.0000E+00  # Theta=32.88
 -22 -19   2      104.48      100.56       72.04 h excl   0.0000E+00  # Theta=31.95
 -21 -19   2      131.46       69.91       72.04 h excl   0.0000E+00  # Theta=31.07
 -20 -19   2      -35.11        0.64       69.65 h excl   0.0000E+00  # Theta=30.23
 -19 -19   2      -24.84        4.03      118.18 h excl   0.0000E+00  # Theta=29.45
 -18 -19   2      156.51      143.57       71.04 o incl   0.1806E-03  # Theta=28.72
 -17 -19   2       28.26       98.61       77.50 o incl   0.1630E-03  # Theta=28.04
 -16 -19   2      526.47      514.52       78.38 o incl   0.8183E-04  # Theta=27.42
 -15 -19   2      -43.25        1.52       65.88 o incl   0.2301E-03  # Theta=26.85
 -14 -19   2      153.72      116.52       67.45 o incl   0.2036E-03  # Theta=26.35
 -13 -19   2      391.80      277.71      113.04 o incl   0.6653E-04  # Theta=25.91
 -12 -19   2      253.92      409.44       68.13 o incl   0.1333E-03  # Theta=25.54
 -11 -19   2      -24.84       12.86       63.66 o incl   0.2463E-03  # Theta=25.23
 -10 -19   2        8.42       27.56       49.05 o incl   0.4139E-03  # Theta=24.99
  -9 -19   2      220.52      330.80       49.53 o incl   0.2264E-03  # Theta=24.82
  -8 -19   2      231.65      315.60       41.05 o incl   0.2829E-03  # Theta=24.73
  -7 -19   2       93.70      102.94       32.17 o incl   0.7942E-03  # Theta=24.70
  -6 -19   2       11.13       28.63       55.22 o incl   0.3268E-03  # Theta=24.75
  -5 -19   2       26.76       24.15       52.67 o incl   0.3587E-03  # Theta=24.87
  -4 -19   2       89.28       99.63       51.33 o incl   0.3526E-03  # Theta=25.06
  -3 -19   2      459.45      395.45       97.20 o incl   0.7513E-04  # Theta=25.32
  -2 -19   2      115.18      144.90       53.32 o incl   0.3084E-03  # Theta=25.65
  -1 -19   2      200.18      194.20       56.47 o incl   0.2471E-03  # Theta=26.04
   0 -19   2       -9.21        3.42       50.45 o incl   0.3928E-03  # Theta=26.50
   1 -19   2      325.00      336.30       52.45 o incl   0.1914E-03  # Theta=27.03
   2 -19   2       10.28       31.58       50.65 o incl   0.3878E-03  # Theta=27.61
   3 -19   2       -3.85        1.25       50.77 o incl   0.3879E-03  # Theta=28.25
   4 -19   2       77.93       29.16       84.35 o incl   0.1396E-03  # Theta=28.94
   5 -19   2       43.89       41.23       48.87 h excl   0.0000E+00  # Theta=29.69
   6 -19   2      212.17      255.09       49.70 h excl   0.0000E+00  # Theta=30.49
   7 -19   2      -19.70       14.60       50.96 h excl   0.0000E+00  # Theta=31.34
   8 -19   2       39.61       57.17       43.41 h excl   0.0000E+00  # Theta=32.24
   9 -19   2        2.78        4.55       40.45 h excl   0.0000E+00  # Theta=33.18
  10 -19   2       38.97        0.58       60.80 h excl   0.0000E+00  # Theta=34.17
  11 -19   2       33.40        9.36       58.23 h excl   0.0000E+00  # Theta=35.21
 -25 -18   2      -34.68       10.03      125.03 h excl   0.0000E+00  # Theta=34.20
 -24 -18   2       35.11       56.44       70.64 h excl   0.0000E+00  # Theta=33.15
 -23 -18   2      123.53       86.78       72.74 h excl   0.0000E+00  # Theta=32.14
 -22 -18   2      -20.55        5.15       69.26 h excl   0.0000E+00  # Theta=31.18
 -21 -18   2      310.01      230.32       73.70 h excl   0.0000E+00  # Theta=30.26
 -20 -18   2      123.11       56.47       68.65 h excl   0.0000E+00  # Theta=29.39
 -19 -18   2      439.11      389.50       75.59 o incl   0.1066E-03  # Theta=28.56
 -18 -18   2       31.47       18.01       65.32 o incl   0.2338E-03  # Theta=27.79
 -16 -18   2       12.63        0.79       63.44 o incl   0.2484E-03  # Theta=26.41
 -15 -18   2      -35.54        3.10       65.22 o incl   0.2349E-03  # Theta=25.81
 -14 -18   2      190.33      142.74       65.95 o incl   0.2039E-03  # Theta=25.26
 -13 -18   2      694.32      576.96       75.92 o incl   0.6989E-04  # Theta=24.78
 -12 -18   2      768.47      779.19       59.51 o incl   0.5849E-04  # Theta=24.37
 -11 -18   2      630.30      635.49       55.80 o incl   0.8272E-04  # Theta=24.02
 -10 -18   2      174.85      247.49       49.62 o incl   0.2763E-03  # Theta=23.75
  -9 -18   2      156.72      244.01       57.48 o incl   0.2310E-03  # Theta=23.55
  -8 -18   2      506.02      710.57       39.19 o incl   0.9361E-04  # Theta=23.42
  -7 -18   2        9.72       56.39       31.55 o incl   0.9700E-03  # Theta=23.36
  -6 -18   2      244.87      206.77       31.83 o incl   0.4700E-03  # Theta=23.38
  -5 -18   2        3.00       13.35       41.28 o incl   0.5860E-03  # Theta=23.48
  -4 -18   2      865.81      896.11      106.62 o incl   0.3421E-04  # Theta=23.65
  -3 -18   2      515.55      571.07       59.46 o incl   0.9561E-04  # Theta=23.90
  -2 -18   2      286.89      261.69       89.49 o incl   0.1036E-03  # Theta=24.21
  -1 -18   2      173.20      186.12       53.74 o incl   0.2766E-03  # Theta=24.60
   0 -18   2      108.12      101.69       52.43 o incl   0.3338E-03  # Theta=25.05
   1 -18   2       41.96       44.60       55.67 o incl   0.3183E-03  # Theta=25.57
   2 -18   2     1002.19      970.40       69.83 o incl   0.3757E-04  # Theta=26.14
   3 -18   2      624.31      516.11       95.92 o incl   0.6247E-04  # Theta=26.78
   4 -18   2       12.20        1.51       48.04 o incl   0.4331E-03  # Theta=27.48
   5 -18   2        2.36        0.99       47.86 o incl   0.4366E-03  # Theta=28.23
   6 -18   2      327.57      411.57       52.04 o incl   0.1671E-03  # Theta=29.03
   7 -18   2       45.17       23.65       45.31 h excl   0.0000E+00  # Theta=29.88
   8 -18   2       55.24       46.85       49.67 h excl   0.0000E+00  # Theta=30.78
   9 -18   2        0.00        3.17       42.01 h excl   0.0000E+00  # Theta=31.72
  10 -18   2      144.30      162.46       65.94 h excl   0.0000E+00  # Theta=32.71
  11 -18   2       56.09       67.18       37.15 h excl   0.0000E+00  # Theta=33.75
  12 -18   2        8.99       17.60       56.95 h excl   0.0000E+00  # Theta=34.82
 -26 -17   2       46.25        1.68      123.75 h excl   0.0000E+00  # Theta=34.72
 -25 -17   2       81.57       24.72       69.79 h excl   0.0000E+00  # Theta=33.59
 -24 -17   2       -9.85       23.41      117.33 h excl   0.0000E+00  # Theta=32.51
 -23 -17   2       89.92       30.97       73.65 h excl   0.0000E+00  # Theta=31.47
 -22 -17   2        8.35       53.86       67.41 h excl   0.0000E+00  # Theta=30.47
 -21 -17   2      -23.55        1.88       64.31 h excl   0.0000E+00  # Theta=29.51
 -20 -17   2       48.60       11.90       63.72 o incl   0.2455E-03  # Theta=28.60
 -19 -17   2       56.09        4.47       63.37 o incl   0.2484E-03  # Theta=27.74
 -18 -17   2      189.05       71.49       63.52 o incl   0.2318E-03  # Theta=26.92
 -17 -17   2       25.69       16.28       59.91 o incl   0.2780E-03  # Theta=26.16
 -16 -17   2      -47.53       61.11       74.08 o incl   0.1798E-03  # Theta=25.46
 -15 -17   2       64.02       62.02       60.15 o incl   0.2697E-03  # Theta=24.81
 -14 -17   2      -49.46       32.35       60.08 o incl   0.2746E-03  # Theta=24.22
 -13 -17   2      470.59      424.10       68.91 o incl   0.1106E-03  # Theta=23.70
 -12 -17   2      859.39      813.83       58.39 o incl   0.5253E-04  # Theta=23.24
 -11 -17   2      404.07      405.33       50.89 o incl   0.1575E-03  # Theta=22.85
 -10 -17   2      774.82      692.13       47.25 o incl   0.7169E-04  # Theta=22.54
  -9 -17   2      366.32      452.40       37.72 o incl   0.1846E-03  # Theta=22.30
  -8 -17   2       57.59      104.39       32.86 o incl   0.7939E-03  # Theta=22.14
  -7 -17   2      127.39      204.72       33.09 o incl   0.5430E-03  # Theta=22.05
  -6 -17   2       43.68       66.92       34.64 o incl   0.7845E-03  # Theta=22.04
  -5 -17   2     1529.47     1699.48       48.73 o incl   0.1571E-04  # Theta=22.11
  -4 -17   2      242.25      285.67       32.69 o incl   0.3635E-03  # Theta=22.26
  -3 -17   2      186.91      254.52       46.28 o incl   0.2963E-03  # Theta=22.49
  -2 -17   2       34.47       44.98       49.84 o incl   0.3966E-03  # Theta=22.79
  -1 -17   2      956.37     1049.42       67.14 o incl   0.3561E-04  # Theta=23.17
   0 -17   2      402.93      324.13       87.78 o incl   0.9530E-04  # Theta=23.61
   1 -17   2       94.20       90.87       52.27 o incl   0.3420E-03  # Theta=24.12
   3 -17   2     2623.98     2629.36      109.32 o incl   0.5937E-05  # Theta=25.34
   4 -17   2      435.26      557.66       55.16 o incl   0.1092E-03  # Theta=26.03
   5 -17   2      491.14      539.47       55.06 o incl   0.1088E-03  # Theta=26.78
   6 -17   2       43.68       73.32       46.08 o incl   0.4507E-03  # Theta=27.59
   7 -17   2       71.94       91.11       45.31 o incl   0.4511E-03  # Theta=28.44
   8 -17   2        0.64       17.45       43.73 h excl   0.0000E+00  # Theta=29.34
   9 -17   2        8.56       12.83       45.82 h excl   0.0000E+00  # Theta=30.29
  10 -17   2       85.21      110.64       40.99 h excl   0.0000E+00  # Theta=31.28
  11 -17   2       47.53       62.39       39.10 h excl   0.0000E+00  # Theta=32.32
  12 -17   2        7.28        4.62       36.62 h excl   0.0000E+00  # Theta=33.40
  13 -17   2       95.49      226.24       61.23 h excl   0.0000E+00  # Theta=34.52
 -26 -16   2       86.07        9.22      117.75 h excl   0.0000E+00  # Theta=34.20
 -25 -16   2       56.31        5.79       66.35 h excl   0.0000E+00  # Theta=33.04
 -24 -16   2      258.63      142.37       70.83 h excl   0.0000E+00  # Theta=31.93
 -23 -16   2       28.69       42.54       69.80 h excl   0.0000E+00  # Theta=30.85
 -22 -16   2      106.62       61.27      107.48 h excl   0.0000E+00  # Theta=29.81
 -21 -16   2       41.53       51.69       60.76 o incl   0.2671E-03  # Theta=28.82
 -20 -16   2       23.55       96.05       59.91 o incl   0.2698E-03  # Theta=27.87
 -19 -16   2       72.58       30.54       60.13 o incl   0.2732E-03  # Theta=26.97
 -18 -16   2      161.43      179.01       60.60 o incl   0.2297E-03  # Theta=26.11
 -17 -16   2      106.41      104.64       60.30 o incl   0.2579E-03  # Theta=25.31
 -16 -16   2        9.42        6.29       70.65 o incl   0.2003E-03  # Theta=24.56
 -15 -16   2        3.00        5.16       89.92 o incl   0.1237E-03  # Theta=23.86
 -14 -16   2       51.17       86.62       58.85 o incl   0.2785E-03  # Theta=23.23
 -13 -16   2      130.03      116.94       42.76 o incl   0.4603E-03  # Theta=22.66
 -12 -16   2     1978.37     2016.42       67.18 o incl   0.1055E-04  # Theta=22.16
 -11 -16   2      465.02      437.98       42.97 o incl   0.1564E-03  # Theta=21.73
 -10 -16   2      122.04      134.85       37.15 o incl   0.5665E-03  # Theta=21.37
  -9 -16   2       18.99       17.11       30.65 o incl   0.1056E-02  # Theta=21.09
  -8 -16   2      486.18      543.22       35.78 o incl   0.1356E-03  # Theta=20.88
  -7 -16   2      112.29      125.42       33.70 o incl   0.6817E-03  # Theta=20.76
  -6 -16   2       58.45       56.98       41.95 o incl   0.5445E-03  # Theta=20.72
  -5 -16   2      737.78      710.95       43.46 o incl   0.7432E-04  # Theta=20.77
  -4 -16   2     1110.71     1252.53       42.08 o incl   0.2876E-04  # Theta=20.89
  -3 -16   2        1.48        5.08       27.88 o incl   0.1286E-02  # Theta=21.10
  -2 -16   2      316.50      361.32       28.75 o incl   0.2843E-03  # Theta=21.39
  -1 -16   2       -8.56        4.23       48.43 o incl   0.4262E-03  # Theta=21.75
   0 -16   2     1149.70     1186.76       70.42 o incl   0.2806E-04  # Theta=22.19
   2 -16   2      137.24      174.42       52.24 o incl   0.3006E-03  # Theta=23.27
   3 -16   2      394.37      492.61       66.37 o incl   0.1086E-03  # Theta=23.91
   4 -16   2      921.05      830.22       65.22 o incl   0.4771E-04  # Theta=24.61
   5 -16   2      625.59      648.46       58.12 o incl   0.7844E-04  # Theta=25.36
   6 -16   2      569.28      697.21       56.18 o incl   0.7810E-04  # Theta=26.17
   7 -16   2      271.48      288.56       49.33 o incl   0.2371E-03  # Theta=27.03
   8 -16   2       37.90       37.29       43.08 o incl   0.5300E-03  # Theta=27.94
   9 -16   2       -3.85       11.29       66.80 o incl   0.2240E-03  # Theta=28.89
  10 -16   2      -26.12        6.33       38.34 h excl   0.0000E+00  # Theta=29.89
  11 -16   2       53.95       94.61       40.76 h excl   0.0000E+00  # Theta=30.92
  12 -16   2       67.44       58.59       38.65 h excl   0.0000E+00  # Theta=32.00
  13 -16   2       60.38       65.50       37.82 h excl   0.0000E+00  # Theta=33.12
  15 -16   2       -6.42        4.27       56.95 h excl   0.0000E+00  # Theta=35.48
 -26 -15   2       -1.28       17.99       65.25 h excl   0.0000E+00  # Theta=33.74
 -25 -15   2      130.39      104.37       65.52 h excl   0.0000E+00  # Theta=32.56
 -24 -15   2      108.12       85.47       65.62 h excl   0.0000E+00  # Theta=31.41
 -23 -15   2      302.09      153.87       68.65 h excl   0.0000E+00  # Theta=30.29
 -22 -15   2      326.28      219.83       66.75 h excl   0.0000E+00  # Theta=29.22
 -21 -15   2      -11.35       20.20       59.58 o incl   0.2811E-03  # Theta=28.19
 -20 -15   2      236.36      133.23      100.20 o incl   0.9364E-04  # Theta=27.20
 -19 -15   2      489.64      363.00       65.64 o incl   0.1253E-03  # Theta=26.26
 -18 -15   2       -9.21       11.01       56.61 o incl   0.3117E-03  # Theta=25.36
 -17 -15   2      -19.05        3.05       55.84 o incl   0.3205E-03  # Theta=24.51
 -16 -15   2       17.13        3.40       56.37 o incl   0.3145E-03  # Theta=23.71
 -15 -15   2      396.08      490.04       80.07 o incl   0.8978E-04  # Theta=22.97
 -14 -15   2       87.78      151.27       57.88 o incl   0.2675E-03  # Theta=22.29
 -13 -15   2      925.11      885.29       49.32 o incl   0.4845E-04  # Theta=21.67
 -12 -15   2     4139.78     3604.50      121.61 o incl   0.2963E-05  # Theta=21.12
 -11 -15   2      539.42      491.80       40.26 o incl   0.1353E-03  # Theta=20.64
 -10 -15   2       27.95       37.61       31.33 o incl   0.9935E-03  # Theta=20.23
  -9 -15   2     1797.27     1873.57       53.75 o incl   0.1262E-04  # Theta=19.91
  -8 -15   2       -5.61        0.92       29.51 o incl   0.1148E-02  # Theta=19.66
  -7 -15   2     1827.64     1784.58       60.88 o incl   0.1278E-04  # Theta=19.50
  -6 -15   2     3521.76     3748.46      105.36 o incl   0.3202E-05  # Theta=19.43
  -5 -15   2      198.10      237.79       30.47 o incl   0.4848E-03  # Theta=19.44
  -4 -15   2     2471.22     2667.40       70.37 o incl   0.6294E-05  # Theta=19.54
  -3 -15   2      149.85      163.75       28.05 o incl   0.7380E-03  # Theta=19.73
  -2 -15   2      578.92      638.22       37.63 o incl   0.1005E-03  # Theta=20.00
  -1 -15   2     1725.30     1980.93       56.16 o incl   0.1187E-04  # Theta=20.35
   0 -15   2      120.89      165.53       38.04 o incl   0.5097E-03  # Theta=20.78
   1 -15   2     1803.98     1654.87      127.60 o incl   0.1223E-04  # Theta=21.29
   2 -15   2      199.75      188.23       49.69 o incl   0.3041E-03  # Theta=21.86
   3 -15   2       25.69       20.08       53.52 o incl   0.3479E-03  # Theta=22.50
   4 -15   2      233.79      280.61       64.23 o incl   0.1759E-03  # Theta=23.20
   5 -15   2      673.76      663.59       60.21 o incl   0.7315E-04  # Theta=23.96
   6 -15   2       22.69        5.09       46.51 o incl   0.4617E-03  # Theta=24.78
   7 -15   2       30.19       42.21       45.57 o incl   0.4744E-03  # Theta=25.64
   8 -15   2      247.92      238.07       73.65 o incl   0.1488E-03  # Theta=26.56
   9 -15   2       33.40       68.79       42.53 o incl   0.5307E-03  # Theta=27.52
  10 -15   2      297.60      281.56       47.18 o incl   0.2459E-03  # Theta=28.52
  11 -15   2       19.05       50.68       40.46 h excl   0.0000E+00  # Theta=29.56
  12 -15   2      217.74      272.07       42.57 h excl   0.0000E+00  # Theta=30.65
  13 -15   2       17.34        7.53       39.12 h excl   0.0000E+00  # Theta=31.77
  14 -15   2       10.92       43.92       37.39 h excl   0.0000E+00  # Theta=32.93
  15 -15   2       40.68       79.05       40.68 h excl   0.0000E+00  # Theta=34.13
  16 -15   2      -23.12        5.88       58.66 h excl   0.0000E+00  # Theta=35.37
 -26 -14   2        8.99       20.34       62.07 h excl   0.0000E+00  # Theta=33.35
 -25 -14   2       57.81       74.76       63.14 h excl   0.0000E+00  # Theta=32.13
 -24 -14   2       91.21      115.64       61.72 h excl   0.0000E+00  # Theta=30.95
 -23 -14   2      -19.70        4.92       59.69 h excl   0.0000E+00  # Theta=29.80
 -22 -14   2      336.13      238.94       79.64 o incl   0.1247E-03  # Theta=28.70
 -21 -14   2      255.85      267.85       60.60 o incl   0.1908E-03  # Theta=27.63
 -20 -14   2      128.03      168.12       58.41 o incl   0.2538E-03  # Theta=26.60
 -19 -14   2      365.04      299.43       61.58 o incl   0.1641E-03  # Theta=25.61
 -18 -14   2      559.65      541.47       97.63 o incl   0.6133E-04  # Theta=24.67
 -17 -14   2       -7.07        0.14       54.23 o incl   0.3400E-03  # Theta=23.78
 -15 -14   2      280.90      211.86       73.22 o incl   0.1514E-03  # Theta=22.14
 -14 -14   2     3024.20     2689.64      101.03 o incl   0.5343E-05  # Theta=21.41
 -13 -14   2     3322.01     3408.08       81.14 o incl   0.3814E-05  # Theta=20.74
 -12 -14   2      315.85      242.36       33.61 o incl   0.3667E-03  # Theta=20.13
 -11 -14   2    13618.73    12639.21      295.33 o incl   0.2577E-06  # Theta=19.60
 -10 -14   2      190.83      221.17       31.12 o incl   0.5188E-03  # Theta=19.14
  -9 -14   2       35.33        3.80       32.20 o incl   0.9602E-03  # Theta=18.76
  -8 -14   2       81.57       86.37       33.34 o incl   0.7858E-03  # Theta=18.47
  -7 -14   2      944.95      982.55       39.32 o incl   0.4462E-04  # Theta=18.27
  -6 -14   2      338.12      282.15       30.92 o incl   0.3294E-03  # Theta=18.16
  -5 -14   2      292.03      336.89       31.37 o incl   0.3064E-03  # Theta=18.14
  -4 -14   2     2110.26     2260.25       55.71 o incl   0.8845E-05  # Theta=18.21
  -3 -14   2      264.52      282.40       33.22 o incl   0.3580E-03  # Theta=18.37
  -2 -14   2      249.64      313.82       32.01 o incl   0.3476E-03  # Theta=18.63
  -1 -14   2      793.80      922.21       34.89 o incl   0.5312E-04  # Theta=18.97
   0 -14   2      487.29      572.97       31.49 o incl   0.1332E-03  # Theta=19.39
   1 -14   2      560.82      856.55       29.08 o incl   0.7310E-04  # Theta=19.89
   2 -14   2     1421.82     1494.44       75.50 o incl   0.1848E-04  # Theta=20.47
   3 -14   2      499.27      506.69       55.54 o incl   0.1116E-03  # Theta=21.11
   4 -14   2      380.24      465.69       69.80 o incl   0.1106E-03  # Theta=21.82
   5 -14   2      192.90      197.47       47.32 o incl   0.3205E-03  # Theta=22.58
   6 -14   2      392.23      605.45       69.80 o incl   0.8930E-04  # Theta=23.41
   7 -14   2      543.81      499.00       54.41 o incl   0.1110E-03  # Theta=24.28
   8 -14   2       10.92        1.09       44.24 o incl   0.5107E-03  # Theta=25.20
   9 -14   2       31.04       27.83       43.37 o incl   0.5267E-03  # Theta=26.17
  10 -14   2      -13.70        6.32       42.03 o incl   0.5654E-03  # Theta=27.18
  11 -14   2       88.64       43.86       53.52 o incl   0.3398E-03  # Theta=28.23
  12 -14   2      202.96      287.73       43.10 h excl   0.0000E+00  # Theta=29.32
  13 -14   2      -16.49        0.15       39.72 h excl   0.0000E+00  # Theta=30.45
  14 -14   2       48.39        9.98       61.23 h excl   0.0000E+00  # Theta=31.62
  15 -14   2      159.50      168.91       40.30 h excl   0.0000E+00  # Theta=32.82
  16 -14   2       22.69        1.68       35.50 h excl   0.0000E+00  # Theta=34.06
  17 -14   2      -26.12        7.39       61.66 h excl   0.0000E+00  # Theta=35.34
 -28 -13   2        0.00        6.29       93.77 h excl   0.0000E+00  # Theta=35.62
 -27 -13   2       80.07        7.54      104.91 h excl   0.0000E+00  # Theta=34.30
 -26 -13   2      118.18      117.69       62.29 h excl   0.0000E+00  # Theta=33.02
 -25 -13   2       26.98        0.33       95.92 h excl   0.0000E+00  # Theta=31.77
 -24 -13   2       54.81       36.68       60.51 h excl   0.0000E+00  # Theta=30.56
 -23 -13   2      263.34      211.83       61.75 h excl   0.0000E+00  # Theta=29.38
 -22 -13   2      107.91       67.29       70.65 o incl   0.1947E-03  # Theta=28.24
 -21 -13   2       -6.64        1.61       54.77 o incl   0.3333E-03  # Theta=27.13
 -20 -13   2       68.30       78.52       53.60 o incl   0.3338E-03  # Theta=26.06
 -19 -13   2     1489.69     1288.54       85.17 o incl   0.2047E-04  # Theta=25.03
 -18 -13   2      399.51      427.81       59.22 o incl   0.1346E-03  # Theta=24.05
 -17 -13   2       19.27        6.32       66.80 o incl   0.2240E-03  # Theta=23.11
 -16 -13   2      -27.83        2.32       79.22 o incl   0.1593E-03  # Theta=22.21
 -15 -13   2      541.67      417.97       60.28 o incl   0.1193E-03  # Theta=21.37
 -14 -13   2      187.26       99.84       32.70 o incl   0.6898E-03  # Theta=20.58
 -13 -13   2     2018.83     1869.53       65.87 o incl   0.1136E-04  # Theta=19.86
 -12 -13   2     1225.35     1150.31       44.99 o incl   0.2922E-04  # Theta=19.20
 -11 -13   2      649.96      609.96       36.27 o incl   0.9833E-04  # Theta=18.61
 -10 -13   2     5621.18     5581.69      117.53 o incl   0.1395E-05  # Theta=18.09
  -9 -13   2       63.37       38.81       31.79 o incl   0.9422E-03  # Theta=17.66
  -8 -13   2       90.04      107.75       28.23 o incl   0.9723E-03  # Theta=17.32
  -7 -13   2     1182.53     1327.22       55.44 o incl   0.2450E-04  # Theta=17.07
  -6 -13   2     1373.64     1417.97       43.74 o incl   0.2179E-04  # Theta=16.91
  -5 -13   2     1213.72     1322.87       44.39 o incl   0.2609E-04  # Theta=16.85
  -4 -13   2      454.85      453.65       34.38 o incl   0.1766E-03  # Theta=16.90
  -3 -13   2     1811.80     1864.75       55.93 o incl   0.1237E-04  # Theta=17.03
  -2 -13   2      675.95      642.58       31.94 o incl   0.9504E-04  # Theta=17.27
  -1 -13   2     1276.59     1102.37       53.62 o incl   0.2959E-04  # Theta=17.60
   0 -13   2      978.60     1305.35       35.29 o incl   0.3042E-04  # Theta=18.01
   1 -13   2        5.96       13.54       23.96 o incl   0.1732E-02  # Theta=18.51
   2 -13   2      169.14      247.89       27.68 o incl   0.5444E-03  # Theta=19.09
   3 -13   2       41.96       55.33       46.28 o incl   0.4548E-03  # Theta=19.73
   4 -13   2      228.23      335.52       50.46 o incl   0.2188E-03  # Theta=20.45
   5 -13   2       86.07       91.36       65.09 o incl   0.2268E-03  # Theta=21.22
   6 -13   2      259.49      300.57       49.70 o incl   0.2323E-03  # Theta=22.06
   7 -13   2     3299.67     3158.03      177.27 o incl   0.3787E-05  # Theta=22.94
   8 -13   2      235.94      224.79       65.51 o incl   0.1831E-03  # Theta=23.88
   9 -13   2       43.68       42.62       44.73 o incl   0.4896E-03  # Theta=24.85
  10 -13   2       38.54       35.72       41.82 o incl   0.5619E-03  # Theta=25.87
  11 -13   2      -13.27        3.21       41.29 o incl   0.5862E-03  # Theta=26.94
  12 -13   2      116.90      137.15       56.09 o incl   0.2838E-03  # Theta=28.03
  13 -13   2       -4.28        0.81       40.13 h excl   0.0000E+00  # Theta=29.17
  14 -13   2      107.26      132.52       41.56 h excl   0.0000E+00  # Theta=30.34
  15 -13   2       20.98       10.72       38.16 h excl   0.0000E+00  # Theta=31.55
  16 -13   2        9.21       20.17       38.20 h excl   0.0000E+00  # Theta=32.79
  17 -13   2      -10.28        0.25       37.71 h excl   0.0000E+00  # Theta=34.07
  18 -13   2      139.16       60.69       68.51 h excl   0.0000E+00  # Theta=35.38
 -28 -12   2       18.41        0.08      103.62 h excl   0.0000E+00  # Theta=35.41
 -27 -12   2       38.97       12.06       58.12 h excl   0.0000E+00  # Theta=34.06
 -26 -12   2       33.19       49.11       56.57 h excl   0.0000E+00  # Theta=32.75
 -25 -12   2      178.34      102.77       59.53 h excl   0.0000E+00  # Theta=31.47
 -24 -12   2       19.05        9.66       55.04 h excl   0.0000E+00  # Theta=30.23
 -23 -12   2      -64.23       18.62       86.07 o incl   0.1345E-03  # Theta=29.02
 -22 -12   2       57.38       19.23       53.40 o incl   0.3478E-03  # Theta=27.84
 -21 -12   2       70.22       55.36       66.80 o incl   0.2202E-03  # Theta=26.70
 -20 -12   2      353.26      272.43       57.27 o incl   0.1896E-03  # Theta=25.59
 -19 -12   2      -10.28       10.93       49.61 o incl   0.4059E-03  # Theta=24.53
 -18 -12   2      756.62      748.42       87.35 o incl   0.4917E-04  # Theta=23.50
 -17 -12   2      -10.28        0.90       74.51 o incl   0.1801E-03  # Theta=22.51
 -16 -12   2       84.57       80.88       50.47 o incl   0.3686E-03  # Theta=21.56
 -15 -12   2      106.51       89.28       29.55 o incl   0.9269E-03  # Theta=20.67
 -14 -12   2      239.65       65.64       30.57 o incl   0.7777E-03  # Theta=19.83
 -13 -12   2       79.95       68.09       27.19 o incl   0.1181E-02  # Theta=19.04
 -12 -12   2     1789.75     1762.88       59.86 o incl   0.1352E-04  # Theta=18.32
 -11 -12   2     3896.31     3747.44       87.58 o incl   0.3014E-05  # Theta=17.67
 -10 -12   2     7495.44     7553.50      166.70 o incl   0.7716E-06  # Theta=17.10
  -9 -12   2      285.02      299.91       28.64 o incl   0.3579E-03  # Theta=16.61
  -8 -12   2     1335.68     1341.38       54.55 o incl   0.2242E-04  # Theta=16.21
  -7 -12   2      865.53      937.82       35.11 o incl   0.5015E-04  # Theta=15.90
  -6 -12   2     4124.89     3906.21       89.02 o incl   0.2673E-05  # Theta=15.70
  -5 -12   2        8.24        1.95       27.21 o incl   0.1350E-02  # Theta=15.60
  -4 -12   2       32.26       15.11       30.75 o incl   0.1048E-02  # Theta=15.60
  -3 -12   2      470.12      482.55       28.47 o incl   0.1702E-03  # Theta=15.71
  -2 -12   2      234.82      217.08       25.68 o incl   0.5661E-03  # Theta=15.92
  -1 -12   2      140.66      125.36       26.86 o incl   0.9149E-03  # Theta=16.23
   0 -12   2       -5.13        3.26       23.10 o incl   0.1873E-02  # Theta=16.64
   1 -12   2       34.35       44.96       24.30 o incl   0.1585E-02  # Theta=17.14
   2 -12   2      460.73      544.60       27.38 o incl   0.1500E-03  # Theta=17.72
   3 -12   2      127.17      156.68       26.48 o incl   0.8368E-03  # Theta=18.37
   4 -12   2      403.63      434.96       26.41 o incl   0.2118E-03  # Theta=19.10
   5 -12   2      520.68      690.03       76.22 o incl   0.6809E-04  # Theta=19.88
   6 -12   2       30.40       13.59       68.51 o incl   0.2127E-03  # Theta=20.73
   7 -12   2        2.14        0.69       45.13 o incl   0.4910E-03  # Theta=21.63
   8 -12   2     1198.09     1023.82       68.78 o incl   0.3194E-04  # Theta=22.57
   9 -12   2      125.89      104.67       46.03 o incl   0.4161E-03  # Theta=23.57
  10 -12   2      508.05      538.51       52.31 o incl   0.1106E-03  # Theta=24.60
  11 -12   2       43.68       77.32       43.45 o incl   0.5030E-03  # Theta=25.67
  12 -12   2      -31.69        1.36       40.75 o incl   0.6013E-03  # Theta=26.78
  13 -12   2       68.08       52.70       56.52 o incl   0.3058E-03  # Theta=27.93
  14 -12   2      -15.63       25.41       40.30 o incl   0.6116E-03  # Theta=29.10
  15 -12   2       -5.57        0.26       40.19 h excl   0.0000E+00  # Theta=30.32
  16 -12   2       31.04       16.96       39.31 h excl   0.0000E+00  # Theta=31.56
  17 -12   2        4.50        3.74       37.68 h excl   0.0000E+00  # Theta=32.84
  18 -12   2       41.96       25.16       66.37 h excl   0.0000E+00  # Theta=34.15
  19 -12   2      -20.55       11.31       66.80 h excl   0.0000E+00  # Theta=35.50
 -28 -11   2      -32.54        5.87       95.06 h excl   0.0000E+00  # Theta=35.26
 -27 -11   2      -22.27        5.25       55.38 h excl   0.0000E+00  # Theta=33.89
 -26 -11   2      -25.26       14.20       67.23 h excl   0.0000E+00  # Theta=32.55
 -25 -11   2       35.97       34.22       53.33 h excl   0.0000E+00  # Theta=31.24
 -24 -11   2      211.96      166.75       56.66 h excl   0.0000E+00  # Theta=29.97
 -23 -11   2       -6.64        0.03       51.48 o incl   0.3773E-03  # Theta=28.73
 -22 -11   2        9.85        0.62       75.36 o incl   0.1761E-03  # Theta=27.52
 -21 -11   2      -26.12       48.56       66.37 o incl   0.2251E-03  # Theta=26.34
 -20 -11   2       50.53        0.12       48.06 o incl   0.4317E-03  # Theta=25.20
 -19 -11   2       40.04       21.46       47.85 o incl   0.4334E-03  # Theta=24.09
 -18 -11   2       67.65       43.18       46.39 o incl   0.4521E-03  # Theta=23.02
 -17 -11   2     1137.07     1014.96       70.48 o incl   0.3385E-04  # Theta=21.98
 -16 -11   2      416.06      483.06       40.80 o incl   0.1561E-03  # Theta=20.99
 -15 -11   2       -0.27        7.56       25.00 o incl   0.1599E-02  # Theta=20.04
 -14 -11   2       46.35       12.09       30.28 o incl   0.1075E-02  # Theta=19.14
 -13 -11   2      115.29      137.42       27.52 o incl   0.8786E-03  # Theta=18.30
 -12 -11   2     1934.87     1914.92       67.14 o incl   0.1143E-04  # Theta=17.52
 -11 -11   2      216.67      198.89       30.68 o incl   0.5281E-03  # Theta=16.81
 -10 -11   2     1506.13     1440.97       44.87 o incl   0.1956E-04  # Theta=16.17
  -9 -11   2       32.33       54.23       24.58 o incl   0.1552E-02  # Theta=15.61
  -8 -11   2     1522.98     1630.81       50.37 o incl   0.1652E-04  # Theta=15.15
  -7 -11   2      160.31      156.72       24.86 o incl   0.8163E-03  # Theta=14.78
  -6 -11   2     2766.56     2824.46       70.84 o incl   0.5530E-05  # Theta=14.52
  -5 -11   2      946.98      964.11       33.79 o incl   0.4678E-04  # Theta=14.36
  -4 -11   2     2489.84     2415.11       65.72 o incl   0.7122E-05  # Theta=14.32
  -3 -11   2      463.95      502.43       29.14 o incl   0.1647E-03  # Theta=14.40
  -2 -11   2     4803.17     4868.89      109.91 o incl   0.1863E-05  # Theta=14.59
  -1 -11   2      981.62     1198.23       33.85 o incl   0.3457E-04  # Theta=14.88
   0 -11   2        5.41       13.33       21.84 o incl   0.2084E-02  # Theta=15.28
   1 -11   2      554.17      510.53       27.81 o incl   0.1406E-03  # Theta=15.78
   2 -11   2      605.75      624.01       40.95 o incl   0.9545E-04  # Theta=16.36
   3 -11   2      408.62      519.02       24.80 o incl   0.1729E-03  # Theta=17.03
   4 -11   2      540.17      531.36       33.20 o incl   0.1329E-03  # Theta=17.76
   5 -11   2      109.75      107.48       23.27 o incl   0.1237E-02  # Theta=18.56
   6 -11   2      348.55       10.02       36.62 o incl   0.5922E-03  # Theta=19.42
   7 -11   2     1191.02     1227.95       69.19 o incl   0.2658E-04  # Theta=20.34
   8 -11   2       33.11       24.89       42.24 o incl   0.5560E-03  # Theta=21.30
   9 -11   2     3861.67     3975.61      134.39 o incl   0.2750E-05  # Theta=22.31
  10 -11   2      366.25      439.21       37.32 o incl   0.1920E-03  # Theta=23.36
  11 -11   2        4.92       12.29       42.84 o incl   0.5441E-03  # Theta=24.44
  12 -11   2      134.02       70.16       44.51 o incl   0.4623E-03  # Theta=25.56
  13 -11   2        0.00        3.57       53.95 o incl   0.3435E-03  # Theta=26.72
  14 -11   2      390.09      278.34       47.28 o incl   0.2218E-03  # Theta=27.90
  15 -11   2       15.84        1.18       41.34 o incl   0.5849E-03  # Theta=29.12
  16 -11   2       41.53       12.65       40.83 h excl   0.0000E+00  # Theta=30.38
  17 -11   2      -15.63        2.14       40.57 h excl   0.0000E+00  # Theta=31.66
  19 -11   2       49.88       12.38       41.81 h excl   0.0000E+00  # Theta=34.32
  20 -11   2       42.39       59.90       73.22 h excl   0.0000E+00  # Theta=35.70
 -28 -10   2      -46.67        1.48       86.07 h excl   0.0000E+00  # Theta=35.17
 -27 -10   2       79.86       49.79       54.44 h excl   0.0000E+00  # Theta=33.77
 -26 -10   2       -9.63       10.05       52.28 h excl   0.0000E+00  # Theta=32.41
 -25 -10   2       67.44       30.24       51.90 h excl   0.0000E+00  # Theta=31.08
 -24 -10   2       36.18       53.24       50.14 h excl   0.0000E+00  # Theta=29.78
 -23 -10   2       52.67       29.80       49.41 o incl   0.4043E-03  # Theta=28.51
 -22 -10   2       -3.85        8.96       49.20 o incl   0.4128E-03  # Theta=27.27
 -21 -10   2       54.59       79.54       48.00 o incl   0.4143E-03  # Theta=26.06
 -20 -10   2       63.80       65.09       63.80 o incl   0.2402E-03  # Theta=24.88
 -19 -10   2       -8.99        5.39       46.17 o incl   0.4688E-03  # Theta=23.73
 -18 -10   2      560.93      558.79       56.32 o incl   0.9745E-04  # Theta=22.61
 -17 -10   2       39.61       33.01       44.51 o incl   0.4982E-03  # Theta=21.53
 -16 -10   2      843.11      834.52       39.82 o incl   0.5717E-04  # Theta=20.49
 -15 -10   2      579.25      567.54       32.03 o incl   0.1203E-03  # Theta=19.49
 -14 -10   2     1631.21     1466.13       54.17 o incl   0.1791E-04  # Theta=18.54
 -13 -10   2       36.40       13.34       32.69 o incl   0.9279E-03  # Theta=17.64
 -12 -10   2     1516.38     1551.95       56.31 o incl   0.1719E-04  # Theta=16.79
 -11 -10   2      723.08      696.51       31.84 o incl   0.8649E-04  # Theta=16.01
 -10 -10   2      115.14       91.39       23.69 o incl   0.1256E-02  # Theta=15.30
  -9 -10   2       40.23       25.42       21.95 o incl   0.2002E-02  # Theta=14.67
  -8 -10   2       63.94       84.71       23.19 o incl   0.1469E-02  # Theta=14.14
  -7 -10   2      689.61      723.47       32.65 o incl   0.9060E-04  # Theta=13.70
  -6 -10   2     6650.02     7183.73      130.94 o incl   0.8908E-06  # Theta=13.37
  -5 -10   2     1633.09     1555.33       43.41 o incl   0.1674E-04  # Theta=13.16
  -4 -10   2     7088.55     6885.98      138.35 o incl   0.8996E-06  # Theta=13.07
  -3 -10   2      823.85      692.72       38.82 o incl   0.6780E-04  # Theta=13.11
  -2 -10   2     1951.52     1841.28       47.85 o incl   0.1221E-04  # Theta=13.27
  -1 -10   2     1798.77     1905.73       45.02 o incl   0.1254E-04  # Theta=13.55
   0 -10   2      470.37      480.85       28.86 o incl   0.1716E-03  # Theta=13.94
   1 -10   2      333.56      247.93       28.47 o incl   0.3981E-03  # Theta=14.43
   2 -10   2     1670.23     1703.64       43.07 o incl   0.1523E-04  # Theta=15.02
   3 -10   2      -17.53        3.10       17.24 o incl   0.3344E-02  # Theta=15.69
   4 -10   2       33.93       19.54       21.84 o incl   0.2025E-02  # Theta=16.45
   5 -10   2      250.17      297.98       18.41 o incl   0.4715E-03  # Theta=17.26
   6 -10   2     7212.62     9308.89      170.40 o incl   0.5896E-06  # Theta=18.14
   7 -10   2     1079.91     1034.35       58.64 o incl   0.3528E-04  # Theta=19.08
   8 -10   2      136.88       19.90       35.89 o incl   0.7330E-03  # Theta=20.06
   9 -10   2      414.06      367.40       37.86 o incl   0.2103E-03  # Theta=21.08
  10 -10   2      111.33       90.36       32.88 o incl   0.7731E-03  # Theta=22.14
  11 -10   2       -2.85        5.12       30.50 o incl   0.1074E-02  # Theta=23.24
  12 -10   2      113.04       71.83       27.40 o incl   0.1083E-02  # Theta=24.38
  13 -10   2      101.48       93.97       43.30 o incl   0.4792E-03  # Theta=25.55
  14 -10   2      369.10      376.48       67.23 o incl   0.1311E-03  # Theta=26.74
  15 -10   2       44.32       11.35       41.87 o incl   0.5668E-03  # Theta=27.97
  16 -10   2       19.48        1.89       41.90 h excl   0.0000E+00  # Theta=29.23
  17 -10   2       66.80       88.53       42.83 h excl   0.0000E+00  # Theta=30.52
  18 -10   2       -3.43       23.08       41.04 h excl   0.0000E+00  # Theta=31.84
  19 -10   2       16.06       26.27       41.63 h excl   0.0000E+00  # Theta=33.19
  20 -10   2       19.91       16.06       43.07 h excl   0.0000E+00  # Theta=34.56
  21 -10   2        2.57        9.61       77.50 h excl   0.0000E+00  # Theta=35.98
 -28  -9   2       -3.00        6.88       79.22 h excl   0.0000E+00  # Theta=35.15
 -27  -9   2        4.07       11.20       49.93 h excl   0.0000E+00  # Theta=33.73
 -26  -9   2       22.69       25.71       73.22 h excl   0.0000E+00  # Theta=32.34
 -25  -9   2       -1.93       36.51       46.48 h excl   0.0000E+00  # Theta=30.99
 -24  -9   2       53.74       31.17       49.20 h excl   0.0000E+00  # Theta=29.66
 -23  -9   2      -19.05        5.99       46.93 o incl   0.4535E-03  # Theta=28.36
 -22  -9   2       97.63       84.09       49.05 o incl   0.3874E-03  # Theta=27.09
 -21  -9   2        4.28       25.88       46.48 o incl   0.4613E-03  # Theta=25.85
 -20  -9   2       31.69      103.41       64.23 o incl   0.2341E-03  # Theta=24.63
 -19  -9   2      666.27      569.50       56.48 o incl   0.8853E-04  # Theta=23.45
 -18  -9   2       57.81       79.59       61.66 o incl   0.2550E-03  # Theta=22.29
 -17  -9   2       18.63       18.57       27.70 o incl   0.1290E-02  # Theta=21.17
 -16  -9   2       49.56       91.43       25.60 o incl   0.1269E-02  # Theta=20.08
 -15  -9   2       84.32       87.90       23.82 o incl   0.1359E-02  # Theta=19.03
 -14  -9   2     1676.24     1538.39       61.65 o incl   0.1652E-04  # Theta=18.02
 -13  -9   2      609.25      533.78       30.93 o incl   0.1278E-03  # Theta=17.05
 -12  -9   2       22.69       25.33       23.93 o incl   0.1704E-02  # Theta=16.14
 -11  -9   2      593.15      552.45       28.43 o incl   0.1283E-03  # Theta=15.29
 -10  -9   2      535.03      530.18       27.10 o incl   0.1359E-03  # Theta=14.51
  -9  -9   2      963.87     1127.94       44.18 o incl   0.3496E-04  # Theta=13.81
  -8  -9   2     2182.40     2324.72       57.40 o incl   0.8169E-05  # Theta=13.19
  -7  -9   2     3288.60     3403.06       70.90 o incl   0.3948E-05  # Theta=12.68
  -6  -9   2     2057.99     1863.63       49.16 o incl   0.1173E-04  # Theta=12.28
  -5  -9   2      417.87      559.38       24.42 o incl   0.1524E-03  # Theta=12.00
  -4  -9   2     6719.80     6728.88      167.34 o incl   0.9471E-06  # Theta=11.85
  -3  -9   2     2546.90     2506.21       64.51 o incl   0.6974E-05  # Theta=11.84
  -2  -9   2     1796.60     1444.30       49.53 o incl   0.1747E-04  # Theta=11.96
  -1  -9   2     1599.02     1567.32       54.81 o incl   0.1717E-04  # Theta=12.22
   0  -9   2    14132.67    13509.61      262.80 o incl   0.2315E-06  # Theta=12.60
   1  -9   2      275.11      271.15       25.84 o incl   0.4290E-03  # Theta=13.09
   2  -9   2      239.66      193.30       19.71 o incl   0.6988E-03  # Theta=13.69
   3  -9   2      293.21      307.77       23.42 o incl   0.3856E-03  # Theta=14.38
   4  -9   2       11.56       13.66       20.42 o incl   0.2377E-02  # Theta=15.15
   5  -9   2      198.81      274.02       23.31 o incl   0.5127E-03  # Theta=15.99
   6  -9   2      124.39       85.55       26.76 o incl   0.1032E-02  # Theta=16.89
   7  -9   2      199.11      234.44       42.55 o incl   0.3387E-03  # Theta=17.84
   8  -9   2       28.15        9.87       31.79 o incl   0.9832E-03  # Theta=18.84
   9  -9   2     2243.03     2149.53       73.48 o incl   0.8921E-05  # Theta=19.89
  10  -9   2      275.97      253.31       47.60 o incl   0.2628E-03  # Theta=20.97
  11  -9   2      380.81      403.48       35.96 o incl   0.2068E-03  # Theta=22.09
  12  -9   2       45.17       68.67       33.16 o incl   0.8415E-03  # Theta=23.24
  13  -9   2      -35.11        4.48       61.66 o incl   0.2627E-03  # Theta=24.42
  14  -9   2      279.18      365.43       47.56 o incl   0.2093E-03  # Theta=25.63
  15  -9   2       31.69        5.84       40.29 o incl   0.6144E-03  # Theta=26.86
  16  -9   2      142.16      167.33       45.20 o incl   0.3815E-03  # Theta=28.13
  17  -9   2      678.69      614.27       56.27 h excl   0.0000E+00  # Theta=29.42
  18  -9   2      -13.06       15.78       43.13 h excl   0.0000E+00  # Theta=30.75
  19  -9   2       14.77        2.96       43.29 h excl   0.0000E+00  # Theta=32.10
  20  -9   2       16.49       24.01       43.51 h excl   0.0000E+00  # Theta=33.48
  21  -9   2      109.62       48.83       81.79 h excl   0.0000E+00  # Theta=34.89
 -27  -8   2       23.76        8.03       50.28 h excl   0.0000E+00  # Theta=33.75
 -26  -8   2      102.34       97.49       51.32 h excl   0.0000E+00  # Theta=32.34
 -24  -8   2        2.14        5.60       47.55 h excl   0.0000E+00  # Theta=29.61
 -23  -8   2      100.63       90.89       46.64 o incl   0.4213E-03  # Theta=28.28
 -22  -8   2      267.41      161.18       48.75 o incl   0.3101E-03  # Theta=26.99
 -21  -8   2      235.72      167.77       48.94 o incl   0.3122E-03  # Theta=25.71
 -20  -8   2      -22.27        3.97       64.66 o incl   0.2391E-03  # Theta=24.47
 -19  -8   2        5.14        2.02       43.35 o incl   0.5321E-03  # Theta=23.24
 -18  -8   2     1774.87     1649.75       55.07 o incl   0.1487E-04  # Theta=22.05
 -17  -8   2      271.26      222.59       40.86 o incl   0.3417E-03  # Theta=20.89
 -16  -8   2     1591.31     1409.46       59.23 o incl   0.1905E-04  # Theta=19.75
 -15  -8   2      595.58      571.45       29.26 o incl   0.1205E-03  # Theta=18.65
 -14  -8   2     2175.55     1985.15       61.60 o incl   0.1013E-04  # Theta=17.59
 -13  -8   2     2569.60     2278.82       68.08 o incl   0.7764E-05  # Theta=16.57
 -12  -8   2       74.20       80.08       21.11 o incl   0.1743E-02  # Theta=15.59
 -11  -8   2     1389.92     1379.05       43.45 o incl   0.2289E-04  # Theta=14.67
 -10  -8   2     1292.89     1329.22       36.79 o incl   0.2549E-04  # Theta=13.81
  -9  -8   2     2185.08     1764.17       56.80 o incl   0.1160E-04  # Theta=13.03
  -8  -8   2    43247.35    40767.48      785.60 o incl   0.2545E-07  # Theta=12.33
  -7  -8   2      202.11      103.63       27.95 o incl   0.8157E-03  # Theta=11.73
  -6  -8   2      423.08      314.73       23.99 o incl   0.3020E-03  # Theta=11.24
  -5  -8   2       34.11        5.72       19.99 o incl   0.2470E-02  # Theta=10.88
  -4  -8   2      263.02      360.35       25.57 o incl   0.3265E-03  # Theta=10.66
  -3  -8   2     1115.34     1271.35       33.18 o incl   0.2799E-04  # Theta=10.59
  -2  -8   2       17.70       21.33       25.44 o incl   0.1527E-02  # Theta=10.67
  -1  -8   2     4628.22     4243.33       92.48 o incl   0.2292E-05  # Theta=10.90
   0  -8   2     4976.19     4648.41      129.38 o incl   0.1888E-05  # Theta=11.27
   1  -8   2     1406.43     1466.61       33.81 o incl   0.2041E-04  # Theta=11.76
   2  -8   2      958.34      925.42       29.82 o incl   0.4768E-04  # Theta=12.37
   3  -8   2      327.67      252.65       22.76 o incl   0.4126E-03  # Theta=13.08
   4  -8   2      353.47      294.92       23.24 o incl   0.3563E-03  # Theta=13.87
   5  -8   2      548.60      555.66       28.51 o incl   0.1317E-03  # Theta=14.73
   6  -8   2      500.88      435.49       29.96 o incl   0.1743E-03  # Theta=15.66
   7  -8   2     1516.45     1735.70       46.54 o incl   0.1534E-04  # Theta=16.64
   8  -8   2     7605.70     7906.30      171.48 o incl   0.7207E-06  # Theta=17.66
   9  -8   2      193.59      198.15       40.33 o incl   0.3976E-03  # Theta=18.73
  10  -8   2     2131.98     1993.11       77.97 o incl   0.1004E-04  # Theta=19.83
  11  -8   2       14.84        5.88       65.93 o incl   0.2300E-03  # Theta=20.97
  12  -8   2      149.44       89.62       76.90 o incl   0.1618E-03  # Theta=22.13
  13  -8   2      209.17      250.25       46.34 o incl   0.2957E-03  # Theta=23.33
  14  -8   2      538.24      319.86       75.79 o incl   0.1081E-03  # Theta=24.55
  15  -8   2      939.89      553.35       86.50 o incl   0.5608E-04  # Theta=25.80
  16  -8   2       59.73        5.16       43.34 o incl   0.5290E-03  # Theta=27.08
  17  -8   2      176.84      125.75       70.22 o incl   0.1856E-03  # Theta=28.38
  18  -8   2      106.41       99.08       46.76 h excl   0.0000E+00  # Theta=29.70
  19  -8   2       30.62        0.28       44.13 h excl   0.0000E+00  # Theta=31.06
  20  -8   2       37.68       23.59       49.24 h excl   0.0000E+00  # Theta=32.44
  21  -8   2      -47.10        7.43       69.37 h excl   0.0000E+00  # Theta=33.85
  22  -8   2       53.10       75.75       43.68 h excl   0.0000E+00  # Theta=35.29
 -27  -7   2       26.76       31.46       48.62 h excl   0.0000E+00  # Theta=33.83
 -26  -7   2       11.78        0.67       47.89 h excl   0.0000E+00  # Theta=32.40
 -25  -7   2      243.43      164.13       52.09 h excl   0.0000E+00  # Theta=31.00
 -24  -7   2      -16.91        1.68       47.93 h excl   0.0000E+00  # Theta=29.63
 -23  -7   2        1.50       31.45       41.94 o incl   0.5655E-03  # Theta=28.28
 -22  -7   2      260.34      193.84       49.37 o incl   0.2858E-03  # Theta=26.95
 -21  -7   2      585.77      435.29       54.50 o incl   0.1226E-03  # Theta=25.65
 -20  -7   2      201.25      169.37       45.18 o incl   0.3617E-03  # Theta=24.38
 -19  -7   2        8.14        3.07       35.88 o incl   0.7766E-03  # Theta=23.12
 -18  -7   2      171.38      154.01       26.80 o incl   0.7732E-03  # Theta=21.90
 -17  -7   2     3484.75     3323.36       86.38 o incl   0.3796E-05  # Theta=20.69
 -16  -7   2      535.67      520.08       31.41 o incl   0.1415E-03  # Theta=19.52
 -15  -7   2     6940.18     6008.87      173.81 o incl   0.1087E-05  # Theta=18.37
 -14  -7   2      442.65      509.20       29.91 o incl   0.1672E-03  # Theta=17.26
 -13  -7   2       20.19        1.95       20.94 o incl   0.2272E-02  # Theta=16.18
 -12  -7   2       80.11       40.84       20.05 o incl   0.2130E-02  # Theta=15.14
 -11  -7   2      131.56      197.47       22.60 o incl   0.8269E-03  # Theta=14.15
 -10  -7   2      175.56      186.44       23.52 o incl   0.7644E-03  # Theta=13.21
  -9  -7   2      900.71      883.80       32.21 o incl   0.5102E-04  # Theta=12.34
  -8  -7   2      510.94      359.52       26.68 o incl   0.2232E-03  # Theta=11.55
  -7  -7   2    19217.35    19622.33      352.83 o incl   0.1152E-06  # Theta=10.86
  -6  -7   2       44.32       25.20       22.02 o incl   0.1973E-02  # Theta=10.27
  -5  -7   2     2198.76     1649.65       50.06 o incl   0.1284E-04  # Theta= 9.82
  -4  -7   2       28.90       74.57       23.40 o incl   0.1624E-02  # Theta= 9.52
  -3  -7   2      278.86      230.98       24.90 o incl   0.4837E-03  # Theta= 9.37
  -2  -7   2     8934.71     8675.78      168.12 o incl   0.5765E-06  # Theta= 9.40
  -1  -7   2     1178.53      914.60       42.90 o incl   0.4094E-04  # Theta= 9.60
   0  -7   2      355.80      344.29       23.31 o incl   0.3044E-03  # Theta= 9.95
   1  -7   2     4766.44     5357.94       87.16 o incl   0.1631E-05  # Theta=10.45
   2  -7   2     2105.00     1818.11       55.37 o incl   0.1144E-04  # Theta=11.07
   3  -7   2      358.92      261.98       16.12 o incl   0.4018E-03  # Theta=11.80
   4  -7   2    10521.96     9851.86      180.82 o incl   0.4227E-06  # Theta=12.61
   5  -7   2     1617.79     1799.46       44.29 o incl   0.1385E-04  # Theta=13.51
   6  -7   2     3452.32     3262.85       87.91 o incl   0.3811E-05  # Theta=14.46
   7  -7   2      653.65      577.52       37.00 o incl   0.1012E-03  # Theta=15.47
   8  -7   2      774.45      645.88       30.10 o incl   0.8331E-04  # Theta=16.52
   9  -7   2      676.60      670.34       39.60 o incl   0.8316E-04  # Theta=17.61
  10  -7   2       54.51       96.22       43.87 o incl   0.4840E-03  # Theta=18.74
  11  -7   2     2098.26     2356.73       80.95 o incl   0.8151E-05  # Theta=19.89
  12  -7   2       10.81        9.85       60.69 o incl   0.2713E-03  # Theta=21.08
  13  -7   2        8.56       31.36       85.15 o incl   0.1377E-03  # Theta=22.29
  14  -7   2      113.47       69.22      136.55 o incl   0.5319E-04  # Theta=23.52
  15  -7   2      610.18      567.85       54.54 o incl   0.9483E-04  # Theta=24.78
  16  -7   2        2.14        5.35       59.52 o incl   0.2823E-03  # Theta=26.07
  17  -7   2      100.20      126.40       68.08 o incl   0.2024E-03  # Theta=27.38
  18  -7   2      438.90      381.70       52.49 o incl   0.1566E-03  # Theta=28.71
  19  -7   2      404.64      337.55       52.92 h excl   0.0000E+00  # Theta=30.06
  20  -7   2      104.05       56.28       47.57 h excl   0.0000E+00  # Theta=31.45
  21  -7   2        4.71        0.01       52.67 h excl   0.0000E+00  # Theta=32.86
  22  -7   2       56.52       21.25       44.96 h excl   0.0000E+00  # Theta=34.29
  23  -7   2      -27.40        2.80       41.53 h excl   0.0000E+00  # Theta=35.76
 -27  -6   2       -2.57        3.45       43.62 h excl   0.0000E+00  # Theta=33.98
 -26  -6   2      128.89      101.38       49.40 h excl   0.0000E+00  # Theta=32.53
 -25  -6   2       16.91        6.27       46.14 h excl   0.0000E+00  # Theta=31.11
 -24  -6   2      113.04       96.91       71.94 h excl   0.0000E+00  # Theta=29.72
 -23  -6   2      208.96      103.98       49.15 o incl   0.3503E-03  # Theta=28.35
 -22  -6   2      512.12      399.07       69.37 o incl   0.1097E-03  # Theta=27.00
 -21  -6   2       68.94       53.48       45.84 o incl   0.4591E-03  # Theta=25.67
 -20  -6   2      358.40      323.85       48.08 o incl   0.2069E-03  # Theta=24.37
 -19  -6   2       73.22       67.64       24.31 o incl   0.1435E-02  # Theta=23.09
 -18  -6   2       43.03       29.44       25.32 o incl   0.1497E-02  # Theta=21.83
 -17  -6   2      481.08      556.96       30.87 o incl   0.1382E-03  # Theta=20.59
 -16  -6   2      871.09      763.51       42.91 o incl   0.6129E-04  # Theta=19.38
 -15  -6   2      371.46      361.80       27.98 o incl   0.2633E-03  # Theta=18.19
 -14  -6   2     5515.70     4939.05       99.82 o incl   0.1649E-05  # Theta=17.03
 -13  -6   2     1401.37     1273.60       42.45 o incl   0.2445E-04  # Theta=15.90
 -12  -6   2      929.68      874.11       30.72 o incl   0.5513E-04  # Theta=14.80
 -11  -6   2       49.14       41.56       21.12 o incl   0.2035E-02  # Theta=13.74
 -10  -6   2     1741.47     1701.16       47.02 o incl   0.1469E-04  # Theta=12.73
  -9  -6   2        2.46        0.17       20.00 o incl   0.2499E-02  # Theta=11.78
  -8  -6   2      426.55      435.77       22.25 o incl   0.2297E-03  # Theta=10.89
  -7  -6   2     4616.32     4167.16       92.25 o incl   0.2332E-05  # Theta=10.09
  -6  -6   2    44991.86    40699.85      815.57 o incl   0.2424E-07  # Theta= 9.40
  -5  -6   2     7420.40     7641.93      157.03 o incl   0.7614E-06  # Theta= 8.84
  -4  -6   2     3982.96     3762.19       88.86 o incl   0.2926E-05  # Theta= 8.43
  -3  -6   2     1627.24     1252.73       38.65 o incl   0.2246E-04  # Theta= 8.19
  -2  -6   2     9004.55     8897.09      168.30 o incl   0.5448E-06  # Theta= 8.15
  -1  -6   2     3072.16     3011.37       62.42 o incl   0.4504E-05  # Theta= 8.30
   0  -6   2     9256.50     8977.31      193.05 o incl   0.5298E-06  # Theta= 8.64
   1  -6   2    12114.41    12401.35      204.96 o incl   0.2932E-06  # Theta= 9.14
   2  -6   2       77.51       32.02       18.61 o incl   0.2642E-02  # Theta= 9.78
   3  -6   2     1128.04      752.63       28.85 o incl   0.5423E-04  # Theta=10.54
   4  -6   2     1394.95     1295.18       41.07 o incl   0.2583E-04  # Theta=11.39
   5  -6   2     2111.70     2609.23       50.24 o incl   0.7505E-05  # Theta=12.31
   6  -6   2      785.63      645.12       33.58 o incl   0.8224E-04  # Theta=13.30
   7  -6   2     2238.14     2112.68       58.36 o incl   0.9224E-05  # Theta=14.34
   8  -6   2       95.68       96.82       40.32 o incl   0.5332E-03  # Theta=15.42
   9  -6   2       22.27        5.50       42.47 o incl   0.5535E-03  # Theta=16.54
  10  -6   2     5904.09     6076.54      171.15 o incl   0.1169E-05  # Theta=17.69
  11  -6   2      323.28      502.70       43.66 o incl   0.1634E-03  # Theta=18.86
  12  -6   2       78.36       83.73       77.30 o incl   0.1629E-03  # Theta=20.07
  13  -6   2      167.42      157.92       81.52 o incl   0.1385E-03  # Theta=21.29
  14  -6   2       62.52      140.91       87.05 o incl   0.1268E-03  # Theta=22.54
  15  -6   2      112.62      181.86      140.62 o incl   0.4918E-04  # Theta=23.82
  16  -6   2       63.09       50.55      104.81 o incl   0.9050E-04  # Theta=25.11
  17  -6   2       -3.21        7.15       45.48 o incl   0.4833E-03  # Theta=26.42
  18  -6   2       36.40       11.74       45.31 o incl   0.4850E-03  # Theta=27.76
  19  -6   2       87.78       93.46       46.34 o incl   0.4279E-03  # Theta=29.12
  20  -6   2       50.10       20.33       44.01 h excl   0.0000E+00  # Theta=30.51
  21  -6   2      -22.27       14.03       47.10 h excl   0.0000E+00  # Theta=31.92
  22  -6   2       20.98       10.69       46.25 h excl   0.0000E+00  # Theta=33.35
  23  -6   2        5.57       26.78       40.68 h excl   0.0000E+00  # Theta=34.82
 -26  -5   2      -18.41        0.01       41.95 h excl   0.0000E+00  # Theta=32.73
 -25  -5   2      -10.92        6.95       46.42 h excl   0.0000E+00  # Theta=31.29
 -24  -5   2        0.00       10.46       45.22 h excl   0.0000E+00  # Theta=29.88
 -23  -5   2       39.61       24.21       43.60 o incl   0.5207E-03  # Theta=28.48
 -22  -5   2      108.98      106.39       45.14 o incl   0.4354E-03  # Theta=27.12
 -21  -5   2      131.03       90.54       44.71 o incl   0.4461E-03  # Theta=25.77
 -20  -5   2       -2.14       11.92       43.21 o incl   0.5351E-03  # Theta=24.44
 -19  -5   2       15.99       24.48       31.52 o incl   0.9961E-03  # Theta=23.13
 -18  -5   2     1015.96      835.31       43.45 o incl   0.5023E-04  # Theta=21.85
 -17  -5   2        4.57       34.99       28.88 o incl   0.1179E-02  # Theta=20.58
 -16  -5   2      651.93      629.34       32.33 o incl   0.9816E-04  # Theta=19.33
 -15  -5   2     2052.76     1880.39       49.12 o incl   0.1149E-04  # Theta=18.11
 -14  -5   2     2048.52     1810.24       48.20 o incl   0.1195E-04  # Theta=16.90
 -13  -5   2      728.54      738.92       27.83 o incl   0.8038E-04  # Theta=15.72
 -12  -5   2      163.04      118.54       21.01 o incl   0.1195E-02  # Theta=14.57
 -11  -5   2     2806.28     2718.59       67.07 o incl   0.5827E-05  # Theta=13.45
 -10  -5   2     1322.42     1088.38       34.29 o incl   0.3078E-04  # Theta=12.37
  -9  -5   2     1421.50     1592.85       40.02 o incl   0.1837E-04  # Theta=11.34
  -8  -5   2       69.08       77.33       18.34 o incl   0.2118E-02  # Theta=10.36
  -7  -5   2     4239.69     3661.17       83.48 o incl   0.2969E-05  # Theta= 9.46
  -6  -5   2     6722.70     6040.76      127.91 o incl   0.1110E-05  # Theta= 8.65
  -5  -5   2      253.49      388.97       24.31 o incl   0.2944E-03  # Theta= 7.96
  -4  -5   2     1046.61      940.31       30.61 o incl   0.4606E-04  # Theta= 7.42
  -3  -5   2     1049.18     1140.35       27.60 o incl   0.3512E-04  # Theta= 7.07
  -2  -5   2       19.27        0.51       17.72 o incl   0.3176E-02  # Theta= 6.94
  -1  -5   2    22894.15    22272.67      379.74 o incl   0.8662E-07  # Theta= 7.03
   0  -5   2      546.89      350.06       20.69 o incl   0.2080E-03  # Theta= 7.34
   1  -5   2     2236.02     2252.89       48.09 o incl   0.9056E-05  # Theta= 7.85
   2  -5   2       25.91        4.65       17.77 o incl   0.3149E-02  # Theta= 8.51
   3  -5   2     4671.53     3812.83       84.49 o incl   0.2601E-05  # Theta= 9.30
   4  -5   2    10822.10    10720.99      203.28 o incl   0.3898E-06  # Theta=10.19
   5  -5   2       52.56        8.86       30.17 o incl   0.1076E-02  # Theta=11.16
   6  -5   2     1078.34      895.39       37.07 o incl   0.4665E-04  # Theta=12.18
   7  -5   2     5233.93     4718.10      118.83 o incl   0.1781E-05  # Theta=13.26
   8  -5   2      318.58      318.27       32.82 o incl   0.3119E-03  # Theta=14.37
   9  -5   2      999.41      957.06       55.39 o incl   0.3995E-04  # Theta=15.51
  10  -5   2      317.29      646.52      122.89 o incl   0.4633E-04  # Theta=16.69
  11  -5   2      175.13      260.88       69.63 o incl   0.1671E-03  # Theta=17.89
  12  -5   2      104.91      119.95       54.53 o incl   0.3019E-03  # Theta=19.11
  13  -5   2      207.25      160.04       48.00 o incl   0.3371E-03  # Theta=20.35
  14  -5   2      859.39      870.35       80.66 o incl   0.4304E-04  # Theta=21.62
  15  -5   2     1162.12     1259.89       93.28 o incl   0.2359E-04  # Theta=22.90
  16  -5   2      192.26      151.41      139.89 o incl   0.4956E-04  # Theta=24.20
  17  -5   2      121.18      125.71      149.43 o incl   0.4409E-04  # Theta=25.53
  18  -5   2      128.03      107.04       48.79 o incl   0.3735E-03  # Theta=26.87
  19  -5   2       24.62       10.93       45.05 o incl   0.4915E-03  # Theta=28.24
  20  -5   2      -13.06        2.46       36.49 h excl   0.0000E+00  # Theta=29.62
  21  -5   2      187.55      162.95       53.10 h excl   0.0000E+00  # Theta=31.03
  22  -5   2       11.56       33.70       44.96 h excl   0.0000E+00  # Theta=32.47
  23  -5   2       72.79       58.19       44.53 h excl   0.0000E+00  # Theta=33.93
 -26  -4   2        0.00       14.78       56.52 h excl   0.0000E+00  # Theta=32.99
 -25  -4   2       59.09        2.70       54.81 h excl   0.0000E+00  # Theta=31.53
 -24  -4   2        1.93       33.34       45.97 h excl   0.0000E+00  # Theta=30.10
 -23  -4   2       -4.28       19.33       71.08 o incl   0.1977E-03  # Theta=28.69
 -22  -4   2       12.42       11.63       42.31 o incl   0.5576E-03  # Theta=27.31
 -21  -4   2      868.16      722.03       60.73 o incl   0.5856E-04  # Theta=25.94
 -20  -4   2      474.23      418.57       50.76 o incl   0.1448E-03  # Theta=24.59
 -19  -4   2      229.30      236.51       37.04 o incl   0.3905E-03  # Theta=23.26
 -18  -4   2       64.51       63.03       33.48 o incl   0.8293E-03  # Theta=21.95
 -17  -4   2      971.47      953.88       37.72 o incl   0.4514E-04  # Theta=20.66
 -16  -4   2       -2.93        9.83       19.98 o incl   0.2498E-02  # Theta=19.38
 -15  -4   2      446.93      518.50       25.28 o incl   0.1615E-03  # Theta=18.13
 -14  -4   2     2887.10     2669.43       71.04 o incl   0.5616E-05  # Theta=16.89
 -13  -4   2     1895.22     1843.42       45.50 o incl   0.1269E-04  # Theta=15.67
 -12  -4   2      606.11      609.63       43.15 o incl   0.9845E-04  # Theta=14.47
 -11  -4   2     1806.07     1819.65       42.34 o incl   0.1261E-04  # Theta=13.30
 -10  -4   2     8283.28     7439.93      201.02 o incl   0.7031E-06  # Theta=12.15
  -9  -4   2      262.48      227.44       21.21 o incl   0.5845E-03  # Theta=11.04
  -8  -4   2      840.73      741.19       26.27 o incl   0.6818E-04  # Theta= 9.98
  -7  -4   2       16.74       11.68       17.23 o incl   0.3283E-02  # Theta= 8.97
  -6  -4   2      343.71      373.57       15.98 o incl   0.3049E-03  # Theta= 8.04
  -5  -4   2    15054.93    14056.05      275.06 o incl   0.2103E-06  # Theta= 7.22
  -4  -4   2    61601.46    59018.01     1111.12 o incl   0.1225E-07  # Theta= 6.53
  -3  -4   2    15544.00    16131.41      316.73 o incl   0.1717E-06  # Theta= 6.04
  -2  -4   2    15463.15    15631.63      257.26 o incl   0.1827E-06  # Theta= 5.78
  -1  -4   2    19633.10    18970.20      356.89 o incl   0.1202E-06  # Theta= 5.79
   0  -4   2    28218.27    27476.32      511.53 o incl   0.5705E-07  # Theta= 6.06
   1  -4   2    18756.74    15055.33      386.48 o incl   0.1630E-06  # Theta= 6.57
   2  -4   2      179.31      130.13       15.51 o incl   0.1248E-02  # Theta= 7.27
   3  -4   2      171.28       55.34       25.25 o incl   0.1235E-02  # Theta= 8.10
   4  -4   2     7149.03     6288.48      152.13 o incl   0.1013E-05  # Theta= 9.04
   5  -4   2     7609.55     8831.69      165.77 o incl   0.5986E-06  # Theta=10.05
   6  -4   2     4438.52     3873.96      110.44 o incl   0.2696E-05  # Theta=11.12
   7  -4   2      292.03      184.05       21.62 o incl   0.6238E-03  # Theta=12.23
   8  -4   2      345.98      404.66       21.72 o incl   0.2885E-03  # Theta=13.38
   9  -4   2     2600.28     3055.23       69.12 o incl   0.5349E-05  # Theta=14.55
  10  -4   2      274.90      394.36       11.87 o incl   0.3112E-03  # Theta=15.75
  11  -4   2     1285.01     1342.88       89.06 o incl   0.2149E-04  # Theta=16.97
  12  -4   2      883.79      899.31       79.22 o incl   0.4007E-04  # Theta=18.21
  13  -4   2      120.75      202.33       62.94 o incl   0.2170E-03  # Theta=19.47
  14  -4   2       61.66       86.63       43.03 o incl   0.5029E-03  # Theta=20.75
  15  -4   2      131.88       74.96       47.39 o incl   0.4089E-03  # Theta=22.04
  16  -4   2     2440.71     1943.68      101.47 o incl   0.9109E-05  # Theta=23.36
  17  -4   2     1723.91     1542.18      116.47 o incl   0.1399E-04  # Theta=24.69
  18  -4   2      -65.51        7.56      116.94 o incl   0.7304E-04  # Theta=26.03
  19  -4   2       -5.00       10.50      104.47 o incl   0.9162E-04  # Theta=27.40
  21  -4   2       28.69       14.53       47.96 h excl   0.0000E+00  # Theta=30.20
  22  -4   2       65.94       45.94       47.53 h excl   0.0000E+00  # Theta=31.63
  24  -4   2       37.25       11.39       42.39 h excl   0.0000E+00  # Theta=34.58
 -26  -3   2        0.00       60.70       47.53 h excl   0.0000E+00  # Theta=33.31
 -25  -3   2       37.68       16.81       53.10 h excl   0.0000E+00  # Theta=31.84
 -24  -3   2        9.42        3.09       50.53 h excl   0.0000E+00  # Theta=30.40
 -23  -3   2       -0.86        5.58       44.01 o incl   0.5163E-03  # Theta=28.97
 -22  -3   2        4.28        6.18       44.18 o incl   0.5121E-03  # Theta=27.57
 -21  -3   2       -4.71        4.01       42.41 o incl   0.5559E-03  # Theta=26.19
 -20  -3   2      787.24      742.79       58.15 o incl   0.6119E-04  # Theta=24.82
 -19  -3   2      312.58      265.84       37.27 o incl   0.3149E-03  # Theta=23.48
 -18  -3   2      719.79      632.72       53.84 o incl   0.7906E-04  # Theta=22.14
 -17  -3   2       17.13       23.68       58.23 o incl   0.2941E-03  # Theta=20.83
 -16  -3   2     1425.32     1023.69       57.23 o incl   0.3009E-04  # Theta=19.53
 -15  -3   2      273.94      359.43       26.40 o incl   0.3160E-03  # Theta=18.25
 -14  -3   2     1649.08     1593.04       47.36 o incl   0.1637E-04  # Theta=16.98
 -13  -3   2     2780.69     2500.91       77.50 o incl   0.6301E-05  # Theta=15.73
 -12  -3   2     1329.52     1263.19       34.80 o incl   0.2573E-04  # Theta=14.49
 -11  -3   2     2201.56     2099.32       55.44 o incl   0.9339E-05  # Theta=13.27
 -10  -3   2     1015.64     1050.81       28.60 o incl   0.4228E-04  # Theta=12.08
  -9  -3   2     3982.60     3532.79       78.78 o incl   0.3332E-05  # Theta=10.91
  -8  -3   2     9427.56     8851.69      225.30 o incl   0.5308E-06  # Theta= 9.77
  -7  -3   2      329.17      318.32       21.20 o incl   0.3457E-03  # Theta= 8.67
  -6  -3   2      277.68      317.56       17.17 o incl   0.4437E-03  # Theta= 7.62
  -5  -3   2       49.42       55.00       11.77 o incl   0.5221E-02  # Theta= 6.66
  -4  -3   2     2282.70     1436.27       60.01 o incl   0.1476E-04  # Theta= 5.81
  -3  -3   2     1037.14     1077.95       22.88 o incl   0.3842E-04  # Theta= 5.13
  -2  -3   2    12601.34    11831.57      193.97 o incl   0.3010E-06  # Theta= 4.70
  -1  -3   2    19279.77    14802.43      295.33 o incl   0.1596E-06  # Theta= 4.58
   0  -3   2       41.79      214.44       13.29 o incl   0.1322E-02  # Theta= 4.81
   1  -3   2    27384.32    26303.43      554.34 o incl   0.6139E-07  # Theta= 5.32
   2  -3   2    29115.22    29549.16      527.20 o incl   0.5105E-07  # Theta= 6.06
   3  -3   2    34878.32    36241.61      631.24 o incl   0.3432E-07  # Theta= 6.95
   4  -3   2    17476.12    16842.74      500.99 o incl   0.1459E-06  # Theta= 7.95
   5  -3   2     5246.22     5462.83       98.97 o incl   0.1496E-05  # Theta= 9.01
   6  -3   2    12238.23    12176.05      250.79 o incl   0.2987E-06  # Theta=10.13
   7  -3   2     1527.05     1443.68       38.96 o incl   0.2060E-04  # Theta=11.28
   8  -3   2      217.81       48.56       18.63 o incl   0.1779E-02  # Theta=12.46
   9  -3   2       23.41       23.23       21.24 o incl   0.2172E-02  # Theta=13.66
  10  -3   2      760.69      853.88       47.54 o incl   0.5480E-04  # Theta=14.88
  11  -3   2      -18.41       15.89       54.38 o incl   0.3374E-03  # Theta=16.12
  12  -3   2     1186.10     1024.79       89.06 o incl   0.2935E-04  # Theta=17.38
  13  -3   2     1228.70     1213.36       62.07 o incl   0.2706E-04  # Theta=18.66
  14  -3   2       85.42       44.83       62.83 o incl   0.2486E-03  # Theta=19.94
  15  -3   2      241.93      336.31       67.65 o incl   0.1504E-03  # Theta=21.25
  16  -3   2      123.75      115.42       46.69 o incl   0.4026E-03  # Theta=22.57
  17  -3   2      392.01      302.43       52.51 o incl   0.1919E-03  # Theta=23.90
  18  -3   2     2755.43     2089.58      110.08 o incl   0.7538E-05  # Theta=25.26
  19  -3   2       36.40       40.02       53.95 o incl   0.3395E-03  # Theta=26.63
  20  -3   2       17.56        1.32       47.53 o incl   0.4425E-03  # Theta=28.02
  21  -3   2       77.08       68.56       50.53 h excl   0.0000E+00  # Theta=29.43
  22  -3   2      222.23      165.76       51.81 h excl   0.0000E+00  # Theta=30.86
  23  -3   2      206.39      325.53       95.06 h excl   0.0000E+00  # Theta=32.31
  24  -3   2       17.13        0.18       49.67 h excl   0.0000E+00  # Theta=33.79
  25  -3   2       -2.57        2.65       46.25 h excl   0.0000E+00  # Theta=35.30
 -25  -2   2      140.45      139.38       56.09 h excl   0.0000E+00  # Theta=32.22
 -24  -2   2      -28.26        2.27       49.67 h excl   0.0000E+00  # Theta=30.76
 -23  -2   2       35.11        2.00       51.38 h excl   0.0000E+00  # Theta=29.32
 -22  -2   2      -17.98        1.12       69.37 o incl   0.2078E-03  # Theta=27.91
 -21  -2   2      304.23      206.28       49.11 o incl   0.2696E-03  # Theta=26.51
 -20  -2   2       26.55       12.24       41.87 o incl   0.5684E-03  # Theta=25.13
 -19  -2   2      322.00      328.18       55.67 o incl   0.1832E-03  # Theta=23.77
 -18  -2   2      113.61      126.29       33.72 o incl   0.6837E-03  # Theta=22.42
 -17  -2   2      481.01      482.90       40.36 o incl   0.1459E-03  # Theta=21.09
 -16  -2   2        6.42       13.23       59.09 o incl   0.2862E-03  # Theta=19.77
 -15  -2   2      243.36      165.04       35.32 o incl   0.4792E-03  # Theta=18.47
 -14  -2   2      160.43      131.36       31.19 o incl   0.6765E-03  # Theta=17.18
 -13  -2   2     3331.67     3587.42       80.41 o incl   0.3557E-05  # Theta=15.90
 -12  -2   2     6210.31     5823.10      120.23 o incl   0.1232E-05  # Theta=14.63
 -11  -2   2     4075.85     3833.03       80.90 o incl   0.2830E-05  # Theta=13.38
 -10  -2   2     3340.18     3160.48       69.15 o incl   0.4232E-05  # Theta=12.15
  -9  -2   2     8259.60     7359.25      154.58 o incl   0.7365E-06  # Theta=10.93
  -8  -2   2     2457.48     2152.26       51.45 o incl   0.8105E-05  # Theta= 9.73
  -7  -2   2     1296.86     1105.73       40.34 o incl   0.2948E-04  # Theta= 8.56
  -6  -2   2     3357.04     2739.06       72.69 o incl   0.4900E-05  # Theta= 7.42
  -5  -2   2       78.27       38.12       11.44 o incl   0.5019E-02  # Theta= 6.33
  -4  -2   2     5359.82     4144.02       91.22 o incl   0.2069E-05  # Theta= 5.32
  -3  -2   2     1533.58     1597.03       28.92 o incl   0.1757E-04  # Theta= 4.44
  -2  -2   2   122389.16   108162.40     1740.54 o incl   0.3455E-08  # Theta= 3.78
  -1  -2   2     3046.51     2022.53       45.55 o incl   0.7924E-05  # Theta= 3.47
   0  -2   2     1180.69     2578.14       23.58 o incl   0.1007E-04  # Theta= 3.60
   1  -2   2     1943.37     2996.34       36.65 o incl   0.6158E-05  # Theta= 4.12
   2  -2   2     6626.45     6722.62      158.12 o incl   0.9382E-06  # Theta= 4.92
   3  -2   2     4701.17     3354.92       80.43 o incl   0.3091E-05  # Theta= 5.88
   4  -2   2    12708.18    12837.77      231.40 o incl   0.2688E-06  # Theta= 6.94
   5  -2   2       58.02       40.10       14.86 o incl   0.3643E-02  # Theta= 8.06
   6  -2   2      594.12      962.04       22.52 o incl   0.6646E-04  # Theta= 9.22
   7  -2   2     5261.55     6429.66      112.82 o incl   0.1163E-05  # Theta=10.41
   8  -2   2        3.85        2.92       22.25 o incl   0.2018E-02  # Theta=11.62
   9  -2   2        8.78        7.34       31.04 o incl   0.1036E-02  # Theta=12.85
  10  -2   2       -5.35       12.04       33.16 o incl   0.9075E-03  # Theta=14.09
  11  -2   2     5183.72     4876.09      233.37 o incl   0.1646E-05  # Theta=15.35
  12  -2   2      105.34      112.29       40.42 o incl   0.5323E-03  # Theta=16.63
  13  -2   2     3251.50     3176.83      116.73 o incl   0.4028E-05  # Theta=17.91
  14  -2   2     1697.15     1774.32       78.28 o incl   0.1318E-04  # Theta=19.21
  15  -2   2      207.82      175.71       49.66 o incl   0.3076E-03  # Theta=20.52
  16  -2   2       -9.71        1.56       34.45 o incl   0.8425E-03  # Theta=21.85
  17  -2   2      819.28      783.67       47.67 o incl   0.6046E-04  # Theta=23.19
  18  -2   2       39.39       70.49       56.95 o incl   0.3006E-03  # Theta=24.54
  19  -2   2      225.23      301.93       60.80 o incl   0.1847E-03  # Theta=25.91
  20  -2   2        2.57        0.45       50.10 o incl   0.3984E-03  # Theta=27.30
  21  -2   2      126.32       93.06       50.96 o incl   0.3519E-03  # Theta=28.71
  22  -2   2        0.00        2.42       45.82 h excl   0.0000E+00  # Theta=30.14
  23  -2   2       -8.56        1.60       47.53 h excl   0.0000E+00  # Theta=31.59
  24  -2   2        6.42       20.54       50.53 h excl   0.0000E+00  # Theta=33.06
  25  -2   2       50.10       36.59       49.67 h excl   0.0000E+00  # Theta=34.56
 -27  -1   2      182.84      100.52      406.36 h excl   0.0000E+00  # Theta=35.68
 -25  -1   2       60.80       18.88       53.95 h excl   0.0000E+00  # Theta=32.66
 -24  -1   2       10.70        0.16       48.81 h excl   0.0000E+00  # Theta=31.19
 -23  -1   2       -2.57       10.94       48.39 h excl   0.0000E+00  # Theta=29.74
 -22  -1   2       67.23       47.10       49.24 o incl   0.4021E-03  # Theta=28.31
 -21  -1   2       35.11       36.91       48.81 o incl   0.4146E-03  # Theta=26.90
 -20  -1   2       79.22        4.59       45.66 o incl   0.4751E-03  # Theta=25.51
 -19  -1   2      552.80      517.08       62.94 o incl   0.9701E-04  # Theta=24.14
 -18  -1   2       -9.13        2.91       31.85 o incl   0.9851E-03  # Theta=22.78
 -17  -1   2      144.59      113.86       36.11 o incl   0.6048E-03  # Theta=21.43
 -16  -1   2       84.57       79.40       46.03 o incl   0.4406E-03  # Theta=20.10
 -15  -1   2      -25.98        3.07       32.65 o incl   0.9360E-03  # Theta=18.79
 -14  -1   2      198.90      203.26       37.56 o incl   0.4367E-03  # Theta=17.48
 -13  -1   2      716.08      548.49       39.67 o incl   0.9856E-04  # Theta=16.18
 -12  -1   2     8854.78     7825.99      219.87 o incl   0.6505E-06  # Theta=14.90
 -11  -1   2     7445.88     6895.91      156.67 o incl   0.8794E-06  # Theta=13.63
 -10  -1   2       84.21      164.68       23.35 o incl   0.1051E-02  # Theta=12.36
  -9  -1   2     6561.12     6528.69      138.44 o incl   0.1010E-05  # Theta=11.11
  -8  -1   2    10823.33    10277.32      256.57 o incl   0.4107E-06  # Theta= 9.87
  -7  -1   2     3027.33     2440.42       79.61 o incl   0.5857E-05  # Theta= 8.65
  -6  -1   2     1820.47     2220.86       38.36 o incl   0.9903E-05  # Theta= 7.44
  -5  -1   2     2430.43     2170.21       62.10 o incl   0.8730E-05  # Theta= 6.26
  -4  -1   2     5396.64     3943.06       91.43 o incl   0.2093E-05  # Theta= 5.13
  -3  -1   2      288.90        1.03        9.93 x excl   0.0000E+00  # Theta= 4.07
  -2  -1   2       48.94       99.26        6.59 o incl   0.5371E-02  # Theta= 3.16
  -1  -1   2    20961.50    17773.20      298.99 o incl   0.1234E-06  # Theta= 2.56
   0  -1   2       33.46       51.70        6.29 o incl   0.1166E-01  # Theta= 2.50
   1  -1   2    49269.23    39382.57      992.10 o incl   0.2413E-07  # Theta= 3.02
   2  -1   2      720.07      399.58       16.57 o incl   0.1652E-03  # Theta= 3.89
   3  -1   2    25381.77    23038.79      458.78 o incl   0.7703E-07  # Theta= 4.93
   4  -1   2    24741.09    23143.41      447.26 o incl   0.7870E-07  # Theta= 6.06
   5  -1   2     7422.65     6672.55      152.93 o incl   0.9191E-06  # Theta= 7.23
   6  -1   2      432.16      412.08       19.36 o incl   0.2316E-03  # Theta= 8.43
   7  -1   2     4027.46     3454.79       98.72 o incl   0.3230E-05  # Theta= 9.65
   8  -1   2     2688.35     2918.00       71.20 o incl   0.5503E-05  # Theta=10.89
   9  -1   2     3522.33     3220.73      114.91 o incl   0.3695E-05  # Theta=12.14
  10  -1   2      312.80      267.73       35.88 o incl   0.3273E-03  # Theta=13.40
  11  -1   2     2615.63     2370.83       94.64 o incl   0.6976E-05  # Theta=14.67
  12  -1   2      508.27      429.93       64.23 o incl   0.1166E-03  # Theta=15.95
  13  -1   2       28.47        0.43       42.55 o incl   0.5518E-03  # Theta=17.24
  14  -1   2     2889.24     2898.80      108.30 o incl   0.5029E-05  # Theta=18.55
  15  -1   2     1273.45     1097.10       98.48 o incl   0.2534E-04  # Theta=19.86
  16  -1   2      121.89       72.48       35.02 o incl   0.7109E-03  # Theta=21.19
  17  -1   2       27.19       56.76       43.53 o incl   0.5147E-03  # Theta=22.53
  18  -1   2      893.43      760.18       62.75 o incl   0.5427E-04  # Theta=23.89
  19  -1   2      263.77      205.03       61.66 o incl   0.2033E-03  # Theta=25.26
  20  -1   2        6.42        3.57       52.67 o incl   0.3605E-03  # Theta=26.65
  21  -1   2       52.24        7.29       48.81 o incl   0.4177E-03  # Theta=28.05
  22  -1   2       -1.28       26.83       33.77 h excl   0.0000E+00  # Theta=29.48
  24  -1   2        0.00        3.67       53.10 h excl   0.0000E+00  # Theta=32.39
  25  -1   2      147.73      102.37       52.24 h excl   0.0000E+00  # Theta=33.88
  26  -1   2       -3.85       15.47       47.53 h excl   0.0000E+00  # Theta=35.40
 -26   0   2     -438.90      151.89      452.60 h excl   0.0000E+00  # Theta=34.67
 -24   0   2      172.56      153.66       54.38 h excl   0.0000E+00  # Theta=31.68
 -23   0   2       44.10        0.16       48.39 h excl   0.0000E+00  # Theta=30.22
 -22   0   2      175.99       48.93       66.24 o incl   0.2187E-03  # Theta=28.78
 -19   0   2      119.47       47.58       51.38 o incl   0.3633E-03  # Theta=24.58
 -18   0   2       83.28        5.89       46.25 o incl   0.4628E-03  # Theta=23.21
 -17   0   2      156.72      159.72       35.10 o incl   0.5621E-03  # Theta=21.86
 -16   0   2     3752.55     3630.35      108.13 o incl   0.3190E-05  # Theta=20.52
 -15   0   2       -2.57       23.45       63.37 o incl   0.2486E-03  # Theta=19.19
 -14   0   2     1013.54     1020.81       62.08 o incl   0.3616E-04  # Theta=17.88
 -13   0   2     1073.27      905.03       60.71 o incl   0.4063E-04  # Theta=16.57
 -12   0   2      -11.99        5.28       53.95 o incl   0.3435E-03  # Theta=15.28
 -11   0   2     2935.70     2681.86      105.08 o incl   0.5421E-05  # Theta=13.99
 -10   0   2      615.53      476.40       44.37 o incl   0.1191E-03  # Theta=12.71
  -9   0   2     2088.73     2332.12       78.57 o incl   0.8488E-05  # Theta=11.45
  -8   0   2    12279.76    11558.00      511.69 o incl   0.3012E-06  # Theta=10.19
  -7   0   2     7642.31     7187.83      159.39 o incl   0.7869E-06  # Theta= 8.94
  -6   0   2     1840.81     1565.12       52.03 o incl   0.1495E-04  # Theta= 7.70
  -5   0   2       67.76       57.38       13.91 o incl   0.4030E-02  # Theta= 6.48
  -4   0   2     1180.82      973.06       26.04 o incl   0.3693E-04  # Theta= 5.27
  -3   0   2     8485.68     8249.58      141.41 o incl   0.6480E-06  # Theta= 4.11
  -2   0   2    15797.37    15655.51      241.93 o incl   0.1768E-06  # Theta= 3.02
  -1   0   2     5795.51     7627.62      123.24 o incl   0.9005E-06  # Theta= 2.12
   0   0   2   101157.84   118545.11     1441.58 o incl   0.3425E-08  # Theta= 1.74
   1   0   2     1186.83     2431.88       21.33 o incl   0.1055E-04  # Theta= 2.17
   2   0   2     4225.34     4085.37       61.88 o incl   0.2639E-05  # Theta= 3.09
   3   0   2     4147.76     5221.39       77.65 o incl   0.1877E-05  # Theta= 4.19
   4   0   2     5850.13     5564.90       98.81 o incl   0.1373E-05  # Theta= 5.35
   5   0   2     6691.07     6066.85      139.11 o incl   0.1120E-05  # Theta= 6.56
   6   0   2     2877.68     2032.14       88.51 o incl   0.7573E-05  # Theta= 7.78
   7   0   2     4569.26     4182.54       97.26 o incl   0.2411E-05  # Theta= 9.02
   8   0   2     5502.62     4937.42      117.33 o incl   0.1643E-05  # Theta=10.27
   9   0   2      294.60      214.20       50.96 o incl   0.2433E-03  # Theta=11.53
  10   0   2     2329.16     2268.44       83.72 o incl   0.7910E-05  # Theta=12.80
  11   0   2      459.67      395.72       40.92 o incl   0.1738E-03  # Theta=14.08
  12   0   2     3424.49     3048.39      117.48 o incl   0.4134E-05  # Theta=15.37
  13   0   2      107.91      110.43       55.24 o incl   0.3014E-03  # Theta=16.66
  14   0   2      101.27       60.54       40.57 o incl   0.5644E-03  # Theta=17.97
  15   0   2     1365.51     1186.04       99.34 o incl   0.2231E-04  # Theta=19.29
  16   0   2       63.80       49.87       63.80 o incl   0.2419E-03  # Theta=20.61
  17   0   2       -9.85       17.24       48.81 o incl   0.4188E-03  # Theta=21.95
  18   0   2      522.83      538.65       55.11 o incl   0.1057E-03  # Theta=23.31
  19   0   2      531.60      493.14       54.77 o incl   0.1137E-03  # Theta=24.68
  20   0   2      152.87       91.98       57.81 o incl   0.2754E-03  # Theta=26.06
  21   0   2       35.25       41.15       30.03 o incl   0.1068E-02  # Theta=27.46
  22   0   2      400.36      479.14       65.51 o incl   0.1123E-03  # Theta=28.88
  23   0   2       -6.42        0.54       53.10 h excl   0.0000E+00  # Theta=30.32
  24   0   2       14.13       32.25       50.96 h excl   0.0000E+00  # Theta=31.78
  25   0   2       16.70        8.86       50.10 h excl   0.0000E+00  # Theta=33.26
  26   0   2      -49.24       21.01       49.24 h excl   0.0000E+00  # Theta=34.77
 -25   1   2      614.46       21.17      507.84 h excl   0.0000E+00  # Theta=33.72
 -24   1   2        3.43        7.94      165.72 h excl   0.0000E+00  # Theta=32.23
 -23   1   2      155.86      192.84       53.95 h excl   0.0000E+00  # Theta=30.76
 -22   1   2       19.05       16.97       33.04 h excl   0.0000E+00  # Theta=29.32
 -21   1   2      289.03      189.44       56.95 o incl   0.2306E-03  # Theta=27.89
 -20   1   2      360.11      318.71       59.95 o incl   0.1643E-03  # Theta=26.49
 -19   1   2       -2.14        5.99       49.24 o incl   0.4123E-03  # Theta=25.10
 -18   1   2       57.81       42.61       38.54 o incl   0.6507E-03  # Theta=23.73
 -17   1   2        5.99       21.37       56.09 o incl   0.3172E-03  # Theta=22.37
 -16   1   2        8.56        4.00       45.42 o incl   0.4846E-03  # Theta=21.02
 -15   1   2     3532.60     3047.02      129.80 o incl   0.3983E-05  # Theta=19.69
 -14   1   2       29.33        1.18       43.45 o incl   0.5290E-03  # Theta=18.37
 -13   1   2      973.29      873.94       60.45 o incl   0.4544E-04  # Theta=17.06
 -12   1   2        9.71       45.36       29.86 o incl   0.1092E-02  # Theta=15.76
 -11   1   2      887.22      752.40       52.27 o incl   0.5756E-04  # Theta=14.47
 -10   1   2     9698.89     9415.57      238.18 o incl   0.4822E-06  # Theta=13.19
  -9   1   2     7442.88     7464.22      225.46 o incl   0.7576E-06  # Theta=11.92
  -8   1   2      779.74      609.23       47.89 o incl   0.8455E-04  # Theta=10.66
  -7   1   2     9491.36     8625.26      229.87 o incl   0.5458E-06  # Theta= 9.41
  -6   1   2     2428.40     2225.81       56.76 o incl   0.8216E-05  # Theta= 8.16
  -5   1   2      443.03      335.98       17.24 o incl   0.2736E-03  # Theta= 6.94
  -4   1   2     1197.23      528.56       36.05 o incl   0.6332E-04  # Theta= 5.72
  -3   1   2    57756.14    49416.46      822.67 o incl   0.1620E-07  # Theta= 4.54
  -2   1   2      443.55      241.82       11.35 o incl   0.4536E-03  # Theta= 3.42
  -1   1   2     1100.58     1417.00       21.39 o incl   0.2578E-04  # Theta= 2.43
   0   1   2      897.51     3608.43       16.04 o incl   0.6132E-05  # Theta= 1.80
   1   1   2    56411.10    74531.13      927.83 o incl   0.9293E-08  # Theta= 1.93
   2   1   2     9570.58     7895.20      137.33 o incl   0.5986E-06  # Theta= 2.72
   3   1   2    18857.52    14702.38      288.52 o incl   0.1674E-06  # Theta= 3.77
   4   1   2     1255.57     1007.43       30.82 o incl   0.3751E-04  # Theta= 4.91
   5   1   2      577.18      783.70       17.65 o incl   0.8713E-04  # Theta= 6.11
   6   1   2      370.82      201.22       17.97 o incl   0.5017E-03  # Theta= 7.33
   7   1   2     2493.06     2369.00       57.06 o incl   0.7560E-05  # Theta= 8.56
   8   1   2       28.05       19.94       17.94 o incl   0.3000E-02  # Theta= 9.81
   9   1   2    10109.67     8779.63      208.86 o incl   0.5057E-06  # Theta=11.06
  10   1   2      158.43      181.86       21.69 o incl   0.8639E-03  # Theta=12.33
  11   1   2     4930.23     4874.10      157.00 o incl   0.1793E-05  # Theta=13.60
  12   1   2       21.41       89.55       31.83 o incl   0.9071E-03  # Theta=14.88
  13   1   2       23.98       20.97       52.24 o incl   0.3646E-03  # Theta=16.18
  14   1   2       30.83        1.92       55.67 o incl   0.3224E-03  # Theta=17.48
  15   1   2       34.68       32.18       60.38 o incl   0.2723E-03  # Theta=18.79
  16   1   2      752.34      778.54       80.07 o incl   0.5060E-04  # Theta=20.12
  17   1   2      689.39      584.01       52.36 o incl   0.8952E-04  # Theta=21.45
  18   1   2      534.81      470.01       81.79 o incl   0.8204E-04  # Theta=22.80
  19   1   2      406.78      303.59       51.54 o incl   0.1916E-03  # Theta=24.16
  20   1   2      542.31      500.31       48.90 o incl   0.1202E-03  # Theta=25.54
  21   1   2      126.17      124.30       36.03 o incl   0.6084E-03  # Theta=26.93
  22   1   2       20.34       17.23       42.82 o incl   0.5432E-03  # Theta=28.35
  23   1   2      217.95      136.11       41.64 h excl   0.0000E+00  # Theta=29.78
  24   1   2        0.43       92.82       46.25 h excl   0.0000E+00  # Theta=31.23
  25   1   2      146.87      121.14       54.38 h excl   0.0000E+00  # Theta=32.70
  26   1   2       40.68       10.04       49.67 h excl   0.0000E+00  # Theta=34.20
  27   1   2       89.49       95.89       50.10 h excl   0.0000E+00  # Theta=35.73
 -24   2   2       67.23       21.27      481.29 h excl   0.0000E+00  # Theta=32.85
 -23   2   2       57.81       68.02      196.73 h excl   0.0000E+00  # Theta=31.37
 -22   2   2        0.00       27.60      101.87 h excl   0.0000E+00  # Theta=29.92
 -21   2   2       14.56       36.86       51.38 o incl   0.3760E-03  # Theta=28.49
 -15   2   2     1437.45     1076.93      104.91 o incl   0.2302E-04  # Theta=20.27
 -14   2   2      584.63      690.01       39.62 o incl   0.8814E-04  # Theta=18.95
 -13   2   2       56.66       30.58       34.06 o incl   0.8389E-03  # Theta=17.64
 -12   2   2     2982.52     2598.82       89.05 o incl   0.5685E-05  # Theta=16.35
 -11   2   2     2177.51     1805.01       69.89 o incl   0.1092E-04  # Theta=15.06
 -10   2   2       54.38       64.81       35.62 o incl   0.7346E-03  # Theta=13.79
  -9   2   2     5651.53     6011.00      176.79 o incl   0.1225E-05  # Theta=12.52
  -8   2   2     6132.03     5831.01      154.81 o incl   0.1203E-05  # Theta=11.27
  -7   2   2      168.92      109.73       37.87 o incl   0.5405E-03  # Theta=10.03
  -6   2   2     4538.75     4096.43       98.39 o incl   0.2482E-05  # Theta= 8.81
  -5   2   2     4509.32     5025.46      111.23 o incl   0.1860E-05  # Theta= 7.60
  -4   2   2    16936.48    15983.30      344.17 o incl   0.1652E-06  # Theta= 6.42
  -3   2   2      166.14       31.17       12.92 o incl   0.2601E-02  # Theta= 5.28
  -2   2   2      147.89       55.26       20.63 o incl   0.1582E-02  # Theta= 4.21
  -1   2   2       81.56      147.71       16.17 o incl   0.1578E-02  # Theta= 3.28
   0   2   2     2398.39     1052.58       43.47 o incl   0.1820E-04  # Theta= 2.63
   1   2   2      135.95     2029.51        7.35 x excl   0.0000E+00  # Theta= 2.50
   2   2   2    21155.43    16731.46      323.30 o incl   0.1331E-06  # Theta= 2.95
   3   2   2    11328.10     8833.41      230.39 o incl   0.4678E-06  # Theta= 3.78
   4   2   2     3087.92     2695.55       66.88 o incl   0.5405E-05  # Theta= 4.81
   5   2   2    55708.83    46781.93     1296.52 o incl   0.1724E-07  # Theta= 5.92
   6   2   2     5958.43     5689.75      124.24 o incl   0.1317E-05  # Theta= 7.09
   7   2   2    28104.26    22028.79      658.55 o incl   0.7316E-07  # Theta= 8.28
   8   2   2     3630.98     2207.20       80.53 o incl   0.5918E-05  # Theta= 9.50
   9   2   2       92.60       22.63       24.05 o incl   0.1593E-02  # Theta=10.74
  10   2   2     9266.84     7157.04      220.66 o incl   0.6858E-06  # Theta=11.98
  11   2   2      371.67      295.76       28.65 o incl   0.3015E-03  # Theta=13.24
  12   2   2     2510.29     1880.32       73.49 o incl   0.9803E-05  # Theta=14.51
  13   2   2     1782.57     1477.24      105.76 o incl   0.1481E-04  # Theta=15.79
  14   2   2      229.94      205.11       59.09 o incl   0.2234E-03  # Theta=17.08
  15   2   2     2185.50     2111.77      127.17 o incl   0.8443E-05  # Theta=18.39
  16   2   2      109.19       83.84       62.52 o incl   0.2447E-03  # Theta=19.70
  17   2   2     1433.17     1312.04       54.90 o incl   0.2246E-04  # Theta=21.03
  18   2   2        0.86        6.27       32.54 o incl   0.9441E-03  # Theta=22.37
  19   2   2      152.72      116.32       35.81 o incl   0.5991E-03  # Theta=23.72
  20   2   2      191.83      177.57       58.66 o incl   0.2391E-03  # Theta=25.09
  21   2   2      -33.61        3.25       43.68 o incl   0.5231E-03  # Theta=26.48
  22   2   2      234.44      161.14       48.39 o incl   0.3226E-03  # Theta=27.88
  23   2   2        3.21       21.31       45.32 h excl   0.0000E+00  # Theta=29.30
  24   2   2       14.99       23.28       43.47 h excl   0.0000E+00  # Theta=30.74
  25   2   2       38.97       50.35       49.24 h excl   0.0000E+00  # Theta=32.21
  26   2   2       64.66        9.32       50.10 h excl   0.0000E+00  # Theta=33.70
  27   2   2       -5.57        3.44       49.24 h excl   0.0000E+00  # Theta=35.21
 -23   3   2      113.33       66.14      156.37 h excl   0.0000E+00  # Theta=32.04
 -22   3   2       20.84       29.83      143.77 h excl   0.0000E+00  # Theta=30.58
 -21   3   2      392.51      335.09      127.84 o incl   0.5222E-04  # Theta=29.15
 -20   3   2     -117.33      100.30      286.89 o incl   0.1211E-04  # Theta=27.73
 -15   3   2     1474.27     1008.06       98.48 o incl   0.2508E-04  # Theta=20.93
 -14   3   2     1165.97     1063.16       66.33 o incl   0.3178E-04  # Theta=19.61
 -13   3   2      518.33      501.79       49.99 o incl   0.1230E-03  # Theta=18.31
 -12   3   2       17.77        1.63       40.50 o incl   0.6091E-03  # Theta=17.02
 -11   3   2       38.54        3.62       38.87 o incl   0.6595E-03  # Theta=15.75
 -10   3   2      866.67      730.46       50.91 o incl   0.6123E-04  # Theta=14.48
  -9   3   2      568.86      460.29       44.30 o incl   0.1261E-03  # Theta=13.24
  -8   3   2      410.85      554.74       39.45 o incl   0.1457E-03  # Theta=12.00
  -7   3   2    15521.20     9013.45      478.09 o incl   0.3239E-06  # Theta=10.79
  -6   3   2     2201.63     1638.10       62.31 o incl   0.1278E-04  # Theta= 9.59
  -5   3   2     5440.21     5096.78      115.19 o incl   0.1605E-05  # Theta= 8.42
  -4   3   2     1339.80     1221.74       33.88 o incl   0.2792E-04  # Theta= 7.29
  -3   3   2      184.98      134.06       34.95 o incl   0.5764E-03  # Theta= 6.21
  -2   3   2      939.70      733.44       26.50 o incl   0.6537E-04  # Theta= 5.22
  -1   3   2    19769.78    20680.12      305.05 o incl   0.1068E-06  # Theta= 4.36
   0   3   2    15139.99    14184.28      218.70 o incl   0.2084E-06  # Theta= 3.75
   1   3   2      538.56      432.52       14.21 o incl   0.1930E-03  # Theta= 3.49
   2   3   2     8269.91     7068.44      119.75 o incl   0.8012E-06  # Theta= 3.67
   3   3   2    39623.95    25701.32      714.96 o incl   0.4736E-07  # Theta= 4.23
   4   3   2    11497.03     9994.86      235.54 o incl   0.3969E-06  # Theta= 5.05
   5   3   2     4921.67     3026.68      146.32 o incl   0.3094E-05  # Theta= 6.02
   6   3   2    25320.62    20461.38      459.21 o incl   0.8940E-07  # Theta= 7.09
   7   3   2    10052.25     8968.71      169.02 o incl   0.5192E-06  # Theta= 8.21
   8   3   2    10292.23     8159.99      174.60 o incl   0.5563E-06  # Theta= 9.38
   9   3   2     4536.51     3586.82       97.96 o incl   0.2847E-05  # Theta=10.57
  10   3   2       19.16        5.83       21.25 o incl   0.2202E-02  # Theta=11.78
  11   3   2      432.90      244.50       23.75 o incl   0.3773E-03  # Theta=13.01
  12   3   2      698.81      555.55       38.22 o incl   0.1073E-03  # Theta=14.26
  13   3   2     4191.70     3261.22       92.38 o incl   0.3362E-05  # Theta=15.52
  14   3   2      191.19      127.00       23.16 o incl   0.9748E-03  # Theta=16.79
  15   3   2     1259.75     1204.91       63.30 o incl   0.2619E-04  # Theta=18.08
  16   3   2     1853.87     1868.36       79.69 o incl   0.1165E-04  # Theta=19.38
  17   3   2       18.27        7.95       29.39 o incl   0.1154E-02  # Theta=20.69
  18   3   2      695.53      692.31       42.81 o incl   0.7903E-04  # Theta=22.02
  19   3   2      357.11      323.82       38.42 o incl   0.2484E-03  # Theta=23.36
  20   3   2       61.02       27.63       44.71 o incl   0.4915E-03  # Theta=24.72
  21   3   2        6.42        3.58       41.57 o incl   0.5785E-03  # Theta=26.09
  22   3   2      123.32      104.78       44.88 o incl   0.4379E-03  # Theta=27.48
  23   3   2      175.56      127.64       47.84 o incl   0.3630E-03  # Theta=28.89
  24   3   2       24.62        3.63       45.37 h excl   0.0000E+00  # Theta=30.32
  25   3   2      -24.84       41.79       71.08 h excl   0.0000E+00  # Theta=31.77
  26   3   2        4.71       61.52       51.81 h excl   0.0000E+00  # Theta=33.25
  27   3   2      -39.39        0.05       50.96 h excl   0.0000E+00  # Theta=34.75
 -23   4   2       12.42        0.64       47.96 h excl   0.0000E+00  # Theta=32.77
 -22   4   2      108.33       92.08       39.51 h excl   0.0000E+00  # Theta=31.30
 -21   4   2      -50.10        7.54      201.80 h excl   0.0000E+00  # Theta=29.87
 -20   4   2      684.47      183.07      203.37 o incl   0.2267E-04  # Theta=28.45
 -19   4   2      -79.64        6.01      320.29 o incl   0.9746E-05  # Theta=27.06
 -17   4   2      -31.26       11.79      122.85 o incl   0.6623E-04  # Theta=24.32
 -16   4   2     1068.56     1214.76      104.54 o incl   0.2402E-04  # Theta=22.98
 -15   4   2       30.83        2.60       64.23 o incl   0.2422E-03  # Theta=21.66
 -14   4   2      334.63      187.59       46.08 o incl   0.2939E-03  # Theta=20.35
 -13   4   2     1528.87     1306.66       74.04 o incl   0.2074E-04  # Theta=19.06
 -12   4   2      273.62      195.97       45.61 o incl   0.3168E-03  # Theta=17.78
 -11   4   2      479.58      375.84       62.94 o incl   0.1319E-03  # Theta=16.52
 -10   4   2      303.38      267.13       41.61 o incl   0.2913E-03  # Theta=15.27
  -9   4   2      217.09      104.05       39.59 o incl   0.4894E-03  # Theta=14.04
  -8   4   2     1540.64     1311.60       65.71 o incl   0.2102E-04  # Theta=12.83
  -7   4   2      553.23      545.99       32.29 o incl   0.1277E-03  # Theta=11.65
  -6   4   2     6187.84     5234.80      151.42 o incl   0.1385E-05  # Theta=10.49
  -5   4   2     4186.67     3044.60       87.32 o incl   0.3642E-05  # Theta= 9.36
  -4   4   2     5158.57     4561.94      117.01 o incl   0.1961E-05  # Theta= 8.28
  -3   4   2    21029.49    19011.72      603.51 o incl   0.1106E-06  # Theta= 7.27
  -2   4   2    10199.44     8967.61      191.39 o incl   0.4872E-06  # Theta= 6.34
  -1   4   2      514.46      404.48       28.82 o incl   0.1922E-03  # Theta= 5.55
   0   4   2     1148.14     1623.46       29.01 o incl   0.2171E-04  # Theta= 4.96
   1   4   2    16832.31    14966.76      242.60 o incl   0.1822E-06  # Theta= 4.65
   2   4   2    93824.60    82622.91     1337.07 o incl   0.5905E-08  # Theta= 4.66
   3   4   2    47484.95    34661.34      963.44 o incl   0.2833E-07  # Theta= 5.00
   4   4   2      998.66      113.53       26.89 o incl   0.2229E-03  # Theta= 5.60
   5   4   2     8553.40     6759.70      177.71 o incl   0.7967E-06  # Theta= 6.40
   6   4   2     5844.96     4624.44      122.40 o incl   0.1640E-05  # Theta= 7.33
   7   4   2      491.67      222.33       23.34 o incl   0.3026E-03  # Theta= 8.36
   8   4   2     3095.79     1739.98       57.00 o incl   0.8590E-05  # Theta= 9.44
   9   4   2    36924.36    32702.28      611.43 o incl   0.3752E-07  # Theta=10.57
  10   4   2     1046.51      618.74       28.28 o incl   0.6832E-04  # Theta=11.73
  11   4   2      139.88       51.32       24.44 o incl   0.1396E-02  # Theta=12.92
  12   4   2     1373.43      970.62       38.97 o incl   0.3263E-04  # Theta=14.13
  13   4   2     4367.30     3437.93      111.23 o incl   0.3056E-05  # Theta=15.36
  14   4   2      365.68      340.31       24.39 o incl   0.3014E-03  # Theta=16.60
  15   4   2      870.20      598.71       31.33 o incl   0.8144E-04  # Theta=17.87
  16   4   2     9735.86       55.38      394.80 x excl   0.0000E+00  # Theta=19.14
  17   4   2     2129.41     1337.01       70.42 o incl   0.1574E-04  # Theta=20.44
  18   4   2      419.35      344.73       38.00 o incl   0.2209E-03  # Theta=21.75
  19   4   2     1903.47     1566.30       67.55 o incl   0.1466E-04  # Theta=23.07
  20   4   2       19.70       66.51       43.34 o incl   0.5166E-03  # Theta=24.41
  21   4   2       23.98        6.29       67.65 o incl   0.2183E-03  # Theta=25.77
  22   4   2       77.08       83.41       44.77 o incl   0.4639E-03  # Theta=27.15
  23   4   2       35.97       10.49       42.99 o incl   0.5387E-03  # Theta=28.55
  24   4   2      203.39      190.20       48.72 h excl   0.0000E+00  # Theta=29.96
  25   4   2      132.31      112.30       47.84 h excl   0.0000E+00  # Theta=31.40
  26   4   2       12.63       10.07       45.90 h excl   0.0000E+00  # Theta=32.87
  27   4   2       -0.86        5.00       52.24 h excl   0.0000E+00  # Theta=34.36
 -23   5   2       -2.14        2.11       46.25 h excl   0.0000E+00  # Theta=33.55
 -22   5   2       97.20       16.54       52.24 h excl   0.0000E+00  # Theta=32.08
 -21   5   2      330.99      217.18       67.65 h excl   0.0000E+00  # Theta=30.64
 -20   5   2       64.44       12.57      202.27 h excl   0.0000E+00  # Theta=29.23
 -19   5   2       80.93      262.68      358.40 o incl   0.7730E-05  # Theta=27.83
 -18   5   2      111.33       17.65      332.28 o incl   0.9053E-05  # Theta=26.46
 -17   5   2       80.93       16.57      155.55 o incl   0.4128E-04  # Theta=25.10
 -16   5   2      460.74      477.89      145.19 o incl   0.3837E-04  # Theta=23.77
 -15   5   2       44.75       29.86      126.44 o incl   0.6244E-04  # Theta=22.45
 -14   5   2      101.48       12.50      225.23 o incl   0.1970E-04  # Theta=21.15
 -13   5   2      -26.98        0.02       79.04 o incl   0.1600E-03  # Theta=19.87
 -12   5   2      147.87      177.55       69.48 o incl   0.1831E-03  # Theta=18.61
 -11   5   2     1475.84     1141.54       85.87 o incl   0.2289E-04  # Theta=17.36
 -10   5   2     3422.77     3054.15      120.21 o incl   0.4170E-05  # Theta=16.13
  -9   5   2      179.95      188.55       41.61 o incl   0.4111E-03  # Theta=14.93
  -8   5   2      428.30      219.45       36.86 o incl   0.3189E-03  # Theta=13.75
  -7   5   2     1602.33     1144.80       48.54 o incl   0.2379E-04  # Theta=12.59
  -6   5   2     6185.38     6350.86      140.19 o incl   0.1112E-05  # Theta=11.47
  -5   5   2      164.23       21.60       29.83 o incl   0.1010E-02  # Theta=10.39
  -4   5   2     1994.96     2141.84      100.97 o incl   0.8878E-05  # Theta= 9.36
  -3   5   2      828.48      664.83       35.75 o incl   0.7312E-04  # Theta= 8.40
  -2   5   2      823.85      503.47       66.96 o incl   0.7478E-04  # Theta= 7.53
  -1   5   2     9046.25     8956.29      188.08 o incl   0.5486E-06  # Theta= 6.79
   0   5   2    27163.16    24443.66      494.17 o incl   0.6777E-07  # Theta= 6.22
   1   5   2     6261.04     4929.56      118.32 o incl   0.1552E-05  # Theta= 5.87
   2   5   2    68417.81    60464.84     1126.62 o incl   0.1103E-07  # Theta= 5.78
   3   5   2    13709.72    11369.93      251.37 o incl   0.2956E-06  # Theta= 5.96
   4   5   2    69289.71    55593.67     1617.11 o incl   0.1193E-07  # Theta= 6.38
   5   5   2    10328.37     9942.20      214.05 o incl   0.4299E-06  # Theta= 7.01
   6   5   2     3515.91     2762.97       91.41 o incl   0.4653E-05  # Theta= 7.80
   7   5   2     2584.37     1485.86       61.87 o incl   0.1145E-04  # Theta= 8.70
   8   5   2     1511.74     1149.99       39.77 o incl   0.2609E-04  # Theta= 9.68
   9   5   2     8429.33     6402.78      158.56 o incl   0.8556E-06  # Theta=10.73
  10   5   2     9738.50     7888.10      165.38 o incl   0.5988E-06  # Theta=11.82
  11   5   2       73.76       12.22       20.24 o incl   0.2257E-02  # Theta=12.96
  12   5   2     6595.69     5056.29      141.94 o incl   0.1404E-05  # Theta=14.12
  13   5   2       65.66       70.35       23.65 o incl   0.1522E-02  # Theta=15.31
  14   5   2     2530.63     1949.88       62.45 o incl   0.9369E-05  # Theta=16.52
  15   5   2      228.66      159.48       30.18 o incl   0.5875E-03  # Theta=17.76
  16   5   2     1777.01     1274.12       49.00 o incl   0.2060E-04  # Theta=19.01
  17   5   2     1662.89     1373.93       43.65 o incl   0.1998E-04  # Theta=20.28
  18   5   2     1047.08      830.12       49.70 o incl   0.4836E-04  # Theta=21.56
  19   5   2       19.70       13.96       32.37 o incl   0.9491E-03  # Theta=22.87
  20   5   2     1018.67      826.41       61.46 o incl   0.4655E-04  # Theta=24.19
  21   5   2       69.37        0.30       65.51 o incl   0.2323E-03  # Theta=25.53
  22   5   2       94.85       80.79       45.78 o incl   0.4420E-03  # Theta=26.89
  23   5   2       29.97       24.53       44.64 o incl   0.4981E-03  # Theta=28.27
  24   5   2       27.40        7.82       53.95 h excl   0.0000E+00  # Theta=29.68
  25   5   2      115.40       52.14       47.23 h excl   0.0000E+00  # Theta=31.10
  26   5   2       88.21       75.18       75.36 h excl   0.0000E+00  # Theta=32.55
  27   5   2        6.21       11.95       46.42 h excl   0.0000E+00  # Theta=34.02
  28   5   2      -19.70       47.79       55.67 h excl   0.0000E+00  # Theta=35.52
 -23   6   2       40.25       26.02       44.96 h excl   0.0000E+00  # Theta=34.39
 -22   6   2       75.36       44.16       50.10 h excl   0.0000E+00  # Theta=32.92
 -20   6   2      305.73      192.74       68.94 h excl   0.0000E+00  # Theta=30.06
 -19   6   2       63.16       28.00      193.42 o incl   0.2670E-04  # Theta=28.67
 -18   6   2      118.82       37.65      179.20 o incl   0.3105E-04  # Theta=27.29
 -17   6   2      236.36      267.96      164.14 o incl   0.3519E-04  # Theta=25.95
 -16   6   2       33.61       28.39      151.04 o incl   0.4380E-04  # Theta=24.62
 -15   6   2     1280.30     1172.77      100.20 o incl   0.2313E-04  # Theta=23.31
 -14   6   2      179.20      116.17      130.03 o incl   0.5771E-04  # Theta=22.02
 -13   6   2      886.36      937.87      253.06 o incl   0.1206E-04  # Theta=20.75
 -12   6   2      579.56      424.60      119.13 o incl   0.5173E-04  # Theta=19.50
 -11   6   2      207.25      103.55       71.42 o incl   0.1814E-03  # Theta=18.27
 -10   6   2      152.44      135.42       51.28 o incl   0.3220E-03  # Theta=17.07
  -9   6   2     5113.21     4607.67      156.23 o incl   0.1853E-05  # Theta=15.88
  -8   6   2     1610.23     1433.53       44.34 o incl   0.1943E-04  # Theta=14.73
  -7   6   2       82.75        0.22       33.64 o incl   0.8703E-03  # Theta=13.61
  -6   6   2       21.09        4.76       31.11 o incl   0.1031E-02  # Theta=12.52
  -5   6   2    15378.89    15410.56      373.74 o incl   0.1834E-06  # Theta=11.48
  -4   6   2    19995.90    19217.56      369.80 o incl   0.1160E-06  # Theta=10.50
  -3   6   2     1220.82      854.32       39.69 o incl   0.4104E-04  # Theta= 9.59
  -2   6   2      708.09      477.96       33.91 o incl   0.1167E-03  # Theta= 8.77
  -1   6   2     1188.90      815.80       36.02 o incl   0.4465E-04  # Theta= 8.06
   0   6   2     1601.41     1506.19       39.08 o incl   0.1832E-04  # Theta= 7.51
   1   6   2     7441.38     7416.51      157.12 o incl   0.7807E-06  # Theta= 7.13
   2   6   2      301.56      437.41       21.60 o incl   0.2626E-03  # Theta= 6.97
   3   6   2    21690.19    19138.38      510.79 o incl   0.1091E-06  # Theta= 7.04
   4   6   2     2333.87     1735.58       56.16 o incl   0.1106E-04  # Theta= 7.32
   5   6   2    24607.87    20210.20      447.84 o incl   0.9084E-07  # Theta= 7.80
   6   6   2    27745.68    24701.02      504.35 o incl   0.6599E-07  # Theta= 8.45
   7   6   2    17035.50    13499.59      350.12 o incl   0.1993E-06  # Theta= 9.22
   8   6   2     1254.07      937.06       38.51 o incl   0.3948E-04  # Theta=10.10
   9   6   2     1967.96     1037.69       45.22 o incl   0.2316E-04  # Theta=11.05
  10   6   2      278.18      194.72       20.48 o incl   0.7045E-03  # Theta=12.07
  11   6   2    12890.51    11018.34      239.88 o incl   0.3252E-06  # Theta=13.14
  12   6   2     7386.68     5226.26      158.36 o incl   0.1206E-05  # Theta=14.24
  13   6   2      388.80      227.83       26.37 o incl   0.4137E-03  # Theta=15.38
  14   6   2     3118.11     2374.72       85.59 o incl   0.6276E-05  # Theta=16.55
  15   6   2     2656.52     2071.47       66.03 o incl   0.8269E-05  # Theta=17.75
  16   6   2       87.78        3.63       41.01 o incl   0.5868E-03  # Theta=18.97
  17   6   2     1537.00     1264.71       46.70 o incl   0.2293E-04  # Theta=20.21
  18   6   2       63.48       54.11       24.81 o incl   0.1448E-02  # Theta=21.47
  19   6   2     2793.75      226.03      113.72 o incl   0.2543E-04  # Theta=22.75
  20   6   2      424.34      401.25       47.45 o incl   0.1650E-03  # Theta=24.05
  21   6   2     1512.81     1292.09       75.59 o incl   0.2092E-04  # Theta=25.37
  22   6   2       70.22       34.81       69.80 o incl   0.2031E-03  # Theta=26.71
  23   6   2       49.88       30.71       46.30 o incl   0.4596E-03  # Theta=28.07
  24   6   2      101.05      122.50       46.29 h excl   0.0000E+00  # Theta=29.46
  25   6   2       22.69        1.33       57.38 h excl   0.0000E+00  # Theta=30.86
  26   6   2       -0.86       13.80       45.74 h excl   0.0000E+00  # Theta=32.29
  27   6   2       -8.35        0.43       46.64 h excl   0.0000E+00  # Theta=33.75
  28   6   2       31.47       18.51       44.75 h excl   0.0000E+00  # Theta=35.24
 -23   7   2      -24.84        3.76       42.82 h excl   0.0000E+00  # Theta=35.28
 -22   7   2      -15.84        2.46       46.67 h excl   0.0000E+00  # Theta=33.81
 -20   7   2      187.12      161.64       63.37 h excl   0.0000E+00  # Theta=30.95
 -19   7   2      127.17      106.95       45.59 h excl   0.0000E+00  # Theta=29.55
 -18   7   2        6.85        7.71       52.24 o incl   0.3663E-03  # Theta=28.19
 -17   7   2       65.94       16.91      172.19 o incl   0.3370E-04  # Theta=26.84
 -16   7   2       27.83       24.20      161.91 o incl   0.3812E-04  # Theta=25.52
 -15   7   2      121.82       86.66      148.92 o incl   0.4465E-04  # Theta=24.22
 -14   7   2      245.57      164.39      141.77 o incl   0.4781E-04  # Theta=22.94
 -13   7   2      270.62       72.18      258.63 o incl   0.1485E-04  # Theta=21.69
 -12   7   2     1238.55     1022.92      141.75 o incl   0.2127E-04  # Theta=20.45
 -11   7   2      485.14      454.70      118.14 o incl   0.5309E-04  # Theta=19.24
 -10   7   2       26.87        6.33       53.20 o incl   0.3527E-03  # Theta=18.06
  -9   7   2     1127.20      872.78       44.89 o incl   0.4403E-04  # Theta=16.90
  -8   7   2      386.42      303.53       41.00 o incl   0.2365E-03  # Theta=15.77
  -7   7   2     4218.14     3743.21      109.35 o incl   0.2834E-05  # Theta=14.68
  -6   7   2     1673.06     1404.04       46.71 o incl   0.1933E-04  # Theta=13.63
  -5   7   2      535.24      530.01       36.21 o incl   0.1347E-03  # Theta=12.63
  -4   7   2    40003.21    38041.95      817.02 o incl   0.2892E-07  # Theta=11.68
  -3   7   2     3561.07     3827.83       77.81 o incl   0.3135E-05  # Theta=10.81
  -2   7   2      801.99      558.37       35.48 o incl   0.1001E-03  # Theta=10.03
  -1   7   2     9581.42     9401.10      180.93 o incl   0.4967E-06  # Theta= 9.35
   0   7   2      287.08      289.21       23.59 o incl   0.4180E-03  # Theta= 8.80
   1   7   2       19.59        6.05       22.14 o incl   0.2027E-02  # Theta= 8.42
   2   7   2     5393.11     5505.37      166.54 o incl   0.1382E-05  # Theta= 8.21
   3   7   2    34395.58    31253.19      698.36 o incl   0.4252E-07  # Theta= 8.19
   4   7   2     7299.43     6163.07      154.56 o incl   0.9644E-06  # Theta= 8.37
   5   7   2     3095.00     2432.52       64.32 o incl   0.5848E-05  # Theta= 8.72
   6   7   2     3397.05     3766.07       70.45 o incl   0.3431E-05  # Theta= 9.24
   7   7   2     7477.56     9013.01      165.57 o incl   0.6030E-06  # Theta= 9.89
   8   7   2      968.68     1012.45       34.05 o incl   0.4222E-04  # Theta=10.66
   9   7   2     1020.67      767.53       40.46 o incl   0.5651E-04  # Theta=11.52
  10   7   2      603.11      491.46       28.52 o incl   0.1369E-03  # Theta=12.45
  11   7   2      444.89     1239.39       23.31 o incl   0.4549E-04  # Theta=13.44
  12   7   2     9655.64     8460.52      237.93 o incl   0.5366E-06  # Theta=14.49
  13   7   2     2906.37     2266.71       71.21 o incl   0.7275E-05  # Theta=15.57
  14   7   2       52.28       12.60       18.28 o incl   0.2856E-02  # Theta=16.69
  15   7   2      901.92      745.15       39.16 o incl   0.6095E-04  # Theta=17.85
  16   7   2      286.03      258.42       23.16 o incl   0.4894E-03  # Theta=19.03
  17   7   2     2850.35     2193.40       84.35 o incl   0.7318E-05  # Theta=20.23
  18   7   2      942.74      618.83       44.32 o incl   0.7201E-04  # Theta=21.46
  19   7   2      150.94      165.19       32.57 o incl   0.6143E-03  # Theta=22.71
  20   7   2      379.24      366.12       33.80 o incl   0.2326E-03  # Theta=23.99
  21   7   2      352.40      248.45       48.58 o incl   0.2431E-03  # Theta=25.28
  22   7   2      508.27      394.61       80.50 o incl   0.9354E-04  # Theta=26.60
  23   7   2       29.33       24.83       45.01 o incl   0.4898E-03  # Theta=27.94
  24   7   2        0.43       16.80       45.94 h excl   0.0000E+00  # Theta=29.30
  25   7   2        5.99        0.14       45.81 h excl   0.0000E+00  # Theta=30.69
  26   7   2      -31.26        2.82       45.81 h excl   0.0000E+00  # Theta=32.10
  27   7   2      -12.85        0.20       68.94 h excl   0.0000E+00  # Theta=33.54
  28   7   2       -1.93        1.40       44.98 h excl   0.0000E+00  # Theta=35.01
 -22   8   2      187.12      107.62       53.10 h excl   0.0000E+00  # Theta=34.75
 -21   8   2      125.89       33.38       53.52 h excl   0.0000E+00  # Theta=33.30
 -20   8   2       59.09       14.20       57.81 h excl   0.0000E+00  # Theta=31.89
 -19   8   2      100.20      113.63       51.04 h excl   0.0000E+00  # Theta=30.50
 -18   8   2       35.11       40.40       50.13 o incl   0.3929E-03  # Theta=29.13
 -17   8   2      100.41      125.55       44.06 o incl   0.4460E-03  # Theta=27.79
 -16   8   2      -74.08        0.35      157.12 o incl   0.4048E-04  # Theta=26.48
 -15   8   2      194.83      140.79      149.61 o incl   0.4358E-04  # Theta=25.19
 -14   8   2      109.62       77.64      140.49 o incl   0.5021E-04  # Theta=23.92
 -13   8   2      378.31      281.15      133.51 o incl   0.4986E-04  # Theta=22.68
 -12   8   2     1620.29     1478.27      256.49 o incl   0.8514E-05  # Theta=21.46
 -11   8   2      114.04      225.32       77.59 o incl   0.1460E-03  # Theta=20.27
 -10   8   2      162.61      141.35       55.27 o incl   0.2843E-03  # Theta=19.10
  -9   8   2      368.78      288.10       52.78 o incl   0.2034E-03  # Theta=17.97
  -8   8   2     1821.33     1478.98       70.48 o incl   0.1620E-04  # Theta=16.87
  -7   8   2     1159.87     1137.38       56.88 o incl   0.2979E-04  # Theta=15.80
  -6   8   2      697.74      547.77       48.37 o incl   0.9727E-04  # Theta=14.78
  -5   8   2       96.34       28.63       41.22 o incl   0.5724E-03  # Theta=13.81
  -4   8   2     3066.73     3339.55       80.23 o incl   0.4048E-05  # Theta=12.90
  -3   8   2     6378.06     6337.15      126.89 o incl   0.1089E-05  # Theta=12.06
  -2   8   2     3513.56     3509.20       75.69 o incl   0.3472E-05  # Theta=11.31
  -1   8   2     3340.02     3526.22       79.33 o incl   0.3557E-05  # Theta=10.65
   0   8   2     6160.01     5567.19      133.91 o incl   0.1292E-05  # Theta=10.12
   1   8   2     8589.58     7413.26      210.04 o incl   0.7190E-06  # Theta= 9.72
   2   8   2     4739.40     3913.33      121.63 o incl   0.2374E-05  # Theta= 9.47
   3   8   2      908.34      764.59       39.03 o incl   0.5990E-04  # Theta= 9.39
   4   8   2     9276.62     8113.76      196.10 o incl   0.5873E-06  # Theta= 9.48
   5   8   2     8061.40     7833.49      171.48 o incl   0.6923E-06  # Theta= 9.74
   6   8   2       27.04        8.56       17.49 o incl   0.3216E-02  # Theta=10.15
   7   8   2     5618.26     5461.66      109.82 o incl   0.1466E-05  # Theta=10.69
   8   8   2    10965.94    10617.46      204.24 o incl   0.3822E-06  # Theta=11.36
   9   8   2     6584.61     5777.35      130.61 o incl   0.1209E-05  # Theta=12.12
  10   8   2      439.97      180.31       27.18 o incl   0.4105E-03  # Theta=12.96
  11   8   2       31.90       11.05       23.17 o incl   0.1829E-02  # Theta=13.88
  12   8   2       83.28       52.07       23.60 o incl   0.1585E-02  # Theta=14.85
  13   8   2    18078.09    13679.80      431.38 o incl   0.1885E-06  # Theta=15.87
  14   8   2     2565.21     1990.46       64.70 o incl   0.9071E-05  # Theta=16.94
  15   8   2        6.42       28.27       28.21 o incl   0.1244E-02  # Theta=18.04
  16   8   2        8.56       10.86       32.25 o incl   0.9601E-03  # Theta=19.18
  17   8   2       69.22       90.07       31.43 o incl   0.8867E-03  # Theta=20.35
  18   8   2     1115.73      688.52       49.10 o incl   0.5514E-04  # Theta=21.54
  19   8   2      157.79       76.89       34.38 o incl   0.7055E-03  # Theta=22.76
  20   8   2      149.01       75.14       43.12 o incl   0.4813E-03  # Theta=24.00
  21   8   2      960.23      767.92       61.89 o incl   0.5188E-04  # Theta=25.27
  22   8   2        0.43       12.68       56.09 o incl   0.3177E-03  # Theta=26.57
  23   8   2      402.07      374.58       79.22 o incl   0.1043E-03  # Theta=27.88
  24   8   2       47.96       17.17       45.64 h excl   0.0000E+00  # Theta=29.22
  25   8   2       26.98        2.46       45.86 h excl   0.0000E+00  # Theta=30.59
  26   8   2        4.92       10.76       45.64 h excl   0.0000E+00  # Theta=31.98
  27   8   2      -36.82        0.19       46.89 h excl   0.0000E+00  # Theta=33.40
  28   8   2       35.11        0.82       62.52 h excl   0.0000E+00  # Theta=34.85
 -21   9   2      193.54      140.10       52.67 h excl   0.0000E+00  # Theta=34.30
 -20   9   2       14.13        2.53       40.55 h excl   0.0000E+00  # Theta=32.88
 -19   9   2      319.43      172.17       53.95 h excl   0.0000E+00  # Theta=31.49
 -18   9   2       29.55       58.10       73.65 h excl   0.0000E+00  # Theta=30.13
 -17   9   2       71.51       19.74       64.66 o incl   0.2375E-03  # Theta=28.79
[truncated: 4,343,100 more chars]
