# Supplementary material for: Masked alkynes for synthesis of threaded carbon chains
Source: Nat Chem. 2023 Nov 16;16(2):193–200. doi: 10.1038/s41557-023-01374-z (PMC10849957; doi:10.1038/s41557-023-01374-z)
Supplement: Supplementary file 6 — Crystallographic information file for mcC40·(Ma)2; CCDC reference 2224111. [file 41557_2023_1374_MOESM6_ESM.cif]

#==============================================================================
data_global
#==============================================================================

_publ_contact_author               'Harry L. Anderson'
_publ_contact_author_email          harry.anderson@chem.ox.ac.uk

loop_
_publ_author_name
_publ_author_address
 'Patrick, Connor W.'
;    
Chemistry Research Laboratory,
University of Oxford,
Mansfield Road, 
Oxford OX1 3TA. UK.
;
 'Gao, Yueze'
;    
Chemistry Research Laboratory,
University of Oxford,
Mansfield Road, 
Oxford OX1 3TA. UK.
;
 'Gupta, Prakhar'
;    
Chemistry Research Laboratory,
University of Oxford,
Mansfield Road, 
Oxford OX1 3TA. UK.
;
 'Thompson, Amber L.'
;    
Chemical Crystallography Department,
Chemistry Research Laboratory,
University of Oxford,
Mansfield Road, 
Oxford OX1 3TA. UK.
;
 'Parker, Anthony W.'
;    
Central Laser Facility, 
Research Complex at Harwell, 
Science and Technology Facilities Council, 
Didcot OX11 0QX. UK.
;
 'Anderson, Harry L.'
;    
Chemistry Research Laboratory,
University of Oxford,
Mansfield Road, 
Oxford OX1 3TA. UK.
;

_publ_requested_journal
 'Nature Chemistry'
_journal_volume                    '?'
_journal_page_first                '?'
_journal_page_last                 '?'
_journal_year                      '2022'
_ccdc_journal_depnumber            '?'

_publ_section_title
;
Masked alkynes for synthesis of threaded carbon chains
;

_publ_section_abstract
;  
Polyynes are chains of sp^1^ carbon atoms with alternating single and triple 
bonds. As they become longer, they evolve towards carbyne, the 1D allotrope 
of carbon, and they become increasingly unstable. It has been anticipated 
that long polyynes could be stabilized by supramolecular encapsulation, by 
threading them through macrocycles to form polyrotaxanes, but, until now, 
polyyne polyrotaxanes with many threaded macrocycles have been synthetically 
inaccessible. Here we show that masked alkynes, in which the C\\tb C triple 
bond is temporarily coordinated to cobalt, can be used to synthesize 
polyrotaxanes, up to the C~68~ [5]rotaxane with 34 contiguous triple bonds 
and four threaded macrocycles. This is the length regime at which the 
electronic properties of polyynes converge to those of carbyne. Cyclocarbons 
constitute a related family of molecular carbon allotropes, and cobalt-masked 
alkynes also provide a route to [3] and [5]catenanes built around 
cyclo[40]carbon and cyclo[80]carbon, respectively.
;


#==============================================================================
data_mcC40.ma2 
#==============================================================================
_audit_creation_date        "2022-03-17"
_audit_creation_method 'CRYSTALS_ver_14.61_build_7986 '

_refine_special_details
;
On initial refinement, some of the displacement ellipsoids 
for were found to be prolate thought to be caused by 
disorder.  These were modelled using a split site model with 
the occupancy refined competitiviely.  The close proximity of 
the two parts of the model meant restraints were required to 
maintain sensible geometries and displacements. 
In general, same distance, thermal similarity and vibrational 
restraints were used, though where atoms from the two 
components were in close proximity constraints were used.

The difference map indicated the presence of diffuse electron
density believed to be disordered solvent.  SQUEEZE was used 
leaving a void from which the electron density was removed.

  Reflections are selected by the following conditions :-
  Minimum value of SQRTW        is   0.00
  Minimum value of RATIO        is  -3.00
  Maximum value of SINTH/L**2   is    0.35000
;

# SQUEEZE RESULTS 
# Note: Data are Listed for all Voids in the P1 Unit Cell 
# i.e. Centre of Gravity, Solvent Accessible Volume, 
# Recovered number of Electrons in the Void and 
# Details about the Squeezed Material 
loop_ 
  _platon_squeeze_void_nr 
  _platon_squeeze_void_average_x 
  _platon_squeeze_void_average_y 
  _platon_squeeze_void_average_z 
  _platon_squeeze_void_volume 
  _platon_squeeze_void_count_electrons 
  _platon_squeeze_void_content 
   1  0.000 -0.003  0.005      4037       955 ' ' 
_platon_squeeze_void_probe_radius                  1.20 
_platon_squeeze_details                           
; 
The discrete Fourier transform of the void region were 
treated as contributions to the A and B parts of the 
calculated structure factors.
;

_oxford_structure_analysis_title  '7539'
_chemical_name_systematic         .
_chemical_melting_point           'not measured'
_cell_length_a                    26.8574(12)
_cell_length_b                    25.6689(5)
_cell_length_c                    25.7497(8)
_cell_angle_alpha                 90
_cell_angle_beta                  116.872(5)
_cell_angle_gamma                 90
_cell_volume                      15835.0(12)
 
_symmetry_cell_setting            'monoclinic' 
_symmetry_space_group_name_H-M    'P 21/c ' 
_symmetry_space_group_name_Hall   '-P 2ybc' 
loop_
 _symmetry_equiv_pos_as_xyz
 'x,y,z'
 '-x,-y,-z'
 'x,-y+1/2,z+1/2'
 '-x,y+1/2,-z+1/2'

loop_
_atom_type_symbol
_atom_type_scat_dispersion_real
_atom_type_scat_dispersion_imag
_atom_type_scat_Cromer_Mann_a1
_atom_type_scat_Cromer_Mann_b1
_atom_type_scat_Cromer_Mann_a2
_atom_type_scat_Cromer_Mann_b2
_atom_type_scat_Cromer_Mann_a3
_atom_type_scat_Cromer_Mann_b3
_atom_type_scat_Cromer_Mann_a4
_atom_type_scat_Cromer_Mann_b4
_atom_type_scat_Cromer_Mann_c
_atom_type_scat_source  
 C       0.0181   0.0091   2.3100  20.8439   1.0200  10.2075   1.5886   0.5687
   0.8650  51.6512   0.2156 'International Tables Vol C 4.2.6.8 and 6.1.1.4'
 H       0.0000   0.0000   0.4930  10.5109   0.3229  26.1257   0.1402   3.1424
   0.0408  57.7998   0.0030 'International Tables Vol C 4.2.6.8 and 6.1.1.4'
 Co     -2.3653   3.6143  12.2841   4.2791   7.3409   0.2784   4.0034  13.5359
   2.3488  71.1692   1.0118 'International Tables Vol C 4.2.6.8 and 6.1.1.4'
 N       0.0311   0.0180  12.2126   0.0057   3.1322   9.8933   2.0125  28.9975
   1.1663   0.5826 -11.5290 'International Tables Vol C 4.2.6.8 and 6.1.1.4'
 O       0.0492   0.0322   3.0485  13.2771   2.2868   5.7011   1.5463   0.3239
   0.8670  32.9089   0.2508 'International Tables Vol C 4.2.6.8 and 6.1.1.4'
 P       0.2955   0.4335   6.4345   1.9067   4.1791  27.1570   1.7800   0.5260
   1.4908  68.1645   1.1149 'International Tables Vol C 4.2.6.8 and 6.1.1.4'
 
 
_cell_formula_units_Z                    2

# Given Formula = C240 H172 Co8 N4 O24 P8 
# Dc =      0.88 Fooo =   4336.00 Mu =     39.40 M =   4215.27
# Found Formula = C284 H259.99 Co8 N4 O32 P8 
# Dc =      1.04 FOOO =   5167.99 Mu =     40.21 M =   4960.42

_chemical_formula_sum             'C284 H260 Co8 N4 O32 P8'
_chemical_formula_moiety          '2(C42 H42 N2 O4), 2(C6 H12), 8(C4 H8 O)'
_chemical_compound_source                .
_chemical_formula_weight           4960.42
 
 
_cell_measurement_reflns_used        22414
_cell_measurement_theta_min             3.79
_cell_measurement_theta_max            75.60
_cell_measurement_temperature          150
 
_exptl_crystal_description        'plate' 
_exptl_crystal_colour             'clear_intense_red' 
_exptl_crystal_size_min           0.01 
_exptl_crystal_size_mid           0.40 
_exptl_crystal_size_max           0.40 
 
_exptl_crystal_density_diffrn     1.040 
_exptl_crystal_density_meas       'not measured' 
_exptl_crystal_density_method     'not measured' 
# Non-dispersive F(000): 
_exptl_crystal_F_000              5167.989 
_exptl_absorpt_coefficient_mu     4.021 
 
# Sheldrick geometric approximatio 0.20 0.96 
_exptl_absorpt_correction_type    multi-scan 
_exptl_absorpt_process_details 
; 
 CrysAlisPro (Rigaku Oxford Diffraction, 2017) 
; 
_exptl_absorpt_correction_T_min   0.20 
_exptl_absorpt_correction_T_max   0.96 
_diffrn_measurement_device_type   'Oxford Diffraction SuperNova' 
_diffrn_measurement_device        'Area' 
_diffrn_radiation_monochromator   'focussing mirrors' 
_diffrn_radiation_type            'Cu K\a'
_diffrn_radiation_wavelength           1.54184
_diffrn_measurement_method        \w 
 
# If a reference occurs more than once, delete the author 
# and date from subsequent references. 
_computing_data_collection        'SuperNova, (Oxford Diffraction, 2010)' 
_computing_cell_refinement 
; 
 CrysAlisPro (Rigaku Oxford Diffraction, 2017) 
; 
_computing_data_reduction 
; 
 CrysAlisPro (Rigaku Oxford Diffraction, 2017) 
; 
_computing_structure_solution     'Superflip (Palatinus & Chapuis, 2007)' 
_computing_structure_refinement   'CRYSTALS (Betteridge et al., 2003)' 
_computing_publication_material   'CRYSTALS (Betteridge et al., 2003)' 
_computing_molecular_graphics     'CAMERON (Watkin et al., 1996)' 
 
_diffrn_standards_interval_time   . 
_diffrn_standards_interval_count  . 
_diffrn_standards_number          0 
_diffrn_standards_decay_%         . 
 
_diffrn_ambient_temperature        150
_diffrn_reflns_number             159186 
_diffrn_reflns_av_unetI/netI      0.232 
_reflns_number_total              27451 
_diffrn_reflns_av_R_equivalents   0.148 
# Number of reflections with Friedels Law is 27451 
# Theoretical number of reflections is about 66751 
 
 
_diffrn_reflns_theta_min          3.690 
# The actual theta max before filtering is 76.744 
_diffrn_reflns_theta_max          65.806 
_diffrn_measured_fraction_theta_max 0.986 
 
_diffrn_reflns_theta_full         74.441 
_diffrn_measured_fraction_theta_full 0.997 
 
 
_diffrn_reflns_limit_h_min        -33 
_diffrn_reflns_limit_h_max        33 
_diffrn_reflns_limit_k_min        -22 
_diffrn_reflns_limit_k_max        32 
_diffrn_reflns_limit_l_min        -32 
_diffrn_reflns_limit_l_max        32 
_reflns_limit_h_min               -33 
_reflns_limit_h_max               30 
_reflns_limit_k_min               0 
_reflns_limit_k_max               32 
_reflns_limit_l_min               0 
_reflns_limit_l_max               32 
 
_oxford_diffrn_Wilson_B_factor    4.63 
_oxford_diffrn_Wilson_scale       0.47 
 
_atom_sites_solution_primary      other  #heavy,direct,difmap,geom,iterative
# _atom_sites_solution_secondary  difmap
_atom_sites_solution_hydrogens    difmap
 
_refine_diff_density_min          -0.99 
_refine_diff_density_max          1.36 
 
 
# The current dictionary definitions do not cover the 
# situation where the reflections used for refinement were 
# selected by a user-defined sigma threshold 
 
# Explicitly named reflections are ALWAYS excluded from R&wR 
 
# The values actually used during refinement 
# These are labelled "all" for compatibility with PLATON 
_oxford_refine_reflns_threshold_expression       I>-3.0\s(I)
_refine_ls_number_restraints      6076 
_refine_ls_number_parameters      1986 
_refine_ls_number_reflns          27451 
_refine_ls_R_factor_ref           0.1495 
_refine_ls_wR_factor_ref          0.3428 
_refine_ls_goodness_of_fit_ref    1.0448 
_refine_ls_shift/su_max           0.0040281 
_refine_ls_shift/su_mean          0.0000789 
 
 
# Computed with I/sigma = -10 
_reflns_number_all                27457 
_refine_ls_R_factor_all           0.1496 
_refine_ls_wR_factor_all          0.3432 
 
# Computed with I/sigma = +2 a la SHELX 
_reflns_threshold_expression                I>2.0\s(I)
_reflns_number_gt                 16180 
_refine_ls_R_factor_gt            0.1172 
_refine_ls_wR_factor_gt           0.3079 
 
 
_refine_ls_structure_factor_coef  Fsqd 
_refine_ls_matrix_type            full
_refine_ls_hydrogen_treatment     constr         #undef, noref, refall,
                                                 # refxyz, refU, constr or mixed
_refine_ls_weighting_scheme       calc 
_refine_ls_weighting_details 
;
 Method= Modified Sheldrick 
 w=1/[\s^2^(F^2^) + ( 0.20P)^2^ + 0.00P] 
 ,where P=(max(Fo^2^,0) + 2Fc^2^)/3 
;
# Insert your own references if required - in alphabetical order 
_publ_section_references 
; 
Betteridge, P.W., Carruthers, J.R., Cooper, R.I., 
Prout, K. & Watkin, D.J. (2003). J. Appl. Cryst. 36, 1487. 
 
Oxford Diffraction, (2010). Supernova User Manual. 
 
Palatinus, L. & Chapuis, G. (2007). J. Appl. Cryst. 40, 786-790. 
 
Rigaku Oxford Diffraction (2017). CrysAlisPro. 
 
Watkin, D.J., Prout, C.K. & Pearce, L.J. (1996). CAMERON, Chemical 
Crystallography Laboratory, Oxford, UK. 
; 

# Uequiv = arithmetic mean of Ui i.e. Ueqiv = (U1+U2+U3)/3

# Replace last . with number of unfound hydrogen atoms attached to an atom.

# ..._refinement_flags_... 
# . no refinement constraints           S special position constraint on site
# G rigid group refinement of site      R riding atom
# D distance or angle restraint on site T thermal displacement constraints
# U Uiso or Uij restraint (rigid bond)  P partial occupancy constraint


loop_
_atom_site_label
_atom_site_type_symbol
_atom_site_fract_x
_atom_site_fract_y
_atom_site_fract_z
_atom_site_U_iso_or_equiv
_atom_site_occupancy
_atom_site_adp_type
_atom_site_refinement_flags_posn
_atom_site_refinement_flags_adp
_atom_site_refinement_flags_occupancy
_atom_site_disorder_assembly
_atom_site_disorder_group
_atom_site_attached_hydrogens
C1 C 0.3243(3) 0.3245(2) 0.6341(3) 0.0642 1.0000 Uani . . . . . . 
C2 C 0.3739(3) 0.3108(3) 0.6342(3) 0.0647 1.0000 Uani . . . . . . 
C3 C 0.4183(3) 0.2965(3) 0.6370(3) 0.0677 1.0000 Uani . . . . . . 
C4 C 0.4684(3) 0.2812(3) 0.6404(3) 0.0710 1.0000 Uani . . . . . . 
C5 C 0.5135(3) 0.2685(3) 0.6444(3) 0.0755 1.0000 Uani . . . . . . 
C6 C 0.5632(3) 0.2541(3) 0.6485(3) 0.0740 1.0000 Uani . . . . . . 
C7 C 0.6096(3) 0.2426(3) 0.6535(3) 0.0700 1.0000 Uani . . . . . . 
C8 C 0.6588(3) 0.2299(3) 0.6561(3) 0.0677 1.0000 Uani . . . . . . 
C9 C 0.7036(3) 0.2204(3) 0.6556(3) 0.0676 1.0000 Uani . . . . . . 
C10 C 0.7510(3) 0.2086(2) 0.6483(3) 0.0655 1.0000 Uani . . . . . . 
C11 C 0.7813(3) 0.2359(3) 0.6269(3) 0.0734 1.0000 Uani . . . . . . 
C12 C 0.7766(3) 0.2836(3) 0.5980(3) 0.0655 1.0000 Uani . . . . . . 
C13 C 0.7710(4) 0.3233(3) 0.5713(3) 0.0752 1.0000 Uani . . . . . . 
C14 C 0.7636(3) 0.3685(3) 0.5419(3) 0.0738 1.0000 Uani . . . . . . 
C15 C 0.7549(4) 0.4096(3) 0.5157(3) 0.0743 1.0000 Uani . . . . . . 
C16 C 0.7454(3) 0.4555(3) 0.4861(3) 0.0762 1.0000 Uani . . . . . . 
C17 C 0.7366(4) 0.4959(3) 0.4607(3) 0.0743 1.0000 Uani . . . . . . 
C18 C 0.7264(3) 0.5422(3) 0.4324(3) 0.0717 1.0000 Uani . . . . . . 
C19 C 0.7187(3) 0.5853(3) 0.4089(3) 0.0656 1.0000 Uani . . . . . . 
C20 C 0.7125(3) 0.6336(2) 0.3839(3) 0.0606 1.0000 Uani . . . . . . 
Co1 Co 0.29639(5) 0.33996(4) 0.69058(4) 0.0531 1.0000 Uani . . . . . . 
Co2 Co 0.24658(5) 0.30104(4) 0.59303(4) 0.0562 1.0000 Uani . . . . . . 
Co3 Co 0.83041(5) 0.19585(4) 0.69285(5) 0.0597 1.0000 Uani . . . . . . 
Co4 Co 0.76543(4) 0.16525(4) 0.59439(4) 0.0545 1.0000 Uani . . . . . . 
P1 P 0.30511(7) 0.26681(6) 0.74074(6) 0.0612 1.0000 Uani D . . . . . 
P2 P 0.25011(7) 0.21895(6) 0.62192(7) 0.0621 1.0000 Uani D . . . . . 
P3 P 0.84168(7) 0.11788(7) 0.73509(7) 0.0676 1.0000 Uani D . . . . . 
P4 P 0.75883(7) 0.08254(6) 0.61716(7) 0.0628 1.0000 Uani D . . . . . 
C21 C 0.2534(3) 0.2195(2) 0.6950(3) 0.0648 1.0000 Uani . . . . . . 
C22 C 0.8241(3) 0.0665(3) 0.6814(3) 0.0723 1.0000 Uani . . . . . . 
C23 C 0.3508(3) 0.3765(2) 0.7431(3) 0.0668 1.0000 Uani . . . . . . 
O23 O 0.3865(3) 0.4010(2) 0.7786(3) 0.0887 1.0000 Uani . . . . . . 
C24 C 0.2388(4) 0.3690(3) 0.6960(3) 0.0759 1.0000 Uani . . . . . . 
O24 O 0.2012(3) 0.3894(3) 0.6969(4) 0.1130 1.0000 Uani . . . . . . 
C25 C 0.1758(4) 0.3143(4) 0.5814(4) 0.0854 1.0000 Uani . . . . . . 
O25 O 0.1313(3) 0.3230(4) 0.5701(4) 0.1252 1.0000 Uani . . . . . . 
C26 C 0.2367(4) 0.2932(3) 0.5195(4) 0.0779 1.0000 Uani . . . . . . 
O26 O 0.2290(3) 0.2887(3) 0.4731(2) 0.1123 1.0000 Uani . . . . . . 
C27 C 0.8480(4) 0.2350(4) 0.7555(4) 0.0933 1.0000 Uani . . . . . . 
O27 O 0.8599(4) 0.2602(3) 0.7964(3) 0.1347 1.0000 Uani . . . . . . 
C28 C 0.8947(3) 0.1988(3) 0.6861(3) 0.0729 1.0000 Uani . . . . . . 
O28 O 0.9327(3) 0.2035(3) 0.6787(4) 0.1165 1.0000 Uani . . . . . . 
C29 C 0.8133(3) 0.1584(3) 0.5645(3) 0.0690 1.0000 Uani . . . . . . 
O29 O 0.8440(3) 0.1564(3) 0.5445(3) 0.0938 1.0000 Uani . . . . . . 
C30 C 0.6993(3) 0.1746(3) 0.5336(3) 0.0705 1.0000 Uani . . . . . . 
O30 O 0.6563(3) 0.1830(2) 0.4984(3) 0.0962 1.0000 Uani . . . . . . 
C31 C 0.37104(15) 0.23172(14) 0.7710(2) 0.0680 1.0000 Uani D . . . . . 
C32 C 0.37638(19) 0.18463(17) 0.7992(2) 0.0753 1.0000 Uani D . . . . . 
C33 C 0.4269(2) 0.15749(17) 0.8215(3) 0.0853 1.0000 Uani D . . . . . 
C34 C 0.4713(2) 0.1771(2) 0.8151(3) 0.0889 1.0000 Uani D . . . . . 
C35 C 0.46674(19) 0.2238(2) 0.7877(3) 0.0898 1.0000 Uani D . . . . . 
C36 C 0.41655(19) 0.25132(17) 0.7651(2) 0.0791 1.0000 Uani D . . . . . 
C37 C 0.2945(2) 0.2731(2) 0.80549(18) 0.0717 0.8089(19) Uani D . P 1 1 . 
C38 C 0.3295(2) 0.3037(2) 0.8511(2) 0.0833 0.8089(19) Uani D . P 1 1 . 
C39 C 0.3211(3) 0.3085(3) 0.9008(2) 0.0913 0.8089(19) Uani D . P 1 1 . 
C40 C 0.2778(3) 0.2826(3) 0.9040(2) 0.0945 0.8089(19) Uani D . P 1 1 . 
C41 C 0.2425(3) 0.2523(3) 0.8589(3) 0.0899 0.8089(19) Uani D . P 1 1 . 
C42 C 0.2504(2) 0.2471(2) 0.8093(2) 0.0837 0.8089(19) Uani D . P 1 1 . 
C237 C 0.2967(4) 0.2768(4) 0.8064(3) 0.0674 0.1911(19) Uani D . P 1 2 . 
C238 C 0.3177(5) 0.3212(5) 0.8400(4) 0.0683 0.1911(19) Uani D . P 1 2 . 
C239 C 0.3114(6) 0.3284(7) 0.8905(4) 0.0707 0.1911(19) Uani D . P 1 2 . 
C240 C 0.2843(6) 0.2917(9) 0.9071(4) 0.0707 0.1911(19) Uani D . P 1 2 . 
C241 C 0.2634(5) 0.2477(8) 0.8744(5) 0.0701 0.1911(19) Uani D . P 1 2 . 
C242 C 0.2695(4) 0.2398(5) 0.8239(5) 0.0698 0.1911(19) Uani D . P 1 2 . 
C43 C 0.18747(18) 0.1806(2) 0.5778(2) 0.0736 0.7733(19) Uani D . P 2 1 . 
C44 C 0.1392(2) 0.1865(2) 0.5849(3) 0.0839 0.7733(19) Uani D . P 2 1 . 
C45 C 0.0911(2) 0.1583(3) 0.5499(3) 0.0916 0.7733(19) Uani D . P 2 1 . 
C46 C 0.0908(3) 0.1251(3) 0.5081(3) 0.0990 0.7733(19) Uani D . P 2 1 . 
C47 C 0.1379(3) 0.1193(3) 0.5003(3) 0.0961 0.7733(19) Uani D . P 2 1 . 
C48 C 0.1862(3) 0.1477(2) 0.5346(3) 0.0861 0.7733(19) Uani D . P 2 1 . 
C243 C 0.1911(3) 0.1788(3) 0.5748(3) 0.0664 0.2267(19) Uani D . P 2 2 . 
C244 C 0.1492(3) 0.1669(3) 0.5905(5) 0.0680 0.2267(19) Uani D . P 2 2 . 
C245 C 0.1039(3) 0.1363(4) 0.5539(7) 0.0694 0.2267(19) Uani D . P 2 2 . 
C246 C 0.1001(5) 0.1184(3) 0.5022(7) 0.0689 0.2267(19) Uani D . P 2 2 . 
C247 C 0.1410(6) 0.1302(3) 0.4860(5) 0.0687 0.2267(19) Uani D . P 2 2 . 
C248 C 0.1866(5) 0.1606(3) 0.5222(3) 0.0695 0.2267(19) Uani D . P 2 2 . 
C49 C 0.30709(18) 0.17773(14) 0.62741(19) 0.0658 1.0000 Uani D . . . . . 
C50 C 0.3211(2) 0.13328(17) 0.6616(2) 0.0733 1.0000 Uani D . . . . . 
C51 C 0.3642(2) 0.10096(17) 0.6645(2) 0.0800 1.0000 Uani D . . . . . 
C52 C 0.3930(2) 0.11326(18) 0.6338(2) 0.0800 1.0000 Uani D . . . . . 
C53 C 0.3788(2) 0.15636(19) 0.5987(2) 0.0788 1.0000 Uani D . . . . . 
C54 C 0.3358(2) 0.18898(16) 0.5953(2) 0.0713 1.0000 Uani D . . . . . 
C55 C 0.7998(3) 0.10742(18) 0.7733(3) 0.0762 0.5342(19) Uani D . P 3 1 . 
C56 C 0.7707(3) 0.1484(3) 0.7819(3) 0.0775 0.5342(19) Uani D . P 3 1 . 
C57 C 0.7384(3) 0.1400(4) 0.8112(3) 0.0804 0.5342(19) Uani D . P 3 1 . 
C58 C 0.7359(3) 0.0914(4) 0.8321(3) 0.0838 0.5342(19) Uani D . P 3 1 . 
C59 C 0.7647(3) 0.0507(3) 0.8241(3) 0.0860 0.5342(19) Uani D . P 3 1 . 
C60 C 0.7970(3) 0.0584(3) 0.7948(3) 0.0819 0.5342(19) Uani D . P 3 1 . 
C255 C 0.8016(3) 0.0964(2) 0.7724(3) 0.0737 0.4658(19) Uani D . P 3 2 . 
C256 C 0.7612(3) 0.1284(3) 0.7750(3) 0.0777 0.4658(19) Uani D . P 3 2 . 
C257 C 0.7306(3) 0.1116(4) 0.8038(4) 0.0808 0.4658(19) Uani D . P 3 2 . 
C258 C 0.7404(4) 0.0635(4) 0.8295(3) 0.0815 0.4658(19) Uani D . P 3 2 . 
C259 C 0.7805(4) 0.0315(3) 0.8276(3) 0.0795 0.4658(19) Uani D . P 3 2 . 
C260 C 0.8112(3) 0.0476(3) 0.7989(3) 0.0762 0.4658(19) Uani D . P 3 2 . 
C61 C 0.9124(2) 0.0975(3) 0.7846(2) 0.0814 0.5667(19) Uani D . P 4 1 . 
C62 C 0.9303(3) 0.0972(3) 0.8442(3) 0.0926 0.5667(19) Uani D . P 4 1 . 
C63 C 0.9850(3) 0.0823(3) 0.8820(3) 0.1059 0.5667(19) Uani D . P 4 1 . 
C64 C 1.0210(3) 0.0680(3) 0.8604(4) 0.1084 0.5667(19) Uani D . P 4 1 . 
C65 C 1.0041(3) 0.0686(3) 0.8016(5) 0.1053 0.5667(19) Uani D . P 4 1 . 
C66 C 0.9495(3) 0.0829(3) 0.7633(3) 0.0927 0.5667(19) Uani D . P 4 1 . 
C261 C 0.9140(2) 0.1099(3) 0.7898(3) 0.0823 0.4333(19) Uani D . P 4 2 . 
C262 C 0.9285(4) 0.1152(3) 0.8485(3) 0.0910 0.4333(19) Uani D . P 4 2 . 
C263 C 0.9841(4) 0.1093(3) 0.8903(4) 0.0995 0.4333(19) Uani D . P 4 2 . 
C264 C 1.0246(3) 0.0989(3) 0.8733(5) 0.1016 0.4333(19) Uani D . P 4 2 . 
C265 C 1.0111(3) 0.0947(3) 0.8154(6) 0.0992 0.4333(19) Uani D . P 4 2 . 
C266 C 0.9557(3) 0.1002(3) 0.7733(4) 0.0917 0.4333(19) Uani D . P 4 2 . 
C67 C 0.75349(15) 0.03460(19) 0.5628(2) 0.0735 0.8407(19) Uani D . P 5 1 . 
C68 C 0.7969(2) 0.0280(2) 0.5481(3) 0.0820 0.8407(19) Uani D . P 5 1 . 
C69 C 0.7916(3) -0.0071(3) 0.5047(3) 0.0890 0.8407(19) Uani D . P 5 1 . 
C70 C 0.7430(3) -0.0343(2) 0.4751(3) 0.0889 0.8407(19) Uani D . P 5 1 . 
C71 C 0.6997(3) -0.0282(2) 0.4890(3) 0.0874 0.8407(19) Uani D . P 5 1 . 
C72 C 0.7046(2) 0.0064(2) 0.5327(3) 0.0804 0.8407(19) Uani D . P 5 1 . 
C267 C 0.7454(4) 0.0341(3) 0.5607(3) 0.0668 0.1593(19) Uani D . P 5 2 . 
C268 C 0.7782(6) 0.0322(5) 0.5317(4) 0.0689 0.1593(19) Uani D . P 5 2 . 
C269 C 0.7674(9) -0.0049(6) 0.4882(4) 0.0697 0.1593(19) Uani D . P 5 2 . 
C270 C 0.7239(10) -0.0391(5) 0.4733(4) 0.0670 0.1593(19) Uani D . P 5 2 . 
C271 C 0.6912(8) -0.0376(3) 0.5014(5) 0.0660 0.1593(19) Uani D . P 5 2 . 
C272 C 0.7016(5) -0.0010(3) 0.5453(5) 0.0669 0.1593(19) Uani D . P 5 2 . 
C73 C 0.7028(2) 0.0690(2) 0.6362(3) 0.0657 0.5813(19) Uani D . P 6 1 . 
C74 C 0.6573(3) 0.1023(2) 0.6184(3) 0.0662 0.5813(19) Uani D . P 6 1 . 
C75 C 0.6146(3) 0.0919(3) 0.6337(3) 0.0689 0.5813(19) Uani D . P 6 1 . 
C76 C 0.6174(3) 0.0487(3) 0.6664(3) 0.0697 0.5813(19) Uani D . P 6 1 . 
C77 C 0.6619(3) 0.0155(3) 0.6841(3) 0.0707 0.5813(19) Uani D . P 6 1 . 
C78 C 0.7050(3) 0.0255(2) 0.6692(3) 0.0711 0.5813(19) Uani D . P 6 1 . 
C273 C 0.7072(3) 0.0608(2) 0.6396(3) 0.0685 0.4187(19) Uani D . P 6 2 . 
C274 C 0.6628(3) 0.0927(3) 0.6321(4) 0.0710 0.4187(19) Uani D . P 6 2 . 
C275 C 0.6233(3) 0.0759(4) 0.6498(4) 0.0751 0.4187(19) Uani D . P 6 2 . 
C276 C 0.6287(4) 0.0280(4) 0.6753(4) 0.0748 0.4187(19) Uani D . P 6 2 . 
C277 C 0.6724(4) -0.0039(4) 0.6831(4) 0.0771 0.4187(19) Uani D . P 6 2 . 
C278 C 0.7121(3) 0.0124(3) 0.6655(3) 0.0741 0.4187(19) Uani D . P 6 2 . 
C101 C 0.4841(3) -0.0374(3) 0.6533(4) 0.0830 1.0000 Uani . . . . . . 
N102 N 0.4787(2) 0.0032(2) 0.6186(3) 0.0748 1.0000 Uani . . . . . . 
C103 C 0.4555(3) -0.0034(3) 0.5609(3) 0.0738 1.0000 Uani . . . . . . 
C104 C 0.4344(3) -0.0529(3) 0.5361(4) 0.0839 1.0000 Uani . . . . . . 
C105 C 0.4392(3) -0.0946(3) 0.5720(5) 0.0933 1.0000 Uani . . . . . . 
C106 C 0.4645(3) -0.0884(3) 0.6320(5) 0.0890 1.0000 Uani . . . . . . 
C107 C 0.4706(4) -0.1299(3) 0.6702(5) 0.1015 1.0000 Uani . . . . . . 
C108 C 0.4964(4) -0.1222(3) 0.7289(5) 0.0973 1.0000 Uani . . . . . . 
C109 C 0.5189(4) -0.0731(4) 0.7526(4) 0.0887 1.0000 Uani . . . . . . 
C110 C 0.5503(5) -0.0634(3) 0.8132(5) 0.0984 1.0000 Uani . . . . . . 
C111 C 0.5706(4) -0.0175(4) 0.8322(4) 0.0925 1.0000 Uani . . . . . . 
C112 C 0.5617(3) 0.0244(3) 0.7921(3) 0.0757 1.0000 Uani . . . . . . 
N113 N 0.5328(3) 0.0180(2) 0.7351(3) 0.0739 1.0000 Uani . . . . . . 
C114 C 0.5118(3) -0.0300(3) 0.7154(4) 0.0790 1.0000 Uani . . . . . . 
C121 C 0.5837(3) 0.0784(3) 0.8114(3) 0.0746 1.0000 Uani . . . . . . 
C122 C 0.6147(4) 0.0918(3) 0.8685(3) 0.0832 1.0000 Uani . . . . . . 
C123 C 0.6375(4) 0.1408(4) 0.8844(3) 0.0853 1.0000 Uani . . . . . . 
C124 C 0.6294(4) 0.1771(3) 0.8420(3) 0.0816 1.0000 Uani . . . . . . 
C125 C 0.5954(4) 0.1660(3) 0.7839(3) 0.0784 1.0000 Uani . . . . . . 
C126 C 0.5732(4) 0.1172(3) 0.7687(3) 0.0788 1.0000 Uani . . . . . . 
O127 O 0.6537(3) 0.2257(2) 0.8527(2) 0.0908 1.0000 Uani . . . . . . 
C128 C 0.6919(4) 0.2381(4) 0.9105(4) 0.0942 1.0000 Uani . . . . . . 
C129 C 0.7198(5) 0.2886(4) 0.9092(4) 0.1037 1.0000 Uani . . . . . . 
C130 C 0.6805(4) 0.3336(3) 0.8813(4) 0.0964 1.0000 Uani . . . . . . 
C131 C 0.7092(5) 0.3864(4) 0.8903(5) 0.1063 1.0000 Uani . . . . . . 
C132 C 0.6705(4) 0.4314(3) 0.8599(4) 0.0956 1.0000 Uani . . . . . . 
C133 C 0.6450(4) 0.4269(3) 0.7950(4) 0.0894 1.0000 Uani D . . . . . 
O134 O 0.6111(4) 0.4706(3) 0.7703(2) 0.0846 0.7185(11) Uani D . P 7 1 . 
C135 C 0.5958(7) 0.4377(4) 0.6772(2) 0.0899 0.7185(11) Uani D . P 7 1 . 
C136 C 0.5871(6) 0.4751(3) 0.7098(2) 0.0859 0.7185(11) Uani D . P 7 1 . 
C137 C 0.5548(6) 0.5194(4) 0.6837(2) 0.0888 0.7185(11) Uani D . P 7 1 . 
C138 C 0.5284(6) 0.5204(4) 0.6240(2) 0.0912 0.7185(11) Uani D . P 7 1 . 
C139 C 0.5366(4) 0.4837(3) 0.58954(17) 0.0924 0.7185(11) Uani D . P 7 1 . 
C140 C 0.5722(5) 0.4417(3) 0.61883(19) 0.0921 0.7185(11) Uani D . P 7 1 . 
O141 O 0.5837(4) 0.4048(3) 0.5857(3) 0.0954 0.7185(11) Uani D . P 7 1 . 
C142 C 0.5688(6) 0.4119(4) 0.5272(4) 0.0942 0.7185(11) Uani D . P 7 1 . 
C143 C 0.5994(5) 0.3741(3) 0.5086(5) 0.0903 0.7185(11) Uani D . P 7 1 . 
C144 C 0.5903(4) 0.3176(3) 0.5137(5) 0.0867 0.7185(11) Uani D . P 7 1 . 
C145 C 0.5319(4) 0.2985(3) 0.4862(5) 0.0896 0.7185(11) Uani D . P 7 1 . 
C146 C 0.5217(4) 0.2420(3) 0.4723(6) 0.0921 0.7185(11) Uani D . P 7 1 . 
C147 C 0.4631(4) 0.2239(3) 0.4442(6) 0.0933 0.7185(11) Uani D . P 7 1 . 
O148 O 0.4559(3) 0.1707(2) 0.4271(3) 0.0974 1.0000 Uani D . . . . . 
C149 C 0.4561(4) 0.1315(3) 0.4631(4) 0.0811 1.0000 Uani . . . . . . 
C150 C 0.4341(4) 0.0836(3) 0.4341(4) 0.0841 1.0000 Uani . . . . . . 
C151 C 0.4333(3) 0.0414(3) 0.4657(4) 0.0792 1.0000 Uani . . . . . . 
C152 C 0.4528(3) 0.0428(3) 0.5257(3) 0.0710 1.0000 Uani . . . . . . 
C153 C 0.4731(4) 0.0908(3) 0.5521(4) 0.0804 1.0000 Uani . . . . . . 
C154 C 0.4746(4) 0.1342(3) 0.5212(4) 0.0823 1.0000 Uani . . . . . . 
O334 O 0.6213(12) 0.4744(5) 0.7690(5) 0.0861 0.2815(11) Uani D . P 7 2 . 
C335 C 0.5851(16) 0.4398(9) 0.6726(4) 0.0899 0.2815(11) Uani D . P 7 2 . 
C336 C 0.5848(11) 0.4773(7) 0.7096(3) 0.0859 0.2815(11) Uani D . P 7 2 . 
C337 C 0.5500(14) 0.5211(10) 0.6891(3) 0.0888 0.2815(11) Uani D . P 7 2 . 
C338 C 0.5226(17) 0.5274(9) 0.6297(3) 0.0912 0.2815(11) Uani D . P 7 2 . 
C339 C 0.5229(4) 0.4910(3) 0.59051(17) 0.0924 0.2815(11) Uani D . P 7 2 . 
C340 C 0.5549(9) 0.4457(5) 0.6144(3) 0.0921 0.2815(11) Uani D . P 7 2 . 
O341 O 0.5534(9) 0.4062(5) 0.5764(5) 0.0909 0.2815(11) Uani D . P 7 2 . 
C342 C 0.5467(14) 0.4192(6) 0.5210(8) 0.0907 0.2815(11) Uani D . P 7 2 . 
C343 C 0.5651(12) 0.3755(7) 0.4958(15) 0.0924 0.2815(11) Uani D . P 7 2 . 
C344 C 0.5341(12) 0.3258(7) 0.4841(15) 0.0977 0.2815(11) Uani D . P 7 2 . 
C345 C 0.5493(13) 0.2837(6) 0.4544(12) 0.0987 0.2815(11) Uani D . P 7 2 . 
C346 C 0.5460(11) 0.2292(6) 0.4712(15) 0.1050 0.2815(11) Uani D . P 7 2 . 
C347 C 0.4921(12) 0.2088(10) 0.4643(10) 0.1005 0.2815(11) Uani D . P 7 2 . 
O401 O 0.8236(6) -0.0598(4) 0.7079(6) 0.1731 1.0000 Uani D . . . . . 
C402 C 0.8792(6) -0.0710(7) 0.7223(8) 0.1799 1.0000 Uani D . . . . . 
C403 C 0.8756(8) -0.0904(7) 0.6673(8) 0.1857 1.0000 Uani D . . . . . 
C404 C 0.8207(7) -0.1132(6) 0.6330(8) 0.1786 1.0000 Uani D . . . . . 
C405 C 0.7914(7) -0.0972(6) 0.6662(7) 0.1755 1.0000 Uani D . . . . . 
O406 O 0.7451(4) 0.5970(3) 0.7526(4) 0.1217 1.0000 Uani D . . . . . 
C407 C 0.8025(4) 0.5899(4) 0.7872(5) 0.1273 1.0000 Uani D . . . . . 
C408 C 0.8090(5) 0.5472(5) 0.8273(6) 0.1453 1.0000 Uani D . . . . . 
C409 C 0.7539(5) 0.5226(5) 0.8059(6) 0.1331 1.0000 Uani D . . . . . 
C410 C 0.7207(5) 0.5480(3) 0.7499(5) 0.1230 1.0000 Uani D . . . . . 
O411 O 0.8673(5) 0.5857(5) 0.6929(5) 0.1773 1.0000 Uani D . . . . . 
C412 C 0.8553(8) 0.5331(6) 0.6787(7) 0.1848 1.0000 Uani D . . . . . 
C413 C 0.8203(8) 0.5319(7) 0.6162(7) 0.1910 1.0000 Uani D . . . . . 
C414 C 0.8150(8) 0.5842(7) 0.5920(7) 0.1876 1.0000 Uani D . . . . . 
C415 C 0.8336(8) 0.6163(6) 0.6441(6) 0.1836 1.0000 Uani D . . . . . 
O416 O 0.9357(4) 0.0615(4) 0.6297(6) 0.1683 1.0000 Uani D . . . . . 
C417 C 0.9573(6) 0.0108(5) 0.6379(10) 0.1835 1.0000 Uani D . . . . . 
C418 C 1.0153(6) 0.0133(6) 0.6476(10) 0.1876 1.0000 Uani D . . . . . 
C419 C 1.0250(6) 0.0663(6) 0.6351(10) 0.1810 1.0000 Uani D . . . . . 
C420 C 0.9760(6) 0.0955(5) 0.6295(10) 0.1739 1.0000 Uani D . . . . . 
C421 C 0.3939(10) 0.1417(7) 0.9954(8) 0.1821 0.5523(15) Uani D . P 8 1 . 
C422 C 0.3763(12) 0.1009(8) 1.0223(7) 0.1810 0.5523(15) Uani D . P 8 1 . 
C423 C 0.3834(11) 0.0509(6) 0.9937(8) 0.1817 0.5523(15) Uani D . P 8 1 . 
C424 C 0.3399(11) 0.0522(7) 0.9343(8) 0.1814 0.5523(15) Uani D . P 8 1 . 
C425 C 0.3577(12) 0.0967(8) 0.9066(7) 0.1819 0.5523(15) Uani D . P 8 1 . 
C426 C 0.3490(11) 0.1442(6) 0.9319(8) 0.1833 0.5523(15) Uani D . P 8 1 . 
C521 C 0.3756(10) 0.1543(5) 0.9905(7) 0.1273 0.4477(15) Uani D . P 8 2 . 
C522 C 0.4063(8) 0.1045(7) 1.0217(6) 0.1261 0.4477(15) Uani D . P 8 2 . 
C523 C 0.3669(10) 0.0623(6) 0.9953(7) 0.1239 0.4477(15) Uani D . P 8 2 . 
C524 C 0.3615(10) 0.0589(5) 0.9334(7) 0.1238 0.4477(15) Uani D . P 8 2 . 
C525 C 0.3309(8) 0.1049(7) 0.9034(6) 0.1243 0.4477(15) Uani D . P 8 2 . 
C526 C 0.3721(9) 0.1495(6) 0.9331(7) 0.1251 0.4477(15) Uani D . P 8 2 . 
H211 H 0.2179 0.2288 0.6918 0.0765 1.0000 Uiso R . . . . . 
H212 H 0.2634 0.1858 0.7119 0.0765 1.0000 Uiso R . . . . . 
H221 H 0.8532 0.0630 0.6703 0.0861 1.0000 Uiso R . . . . . 
H222 H 0.8197 0.0346 0.6977 0.0861 1.0000 Uiso R . . . . . 
H321 H 0.3456 0.1707 0.8033 0.0897 1.0000 Uiso R . . . . . 
H331 H 0.4304 0.1253 0.8410 0.1011 1.0000 Uiso R . . . . . 
H341 H 0.5053 0.1582 0.8299 0.1051 1.0000 Uiso R . . . . . 
H351 H 0.4979 0.2376 0.7842 0.1069 1.0000 Uiso R . . . . . 
H361 H 0.4134 0.2835 0.7458 0.0947 1.0000 Uiso R . . . . . 
H381 H 0.3595 0.3215 0.8491 0.0983 0.8089(19) Uiso R . P 1 1 . 
H391 H 0.3455 0.3296 0.9323 0.1066 0.8089(19) Uiso R . P 1 1 . 
H401 H 0.2725 0.2857 0.9380 0.1104 0.8089(19) Uiso R . P 1 1 . 
H411 H 0.2124 0.2349 0.8612 0.1064 0.8089(19) Uiso R . P 1 1 . 
H421 H 0.2257 0.2261 0.7778 0.0985 0.8089(19) Uiso R . P 1 1 . 
H2381 H 0.3371 0.3464 0.8290 0.0831 0.1911(19) Uiso R . P 1 2 . 
H2391 H 0.3264 0.3586 0.9137 0.0867 0.1911(19) Uiso R . P 1 2 . 
H2401 H 0.2797 0.2970 0.9412 0.0868 0.1911(19) Uiso R . P 1 2 . 
H2411 H 0.2441 0.2227 0.8857 0.0852 0.1911(19) Uiso R . P 1 2 . 
H2421 H 0.2546 0.2094 0.8010 0.0843 0.1911(19) Uiso R . P 1 2 . 
H441 H 0.1392 0.2097 0.6136 0.1003 0.7733(19) Uiso R . P 2 1 . 
H451 H 0.0585 0.1622 0.5551 0.1077 0.7733(19) Uiso R . P 2 1 . 
H461 H 0.0580 0.1060 0.4844 0.1164 0.7733(19) Uiso R . P 2 1 . 
H471 H 0.1376 0.0959 0.4716 0.1131 0.7733(19) Uiso R . P 2 1 . 
H481 H 0.2183 0.1445 0.5282 0.1013 0.7733(19) Uiso R . P 2 1 . 
H2441 H 0.1513 0.1796 0.6260 0.0796 0.2267(19) Uiso R . P 2 2 . 
H2451 H 0.0755 0.1279 0.5648 0.0811 0.2267(19) Uiso R . P 2 2 . 
H2461 H 0.0692 0.0977 0.4773 0.0807 0.2267(19) Uiso R . P 2 2 . 
H2471 H 0.1384 0.1176 0.4502 0.0807 0.2267(19) Uiso R . P 2 2 . 
H2481 H 0.2149 0.1688 0.5110 0.0816 0.2267(19) Uiso R . P 2 2 . 
H501 H 0.3012 0.1247 0.6830 0.0869 1.0000 Uiso R . . . . . 
H511 H 0.3736 0.0704 0.6879 0.0956 1.0000 Uiso R . . . . . 
H521 H 0.4231 0.0918 0.6368 0.0957 1.0000 Uiso R . . . . . 
H531 H 0.3981 0.1641 0.5765 0.0939 1.0000 Uiso R . . . . . 
H541 H 0.3261 0.2190 0.5711 0.0845 1.0000 Uiso R . . . . . 
H561 H 0.7725 0.1821 0.7678 0.0915 0.5342(19) Uiso R . P 3 1 . 
H571 H 0.7178 0.1679 0.8162 0.0955 0.5342(19) Uiso R . P 3 1 . 
H581 H 0.7141 0.0859 0.8521 0.0993 0.5342(19) Uiso R . P 3 1 . 
H591 H 0.7632 0.0172 0.8390 0.1016 0.5342(19) Uiso R . P 3 1 . 
H601 H 0.8173 0.0302 0.7896 0.0967 0.5342(19) Uiso R . P 3 1 . 
H2561 H 0.7544 0.1619 0.7574 0.0916 0.4658(19) Uiso R . P 3 2 . 
H2571 H 0.7030 0.1337 0.8055 0.0949 0.4658(19) Uiso R . P 3 2 . 
H2581 H 0.7193 0.0521 0.8487 0.0962 0.4658(19) Uiso R . P 3 2 . 
H2591 H 0.7874 -0.0017 0.8457 0.0941 0.4658(19) Uiso R . P 3 2 . 
H2601 H 0.8387 0.0253 0.7973 0.0904 0.4658(19) Uiso R . P 3 2 . 
H621 H 0.9054 0.1071 0.8594 0.1100 0.5667(19) Uiso R . P 4 1 . 
H631 H 0.9970 0.0819 0.9228 0.1259 0.5667(19) Uiso R . P 4 1 . 
H641 H 1.0581 0.0578 0.8862 0.1288 0.5667(19) Uiso R . P 4 1 . 
H651 H 1.0295 0.0594 0.7868 0.1249 0.5667(19) Uiso R . P 4 1 . 
H661 H 0.9377 0.0827 0.7225 0.1095 0.5667(19) Uiso R . P 4 1 . 
H2621 H 0.9005 0.1228 0.8604 0.1082 0.4333(19) Uiso R . P 4 2 . 
H2631 H 0.9937 0.1124 0.9305 0.1178 0.4333(19) Uiso R . P 4 2 . 
H2641 H 1.0623 0.0947 0.9019 0.1202 0.4333(19) Uiso R . P 4 2 . 
H2651 H 1.0395 0.0880 0.8039 0.1178 0.4333(19) Uiso R . P 4 2 . 
H2661 H 0.9464 0.0972 0.7331 0.1096 0.4333(19) Uiso R . P 4 2 . 
H681 H 0.8303 0.0475 0.5679 0.0979 0.8407(19) Uiso R . P 5 1 . 
H691 H 0.8218 -0.0121 0.4954 0.1069 0.8407(19) Uiso R . P 5 1 . 
H701 H 0.7394 -0.0578 0.4451 0.1064 0.8407(19) Uiso R . P 5 1 . 
H711 H 0.6662 -0.0475 0.4686 0.1047 0.8407(19) Uiso R . P 5 1 . 
H721 H 0.6744 0.0107 0.5419 0.0958 0.8407(19) Uiso R . P 5 1 . 
H2681 H 0.8082 0.0561 0.5420 0.0817 0.1593(19) Uiso R . P 5 2 . 
H2691 H 0.7906 -0.0063 0.4692 0.0828 0.1593(19) Uiso R . P 5 2 . 
H2701 H 0.7167 -0.0639 0.4433 0.0790 0.1593(19) Uiso R . P 5 2 . 
H2711 H 0.6611 -0.0615 0.4906 0.0781 0.1593(19) Uiso R . P 5 2 . 
H2721 H 0.6784 -0.0000 0.5642 0.0794 0.1593(19) Uiso R . P 5 2 . 
H741 H 0.6554 0.1321 0.5958 0.0781 0.5813(19) Uiso R . P 6 1 . 
H751 H 0.5835 0.1148 0.6213 0.0806 0.5813(19) Uiso R . P 6 1 . 
H761 H 0.5882 0.0420 0.6768 0.0823 0.5813(19) Uiso R . P 6 1 . 
H771 H 0.6635 -0.0143 0.7066 0.0832 0.5813(19) Uiso R . P 6 1 . 
H781 H 0.7359 0.0023 0.6817 0.0845 0.5813(19) Uiso R . P 6 1 . 
H2741 H 0.6591 0.1260 0.6146 0.0841 0.4187(19) Uiso R . P 6 2 . 
H2751 H 0.5926 0.0977 0.6438 0.0891 0.4187(19) Uiso R . P 6 2 . 
H2761 H 0.6019 0.0170 0.6876 0.0887 0.4187(19) Uiso R . P 6 2 . 
H2771 H 0.6758 -0.0370 0.7008 0.0920 0.4187(19) Uiso R . P 6 2 . 
H2781 H 0.7426 -0.0097 0.6716 0.0885 0.4187(19) Uiso R . P 6 2 . 
H1041 H 0.4170 -0.0573 0.4950 0.0983 1.0000 Uiso R . . . . . 
H1051 H 0.4252 -0.1278 0.5554 0.1111 1.0000 Uiso R . . . . . 
H1071 H 0.4568 -0.1635 0.6550 0.1207 1.0000 Uiso R . . . . . 
H1081 H 0.4994 -0.1502 0.7541 0.1143 1.0000 Uiso R . . . . . 
H1101 H 0.5565 -0.0909 0.8401 0.1181 1.0000 Uiso R . . . . . 
H1111 H 0.5916 -0.0117 0.8729 0.1106 1.0000 Uiso R . . . . . 
H1221 H 0.6203 0.0670 0.8980 0.0990 1.0000 Uiso R . . . . . 
H1231 H 0.6589 0.1493 0.9244 0.1024 1.0000 Uiso R . . . . . 
H1251 H 0.5873 0.1919 0.7549 0.0936 1.0000 Uiso R . . . . . 
H1261 H 0.5504 0.1093 0.7288 0.0939 1.0000 Uiso R . . . . . 
H1281 H 0.7188 0.2112 0.9267 0.1127 1.0000 Uiso R . . . . . 
H1282 H 0.6724 0.2422 0.9332 0.1127 1.0000 Uiso R . . . . . 
H1291 H 0.7445 0.2980 0.9481 0.1234 1.0000 Uiso R . . . . . 
H1292 H 0.7405 0.2828 0.8880 0.1234 1.0000 Uiso R . . . . . 
H1301 H 0.6548 0.3351 0.8972 0.1141 1.0000 Uiso R . . . . . 
H1302 H 0.6608 0.3273 0.8406 0.1141 1.0000 Uiso R . . . . . 
H1311 H 0.7271 0.3935 0.9309 0.1259 1.0000 Uiso R . . . . . 
H1312 H 0.7364 0.3842 0.8764 0.1259 1.0000 Uiso R . . . . . 
H1321 H 0.6911 0.4630 0.8714 0.1139 1.0000 Uiso R . . . . . 
H1322 H 0.6414 0.4321 0.8712 0.1139 1.0000 Uiso R . . . . . 
H1331 H 0.6737 0.4256 0.7830 0.1055 0.7185(11) Uiso R . P 7 1 . 
H1332 H 0.6231 0.3961 0.7827 0.1055 0.7185(11) Uiso R . P 7 1 . 
H1333 H 0.6731 0.4174 0.7840 0.1055 0.2815(11) Uiso R . P 7 2 . 
H1334 H 0.6168 0.4008 0.7822 0.1055 0.2815(11) Uiso R . P 7 2 . 
H1351 H 0.6192 0.4088 0.6960 0.1054 0.7185(11) Uiso R . P 7 1 . 
H1371 H 0.5523 0.5475 0.7064 0.1040 0.7185(11) Uiso R . P 7 1 . 
H1381 H 0.5016 0.5469 0.6054 0.1084 0.7185(11) Uiso R . P 7 1 . 
H1391 H 0.5201 0.4868 0.5484 0.1096 0.7185(11) Uiso R . P 7 1 . 
H1421 H 0.5776 0.4464 0.5210 0.1140 0.7185(11) Uiso R . P 7 1 . 
H1422 H 0.5298 0.4062 0.5052 0.1140 0.7185(11) Uiso R . P 7 1 . 
H1431 H 0.6381 0.3809 0.5310 0.1085 0.7185(11) Uiso R . P 7 1 . 
H1432 H 0.5888 0.3809 0.4687 0.1085 0.7185(11) Uiso R . P 7 1 . 
H1441 H 0.6059 0.3097 0.5540 0.1045 0.7185(11) Uiso R . P 7 1 . 
H1442 H 0.6098 0.2989 0.4967 0.1045 0.7185(11) Uiso R . P 7 1 . 
H1451 H 0.5164 0.3069 0.5118 0.1067 0.7185(11) Uiso R . P 7 1 . 
H1452 H 0.5126 0.3171 0.4507 0.1067 0.7185(11) Uiso R . P 7 1 . 
H1461 H 0.5406 0.2234 0.5078 0.1099 0.7185(11) Uiso R . P 7 1 . 
H1462 H 0.5376 0.2335 0.4471 0.1099 0.7185(11) Uiso R . P 7 1 . 
H1471 H 0.4479 0.2289 0.4708 0.1114 0.7185(11) Uiso R . P 7 1 . 
H1472 H 0.4430 0.2444 0.4104 0.1114 0.7185(11) Uiso R . P 7 1 . 
H1501 H 0.4202 0.0809 0.3931 0.1002 1.0000 Uiso R . . . . . 
H1511 H 0.4190 0.0095 0.4459 0.0936 1.0000 Uiso R . . . . . 
H1531 H 0.4868 0.0938 0.5930 0.0960 1.0000 Uiso R . . . . . 
H1541 H 0.4885 0.1662 0.5409 0.0976 1.0000 Uiso R . . . . . 
H3351 H 0.6074 0.4095 0.6876 0.1054 0.2815(11) Uiso R . P 7 2 . 
H3371 H 0.5447 0.5443 0.7149 0.1040 0.2815(11) Uiso R . P 7 2 . 
H3381 H 0.5046 0.5598 0.6150 0.1084 0.2815(11) Uiso R . P 7 2 . 
H3391 H 0.5023 0.4958 0.5496 0.1096 0.2815(11) Uiso R . P 7 2 . 
H3421 H 0.5691 0.4489 0.5243 0.1082 0.2815(11) Uiso R . P 7 2 . 
H3422 H 0.5087 0.4270 0.4959 0.1082 0.2815(11) Uiso R . P 7 2 . 
H3431 H 0.6024 0.3672 0.5228 0.1107 0.2815(11) Uiso R . P 7 2 . 
H3432 H 0.5642 0.3873 0.4604 0.1107 0.2815(11) Uiso R . P 7 2 . 
H3441 H 0.5367 0.3130 0.5199 0.1172 0.2815(11) Uiso R . P 7 2 . 
H3442 H 0.4964 0.3345 0.4589 0.1172 0.2815(11) Uiso R . P 7 2 . 
H3451 H 0.5868 0.2898 0.4615 0.1175 0.2815(11) Uiso R . P 7 2 . 
H3452 H 0.5255 0.2852 0.4137 0.1175 0.2815(11) Uiso R . P 7 2 . 
H3461 H 0.5693 0.2281 0.5120 0.1231 0.2815(11) Uiso R . P 7 2 . 
H3462 H 0.5604 0.2063 0.4522 0.1231 0.2815(11) Uiso R . P 7 2 . 
H3471 H 0.4977 0.1974 0.5017 0.1179 0.2815(11) Uiso R . P 7 2 . 
H3472 H 0.4692 0.2390 0.4536 0.1179 0.2815(11) Uiso R . P 7 2 . 
H4021 H 0.8939 -0.0966 0.7521 0.2145 1.0000 Uiso R . . . . . 
H4022 H 0.9015 -0.0405 0.7345 0.2145 1.0000 Uiso R . . . . . 
H4031 H 0.9034 -0.1163 0.6751 0.2211 1.0000 Uiso R . . . . . 
H4032 H 0.8814 -0.0626 0.6463 0.2211 1.0000 Uiso R . . . . . 
H4041 H 0.8224 -0.1501 0.6311 0.2114 1.0000 Uiso R . . . . . 
H4042 H 0.8034 -0.0992 0.5947 0.2114 1.0000 Uiso R . . . . . 
H4051 H 0.7859 -0.1266 0.6854 0.2075 1.0000 Uiso R . . . . . 
H4052 H 0.7563 -0.0825 0.6408 0.2075 1.0000 Uiso R . . . . . 
H4071 H 0.8187 0.6208 0.8085 0.1514 1.0000 Uiso R . . . . . 
H4072 H 0.8200 0.5814 0.7634 0.1514 1.0000 Uiso R . . . . . 
H4081 H 0.8213 0.5600 0.8657 0.1730 1.0000 Uiso R . . . . . 
H4082 H 0.8353 0.5226 0.8269 0.1730 1.0000 Uiso R . . . . . 
H4091 H 0.7386 0.5290 0.8321 0.1588 1.0000 Uiso R . . . . . 
H4092 H 0.7560 0.4861 0.8011 0.1588 1.0000 Uiso R . . . . . 
H4101 H 0.6832 0.5521 0.7437 0.1463 1.0000 Uiso R . . . . . 
H4102 H 0.7212 0.5277 0.7193 0.1463 1.0000 Uiso R . . . . . 
H4121 H 0.8886 0.5140 0.6885 0.2171 1.0000 Uiso R . . . . . 
H4122 H 0.8361 0.5189 0.6986 0.2171 1.0000 Uiso R . . . . . 
H4131 H 0.8364 0.5094 0.5987 0.2245 1.0000 Uiso R . . . . . 
H4132 H 0.7843 0.5193 0.6085 0.2245 1.0000 Uiso R . . . . . 
H4141 H 0.8387 0.5888 0.5739 0.2201 1.0000 Uiso R . . . . . 
H4142 H 0.7776 0.5918 0.5648 0.2201 1.0000 Uiso R . . . . . 
H4151 H 0.8537 0.6458 0.6414 0.2158 1.0000 Uiso R . . . . . 
H4152 H 0.8019 0.6277 0.6482 0.2158 1.0000 Uiso R . . . . . 
H4171 H 0.9557 -0.0044 0.6707 0.2166 1.0000 Uiso R . . . . . 
H4172 H 0.9362 -0.0097 0.6043 0.2166 1.0000 Uiso R . . . . . 
H4181 H 1.0397 0.0051 0.6870 0.2216 1.0000 Uiso R . . . . . 
H4182 H 1.0214 -0.0105 0.6227 0.2216 1.0000 Uiso R . . . . . 
H4191 H 1.0578 0.0802 0.6660 0.2137 1.0000 Uiso R . . . . . 
H4192 H 1.0285 0.0676 0.6000 0.2137 1.0000 Uiso R . . . . . 
H4201 H 0.9863 0.1193 0.6609 0.2049 1.0000 Uiso R . . . . . 
H4202 H 0.9607 0.1141 0.5938 0.2049 1.0000 Uiso R . . . . . 
H4211 H 0.3961 0.1742 1.0139 0.2166 0.5523(15) Uiso R . P 8 1 . 
H4212 H 0.4294 0.1333 0.9978 0.2166 0.5523(15) Uiso R . P 8 1 . 
H4221 H 0.3987 0.1004 1.0633 0.2153 0.5523(15) Uiso R . P 8 1 . 
H4222 H 0.3383 0.1057 1.0138 0.2153 0.5523(15) Uiso R . P 8 1 . 
H4231 H 0.3795 0.0212 1.0136 0.2160 0.5523(15) Uiso R . P 8 1 . 
H4232 H 0.4191 0.0503 0.9945 0.2160 0.5523(15) Uiso R . P 8 1 . 
H4241 H 0.3047 0.0593 0.9331 0.2155 0.5523(15) Uiso R . P 8 1 . 
H4242 H 0.3380 0.0200 0.9152 0.2155 0.5523(15) Uiso R . P 8 1 . 
H4251 H 0.3960 0.0936 0.9158 0.2161 0.5523(15) Uiso R . P 8 1 . 
H4252 H 0.3358 0.0965 0.8655 0.2161 0.5523(15) Uiso R . P 8 1 . 
H4261 H 0.3126 0.1444 0.9292 0.2178 0.5523(15) Uiso R . P 8 1 . 
H4262 H 0.3538 0.1740 0.9128 0.2178 0.5523(15) Uiso R . P 8 1 . 
H5211 H 0.3963 0.1843 1.0102 0.1439 0.4477(15) Uiso R . P 8 2 . 
H5212 H 0.3391 0.1563 0.9877 0.1439 0.4477(15) Uiso R . P 8 2 . 
H5221 H 0.4165 0.1067 1.0621 0.1422 0.4477(15) Uiso R . P 8 2 . 
H5222 H 0.4386 0.0987 1.0165 0.1422 0.4477(15) Uiso R . P 8 2 . 
H5231 H 0.3799 0.0304 1.0157 0.1388 0.4477(15) Uiso R . P 8 2 . 
H5232 H 0.3320 0.0711 0.9940 0.1388 0.4477(15) Uiso R . P 8 2 . 
H5241 H 0.3975 0.0582 0.9349 0.1386 0.4477(15) Uiso R . P 8 2 . 
H5242 H 0.3415 0.0285 0.9143 0.1386 0.4477(15) Uiso R . P 8 2 . 
H5251 H 0.2981 0.1092 0.9083 0.1393 0.4477(15) Uiso R . P 8 2 . 
H5252 H 0.3212 0.1035 0.8631 0.1393 0.4477(15) Uiso R . P 8 2 . 
H5261 H 0.4078 0.1410 0.9363 0.1412 0.4477(15) Uiso R . P 8 2 . 
H5262 H 0.3594 0.1811 0.9119 0.1412 0.4477(15) Uiso R . P 8 2 . 
loop_
_atom_site_aniso_label
_atom_site_aniso_U_11
_atom_site_aniso_U_22
_atom_site_aniso_U_33
_atom_site_aniso_U_23
_atom_site_aniso_U_13
_atom_site_aniso_U_12
C1 0.080(4) 0.049(3) 0.066(3) 0.001(2) 0.034(3) 0.007(3) 
C2 0.057(3) 0.074(3) 0.053(3) 0.004(3) 0.016(3) 0.002(3) 
C3 0.070(4) 0.061(3) 0.065(3) 0.002(3) 0.024(3) 0.000(3) 
C4 0.064(3) 0.075(4) 0.067(3) 0.007(3) 0.022(3) 0.009(3) 
C5 0.068(4) 0.087(4) 0.067(4) 0.018(3) 0.027(3) 0.008(3) 
C6 0.066(4) 0.085(4) 0.062(3) 0.015(3) 0.021(3) 0.015(3) 
C7 0.072(4) 0.074(3) 0.059(3) 0.007(3) 0.025(3) 0.006(3) 
C8 0.063(3) 0.069(3) 0.066(3) 0.008(3) 0.025(3) 0.002(3) 
C9 0.069(3) 0.063(3) 0.061(3) 0.008(3) 0.021(3) 0.004(3) 
C10 0.065(3) 0.060(3) 0.063(3) 0.014(3) 0.022(3) 0.003(3) 
C11 0.080(4) 0.061(3) 0.075(4) -0.003(3) 0.032(3) 0.004(3) 
C12 0.075(4) 0.060(3) 0.060(3) -0.005(3) 0.029(3) 0.003(3) 
C13 0.091(4) 0.055(3) 0.077(4) 0.007(3) 0.035(3) 0.002(3) 
C14 0.080(4) 0.054(3) 0.078(4) -0.006(3) 0.029(3) -0.005(3) 
C15 0.086(4) 0.058(3) 0.070(4) 0.010(3) 0.028(3) 0.000(3) 
C16 0.080(4) 0.072(4) 0.061(3) 0.002(3) 0.019(3) -0.001(3) 
C17 0.090(4) 0.060(3) 0.063(3) 0.008(3) 0.026(3) -0.001(3) 
C18 0.082(4) 0.060(3) 0.069(4) 0.008(3) 0.030(3) 0.003(3) 
C19 0.059(3) 0.074(4) 0.063(3) 0.000(3) 0.027(3) 0.006(3) 
C20 0.071(3) 0.063(3) 0.051(3) 0.008(2) 0.031(3) 0.014(3) 
Co1 0.0661(6) 0.0499(5) 0.0451(5) 0.0004(4) 0.0269(4) 0.0033(4) 
Co2 0.0682(6) 0.0552(5) 0.0451(5) 0.0018(4) 0.0255(4) 0.0034(4) 
Co3 0.0579(6) 0.0615(5) 0.0531(5) 0.0043(4) 0.0192(5) 0.0046(4) 
Co4 0.0565(6) 0.0545(5) 0.0498(5) 0.0072(4) 0.0217(4) 0.0039(4) 
P1 0.0757(10) 0.0602(8) 0.0499(7) 0.0036(6) 0.0303(7) -0.0000(7) 
P2 0.0751(10) 0.0573(8) 0.0540(8) -0.0004(6) 0.0293(7) -0.0037(7) 
P3 0.0593(9) 0.0810(10) 0.0577(8) 0.0132(7) 0.0222(7) 0.0082(8) 
P4 0.0655(9) 0.0632(8) 0.0608(8) 0.0067(7) 0.0293(7) 0.0021(7) 
C21 0.079(4) 0.063(3) 0.060(3) 0.007(3) 0.038(3) 0.004(3) 
C22 0.072(3) 0.071(3) 0.083(4) 0.019(3) 0.043(3) 0.015(3) 
C23 0.107(4) 0.054(3) 0.046(3) -0.013(2) 0.040(3) 0.004(3) 
O23 0.107(4) 0.077(3) 0.089(3) -0.020(3) 0.050(3) -0.008(3) 
C24 0.090(4) 0.076(4) 0.066(3) 0.004(3) 0.039(3) 0.023(3) 
O24 0.093(4) 0.132(5) 0.133(5) -0.006(4) 0.068(3) 0.020(4) 
C25 0.070(4) 0.105(5) 0.083(4) -0.019(4) 0.036(3) 0.009(4) 
O25 0.060(3) 0.170(6) 0.140(5) -0.015(5) 0.041(3) 0.011(4) 
C26 0.078(4) 0.080(4) 0.072(4) -0.001(3) 0.031(3) 0.003(3) 
O26 0.146(4) 0.142(5) 0.057(3) -0.005(3) 0.053(3) 0.018(4) 
C27 0.076(4) 0.096(5) 0.086(5) 0.001(4) 0.017(4) 0.013(4) 
O27 0.132(5) 0.136(5) 0.098(4) -0.043(4) 0.018(4) 0.025(4) 
C28 0.057(3) 0.084(4) 0.071(4) 0.005(3) 0.022(3) -0.003(3) 
O28 0.064(3) 0.156(5) 0.138(5) 0.008(4) 0.053(3) -0.003(3) 
C29 0.063(3) 0.078(4) 0.069(3) 0.016(3) 0.033(3) 0.004(3) 
O29 0.087(3) 0.105(4) 0.101(4) 0.012(3) 0.054(3) 0.010(3) 
C30 0.070(4) 0.076(4) 0.060(3) 0.005(3) 0.024(3) 0.003(3) 
O30 0.072(3) 0.101(4) 0.084(3) 0.005(3) 0.007(3) 0.005(3) 
C31 0.078(2) 0.063(2) 0.060(2) 0.003(2) 0.029(2) 0.001(2) 
C32 0.085(3) 0.065(3) 0.068(3) 0.005(2) 0.027(3) -0.002(2) 
C33 0.088(3) 0.074(3) 0.078(3) 0.009(3) 0.023(3) 0.006(3) 
C34 0.083(3) 0.089(3) 0.086(3) 0.014(3) 0.030(3) 0.019(3) 
C35 0.080(3) 0.095(3) 0.089(3) 0.019(3) 0.033(3) 0.015(3) 
C36 0.074(3) 0.083(3) 0.074(3) 0.019(3) 0.027(3) 0.009(3) 
C37 0.090(3) 0.076(3) 0.057(3) -0.004(3) 0.041(2) -0.003(3) 
C38 0.103(3) 0.088(4) 0.062(3) -0.007(3) 0.040(3) -0.012(3) 
C39 0.113(4) 0.098(4) 0.065(3) -0.008(3) 0.042(3) -0.019(3) 
C40 0.114(4) 0.108(4) 0.070(3) -0.009(3) 0.050(3) -0.019(4) 
C41 0.104(4) 0.106(4) 0.069(3) -0.005(3) 0.048(3) -0.014(4) 
C42 0.097(3) 0.091(4) 0.067(3) -0.004(3) 0.041(3) -0.012(3) 
C237 0.084(3) 0.072(4) 0.047(3) 0.000(4) 0.031(3) 0.000(4) 
C238 0.086(4) 0.077(5) 0.043(4) 0.001(4) 0.031(4) -0.003(5) 
C239 0.089(4) 0.079(5) 0.044(5) -0.002(5) 0.030(4) -0.006(5) 
C240 0.089(4) 0.080(5) 0.045(5) -0.007(5) 0.032(5) -0.010(5) 
C241 0.088(4) 0.078(5) 0.046(5) -0.006(5) 0.032(4) -0.007(5) 
C242 0.089(4) 0.075(5) 0.046(4) -0.002(4) 0.031(4) -0.004(5) 
C43 0.076(3) 0.064(3) 0.072(3) -0.001(3) 0.026(3) -0.005(3) 
C44 0.071(3) 0.080(4) 0.087(4) -0.005(3) 0.024(3) -0.004(3) 
C45 0.076(3) 0.085(4) 0.098(4) -0.004(3) 0.026(3) -0.005(3) 
C46 0.086(3) 0.090(4) 0.094(4) -0.007(3) 0.017(3) -0.002(4) 
C47 0.090(3) 0.091(4) 0.084(4) -0.006(4) 0.020(3) -0.004(4) 
C48 0.087(3) 0.076(4) 0.077(4) -0.003(3) 0.021(3) -0.004(3) 
C243 0.079(3) 0.055(4) 0.059(4) -0.002(4) 0.026(3) -0.001(4) 
C244 0.081(4) 0.056(5) 0.062(5) -0.004(4) 0.028(4) -0.001(4) 
C245 0.081(4) 0.061(5) 0.062(5) -0.005(5) 0.028(4) 0.000(5) 
C246 0.080(4) 0.063(5) 0.060(5) -0.003(5) 0.028(4) 0.001(5) 
C247 0.080(4) 0.064(5) 0.058(5) 0.000(5) 0.027(4) 0.001(4) 
C248 0.081(4) 0.060(5) 0.058(4) 0.001(4) 0.023(4) 0.001(4) 
C49 0.080(3) 0.056(2) 0.063(2) -0.003(2) 0.035(2) -0.004(2) 
C50 0.093(3) 0.057(3) 0.069(3) 0.001(2) 0.035(3) 0.005(2) 
C51 0.098(3) 0.061(3) 0.075(3) -0.000(2) 0.034(3) 0.014(3) 
C52 0.092(3) 0.065(3) 0.082(3) -0.007(2) 0.038(3) 0.008(3) 
C53 0.086(3) 0.067(3) 0.087(3) -0.004(3) 0.043(3) 0.003(3) 
C54 0.082(3) 0.062(3) 0.074(3) 0.002(2) 0.039(2) 0.001(2) 
C55 0.069(3) 0.097(3) 0.064(3) 0.010(3) 0.031(3) 0.009(3) 
C56 0.074(4) 0.101(4) 0.065(4) 0.007(4) 0.038(3) 0.007(4) 
C57 0.080(4) 0.103(4) 0.068(4) 0.007(4) 0.042(3) 0.005(4) 
C58 0.084(4) 0.106(4) 0.070(4) 0.013(4) 0.043(3) 0.009(4) 
C59 0.083(4) 0.108(4) 0.074(4) 0.014(4) 0.042(3) 0.011(4) 
C60 0.078(4) 0.105(4) 0.069(4) 0.012(4) 0.038(3) 0.016(4) 
C255 0.063(3) 0.087(4) 0.069(3) 0.017(3) 0.028(3) 0.010(3) 
C256 0.069(4) 0.088(4) 0.074(4) 0.017(4) 0.030(3) 0.011(4) 
C257 0.071(4) 0.091(4) 0.081(4) 0.019(4) 0.035(4) 0.011(4) 
C258 0.072(4) 0.092(4) 0.083(4) 0.022(4) 0.037(4) 0.010(4) 
C259 0.070(4) 0.091(4) 0.082(4) 0.026(4) 0.038(3) 0.010(4) 
C260 0.065(4) 0.092(4) 0.076(4) 0.022(4) 0.036(3) 0.014(4) 
C61 0.062(3) 0.098(4) 0.076(3) 0.008(3) 0.023(3) 0.009(3) 
C62 0.073(4) 0.112(4) 0.081(4) 0.002(4) 0.024(4) 0.010(4) 
C63 0.079(4) 0.122(5) 0.092(4) -0.001(4) 0.017(4) 0.013(4) 
C64 0.074(4) 0.125(5) 0.101(4) -0.003(4) 0.017(4) 0.016(4) 
C65 0.072(4) 0.121(5) 0.101(4) -0.009(4) 0.020(4) 0.016(4) 
C66 0.066(3) 0.111(4) 0.090(4) -0.004(4) 0.026(3) 0.013(4) 
C261 0.063(3) 0.096(4) 0.077(4) 0.023(4) 0.022(3) 0.011(4) 
C262 0.070(4) 0.102(5) 0.084(4) 0.022(4) 0.020(4) 0.012(4) 
C263 0.075(4) 0.104(5) 0.094(5) 0.023(4) 0.016(4) 0.013(4) 
C264 0.072(4) 0.106(5) 0.100(4) 0.022(5) 0.015(4) 0.014(4) 
C265 0.071(4) 0.105(5) 0.100(4) 0.022(5) 0.019(4) 0.011(4) 
C266 0.066(4) 0.105(5) 0.091(4) 0.022(4) 0.023(4) 0.012(4) 
C67 0.074(3) 0.076(3) 0.066(3) 0.001(2) 0.028(2) 0.006(3) 
C68 0.082(3) 0.087(3) 0.076(3) -0.002(3) 0.035(3) 0.008(3) 
C69 0.089(3) 0.095(4) 0.079(3) -0.005(3) 0.034(3) 0.011(3) 
C70 0.094(3) 0.092(4) 0.076(3) -0.013(3) 0.034(3) 0.007(3) 
C71 0.087(3) 0.091(4) 0.076(3) -0.009(3) 0.029(3) 0.005(3) 
C72 0.076(3) 0.089(4) 0.069(3) -0.005(3) 0.027(3) 0.002(3) 
C267 0.068(3) 0.067(4) 0.062(4) 0.003(3) 0.026(4) -0.001(4) 
C268 0.068(4) 0.070(5) 0.064(5) -0.001(4) 0.025(4) 0.001(5) 
C269 0.067(4) 0.072(5) 0.064(5) -0.002(5) 0.025(5) 0.001(5) 
C270 0.065(4) 0.073(5) 0.063(5) -0.005(5) 0.029(4) 0.002(5) 
C271 0.065(4) 0.072(5) 0.063(5) -0.001(5) 0.030(4) -0.002(5) 
C272 0.066(4) 0.069(5) 0.063(5) 0.001(4) 0.026(5) -0.003(4) 
C73 0.067(3) 0.069(3) 0.063(3) 0.001(3) 0.032(3) -0.000(3) 
C74 0.067(3) 0.067(4) 0.067(4) -0.002(3) 0.032(3) -0.002(3) 
C75 0.070(3) 0.067(4) 0.069(4) -0.001(3) 0.030(3) -0.007(3) 
C76 0.076(4) 0.066(4) 0.068(4) -0.004(3) 0.033(3) -0.004(3) 
C77 0.079(4) 0.069(4) 0.067(4) -0.003(3) 0.035(3) 0.000(3) 
C78 0.077(3) 0.067(4) 0.070(4) -0.000(3) 0.034(3) -0.001(3) 
C273 0.061(3) 0.072(4) 0.071(4) 0.011(3) 0.029(3) 0.003(3) 
C274 0.059(4) 0.077(4) 0.076(4) 0.014(4) 0.030(4) 0.001(4) 
C275 0.061(4) 0.080(4) 0.081(4) 0.022(4) 0.029(4) -0.002(4) 
C276 0.063(4) 0.082(4) 0.078(4) 0.020(4) 0.030(4) -0.002(4) 
C277 0.066(4) 0.084(5) 0.079(4) 0.015(4) 0.031(4) -0.000(4) 
C278 0.066(4) 0.078(4) 0.078(4) 0.013(4) 0.031(4) 0.001(4) 
C101 0.057(3) 0.089(4) 0.098(5) -0.006(4) 0.031(3) 0.004(3) 
N102 0.053(3) 0.079(3) 0.086(4) -0.006(3) 0.026(3) 0.001(2) 
C103 0.054(3) 0.081(4) 0.076(4) -0.007(3) 0.020(3) -0.001(3) 
C104 0.069(4) 0.073(4) 0.091(4) -0.018(4) 0.019(3) 0.001(3) 
C105 0.058(4) 0.076(4) 0.119(5) -0.020(4) 0.015(4) 0.001(3) 
C106 0.059(3) 0.079(4) 0.117(5) -0.004(4) 0.029(4) -0.002(3) 
C107 0.093(4) 0.069(4) 0.140(6) -0.014(4) 0.050(4) -0.004(4) 
C108 0.102(4) 0.070(4) 0.133(6) -0.002(4) 0.065(4) 0.005(4) 
C109 0.085(4) 0.090(4) 0.099(5) 0.007(4) 0.048(4) 0.009(4) 
C110 0.126(5) 0.071(4) 0.120(5) 0.018(4) 0.075(4) 0.027(4) 
C111 0.095(4) 0.111(5) 0.074(4) 0.009(4) 0.041(4) 0.026(4) 
C112 0.078(4) 0.083(4) 0.072(4) 0.002(3) 0.039(3) 0.016(3) 
N113 0.077(3) 0.080(3) 0.071(3) 0.002(3) 0.039(3) 0.008(3) 
C114 0.075(4) 0.074(4) 0.094(4) 0.005(3) 0.044(3) 0.015(3) 
C121 0.077(4) 0.091(4) 0.057(3) -0.003(3) 0.030(3) 0.012(3) 
C122 0.098(4) 0.090(4) 0.061(4) 0.008(3) 0.035(3) 0.023(4) 
C123 0.091(4) 0.109(5) 0.049(3) 0.006(3) 0.025(3) 0.023(4) 
C124 0.089(4) 0.082(4) 0.065(4) -0.009(3) 0.026(3) 0.009(4) 
C125 0.084(4) 0.094(4) 0.053(3) 0.005(3) 0.026(3) 0.006(4) 
C126 0.084(4) 0.091(4) 0.051(3) 0.002(3) 0.022(3) 0.007(4) 
O127 0.099(4) 0.095(3) 0.064(3) -0.005(3) 0.024(3) -0.002(3) 
C128 0.099(5) 0.095(5) 0.072(4) -0.009(4) 0.024(4) 0.001(4) 
C129 0.111(5) 0.102(5) 0.087(5) -0.023(4) 0.036(4) 0.005(5) 
C130 0.111(5) 0.089(4) 0.075(4) -0.012(4) 0.029(4) -0.013(4) 
C131 0.094(5) 0.119(6) 0.093(5) -0.023(5) 0.032(4) -0.014(5) 
C132 0.101(4) 0.079(4) 0.108(5) -0.024(4) 0.049(4) -0.023(4) 
C133 0.111(5) 0.072(4) 0.090(4) -0.012(4) 0.049(4) -0.010(4) 
O134 0.095(4) 0.084(4) 0.085(3) -0.024(3) 0.049(3) -0.019(3) 
C135 0.107(3) 0.082(3) 0.086(2) -0.014(2) 0.048(2) -0.015(3) 
C136 0.099(2) 0.079(2) 0.087(2) -0.016(2) 0.048(2) -0.021(2) 
C137 0.101(3) 0.078(3) 0.093(3) -0.017(3) 0.049(3) -0.020(2) 
C138 0.105(3) 0.083(3) 0.091(3) -0.016(3) 0.049(3) -0.016(3) 
C139 0.110(3) 0.087(3) 0.086(3) -0.014(2) 0.050(3) -0.014(3) 
C140 0.112(3) 0.084(2) 0.086(2) -0.015(2) 0.049(2) -0.011(2) 
O141 0.121(3) 0.090(3) 0.082(3) -0.013(3) 0.051(3) -0.005(3) 
C142 0.118(4) 0.085(4) 0.085(3) -0.007(3) 0.050(3) 0.005(4) 
C143 0.112(4) 0.082(4) 0.082(4) -0.006(3) 0.049(3) 0.007(4) 
C144 0.108(4) 0.079(3) 0.080(4) 0.003(3) 0.048(3) 0.011(3) 
C145 0.106(3) 0.083(4) 0.082(4) 0.010(3) 0.044(3) 0.017(4) 
C146 0.108(4) 0.084(4) 0.086(4) 0.004(3) 0.045(3) 0.022(4) 
C147 0.114(4) 0.077(3) 0.086(4) 0.006(3) 0.042(3) 0.013(3) 
O148 0.120(3) 0.082(3) 0.090(3) -0.005(2) 0.047(3) -0.004(3) 
C149 0.078(4) 0.082(4) 0.081(4) -0.015(4) 0.034(3) -0.004(3) 
C150 0.078(4) 0.089(4) 0.076(4) -0.017(4) 0.026(3) 0.001(4) 
C151 0.059(3) 0.083(4) 0.082(4) -0.022(3) 0.019(3) 0.003(3) 
C152 0.053(3) 0.071(3) 0.077(4) -0.020(3) 0.018(3) -0.001(3) 
C153 0.081(4) 0.076(4) 0.080(4) -0.007(3) 0.033(3) 0.005(3) 
C154 0.080(4) 0.076(4) 0.086(4) -0.019(3) 0.033(3) -0.005(3) 
O334 0.101(5) 0.080(5) 0.085(4) -0.017(5) 0.049(4) -0.028(5) 
C335 0.107(3) 0.082(3) 0.086(2) -0.014(2) 0.048(2) -0.015(3) 
C336 0.099(2) 0.079(2) 0.087(2) -0.016(2) 0.048(2) -0.021(2) 
C337 0.101(3) 0.078(3) 0.093(3) -0.017(3) 0.049(3) -0.020(2) 
C338 0.105(3) 0.083(3) 0.091(3) -0.016(3) 0.049(3) -0.016(3) 
C339 0.110(3) 0.087(3) 0.086(3) -0.014(2) 0.050(3) -0.014(3) 
C340 0.112(3) 0.084(2) 0.086(2) -0.015(2) 0.049(2) -0.011(2) 
O341 0.110(4) 0.085(4) 0.087(4) -0.015(4) 0.053(4) -0.009(4) 
C342 0.111(4) 0.083(5) 0.090(4) -0.011(4) 0.057(4) -0.006(5) 
C343 0.114(4) 0.080(5) 0.093(5) -0.012(5) 0.056(4) -0.003(5) 
C344 0.118(4) 0.080(5) 0.098(5) -0.011(5) 0.052(5) -0.003(5) 
C345 0.120(4) 0.082(5) 0.097(5) -0.011(5) 0.051(5) -0.002(5) 
C346 0.123(4) 0.085(5) 0.101(5) -0.009(5) 0.046(5) -0.004(5) 
C347 0.123(4) 0.083(4) 0.092(5) -0.007(4) 0.047(4) -0.005(4) 
O401 0.206(4) 0.120(4) 0.208(5) 0.001(4) 0.107(4) -0.013(4) 
C402 0.205(4) 0.132(4) 0.213(5) -0.005(4) 0.104(4) -0.013(5) 
C403 0.210(4) 0.144(5) 0.215(5) -0.007(5) 0.106(4) -0.018(4) 
C404 0.209(4) 0.138(5) 0.210(5) -0.004(4) 0.114(4) -0.021(4) 
C405 0.212(4) 0.126(4) 0.206(5) -0.004(4) 0.110(4) -0.014(4) 
O406 0.137(3) 0.091(3) 0.153(4) -0.012(3) 0.080(3) -0.011(3) 
C407 0.132(3) 0.098(4) 0.166(4) -0.016(4) 0.080(4) -0.016(4) 
C408 0.144(4) 0.111(4) 0.173(5) -0.006(4) 0.065(4) -0.013(4) 
C409 0.142(4) 0.100(4) 0.164(4) -0.007(4) 0.076(4) -0.014(4) 
C410 0.136(4) 0.095(3) 0.154(4) -0.020(4) 0.079(4) -0.011(3) 
O411 0.161(4) 0.198(5) 0.157(4) -0.033(4) 0.058(4) 0.001(4) 
C412 0.171(4) 0.197(5) 0.160(5) -0.037(5) 0.052(4) 0.005(5) 
C413 0.177(4) 0.197(5) 0.164(5) -0.034(5) 0.046(5) 0.005(5) 
C414 0.172(4) 0.199(5) 0.162(5) -0.030(4) 0.049(5) 0.001(5) 
C415 0.167(4) 0.198(5) 0.162(5) -0.031(4) 0.054(4) 0.002(5) 
O416 0.123(3) 0.159(4) 0.248(5) 0.018(4) 0.105(4) 0.013(3) 
C417 0.138(4) 0.164(4) 0.256(5) 0.024(5) 0.096(4) 0.012(4) 
C418 0.139(4) 0.170(5) 0.262(5) 0.021(5) 0.098(4) 0.021(4) 
C419 0.128(4) 0.169(5) 0.261(5) 0.017(5) 0.102(4) 0.017(4) 
C420 0.124(4) 0.161(5) 0.255(5) 0.016(5) 0.102(4) 0.011(4) 
C421 0.277(4) 0.141(5) 0.137(4) -0.025(4) 0.101(4) -0.041(5) 
C422 0.277(4) 0.139(5) 0.135(4) -0.025(4) 0.101(4) -0.041(5) 
C423 0.277(4) 0.138(5) 0.137(4) -0.024(4) 0.100(4) -0.040(5) 
C424 0.277(4) 0.139(5) 0.136(4) -0.022(4) 0.100(4) -0.041(5) 
C425 0.278(4) 0.140(5) 0.135(4) -0.021(4) 0.100(4) -0.042(5) 
C426 0.278(4) 0.142(5) 0.137(4) -0.022(4) 0.100(4) -0.041(5) 
C521 0.166(4) 0.112(4) 0.096(4) 0.006(4) 0.053(4) 0.005(4) 
C522 0.166(4) 0.113(4) 0.095(4) 0.006(4) 0.055(4) 0.007(4) 
C523 0.166(4) 0.110(4) 0.095(4) 0.006(4) 0.058(4) 0.008(4) 
C524 0.167(4) 0.109(4) 0.095(4) 0.006(4) 0.059(4) 0.005(4) 
C525 0.167(4) 0.108(4) 0.095(4) 0.008(4) 0.057(4) 0.001(4) 
C526 0.166(4) 0.109(4) 0.096(4) 0.008(4) 0.055(4) 0.001(4) 

_refine_ls_extinction_method 
    'None'
_oxford_refine_ls_scale 1.641(11) 
loop_
 _geom_bond_atom_site_label_1
 _geom_bond_site_symmetry_1
 _geom_bond_atom_site_label_2
 _geom_bond_site_symmetry_2
 _geom_bond_distance
 _geom_bond_publ_flag
C1 . C20 2_666 1.389(9)    yes
C1 . C2 . 1.378(10)    yes
C1 . Co1 . 1.955(7)    yes
C1 . Co2 . 1.960(8)    yes
C2 . C3 . 1.217(10)    yes
C3 . C4 . 1.368(10)    yes
C4 . C5 . 1.211(11)    yes
C5 . C6 . 1.343(11)    yes
C6 . C7 . 1.229(11)    yes
C7 . C8 . 1.334(10)    yes
C8 . C9 . 1.234(10)    yes
C9 . C10 . 1.400(10)    yes
C10 . C11 . 1.367(10)    yes
C10 . Co3 . 1.939(7)    yes
C10 . Co4 . 1.950(7)    yes
C11 . C12 . 1.408(10)    yes
C11 . Co3 . 1.912(8)    yes
C11 . Co4 . 1.963(7)    yes
C12 . C13 . 1.199(10)    yes
C13 . C14 . 1.352(10)    yes
C14 . C15 . 1.216(10)    yes
C15 . C16 . 1.363(10)    yes
C16 . C17 . 1.190(10)    yes
C17 . C18 . 1.356(10)    yes
C18 . C19 . 1.234(10)    yes
C19 . C20 . 1.371(10)    yes
C20 . Co1 2_666 1.946(6)    yes
C20 . Co2 2_666 1.946(7)    yes
Co1 . Co2 . 2.4614(14)    yes
Co1 . P1 . 2.2305(17)    yes
Co1 . C23 . 1.749(7)    yes
Co1 . C24 . 1.779(7)    yes
Co2 . P2 . 2.2224(18)    yes
Co2 . C25 . 1.818(8)    yes
Co2 . C26 . 1.800(8)    yes
Co3 . Co4 . 2.4680(15)    yes
Co3 . P3 . 2.232(2)    yes
Co3 . C27 . 1.773(10)    yes
Co3 . C28 . 1.813(7)    yes
Co4 . P4 . 2.2308(18)    yes
Co4 . C29 . 1.781(7)    yes
Co4 . C30 . 1.774(8)    yes
P1 . C21 . 1.820(7)    yes
P1 . C31 . 1.818(4)    yes
P1 . C37 . 1.821(4)    yes
P1 . C21 . 1.820(7)    yes
P1 . C31 . 1.818(4)    yes
P1 . C237 . 1.823(6)    yes
P2 . C21 . 1.843(6)    yes
P2 . C43 . 1.834(4)    yes
P2 . C49 . 1.813(3)    yes
P2 . C21 . 1.843(6)    yes
P2 . C243 . 1.818(6)    yes
P2 . C49 . 1.813(3)    yes
P3 . C22 . 1.813(8)    yes
P3 . C55 . 1.817(5)    yes
P3 . C61 . 1.822(5)    yes
P3 . C22 . 1.813(8)    yes
P3 . C255 . 1.822(5)    yes
P3 . C61 . 1.822(5)    yes
P3 . C22 . 1.813(8)    yes
P3 . C55 . 1.817(5)    yes
P3 . C261 . 1.824(5)    yes
P3 . C22 . 1.813(8)    yes
P3 . C255 . 1.822(5)    yes
P3 . C261 . 1.824(5)    yes
P4 . C22 . 1.832(8)    yes
P4 . C67 . 1.821(4)    yes
P4 . C73 . 1.814(5)    yes
P4 . C22 . 1.832(8)    yes
P4 . C267 . 1.822(6)    yes
P4 . C73 . 1.814(5)    yes
P4 . C22 . 1.832(8)    yes
P4 . C67 . 1.821(4)    yes
P4 . C273 . 1.815(5)    yes
P4 . C22 . 1.832(8)    yes
P4 . C267 . 1.822(6)    yes
P4 . C273 . 1.815(5)    yes
C21 . H211 . 0.950    no
C21 . H212 . 0.950    no
C22 . H221 . 0.950    no
C22 . H222 . 0.950    no
C23 . O23 . 1.164(9)    yes
C24 . O24 . 1.147(10)    yes
C25 . O25 . 1.118(10)    yes
C26 . O26 . 1.124(10)    yes
C27 . O27 . 1.153(11)    yes
C28 . O28 . 1.128(10)    yes
C29 . O29 . 1.153(9)    yes
C30 . O30 . 1.120(9)    yes
C31 . C32 . 1.384(4)    yes
C31 . C36 . 1.391(4)    yes
C32 . C33 . 1.397(4)    yes
C32 . H321 . 0.950    no
C33 . C34 . 1.370(5)    yes
C33 . H331 . 0.950    no
C34 . C35 . 1.369(5)    yes
C34 . H341 . 0.950    no
C35 . C36 . 1.394(4)    yes
C35 . H351 . 0.950    no
C36 . H361 . 0.950    no
C37 . C38 . 1.371(5)    yes
C37 . C42 . 1.402(5)    yes
C38 . C39 . 1.399(5)    yes
C38 . H381 . 0.950    no
C39 . C40 . 1.375(5)    yes
C39 . H391 . 0.950    no
C40 . C41 . 1.364(5)    yes
C40 . H401 . 0.950    no
C41 . C42 . 1.392(5)    yes
C41 . H411 . 0.950    no
C42 . H421 . 0.950    no
C237 . C238 . 1.386(5)    yes
C237 . C242 . 1.391(5)    yes
C238 . C239 . 1.398(5)    yes
C238 . H2381 . 0.950    no
C239 . C240 . 1.372(5)    yes
C239 . H2391 . 0.950    no
C240 . C241 . 1.369(5)    yes
C240 . H2401 . 0.950    no
C241 . C242 . 1.397(5)    yes
C241 . H2411 . 0.950    no
C242 . H2421 . 0.950    no
C43 . C44 . 1.396(5)    yes
C43 . C48 . 1.385(5)    yes
C44 . C45 . 1.398(5)    yes
C44 . H441 . 0.950    no
C45 . C46 . 1.370(5)    yes
C45 . H451 . 0.950    no
C46 . C47 . 1.373(5)    yes
C46 . H461 . 0.950    no
C47 . C48 . 1.401(5)    yes
C47 . H471 . 0.950    no
C48 . H481 . 0.950    no
C243 . C244 . 1.389(5)    yes
C243 . C248 . 1.387(5)    yes
C244 . C245 . 1.396(5)    yes
C244 . H2441 . 0.950    no
C245 . C246 . 1.370(5)    yes
C245 . H2451 . 0.950    no
C246 . C247 . 1.370(5)    yes
C246 . H2461 . 0.950    no
C247 . C248 . 1.397(5)    yes
C247 . H2471 . 0.950    no
C248 . H2481 . 0.950    no
C49 . C50 . 1.385(4)    yes
C49 . C54 . 1.390(4)    yes
C50 . C51 . 1.400(4)    yes
C50 . H501 . 0.950    no
C51 . C52 . 1.370(5)    yes
C51 . H511 . 0.950    no
C52 . C53 . 1.368(4)    yes
C52 . H521 . 0.950    no
C53 . C54 . 1.397(4)    yes
C53 . H531 . 0.950    no
C54 . H541 . 0.950    no
C55 . C56 . 1.388(5)    yes
C55 . C60 . 1.390(5)    yes
C56 . C57 . 1.398(5)    yes
C56 . H561 . 0.950    no
C57 . C58 . 1.371(5)    yes
C57 . H571 . 0.950    no
C58 . C59 . 1.370(5)    yes
C58 . H581 . 0.950    no
C59 . C60 . 1.397(5)    yes
C59 . H591 . 0.950    no
C60 . H601 . 0.950    no
C255 . C256 . 1.387(5)    yes
C255 . C260 . 1.392(5)    yes
C256 . C257 . 1.399(5)    yes
C256 . H2561 . 0.950    no
C257 . C258 . 1.370(5)    yes
C257 . H2571 . 0.950    no
C258 . C259 . 1.373(5)    yes
C258 . H2581 . 0.950    no
C259 . C260 . 1.396(5)    yes
C259 . H2591 . 0.950    no
C260 . H2601 . 0.950    no
C61 . C62 . 1.385(5)    yes
C61 . C66 . 1.389(5)    yes
C62 . C63 . 1.399(5)    yes
C62 . H621 . 0.950    no
C63 . C64 . 1.368(5)    yes
C63 . H631 . 0.950    no
C64 . C65 . 1.369(5)    yes
C64 . H641 . 0.950    no
C65 . C66 . 1.396(5)    yes
C65 . H651 . 0.950    no
C66 . H661 . 0.950    no
C261 . C262 . 1.387(5)    yes
C261 . C266 . 1.389(5)    yes
C262 . C263 . 1.400(5)    yes
C262 . H2621 . 0.950    no
C263 . C264 . 1.369(5)    yes
C263 . H2631 . 0.950    no
C264 . C265 . 1.370(5)    yes
C264 . H2641 . 0.950    no
C265 . C266 . 1.398(5)    yes
C265 . H2651 . 0.950    no
C266 . H2661 . 0.950    no
C67 . C68 . 1.388(5)    yes
C67 . C72 . 1.390(5)    yes
C68 . C69 . 1.394(5)    yes
C68 . H681 . 0.950    no
C69 . C70 . 1.369(5)    yes
C69 . H691 . 0.950    no
C70 . C71 . 1.372(5)    yes
C70 . H701 . 0.950    no
C71 . C72 . 1.392(5)    yes
C71 . H711 . 0.950    no
C72 . H721 . 0.950    no
C267 . C268 . 1.388(5)    yes
C267 . C272 . 1.388(5)    yes
C268 . C269 . 1.397(5)    yes
C268 . H2681 . 0.950    no
C269 . C270 . 1.370(5)    yes
C269 . H2691 . 0.950    no
C270 . C271 . 1.370(5)    yes
C270 . H2701 . 0.950    no
C271 . C272 . 1.397(5)    yes
C271 . H2711 . 0.950    no
C272 . H2721 . 0.950    no
C73 . C74 . 1.388(5)    yes
C73 . C78 . 1.389(5)    yes
C74 . C75 . 1.397(5)    yes
C74 . H741 . 0.950    no
C75 . C76 . 1.372(5)    yes
C75 . H751 . 0.950    no
C76 . C77 . 1.369(5)    yes
C76 . H761 . 0.950    no
C77 . C78 . 1.398(5)    yes
C77 . H771 . 0.950    no
C78 . H781 . 0.950    no
C273 . C274 . 1.387(5)    yes
C273 . C278 . 1.389(5)    yes
C274 . C275 . 1.397(5)    yes
C274 . H2741 . 0.950    no
C275 . C276 . 1.371(5)    yes
C275 . H2751 . 0.950    no
C276 . C277 . 1.369(5)    yes
C276 . H2761 . 0.950    no
C277 . C278 . 1.398(5)    yes
C277 . H2771 . 0.950    no
C278 . H2781 . 0.950    no
C101 . N102 . 1.338(11)    yes
C101 . C106 . 1.425(12)    yes
C101 . C114 . 1.439(13)    yes
N102 . C103 . 1.337(10)    yes
C103 . C104 . 1.419(10)    yes
C103 . C152 . 1.474(11)    yes
C104 . C105 . 1.383(13)    yes
C104 . H1041 . 0.950    no
C105 . C106 . 1.388(14)    yes
C105 . H1051 . 0.950    no
C106 . C107 . 1.408(14)    yes
C107 . C108 . 1.363(15)    yes
C107 . H1071 . 0.950    no
C108 . C109 . 1.411(13)    yes
C108 . H1081 . 0.950    no
C109 . C110 . 1.421(14)    yes
C109 . C114 . 1.418(12)    yes
C110 . C111 . 1.298(14)    yes
C110 . H1101 . 0.950    no
C111 . C112 . 1.436(12)    yes
C111 . H1111 . 0.950    no
C112 . N113 . 1.324(10)    yes
C112 . C121 . 1.500(11)    yes
N113 . C114 . 1.354(10)    yes
C121 . C122 . 1.367(11)    yes
C121 . C126 . 1.416(11)    yes
C122 . C123 . 1.377(13)    yes
C122 . H1221 . 0.950    no
C123 . C124 . 1.377(12)    yes
C123 . H1231 . 0.950    no
C124 . C125 . 1.384(11)    yes
C124 . O127 . 1.379(10)    yes
C125 . C126 . 1.364(12)    yes
C125 . H1251 . 0.950    no
C126 . H1261 . 0.950    no
O127 . C128 . 1.411(10)    yes
C128 . C129 . 1.505(14)    yes
C128 . H1281 . 0.950    no
C128 . H1282 . 0.950    no
C129 . C130 . 1.510(14)    yes
C129 . H1291 . 0.950    no
C129 . H1292 . 0.950    no
C130 . C131 . 1.523(13)    yes
C130 . H1301 . 0.950    no
C130 . H1302 . 0.950    no
C131 . C132 . 1.516(14)    yes
C131 . H1311 . 0.950    no
C131 . H1312 . 0.950    no
C132 . C133 . 1.497(13)    yes
C132 . H1321 . 0.950    no
C132 . H1322 . 0.950    no
C133 . O134 . 1.405(7)    yes
C133 . H1331 . 0.950    no
C133 . H1332 . 0.950    no
C133 . O334 . 1.399(9)    yes
C133 . H1333 . 0.950    no
C133 . H1334 . 0.950    no
O134 . C136 . 1.396(5)    yes
C135 . C136 . 1.361(5)    yes
C135 . C140 . 1.347(5)    yes
C135 . H1351 . 0.950    no
C136 . C137 . 1.403(5)    yes
C137 . C138 . 1.372(5)    yes
C137 . H1371 . 0.950    no
C138 . C139 . 1.379(5)    yes
C138 . H1381 . 0.950    no
C139 . C140 . 1.411(5)    yes
C139 . H1391 . 0.950    no
C140 . O141 . 1.400(5)    yes
O141 . C142 . 1.385(8)    yes
C142 . C143 . 1.482(8)    yes
C142 . H1421 . 0.950    no
C142 . H1422 . 0.950    no
C143 . C144 . 1.487(7)    yes
C143 . H1431 . 0.950    no
C143 . H1432 . 0.950    no
C144 . C145 . 1.482(7)    yes
C144 . H1441 . 0.950    no
C144 . H1442 . 0.950    no
C145 . C146 . 1.489(7)    yes
C145 . H1451 . 0.950    no
C145 . H1452 . 0.950    no
C146 . C147 . 1.481(8)    yes
C146 . H1461 . 0.950    no
C146 . H1462 . 0.950    no
C147 . O148 . 1.419(7)    yes
C147 . H1471 . 0.950    no
C147 . H1472 . 0.950    no
O148 . C149 . 1.368(11)    yes
O148 . C149 . 1.368(11)    yes
O148 . C347 . 1.405(9)    yes
C149 . C150 . 1.420(11)    yes
C149 . C154 . 1.347(12)    yes
C150 . C151 . 1.360(12)    yes
C150 . H1501 . 0.950    no
C151 . C152 . 1.390(11)    yes
C151 . H1511 . 0.950    no
C152 . C153 . 1.395(10)    yes
C153 . C154 . 1.379(12)    yes
C153 . H1531 . 0.950    no
C154 . H1541 . 0.950    no
O334 . C336 . 1.397(5)    yes
C335 . C336 . 1.356(5)    yes
C335 . C340 . 1.352(5)    yes
C335 . H3351 . 0.950    no
C336 . C337 . 1.404(5)    yes
C337 . C338 . 1.375(5)    yes
C337 . H3371 . 0.950    no
C338 . C339 . 1.377(5)    yes
C338 . H3381 . 0.950    no
C339 . C340 . 1.411(5)    yes
C339 . H3391 . 0.950    no
C340 . O341 . 1.398(5)    yes
O341 . C342 . 1.396(9)    yes
C342 . C343 . 1.486(9)    yes
C342 . H3421 . 0.950    no
C342 . H3422 . 0.950    no
C343 . C344 . 1.478(9)    yes
C343 . H3431 . 0.950    no
C343 . H3432 . 0.950    no
C344 . C345 . 1.484(9)    yes
C344 . H3441 . 0.950    no
C344 . H3442 . 0.950    no
C345 . C346 . 1.480(9)    yes
C345 . H3451 . 0.950    no
C345 . H3452 . 0.950    no
C346 . C347 . 1.474(9)    yes
C346 . H3461 . 0.950    no
C346 . H3462 . 0.950    no
C347 . H3471 . 0.950    no
C347 . H3472 . 0.950    no
O401 . C402 . 1.395(8)    yes
O401 . C405 . 1.409(8)    yes
C402 . C403 . 1.464(8)    yes
C402 . H4021 . 0.950    no
C402 . H4022 . 0.950    no
C403 . C404 . 1.457(8)    yes
C403 . H4031 . 0.950    no
C403 . H4032 . 0.950    no
C404 . C405 . 1.456(8)    yes
C404 . H4041 . 0.950    no
C404 . H4042 . 0.950    no
C405 . H4051 . 0.950    no
C405 . H4052 . 0.950    no
O406 . C407 . 1.401(8)    yes
O406 . C410 . 1.408(7)    yes
C407 . C408 . 1.461(8)    yes
C407 . H4071 . 0.950    no
C407 . H4072 . 0.950    no
C408 . C409 . 1.469(8)    yes
C408 . H4081 . 0.950    no
C408 . H4082 . 0.950    no
C409 . C410 . 1.463(8)    yes
C409 . H4091 . 0.950    no
C409 . H4092 . 0.950    no
C410 . H4101 . 0.950    no
C410 . H4102 . 0.950    no
O411 . C412 . 1.397(8)    yes
O411 . C415 . 1.411(8)    yes
C412 . C413 . 1.452(8)    yes
C412 . H4121 . 0.950    no
C412 . H4122 . 0.950    no
C413 . C414 . 1.459(8)    yes
C413 . H4131 . 0.950    no
C413 . H4132 . 0.950    no
C414 . C415 . 1.457(8)    yes
C414 . H4141 . 0.950    no
C414 . H4142 . 0.950    no
C415 . H4151 . 0.950    no
C415 . H4152 . 0.950    no
O416 . C417 . 1.402(8)    yes
O416 . C420 . 1.391(8)    yes
C417 . C418 . 1.464(8)    yes
C417 . H4171 . 0.950    no
C417 . H4172 . 0.950    no
C418 . C419 . 1.450(8)    yes
C418 . H4181 . 0.950    no
C418 . H4182 . 0.950    no
C419 . C420 . 1.464(8)    yes
C419 . H4191 . 0.950    no
C419 . H4192 . 0.950    no
C420 . H4201 . 0.950    no
C420 . H4202 . 0.950    no
C421 . C422 . 1.447(5)    yes
C421 . C426 . 1.533(5)    yes
C421 . H4211 . 0.950    no
C421 . H4212 . 0.950    no
C422 . C423 . 1.536(5)    yes
C422 . H4221 . 0.950    no
C422 . H4222 . 0.950    no
C423 . C424 . 1.447(5)    yes
C423 . H4231 . 0.950    no
C423 . H4232 . 0.950    no
C424 . C425 . 1.534(5)    yes
C424 . H4241 . 0.950    no
C424 . H4242 . 0.950    no
C425 . C426 . 1.447(5)    yes
C425 . H4251 . 0.950    no
C425 . H4252 . 0.950    no
C426 . H4261 . 0.950    no
C426 . H4262 . 0.950    no
C521 . C522 . 1.536(5)    yes
C521 . C526 . 1.444(5)    yes
C521 . H5211 . 0.950    no
C521 . H5212 . 0.950    no
C522 . C523 . 1.450(5)    yes
C522 . H5221 . 0.950    no
C522 . H5222 . 0.950    no
C523 . C524 . 1.536(5)    yes
C523 . H5231 . 0.950    no
C523 . H5232 . 0.950    no
C524 . C525 . 1.447(5)    yes
C524 . H5241 . 0.950    no
C524 . H5242 . 0.950    no
C525 . C526 . 1.534(5)    yes
C525 . H5251 . 0.950    no
C525 . H5252 . 0.950    no
C526 . H5261 . 0.950    no
C526 . H5262 . 0.950    no
loop_
 _geom_angle_atom_site_label_1
 _geom_angle_site_symmetry_1
 _geom_angle_atom_site_label_2
 _geom_angle_site_symmetry_2
 _geom_angle_atom_site_label_3
 _geom_angle_site_symmetry_3
 _geom_angle
 _geom_angle_publ_flag
C20 2_666 C1 . C2 . 137.6(6)    yes
C20 2_666 C1 . Co1 . 68.8(4)    yes
C2 . C1 . Co1 . 138.3(5)    yes
C20 2_666 C1 . Co2 . 68.6(4)    yes
C2 . C1 . Co2 . 135.7(5)    yes
Co1 . C1 . Co2 . 77.9(3)    yes
C1 . C2 . C3 . 175.9(7)    yes
C2 . C3 . C4 . 179.0(8)    yes
C3 . C4 . C5 . 178.4(8)    yes
C4 . C5 . C6 . 179.5(9)    yes
C5 . C6 . C7 . 177.6(9)    yes
C6 . C7 . C8 . 177.3(8)    yes
C7 . C8 . C9 . 175.7(7)    yes
C8 . C9 . C10 . 173.7(7)    yes
C9 . C10 . C11 . 133.3(6)    yes
C9 . C10 . Co3 . 141.4(5)    yes
C11 . C10 . Co3 . 68.1(4)    yes
C9 . C10 . Co4 . 134.7(5)    yes
C11 . C10 . Co4 . 70.0(4)    yes
Co3 . C10 . Co4 . 78.8(3)    yes
C10 . C11 . C12 . 137.1(7)    yes
C10 . C11 . Co3 . 70.3(4)    yes
C12 . C11 . Co3 . 143.0(6)    yes
C10 . C11 . Co4 . 69.1(4)    yes
C12 . C11 . Co4 . 128.9(5)    yes
Co3 . C11 . Co4 . 79.1(3)    yes
C11 . C12 . C13 . 177.2(8)    yes
C12 . C13 . C14 . 178.2(9)    yes
C13 . C14 . C15 . 177.3(9)    yes
C14 . C15 . C16 . 179.6(9)    yes
C15 . C16 . C17 . 179.0(9)    yes
C16 . C17 . C18 . 179.0(9)    yes
C17 . C18 . C19 . 177.3(8)    yes
C18 . C19 . C20 . 177.6(8)    yes
C1 2_666 C20 . C19 . 140.7(7)    yes
C1 2_666 C20 . Co1 2_666 69.5(4)    yes
C19 . C20 . Co1 2_666 135.4(5)    yes
C1 2_666 C20 . Co2 2_666 69.7(4)    yes
C19 . C20 . Co2 2_666 134.7(5)    yes
Co1 2_666 C20 . Co2 2_666 78.5(2)    yes
C1 . Co1 . C20 2_666 41.7(3)    yes
C1 . Co1 . Co2 . 51.1(2)    yes
C20 2_666 Co1 . Co2 . 50.8(2)    yes
C1 . Co1 . P1 . 106.58(18)    yes
C20 2_666 Co1 . P1 . 143.01(19)    yes
Co2 . Co1 . P1 . 96.65(6)    yes
C1 . Co1 . C23 . 102.5(3)    yes
C20 2_666 Co1 . C23 . 105.2(3)    yes
Co2 . Co1 . C23 . 152.3(2)    yes
P1 . Co1 . C23 . 99.9(2)    yes
C1 . Co1 . C24 . 141.5(3)    yes
C20 2_666 Co1 . C24 . 102.0(3)    yes
Co2 . Co1 . C24 . 99.1(3)    yes
P1 . Co1 . C24 . 100.1(3)    yes
C23 . Co1 . C24 . 99.6(4)    yes
C1 . Co2 . C20 2_666 41.7(3)    yes
C1 . Co2 . Co1 . 50.94(19)    yes
C20 2_666 Co2 . Co1 . 50.77(17)    yes
C1 . Co2 . P2 . 103.73(18)    yes
C20 2_666 Co2 . P2 . 141.52(19)    yes
Co1 . Co2 . P2 . 97.01(6)    yes
C1 . Co2 . C25 . 144.2(3)    yes
C20 2_666 Co2 . C25 . 107.1(3)    yes
Co1 . Co2 . C25 . 97.9(3)    yes
P2 . Co2 . C25 . 96.7(3)    yes
C1 . Co2 . C26 . 102.5(3)    yes
C20 2_666 Co2 . C26 . 102.2(3)    yes
Co1 . Co2 . C26 . 150.7(3)    yes
P2 . Co2 . C26 . 102.1(3)    yes
C25 . Co2 . C26 . 101.6(4)    yes
C10 . Co3 . C11 . 41.6(3)    yes
C10 . Co3 . Co4 . 50.8(2)    yes
C11 . Co3 . Co4 . 51.4(2)    yes
C10 . Co3 . P3 . 108.04(19)    yes
C11 . Co3 . P3 . 143.4(2)    yes
Co4 . Co3 . P3 . 95.29(6)    yes
C10 . Co3 . C27 . 102.3(4)    yes
C11 . Co3 . C27 . 107.2(4)    yes
Co4 . Co3 . C27 . 152.7(3)    yes
P3 . Co3 . C27 . 98.2(3)    yes
C10 . Co3 . C28 . 141.0(3)    yes
C11 . Co3 . C28 . 101.3(3)    yes
Co4 . Co3 . C28 . 100.2(2)    yes
P3 . Co3 . C28 . 99.2(2)    yes
C27 . Co3 . C28 . 100.9(4)    yes
C11 . Co4 . C10 . 40.9(3)    yes
C11 . Co4 . Co3 . 49.5(2)    yes
C10 . Co4 . Co3 . 50.4(2)    yes
C11 . Co4 . P4 . 142.7(2)    yes
C10 . Co4 . P4 . 106.89(19)    yes
Co3 . Co4 . P4 . 97.83(6)    yes
C11 . Co4 . C29 . 102.4(3)    yes
C10 . Co4 . C29 . 141.2(3)    yes
Co3 . Co4 . C29 . 99.3(3)    yes
P4 . Co4 . C29 . 100.3(2)    yes
C11 . Co4 . C30 . 100.9(3)    yes
C10 . Co4 . C30 . 96.3(3)    yes
Co3 . Co4 . C30 . 145.5(2)    yes
P4 . Co4 . C30 . 101.2(2)    yes
C29 . Co4 . C30 . 105.2(3)    yes
Co1 . P1 . C21 . 109.7(2)    yes
Co1 . P1 . C31 . 119.47(10)    yes
C21 . P1 . C31 . 104.9(3)    yes
Co1 . P1 . C37 . 115.9(2)    yes
C21 . P1 . C37 . 105.2(2)    yes
C31 . P1 . C37 . 100.2(3)    yes
Co1 . P1 . C21 . 109.7(2)    yes
Co1 . P1 . C31 . 119.47(10)    yes
C21 . P1 . C31 . 104.9(3)    yes
Co1 . P1 . C237 . 113.2(3)    yes
C21 . P1 . C237 . 108.5(4)    yes
C31 . P1 . C237 . 100.2(3)    yes
Co2 . P2 . C21 . 108.0(2)    yes
Co2 . P2 . C43 . 114.4(2)    yes
C21 . P2 . C43 . 104.1(3)    yes
Co2 . P2 . C49 . 119.10(11)    yes
C21 . P2 . C49 . 106.0(3)    yes
C43 . P2 . C49 . 103.9(2)    yes
Co2 . P2 . C21 . 108.0(2)    yes
Co2 . P2 . C243 . 114.9(3)    yes
C21 . P2 . C243 . 108.1(4)    yes
Co2 . P2 . C49 . 119.10(11)    yes
C21 . P2 . C49 . 106.0(3)    yes
C243 . P2 . C49 . 99.9(3)    yes
Co3 . P3 . C22 . 110.5(2)    yes
Co3 . P3 . C55 . 114.53(16)    yes
C22 . P3 . C55 . 107.1(3)    yes
Co3 . P3 . C61 . 117.9(3)    yes
C22 . P3 . C61 . 98.9(3)    yes
C55 . P3 . C61 . 106.5(3)    yes
Co3 . P3 . C22 . 110.5(2)    yes
Co3 . P3 . C255 . 123.11(16)    yes
C22 . P3 . C255 . 99.7(3)    yes
Co3 . P3 . C61 . 117.9(3)    yes
C22 . P3 . C61 . 98.9(3)    yes
C255 . P3 . C61 . 102.8(3)    yes
Co3 . P3 . C22 . 110.5(2)    yes
Co3 . P3 . C55 . 114.53(16)    yes
C22 . P3 . C55 . 107.1(3)    yes
Co3 . P3 . C261 . 109.8(3)    yes
C22 . P3 . C261 . 109.1(3)    yes
C55 . P3 . C261 . 105.6(3)    yes
Co3 . P3 . C22 . 110.5(2)    yes
Co3 . P3 . C255 . 123.11(16)    yes
C22 . P3 . C255 . 99.7(3)    yes
Co3 . P3 . C261 . 109.8(3)    yes
C22 . P3 . C261 . 109.1(3)    yes
C255 . P3 . C261 . 103.6(3)    yes
Co4 . P4 . C22 . 107.1(2)    yes
Co4 . P4 . C67 . 115.40(19)    yes
C22 . P4 . C67 . 104.7(3)    yes
Co4 . P4 . C73 . 115.27(15)    yes
C22 . P4 . C73 . 106.5(3)    yes
C67 . P4 . C73 . 107.0(3)    yes
Co4 . P4 . C22 . 107.1(2)    yes
Co4 . P4 . C267 . 116.8(3)    yes
C22 . P4 . C267 . 109.3(4)    yes
Co4 . P4 . C73 . 115.27(15)    yes
C22 . P4 . C73 . 106.5(3)    yes
C267 . P4 . C73 . 101.3(4)    yes
Co4 . P4 . C22 . 107.1(2)    yes
Co4 . P4 . C67 . 115.40(19)    yes
C22 . P4 . C67 . 104.7(3)    yes
Co4 . P4 . C273 . 122.61(18)    yes
C22 . P4 . C273 . 101.5(3)    yes
C67 . P4 . C273 . 103.4(3)    yes
Co4 . P4 . C22 . 107.1(2)    yes
Co4 . P4 . C267 . 116.8(3)    yes
C22 . P4 . C267 . 109.3(4)    yes
Co4 . P4 . C273 . 122.61(18)    yes
C22 . P4 . C273 . 101.5(3)    yes
C267 . P4 . C273 . 98.1(4)    yes
P2 . C21 . P1 . 109.7(3)    yes
P2 . C21 . H211 . 109.2    no
P1 . C21 . H211 . 109.3    no
P2 . C21 . H212 . 109.6    no
P1 . C21 . H212 . 109.6    no
H211 . C21 . H212 . 109.5    no
P4 . C22 . P3 . 109.7(4)    yes
P4 . C22 . H221 . 109.3    no
P3 . C22 . H221 . 109.3    no
P4 . C22 . H222 . 109.5    no
P3 . C22 . H222 . 109.4    no
H221 . C22 . H222 . 109.5    no
Co1 . C23 . O23 . 178.7(6)    yes
Co1 . C24 . O24 . 176.3(7)    yes
Co2 . C25 . O25 . 175.0(9)    yes
Co2 . C26 . O26 . 178.0(8)    yes
Co3 . C27 . O27 . 179.5(8)    yes
Co3 . C28 . O28 . 174.8(8)    yes
Co4 . C29 . O29 . 176.8(7)    yes
Co4 . C30 . O30 . 173.8(7)    yes
P1 . C31 . C32 . 120.48(5)    yes
P1 . C31 . C36 . 120.51(5)    yes
C32 . C31 . C36 . 119.00(5)    yes
C31 . C32 . C33 . 120.18(6)    yes
C31 . C32 . H321 . 119.8    no
C33 . C32 . H321 . 120.0    no
C32 . C33 . C34 . 120.21(6)    yes
C32 . C33 . H331 . 119.9    no
C34 . C33 . H331 . 119.9    no
C33 . C34 . C35 . 120.26(6)    yes
C33 . C34 . H341 . 119.9    no
C35 . C34 . H341 . 119.9    no
C34 . C35 . C36 . 120.19(6)    yes
C34 . C35 . H351 . 119.9    no
C36 . C35 . H351 . 119.9    no
C35 . C36 . C31 . 120.16(6)    yes
C35 . C36 . H361 . 120.0    no
C31 . C36 . H361 . 119.9    no
P1 . C37 . C38 . 120.43(5)    yes
P1 . C37 . C42 . 120.55(5)    yes
C38 . C37 . C42 . 119.02(5)    yes
C37 . C38 . C39 . 120.21(6)    yes
C37 . C38 . H381 . 119.8    no
C39 . C38 . H381 . 120.0    no
C38 . C39 . C40 . 120.22(6)    yes
C38 . C39 . H391 . 119.9    no
C40 . C39 . H391 . 119.9    no
C39 . C40 . C41 . 120.25(6)    yes
C39 . C40 . H401 . 119.9    no
C41 . C40 . H401 . 119.9    no
C40 . C41 . C42 . 120.17(6)    yes
C40 . C41 . H411 . 119.9    no
C42 . C41 . H411 . 119.9    no
C37 . C42 . C41 . 120.13(6)    yes
C37 . C42 . H421 . 119.9    no
C41 . C42 . H421 . 120.0    no
P1 . C237 . C238 . 120.48(5)    yes
P1 . C237 . C242 . 120.51(5)    yes
C238 . C237 . C242 . 119.01(5)    yes
C237 . C238 . C239 . 120.17(6)    yes
C237 . C238 . H2381 . 119.9    no
C239 . C238 . H2381 . 119.9    no
C238 . C239 . C240 . 120.20(6)    yes
C238 . C239 . H2391 . 119.9    no
C240 . C239 . H2391 . 119.8    no
C239 . C240 . C241 . 120.26(6)    yes
C239 . C240 . H2401 . 119.9    no
C241 . C240 . H2401 . 119.8    no
C240 . C241 . C242 . 120.19(6)    yes
C240 . C241 . H2411 . 120.0    no
C242 . C241 . H2411 . 119.8    no
C241 . C242 . C237 . 120.16(6)    yes
C241 . C242 . H2421 . 120.1    no
C237 . C242 . H2421 . 119.8    no
P2 . C43 . C44 . 120.47(5)    yes
P2 . C43 . C48 . 120.45(5)    yes
C44 . C43 . C48 . 118.96(5)    yes
C43 . C44 . C45 . 120.16(6)    yes
C43 . C44 . H441 . 119.9    no
C45 . C44 . H441 . 120.0    no
C44 . C45 . C46 . 120.20(6)    yes
C44 . C45 . H451 . 119.9    no
C46 . C45 . H451 . 119.9    no
C45 . C46 . C47 . 120.26(6)    yes
C45 . C46 . H461 . 119.9    no
C47 . C46 . H461 . 119.9    no
C46 . C47 . C48 . 120.20(6)    yes
C46 . C47 . H471 . 119.9    no
C48 . C47 . H471 . 119.9    no
C47 . C48 . C43 . 120.17(6)    yes
C47 . C48 . H481 . 120.0    no
C43 . C48 . H481 . 119.9    no
P2 . C243 . C244 . 120.50(5)    yes
P2 . C243 . C248 . 120.48(5)    yes
C244 . C243 . C248 . 119.01(5)    yes
C243 . C244 . C245 . 120.16(6)    yes
C243 . C244 . H2441 . 120.1    no
C245 . C244 . H2441 . 119.7    no
C244 . C245 . C246 . 120.20(6)    yes
C244 . C245 . H2451 . 120.1    no
C246 . C245 . H2451 . 119.7    no
C245 . C246 . C247 . 120.26(6)    yes
C245 . C246 . H2461 . 120.1    no
C247 . C246 . H2461 . 119.6    no
C246 . C247 . C248 . 120.20(6)    yes
C246 . C247 . H2471 . 120.2    no
C248 . C247 . H2471 . 119.6    no
C247 . C248 . C243 . 120.17(6)    yes
C247 . C248 . H2481 . 120.2    no
C243 . C248 . H2481 . 119.6    no
P2 . C49 . C50 . 120.48(5)    yes
P2 . C49 . C54 . 120.47(5)    yes
C50 . C49 . C54 . 118.99(5)    yes
C49 . C50 . C51 . 120.15(6)    yes
C49 . C50 . H501 . 119.8    no
C51 . C50 . H501 . 120.0    no
C50 . C51 . C52 . 120.18(6)    yes
C50 . C51 . H511 . 119.8    no
C52 . C51 . H511 . 120.0    no
C51 . C52 . C53 . 120.26(6)    yes
C51 . C52 . H521 . 119.8    no
C53 . C52 . H521 . 119.9    no
C52 . C53 . C54 . 120.21(6)    yes
C52 . C53 . H531 . 119.9    no
C54 . C53 . H531 . 119.9    no
C53 . C54 . C49 . 120.17(6)    yes
C53 . C54 . H541 . 120.0    no
C49 . C54 . H541 . 119.9    no
P3 . C55 . C56 . 120.49(5)    yes
P3 . C55 . C60 . 120.49(5)    yes
C56 . C55 . C60 . 119.01(5)    yes
C55 . C56 . C57 . 120.16(6)    yes
C55 . C56 . H561 . 119.9    no
C57 . C56 . H561 . 119.9    no
C56 . C57 . C58 . 120.20(6)    yes
C56 . C57 . H571 . 119.9    no
C58 . C57 . H571 . 119.9    no
C57 . C58 . C59 . 120.26(6)    yes
C57 . C58 . H581 . 119.9    no
C59 . C58 . H581 . 119.8    no
C58 . C59 . C60 . 120.20(6)    yes
C58 . C59 . H591 . 120.0    no
C60 . C59 . H591 . 119.8    no
C59 . C60 . C55 . 120.16(6)    yes
C59 . C60 . H601 . 120.1    no
C55 . C60 . H601 . 119.8    no
P3 . C255 . C256 . 120.49(5)    yes
P3 . C255 . C260 . 120.50(5)    yes
C256 . C255 . C260 . 119.00(5)    yes
C255 . C256 . C257 . 120.17(6)    yes
C255 . C256 . H2561 . 119.9    no
C257 . C256 . H2561 . 119.9    no
C256 . C257 . C258 . 120.21(6)    yes
C256 . C257 . H2571 . 120.0    no
C258 . C257 . H2571 . 119.8    no
C257 . C258 . C259 . 120.27(6)    yes
C257 . C258 . H2581 . 120.0    no
C259 . C258 . H2581 . 119.8    no
C258 . C259 . C260 . 120.19(6)    yes
C258 . C259 . H2591 . 120.0    no
C260 . C259 . H2591 . 119.8    no
C259 . C260 . C255 . 120.16(6)    yes
C259 . C260 . H2601 . 120.1    no
C255 . C260 . H2601 . 119.8    no
P3 . C61 . C62 . 120.49(5)    yes
P3 . C61 . C66 . 120.50(5)    yes
C62 . C61 . C66 . 119.00(5)    yes
C61 . C62 . C63 . 120.17(6)    yes
C61 . C62 . H621 . 119.8    no
C63 . C62 . H621 . 120.0    no
C62 . C63 . C64 . 120.20(6)    yes
C62 . C63 . H631 . 119.8    no
C64 . C63 . H631 . 120.0    no
C63 . C64 . C65 . 120.26(6)    yes
C63 . C64 . H641 . 119.9    no
C65 . C64 . H641 . 119.9    no
C64 . C65 . C66 . 120.20(6)    yes
C64 . C65 . H651 . 119.9    no
C66 . C65 . H651 . 119.9    no
C65 . C66 . C61 . 120.16(6)    yes
C65 . C66 . H661 . 120.0    no
C61 . C66 . H661 . 119.9    no
P3 . C261 . C262 . 120.49(5)    yes
P3 . C261 . C266 . 120.48(5)    yes
C262 . C261 . C266 . 119.00(5)    yes
C261 . C262 . C263 . 120.16(6)    yes
C261 . C262 . H2621 . 119.9    no
C263 . C262 . H2621 . 120.0    no
C262 . C263 . C264 . 120.20(6)    yes
C262 . C263 . H2631 . 119.9    no
C264 . C263 . H2631 . 119.9    no
C263 . C264 . C265 . 120.26(6)    yes
C263 . C264 . H2641 . 119.9    no
C265 . C264 . H2641 . 119.9    no
C264 . C265 . C266 . 120.20(6)    yes
C264 . C265 . H2651 . 119.9    no
C266 . C265 . H2651 . 119.9    no
C265 . C266 . C261 . 120.17(6)    yes
C265 . C266 . H2661 . 120.0    no
C261 . C266 . H2661 . 119.8    no
P4 . C67 . C68 . 120.46(5)    yes
P4 . C67 . C72 . 120.45(5)    yes
C68 . C67 . C72 . 118.97(5)    yes
C67 . C68 . C69 . 120.16(6)    yes
C67 . C68 . H681 . 119.8    no
C69 . C68 . H681 . 120.0    no
C68 . C69 . C70 . 120.20(6)    yes
C68 . C69 . H691 . 119.8    no
C70 . C69 . H691 . 120.0    no
C69 . C70 . C71 . 120.26(6)    yes
C69 . C70 . H701 . 119.8    no
C71 . C70 . H701 . 119.9    no
C70 . C71 . C72 . 120.20(6)    yes
C70 . C71 . H711 . 119.9    no
C72 . C71 . H711 . 119.9    no
C71 . C72 . C67 . 120.18(6)    yes
C71 . C72 . H721 . 119.9    no
C67 . C72 . H721 . 119.9    no
P4 . C267 . C268 . 120.49(5)    yes
P4 . C267 . C272 . 120.50(5)    yes
C268 . C267 . C272 . 119.00(5)    yes
C267 . C268 . C269 . 120.17(6)    yes
C267 . C268 . H2681 . 119.5    no
C269 . C268 . H2681 . 120.3    no
C268 . C269 . C270 . 120.20(6)    yes
C268 . C269 . H2691 . 119.5    no
C270 . C269 . H2691 . 120.3    no
C269 . C270 . C271 . 120.26(6)    yes
C269 . C270 . H2701 . 119.5    no
C271 . C270 . H2701 . 120.2    no
C270 . C271 . C272 . 120.20(6)    yes
C270 . C271 . H2711 . 119.6    no
C272 . C271 . H2711 . 120.2    no
C271 . C272 . C267 . 120.16(6)    yes
C271 . C272 . H2721 . 119.6    no
C267 . C272 . H2721 . 120.2    no
P4 . C73 . C74 . 120.49(5)    yes
P4 . C73 . C78 . 120.50(5)    yes
C74 . C73 . C78 . 119.01(5)    yes
C73 . C74 . C75 . 120.16(6)    yes
C73 . C74 . H741 . 119.7    no
C75 . C74 . H741 . 120.2    no
C74 . C75 . C76 . 120.20(6)    yes
C74 . C75 . H751 . 119.7    no
C76 . C75 . H751 . 120.1    no
C75 . C76 . C77 . 120.26(6)    yes
C75 . C76 . H761 . 119.7    no
C77 . C76 . H761 . 120.1    no
C76 . C77 . C78 . 120.20(6)    yes
C76 . C77 . H771 . 119.7    no
C78 . C77 . H771 . 120.1    no
C77 . C78 . C73 . 120.17(6)    yes
C77 . C78 . H781 . 119.8    no
C73 . C78 . H781 . 120.1    no
P4 . C273 . C274 . 120.49(5)    yes
P4 . C273 . C278 . 120.50(5)    yes
C274 . C273 . C278 . 119.01(5)    yes
C273 . C274 . C275 . 120.17(6)    yes
C273 . C274 . H2741 . 119.6    no
C275 . C274 . H2741 . 120.2    no
C274 . C275 . C276 . 120.20(6)    yes
C274 . C275 . H2751 . 119.6    no
C276 . C275 . H2751 . 120.2    no
C275 . C276 . C277 . 120.26(6)    yes
C275 . C276 . H2761 . 119.6    no
C277 . C276 . H2761 . 120.1    no
C276 . C277 . C278 . 120.19(6)    yes
C276 . C277 . H2771 . 119.7    no
C278 . C277 . H2771 . 120.1    no
C277 . C278 . C273 . 120.16(6)    yes
C277 . C278 . H2781 . 119.7    no
C273 . C278 . H2781 . 120.1    no
N102 . C101 . C106 . 123.3(9)    yes
N102 . C101 . C114 . 119.0(8)    yes
C106 . C101 . C114 . 117.7(9)    yes
C101 . N102 . C103 . 120.0(7)    yes
N102 . C103 . C104 . 120.2(8)    yes
N102 . C103 . C152 . 116.8(7)    yes
C104 . C103 . C152 . 123.0(7)    yes
C103 . C104 . C105 . 119.7(8)    yes
C103 . C104 . H1041 . 120.2    no
C105 . C104 . H1041 . 120.1    no
C104 . C105 . C106 . 120.4(8)    yes
C104 . C105 . H1051 . 119.7    no
C106 . C105 . H1051 . 119.9    no
C101 . C106 . C105 . 116.4(9)    yes
C101 . C106 . C107 . 121.4(9)    yes
C105 . C106 . C107 . 122.3(9)    yes
C106 . C107 . C108 . 120.2(9)    yes
C106 . C107 . H1071 . 119.9    no
C108 . C107 . H1071 . 119.9    no
C107 . C108 . C109 . 121.0(9)    yes
C107 . C108 . H1081 . 119.5    no
C109 . C108 . H1081 . 119.6    no
C108 . C109 . C110 . 123.9(9)    yes
C108 . C109 . C114 . 120.2(9)    yes
C110 . C109 . C114 . 115.9(8)    yes
C109 . C110 . C111 . 120.9(9)    yes
C109 . C110 . H1101 . 119.5    no
C111 . C110 . H1101 . 119.6    no
C110 . C111 . C112 . 120.3(9)    yes
C110 . C111 . H1111 . 119.8    no
C112 . C111 . H1111 . 119.9    no
C111 . C112 . N113 . 121.8(8)    yes
C111 . C112 . C121 . 122.8(7)    yes
N113 . C112 . C121 . 115.4(7)    yes
C112 . N113 . C114 . 117.7(7)    yes
C101 . C114 . C109 . 119.4(8)    yes
C101 . C114 . N113 . 117.0(7)    yes
C109 . C114 . N113 . 123.4(8)    yes
C112 . C121 . C122 . 123.2(7)    yes
C112 . C121 . C126 . 118.9(7)    yes
C122 . C121 . C126 . 117.9(8)    yes
C121 . C122 . C123 . 121.6(8)    yes
C121 . C122 . H1221 . 119.3    no
C123 . C122 . H1221 . 119.1    no
C122 . C123 . C124 . 119.5(7)    yes
C122 . C123 . H1231 . 120.1    no
C124 . C123 . H1231 . 120.4    no
C123 . C124 . C125 . 120.6(8)    yes
C123 . C124 . O127 . 124.3(7)    yes
C125 . C124 . O127 . 115.1(8)    yes
C124 . C125 . C126 . 119.2(8)    yes
C124 . C125 . H1251 . 120.6    no
C126 . C125 . H1251 . 120.1    no
C121 . C126 . C125 . 121.0(7)    yes
C121 . C126 . H1261 . 119.5    no
C125 . C126 . H1261 . 119.5    no
C124 . O127 . C128 . 117.9(7)    yes
O127 . C128 . C129 . 107.5(8)    yes
O127 . C128 . H1281 . 110.1    no
C129 . C128 . H1281 . 110.4    no
O127 . C128 . H1282 . 109.6    no
C129 . C128 . H1282 . 109.7    no
H1281 . C128 . H1282 . 109.5    no
C128 . C129 . C130 . 115.0(9)    yes
C128 . C129 . H1291 . 108.2    no
C130 . C129 . H1291 . 108.2    no
C128 . C129 . H1292 . 107.8    no
C130 . C129 . H1292 . 108.1    no
H1291 . C129 . H1292 . 109.5    no
C129 . C130 . C131 . 114.3(9)    yes
C129 . C130 . H1301 . 108.2    no
C131 . C130 . H1301 . 108.4    no
C129 . C130 . H1302 . 108.4    no
C131 . C130 . H1302 . 108.1    no
H1301 . C130 . H1302 . 109.5    no
C130 . C131 . C132 . 114.7(9)    yes
C130 . C131 . H1311 . 108.0    no
C132 . C131 . H1311 . 108.1    no
C130 . C131 . H1312 . 108.3    no
C132 . C131 . H1312 . 108.3    no
H1311 . C131 . H1312 . 109.5    no
C131 . C132 . C133 . 112.2(7)    yes
C131 . C132 . H1321 . 108.8    no
C133 . C132 . H1321 . 108.9    no
C131 . C132 . H1322 . 108.8    no
C133 . C132 . H1322 . 108.7    no
H1321 . C132 . H1322 . 109.5    no
C132 . C133 . O134 . 108.6(7)    yes
C132 . C133 . H1331 . 109.6    no
O134 . C133 . H1331 . 109.7    no
C132 . C133 . H1332 . 109.8    no
O134 . C133 . H1332 . 109.7    no
H1331 . C133 . H1332 . 109.5    no
C132 . C133 . O334 . 110.2(8)    yes
C132 . C133 . H1333 . 109.2    no
O334 . C133 . H1333 . 109.4    no
C132 . C133 . H1334 . 109.3    no
O334 . C133 . H1334 . 109.2    no
H1333 . C133 . H1334 . 109.5    no
C133 . O134 . C136 . 116.7(5)    yes
C136 . C135 . C140 . 120.54(6)    yes
C136 . C135 . H1351 . 119.7    no
C140 . C135 . H1351 . 119.8    no
O134 . C136 . C135 . 120.53(5)    yes
O134 . C136 . C137 . 118.21(5)    yes
C135 . C136 . C137 . 121.26(5)    yes
C136 . C137 . C138 . 116.38(6)    yes
C136 . C137 . H1371 . 121.6    no
C138 . C137 . H1371 . 122.0    no
C137 . C138 . C139 . 123.89(6)    yes
C137 . C138 . H1381 . 118.0    no
C139 . C138 . H1381 . 118.0    no
C138 . C139 . C140 . 116.37(6)    yes
C138 . C139 . H1391 . 122.0    no
C140 . C139 . H1391 . 121.6    no
C139 . C140 . C135 . 121.23(5)    yes
C139 . C140 . O141 . 118.25(6)    yes
C135 . C140 . O141 . 120.50(6)    yes
C140 . O141 . C142 . 122.7(5)    yes
O141 . C142 . C143 . 109.6(8)    yes
O141 . C142 . H1421 . 109.5    no
C143 . C142 . H1421 . 110.0    no
O141 . C142 . H1422 . 109.1    no
C143 . C142 . H1422 . 109.2    no
H1421 . C142 . H1422 . 109.5    no
C142 . C143 . C144 . 118.2(7)    yes
C142 . C143 . H1431 . 107.3    no
C144 . C143 . H1431 . 107.7    no
C142 . C143 . H1432 . 107.0    no
C144 . C143 . H1432 . 107.0    no
H1431 . C143 . H1432 . 109.5    no
C143 . C144 . C145 . 117.4(7)    yes
C143 . C144 . H1441 . 107.2    no
C145 . C144 . H1441 . 107.5    no
C143 . C144 . H1442 . 107.8    no
C145 . C144 . H1442 . 107.3    no
H1441 . C144 . H1442 . 109.5    no
C144 . C145 . C146 . 118.4(7)    yes
C144 . C145 . H1451 . 107.2    no
C146 . C145 . H1451 . 107.2    no
C144 . C145 . H1452 . 107.2    no
C146 . C145 . H1452 . 107.2    no
H1451 . C145 . H1452 . 109.5    no
C145 . C146 . C147 . 117.6(7)    yes
C145 . C146 . H1461 . 107.4    no
C147 . C146 . H1461 . 107.4    no
C145 . C146 . H1462 . 107.3    no
C147 . C146 . H1462 . 107.5    no
H1461 . C146 . H1462 . 109.5    no
C146 . C147 . O148 . 114.8(8)    yes
C146 . C147 . H1471 . 108.2    no
O148 . C147 . H1471 . 108.2    no
C146 . C147 . H1472 . 108.1    no
O148 . C147 . H1472 . 108.0    no
H1471 . C147 . H1472 . 109.5    no
C147 . O148 . C149 . 122.7(8)    yes
C149 . O148 . C347 . 105.1(13)    yes
O148 . C149 . C150 . 114.0(7)    yes
O148 . C149 . C154 . 126.9(7)    yes
C150 . C149 . C154 . 119.1(8)    yes
C149 . C150 . C151 . 119.3(8)    yes
C149 . C150 . H1501 . 120.7    no
C151 . C150 . H1501 . 120.0    no
C150 . C151 . C152 . 123.0(7)    yes
C150 . C151 . H1511 . 118.7    no
C152 . C151 . H1511 . 118.3    no
C103 . C152 . C151 . 123.5(7)    yes
C103 . C152 . C153 . 120.8(7)    yes
C151 . C152 . C153 . 115.5(8)    yes
C152 . C153 . C154 . 122.7(8)    yes
C152 . C153 . H1531 . 118.8    no
C154 . C153 . H1531 . 118.5    no
C153 . C154 . C149 . 120.4(8)    yes
C153 . C154 . H1541 . 119.8    no
C149 . C154 . H1541 . 119.8    no
C133 . O334 . C336 . 120.8(8)    yes
C336 . C335 . C340 . 120.50(6)    yes
C336 . C335 . H3351 . 119.8    no
C340 . C335 . H3351 . 119.7    no
O334 . C336 . C335 . 120.51(6)    yes
O334 . C336 . C337 . 118.21(6)    yes
C335 . C336 . C337 . 121.20(6)    yes
C336 . C337 . C338 . 116.34(6)    yes
C336 . C337 . H3371 . 121.6    no
C338 . C337 . H3371 . 122.1    no
C337 . C338 . C339 . 123.86(6)    yes
C337 . C338 . H3381 . 117.8    no
C339 . C338 . H3381 . 118.2    no
C338 . C339 . C340 . 116.34(6)    yes
C338 . C339 . H3391 . 122.0    no
C340 . C339 . H3391 . 121.7    no
C339 . C340 . C335 . 121.22(6)    yes
C339 . C340 . O341 . 118.24(6)    yes
C335 . C340 . O341 . 120.52(6)    yes
C340 . O341 . C342 . 119.6(11)    yes
O341 . C342 . C343 . 110.6(18)    yes
O341 . C342 . H3421 . 108.5    no
C343 . C342 . H3421 . 108.8    no
O341 . C342 . H3422 . 110.2    no
C343 . C342 . H3422 . 109.2    no
H3421 . C342 . H3422 . 109.5    no
C342 . C343 . C344 . 118.2(10)    yes
C342 . C343 . H3431 . 107.4    no
C344 . C343 . H3431 . 105.4    no
C342 . C343 . H3432 . 108.1    no
C344 . C343 . H3432 . 108.1    no
H3431 . C343 . H3432 . 109.5    no
C343 . C344 . C345 . 118.1(10)    yes
C343 . C344 . H3441 . 108.3    no
C345 . C344 . H3441 . 109.3    no
C343 . C344 . H3442 . 105.4    no
C345 . C344 . H3442 . 106.0    no
H3441 . C344 . H3442 . 109.5    no
C344 . C345 . C346 . 118.1(10)    yes
C344 . C345 . H3451 . 107.2    no
C346 . C345 . H3451 . 107.3    no
C344 . C345 . H3452 . 109.5    no
C346 . C345 . H3452 . 105.0    no
H3451 . C345 . H3452 . 109.5    no
C345 . C346 . C347 . 119.1(10)    yes
C345 . C346 . H3461 . 104.8    no
C347 . C346 . H3461 . 104.0    no
C345 . C346 . H3462 . 110.0    no
C347 . C346 . H3462 . 108.9    no
H3461 . C346 . H3462 . 109.5    no
C346 . C347 . O148 . 132(2)    yes
C346 . C347 . H3471 . 106.9    no
O148 . C347 . H3471 . 102.7    no
C346 . C347 . H3472 . 102.4    no
O148 . C347 . H3472 . 102.3    no
H3471 . C347 . H3472 . 109.5    no
C402 . O401 . C405 . 106.1(13)    yes
O401 . C402 . C403 . 102.6(14)    yes
O401 . C402 . H4021 . 111.3    no
C403 . C402 . H4021 . 111.5    no
O401 . C402 . H4022 . 111.1    no
C403 . C402 . H4022 . 110.8    no
H4021 . C402 . H4022 . 109.5    no
C402 . C403 . C404 . 109.1(15)    yes
C402 . C403 . H4031 . 109.4    no
C404 . C403 . H4031 . 109.2    no
C402 . C403 . H4032 . 109.9    no
C404 . C403 . H4032 . 109.7    no
H4031 . C403 . H4032 . 109.5    no
C403 . C404 . C405 . 101.5(15)    yes
C403 . C404 . H4041 . 111.8    no
C405 . C404 . H4041 . 111.3    no
C403 . C404 . H4042 . 111.4    no
C405 . C404 . H4042 . 111.2    no
H4041 . C404 . H4042 . 109.5    no
C404 . C405 . O401 . 109.4(14)    yes
C404 . C405 . H4051 . 109.5    no
O401 . C405 . H4051 . 109.3    no
C404 . C405 . H4052 . 109.9    no
O401 . C405 . H4052 . 109.3    no
H4051 . C405 . H4052 . 109.5    no
C407 . O406 . C410 . 105.6(9)    yes
O406 . C407 . C408 . 107.1(9)    yes
O406 . C407 . H4071 . 110.0    no
C408 . C407 . H4071 . 110.1    no
O406 . C407 . H4072 . 109.9    no
C408 . C407 . H4072 . 110.3    no
H4071 . C407 . H4072 . 109.5    no
C407 . C408 . C409 . 106.2(10)    yes
C407 . C408 . H4081 . 110.4    no
C409 . C408 . H4081 . 110.9    no
C407 . C408 . H4082 . 110.0    no
C409 . C408 . H4082 . 109.8    no
H4081 . C408 . H4082 . 109.5    no
C408 . C409 . C410 . 103.9(10)    yes
C408 . C409 . H4091 . 110.3    no
C410 . C409 . H4091 . 110.8    no
C408 . C409 . H4092 . 111.4    no
C410 . C409 . H4092 . 110.9    no
H4091 . C409 . H4092 . 109.5    no
C409 . C410 . O406 . 106.7(9)    yes
C409 . C410 . H4101 . 110.1    no
O406 . C410 . H4101 . 110.1    no
C409 . C410 . H4102 . 110.1    no
O406 . C410 . H4102 . 110.4    no
H4101 . C410 . H4102 . 109.5    no
C412 . O411 . C415 . 109.0(13)    yes
O411 . C412 . C413 . 105.6(14)    yes
O411 . C412 . H4121 . 110.5    no
C413 . C412 . H4121 . 110.2    no
O411 . C412 . H4122 . 110.4    no
C413 . C412 . H4122 . 110.7    no
H4121 . C412 . H4122 . 109.5    no
C412 . C413 . C414 . 110.1(15)    yes
C412 . C413 . H4131 . 109.4    no
C414 . C413 . H4131 . 109.6    no
C412 . C413 . H4132 . 109.0    no
C414 . C413 . H4132 . 109.3    no
H4131 . C413 . H4132 . 109.5    no
C413 . C414 . C415 . 101.5(15)    yes
C413 . C414 . H4141 . 111.5    no
C415 . C414 . H4141 . 110.8    no
C413 . C414 . H4142 . 111.6    no
C415 . C414 . H4142 . 111.7    no
H4141 . C414 . H4142 . 109.5    no
C414 . C415 . O411 . 108.7(14)    yes
C414 . C415 . H4151 . 110.6    no
O411 . C415 . H4151 . 110.5    no
C414 . C415 . H4152 . 109.0    no
O411 . C415 . H4152 . 108.6    no
H4151 . C415 . H4152 . 109.5    no
C417 . O416 . C420 . 108.2(11)    yes
O416 . C417 . C418 . 108.8(12)    yes
O416 . C417 . H4171 . 109.5    no
C418 . C417 . H4171 . 109.8    no
O416 . C417 . H4172 . 110.0    no
C418 . C417 . H4172 . 109.3    no
H4171 . C417 . H4172 . 109.5    no
C417 . C418 . C419 . 106.7(13)    yes
C417 . C418 . H4181 . 109.8    no
C419 . C418 . H4181 . 109.8    no
C417 . C418 . H4182 . 110.6    no
C419 . C418 . H4182 . 110.4    no
H4181 . C418 . H4182 . 109.5    no
C418 . C419 . C420 . 104.9(13)    yes
C418 . C419 . H4191 . 110.9    no
C420 . C419 . H4191 . 110.0    no
C418 . C419 . H4192 . 110.4    no
C420 . C419 . H4192 . 111.1    no
H4191 . C419 . H4192 . 109.5    no
C419 . C420 . O416 . 110.3(12)    yes
C419 . C420 . H4201 . 110.0    no
O416 . C420 . H4201 . 109.2    no
C419 . C420 . H4202 . 109.1    no
O416 . C420 . H4202 . 108.8    no
H4201 . C420 . H4202 . 109.5    no
C422 . C421 . C426 . 105.75(5)    yes
C422 . C421 . H4211 . 110.7    no
C426 . C421 . H4211 . 109.9    no
C422 . C421 . H4212 . 109.9    no
C426 . C421 . H4212 . 111.1    no
H4211 . C421 . H4212 . 109.5    no
C421 . C422 . C423 . 103.64(5)    yes
C421 . C422 . H4221 . 111.3    no
C423 . C422 . H4221 . 111.6    no
C421 . C422 . H4222 . 110.3    no
C423 . C422 . H4222 . 110.5    no
H4221 . C422 . H4222 . 109.5    no
C422 . C423 . C424 . 105.75(5)    yes
C422 . C423 . H4231 . 110.2    no
C424 . C423 . H4231 . 110.7    no
C422 . C423 . H4232 . 110.3    no
C424 . C423 . H4232 . 110.4    no
H4231 . C423 . H4232 . 109.5    no
C423 . C424 . C425 . 103.64(5)    yes
C423 . C424 . H4241 . 110.8    no
C425 . C424 . H4241 . 110.8    no
C423 . C424 . H4242 . 110.8    no
C425 . C424 . H4242 . 111.2    no
H4241 . C424 . H4242 . 109.5    no
C424 . C425 . C426 . 105.75(5)    yes
C424 . C425 . H4251 . 110.6    no
C426 . C425 . H4251 . 109.6    no
C424 . C425 . H4252 . 110.3    no
C426 . C425 . H4252 . 111.1    no
H4251 . C425 . H4252 . 109.5    no
C421 . C426 . C425 . 103.64(5)    yes
C421 . C426 . H4261 . 111.3    no
C425 . C426 . H4261 . 110.0    no
C421 . C426 . H4262 . 111.2    no
C425 . C426 . H4262 . 111.1    no
H4261 . C426 . H4262 . 109.5    no
C522 . C521 . C526 . 103.64(5)    yes
C522 . C521 . H5211 . 110.3    no
C526 . C521 . H5211 . 111.5    no
C522 . C521 . H5212 . 111.9    no
C526 . C521 . H5212 . 109.9    no
H5211 . C521 . H5212 . 109.5    no
C521 . C522 . C523 . 105.75(5)    yes
C521 . C522 . H5221 . 110.3    no
C523 . C522 . H5221 . 110.2    no
C521 . C522 . H5222 . 111.5    no
C523 . C522 . H5222 . 109.6    no
H5221 . C522 . H5222 . 109.5    no
C522 . C523 . C524 . 103.64(5)    yes
C522 . C523 . H5231 . 112.2    no
C524 . C523 . H5231 . 111.3    no
C522 . C523 . H5232 . 109.8    no
C524 . C523 . H5232 . 110.4    no
H5231 . C523 . H5232 . 109.5    no
C523 . C524 . C525 . 105.75(5)    yes
C523 . C524 . H5241 . 110.1    no
C525 . C524 . H5241 . 111.0    no
C523 . C524 . H5242 . 110.6    no
C525 . C524 . H5242 . 109.9    no
H5241 . C524 . H5242 . 109.5    no
C524 . C525 . C526 . 103.64(5)    yes
C524 . C525 . H5251 . 111.2    no
C526 . C525 . H5251 . 110.5    no
C524 . C525 . H5252 . 111.2    no
C526 . C525 . H5252 . 110.7    no
H5251 . C525 . H5252 . 109.5    no
C525 . C526 . C521 . 105.74(5)    yes
C525 . C526 . H5261 . 110.1    no
C521 . C526 . H5261 . 109.6    no
C525 . C526 . H5262 . 111.1    no
C521 . C526 . H5262 . 110.8    no
H5261 . C526 . H5262 . 109.5    no
loop_
 _geom_hbond_atom_site_label_D
 _geom_hbond_site_symmetry_D
 _geom_hbond_atom_site_label_H
 _geom_hbond_site_symmetry_H
 _geom_hbond_atom_site_label_A
 _geom_hbond_site_symmetry_A
 _geom_hbond_angle_DHA
 _geom_hbond_distance_DH
 _geom_hbond_distance_HA
 _geom_hbond_distance_DA
 _geom_hbond_publ_flag
C21 . H212 . O406 4_646 160 0.95 2.50 3.414(16)    yes
C22 . H222 . O401 . 154 0.95 2.43 3.314(16)    yes
C38 . H381 . O148 3_555 127 0.95 2.47 3.129(16)    yes
C238 . H381 . O148 3_555 145 1.04 2.47 3.366(16)    yes
C238 . H2381 . C23 . 142 0.95 2.52 3.322(16)    yes
C41 . H2411 . O26 3_555 137 1.02 2.48 3.294(16)    yes
C241 . H2411 . O26 3_555 134 0.95 2.48 3.210(16)    yes
C50 . H501 . O406 4_646 175 0.95 2.58 3.530(16)    yes
C56 . H561 . C27 . 135 0.95 2.58 3.318(16)    yes
C66 . H661 . O416 . 160 0.95 2.43 3.333(16)    yes
C65 . H2651 . O411 4_746 150 1.05 2.47 3.421(16)    yes
C265 . H2651 . O411 4_746 160 0.95 2.47 3.376(16)    yes
C68 . H681 . O416 . 156 0.95 2.57 3.459(16)    yes
C272 . H2721 . C78 . 128 0.95 2.55 3.223(16)    yes
C272 . H2721 . C278 . 124 0.95 2.36 3.000(16)    yes
C277 . H2771 . O23 4_646 137 0.95 2.53 3.293(16)    yes
C278 . H2781 . O401 . 167 0.95 2.33 3.261(16)    yes
C105 . H1051 . O30 2_656 148 0.95 2.45 3.289(16)    yes
C339 . H1391 . C342 . 123 1.06 2.12 2.838(16)    yes
C345 . H3452 . C34 3_554 159 0.95 2.48 3.386(16)    yes
C347 . H3471 . C154 . 128 0.95 1.88 2.580(16)    yes


_iucr_refine_instructions_details
;
#
# Punched on 17/03/22 at 11:16:08
#
#LIST     12                                                                    
BLOCK SCALE X'S  U'S 
EQUIV  PART(1001, OCC) PART(1002, OCC) 
WEIGHT -1 PART(1002, OCC) 
EQUIV  PART(2001, OCC) PART(2002, OCC) 
WEIGHT -1 PART(2002, OCC) 
EQUIV  PART(3001, OCC) PART(3002, OCC) 
WEIGHT -1 PART(3002, OCC) 
EQUIV  PART(4001, OCC) PART(4002, OCC) 
WEIGHT -1 PART(4002, OCC) 
EQUIV  PART(5001, OCC) PART(5002, OCC) 
WEIGHT -1 PART(5002, OCC) 
EQUIV  PART(6001, OCC) PART(6002, OCC) 
WEIGHT -1 PART(6002, OCC) 
EQUIV  PART(7001, OCC) PART(7002, OCC) 
WEIGHT -1 PART(7002, OCC) 
EQUIV  PART(8001, OCC) PART(8002, OCC) 
WEIGHT -1 PART(8002, OCC) 
REM EQUIV RESIDUE(3,OCC) 
REM EQUIV RESIDUE(4,OCC) 
REM EQUIV RESIDUE(5,OCC) 
REM EQUIV RESIDUE(6,OCC) 
RIDE C(136,U'S) C(336,U'S) 
RIDE C(137,U'S) C(337,U'S) 
RIDE C(135,U'S) C(335,U'S) 
RIDE C(138,U'S) C(338,U'S) 
RIDE C(139,U'S) C(339,U'S) 
RIDE C(140,U'S) C(340,U'S) 
RIDE C   (  21,X'S) H   ( 211,X'S) H   ( 212,X'S) 
RIDE C   (  22,X'S) H   ( 221,X'S) H   ( 222,X'S) 
RIDE C   (  32,X'S) H   ( 321,X'S) 
RIDE C   (  33,X'S) H   ( 331,X'S) 
RIDE C   (  34,X'S) H   ( 341,X'S) 
RIDE C   (  35,X'S) H   ( 351,X'S) 
RIDE C   (  36,X'S) H   ( 361,X'S) 
RIDE C   (  38,X'S) H   ( 381,X'S) 
RIDE C   (  39,X'S) H   ( 391,X'S) 
RIDE C   (  40,X'S) H   ( 401,X'S) 
RIDE C   (  41,X'S) H   ( 411,X'S) 
RIDE C   (  42,X'S) H   ( 421,X'S) 
RIDE C   ( 238,X'S) H   (2381,X'S) 
RIDE C   ( 239,X'S) H   (2391,X'S) 
RIDE C   ( 240,X'S) H   (2401,X'S) 
RIDE C   ( 241,X'S) H   (2411,X'S) 
RIDE C   ( 242,X'S) H   (2421,X'S) 
RIDE C   (  44,X'S) H   ( 441,X'S) 
RIDE C   (  45,X'S) H   ( 451,X'S) 
RIDE C   (  46,X'S) H   ( 461,X'S) 
RIDE C   (  47,X'S) H   ( 471,X'S) 
RIDE C   (  48,X'S) H   ( 481,X'S) 
RIDE C   ( 244,X'S) H   (2441,X'S) 
RIDE C   ( 245,X'S) H   (2451,X'S) 
RIDE C   ( 246,X'S) H   (2461,X'S) 
RIDE C   ( 247,X'S) H   (2471,X'S) 
RIDE C   ( 248,X'S) H   (2481,X'S) 
RIDE C   (  50,X'S) H   ( 501,X'S) 
RIDE C   (  51,X'S) H   ( 511,X'S) 
RIDE C   (  52,X'S) H   ( 521,X'S) 
RIDE C   (  53,X'S) H   ( 531,X'S) 
RIDE C   (  54,X'S) H   ( 541,X'S) 
RIDE C   (  56,X'S) H   ( 561,X'S) 
RIDE C   (  57,X'S) H   ( 571,X'S) 
RIDE C   (  58,X'S) H   ( 581,X'S) 
RIDE C   (  59,X'S) H   ( 591,X'S) 
RIDE C   (  60,X'S) H   ( 601,X'S) 
RIDE C   ( 256,X'S) H   (2561,X'S) 
RIDE C   ( 257,X'S) H   (2571,X'S) 
RIDE C   ( 258,X'S) H   (2581,X'S) 
RIDE C   ( 259,X'S) H   (2591,X'S) 
RIDE C   ( 260,X'S) H   (2601,X'S) 
RIDE C   (  62,X'S) H   ( 621,X'S) 
RIDE C   (  63,X'S) H   ( 631,X'S) 
RIDE C   (  64,X'S) H   ( 641,X'S) 
RIDE C   (  65,X'S) H   ( 651,X'S) 
RIDE C   (  66,X'S) H   ( 661,X'S) 
RIDE C   ( 262,X'S) H   (2621,X'S) 
RIDE C   ( 263,X'S) H   (2631,X'S) 
RIDE C   ( 264,X'S) H   (2641,X'S) 
RIDE C   ( 265,X'S) H   (2651,X'S) 
RIDE C   ( 266,X'S) H   (2661,X'S) 
RIDE C   (  68,X'S) H   ( 681,X'S) 
RIDE C   (  69,X'S) H   ( 691,X'S) 
RIDE C   (  70,X'S) H   ( 701,X'S) 
RIDE C   (  71,X'S) H   ( 711,X'S) 
RIDE C   (  72,X'S) H   ( 721,X'S) 
RIDE C   ( 268,X'S) H   (2681,X'S) 
RIDE C   ( 269,X'S) H   (2691,X'S) 
RIDE C   ( 270,X'S) H   (2701,X'S) 
RIDE C   ( 271,X'S) H   (2711,X'S) 
RIDE C   ( 272,X'S) H   (2721,X'S) 
RIDE C   (  74,X'S) H   ( 741,X'S) 
RIDE C   (  75,X'S) H   ( 751,X'S) 
RIDE C   (  76,X'S) H   ( 761,X'S) 
RIDE C   (  77,X'S) H   ( 771,X'S) 
RIDE C   (  78,X'S) H   ( 781,X'S) 
RIDE C   ( 274,X'S) H   (2741,X'S) 
RIDE C   ( 275,X'S) H   (2751,X'S) 
RIDE C   ( 276,X'S) H   (2761,X'S) 
RIDE C   ( 277,X'S) H   (2771,X'S) 
RIDE C   ( 278,X'S) H   (2781,X'S) 
RIDE C   ( 104,X'S) H   (1041,X'S) 
RIDE C   ( 105,X'S) H   (1051,X'S) 
RIDE C   ( 107,X'S) H   (1071,X'S) 
RIDE C   ( 108,X'S) H   (1081,X'S) 
RIDE C   ( 110,X'S) H   (1101,X'S) 
RIDE C   ( 111,X'S) H   (1111,X'S) 
RIDE C   ( 122,X'S) H   (1221,X'S) 
RIDE C   ( 123,X'S) H   (1231,X'S) 
RIDE C   ( 125,X'S) H   (1251,X'S) 
RIDE C   ( 126,X'S) H   (1261,X'S) 
RIDE C   ( 128,X'S) H   (1281,X'S) H   (1282,X'S) 
RIDE C   ( 129,X'S) H   (1291,X'S) H   (1292,X'S) 
RIDE C   ( 130,X'S) H   (1301,X'S) H   (1302,X'S) 
RIDE C   ( 131,X'S) H   (1311,X'S) H   (1312,X'S) 
RIDE C   ( 132,X'S) H   (1321,X'S) H   (1322,X'S) 
RIDE C   ( 133,X'S) H   (1331,X'S) H   (1332,X'S) 
CONT H   (1333,X'S) H   (1334,X'S) 
RIDE C   ( 135,X'S) H   (1351,X'S) 
RIDE C   ( 137,X'S) H   (1371,X'S) 
RIDE C   ( 138,X'S) H   (1381,X'S) 
RIDE C   ( 139,X'S) H   (1391,X'S) 
CONT C   ( 339,X'S) H   (3391,X'S) 
RIDE C   ( 142,X'S) H   (1421,X'S) H   (1422,X'S) 
RIDE C   ( 143,X'S) H   (1431,X'S) H   (1432,X'S) 
RIDE C   ( 144,X'S) H   (1441,X'S) H   (1442,X'S) 
RIDE C   ( 145,X'S) H   (1451,X'S) H   (1452,X'S) 
RIDE C   ( 146,X'S) H   (1461,X'S) H   (1462,X'S) 
RIDE C   ( 147,X'S) H   (1471,X'S) H   (1472,X'S) 
RIDE C   ( 150,X'S) H   (1501,X'S) 
RIDE C   ( 151,X'S) H   (1511,X'S) 
RIDE C   ( 153,X'S) H   (1531,X'S) 
RIDE C   ( 154,X'S) H   (1541,X'S) 
RIDE C   ( 335,X'S) H   (3351,X'S) 
RIDE C   ( 337,X'S) H   (3371,X'S) 
RIDE C   ( 338,X'S) H   (3381,X'S) 
RIDE C   ( 342,X'S) H   (3421,X'S) H   (3422,X'S) 
RIDE C   ( 343,X'S) H   (3431,X'S) H   (3432,X'S) 
RIDE C   ( 344,X'S) H   (3441,X'S) H   (3442,X'S) 
RIDE C   ( 345,X'S) H   (3451,X'S) H   (3452,X'S) 
RIDE C   ( 346,X'S) H   (3461,X'S) H   (3462,X'S) 
RIDE C   ( 347,X'S) H   (3471,X'S) H   (3472,X'S) 
RIDE C   ( 402,X'S) H   (4021,X'S) H   (4022,X'S) 
RIDE C   ( 403,X'S) H   (4031,X'S) H   (4032,X'S) 
RIDE C   ( 404,X'S) H   (4041,X'S) H   (4042,X'S) 
RIDE C   ( 405,X'S) H   (4051,X'S) H   (4052,X'S) 
RIDE C   ( 407,X'S) H   (4071,X'S) H   (4072,X'S) 
RIDE C   ( 408,X'S) H   (4081,X'S) H   (4082,X'S) 
RIDE C   ( 409,X'S) H   (4091,X'S) H   (4092,X'S) 
RIDE C   ( 410,X'S) H   (4101,X'S) H   (4102,X'S) 
RIDE C   ( 412,X'S) H   (4121,X'S) H   (4122,X'S) 
RIDE C   ( 413,X'S) H   (4131,X'S) H   (4132,X'S) 
RIDE C   ( 414,X'S) H   (4141,X'S) H   (4142,X'S) 
RIDE C   ( 415,X'S) H   (4151,X'S) H   (4152,X'S) 
RIDE C   ( 417,X'S) H   (4171,X'S) H   (4172,X'S) 
RIDE C   ( 418,X'S) H   (4181,X'S) H   (4182,X'S) 
RIDE C   ( 419,X'S) H   (4191,X'S) H   (4192,X'S) 
RIDE C   ( 420,X'S) H   (4201,X'S) H   (4202,X'S) 
RIDE C   ( 421,X'S) H   (4211,X'S) H   (4212,X'S) 
RIDE C   ( 422,X'S) H   (4221,X'S) H   (4222,X'S) 
RIDE C   ( 423,X'S) H   (4231,X'S) H   (4232,X'S) 
RIDE C   ( 424,X'S) H   (4241,X'S) H   (4242,X'S) 
RIDE C   ( 425,X'S) H   (4251,X'S) H   (4252,X'S) 
RIDE C   ( 426,X'S) H   (4261,X'S) H   (4262,X'S) 
RIDE C   ( 521,X'S) H   (5211,X'S) H   (5212,X'S) 
RIDE C   ( 522,X'S) H   (5221,X'S) H   (5222,X'S) 
RIDE C   ( 523,X'S) H   (5231,X'S) H   (5232,X'S) 
RIDE C   ( 524,X'S) H   (5241,X'S) H   (5242,X'S) 
RIDE C   ( 525,X'S) H   (5251,X'S) H   (5252,X'S) 
RIDE C   ( 526,X'S) H   (5261,X'S) H   (5262,X'S) 
END                                                                             
#
# Punched on 17/03/22 at 11:16:08
#
#LIST     16                                                                    
REM 
REM PHOSPHINE PHENYL GROUPS 
REM 
SAME 
CONT P(1) C(31) C(32) C(33) C(34) C(35) C(36) AND 
CONT P(1) C(31) C(36) C(35) C(34) C(33) C(32) AND 
CONT P(1) C(37) C(38) C(39) C(40) C(41) C(42) AND 
CONT P(1) C(37) C(42) C(41) C(40) C(39) C(38) AND 
CONT P(1) C(237) C(238) C(239) C(240) C(241) C(242) AND 
CONT P(1) C(237) C(242) C(241) C(240) C(239) C(238) AND 
CONT P(2) C(43) C(44) C(45) C(46) C(47) C(48) AND 
CONT P(2) C(43) C(48) C(47) C(46) C(45) C(44) AND 
CONT P(2) C(243) C(244) C(245) C(246) C(247) C(248) AND 
CONT P(2) C(243) C(248) C(247) C(246) C(245) C(244) AND 
CONT P(2) C(49) C(50) C(51) C(52) C(53) C(54) AND 
CONT P(2) C(49) C(54) C(53) C(52) C(51) C(50) AND 
CONT P(3) C(55) C(56) C(57) C(58) C(59) C(60) AND 
CONT P(3) C(55) C(60) C(59) C(58) C(57) C(56) AND 
CONT P(3) C(255) C(256) C(257) C(258) C(259) C(260) AND 
CONT P(3) C(255) C(260) C(259) C(258) C(257) C(256) AND 
CONT P(3) C(61) C(62) C(63) C(64) C(65) C(66) AND 
CONT P(3) C(61) C(66) C(65) C(64) C(63) C(62) AND 
CONT P(3) C(261) C(262) C(263) C(264) C(265) C(266) AND 
CONT P(3) C(261) C(266) C(265) C(264) C(263) C(262) AND 
CONT P(4) C(67) C(68) C(69) C(70) C(71) C(72) AND 
CONT P(4) C(67) C(72) C(71) C(70) C(69) C(68) AND 
CONT P(4) C(267) C(268) C(269) C(270) C(271) C(272) AND 
CONT P(4) C(267) C(272) C(271) C(270) C(269) C(268) AND 
CONT P(4) C(73) C(74) C(75) C(76) C(77) C(78) AND 
CONT P(4) C(73) C(78) C(77) C(76) C(75) C(74) AND 
CONT P(4) C(273) C(274) C(275) C(276) C(277) C(278) AND 
CONT P(4) C(273) C(278) C(277) C(276) C(275) C(274) 
REM CONT C(231) C(232) C(233) C(234) C(235) C(236) AND 
REM CONT C(231) C(236) C(235) C(234) C(233) C(232) AND 
REM CONT C(249) C(250) C(251) C(252) C(253) C(254) AND 
REM CONT C(249) C(254) C(253) C(252) C(251) C(250) AND 
SIMU 0.01 
CONT P(1) C(31) C(32) C(33) C(34) C(35) C(36) AND 
CONT P(1) C(31) C(36) C(35) C(34) C(33) C(32) AND 
CONT P(1) C(37) C(38) C(39) C(40) C(41) C(42) AND 
CONT P(1) C(37) C(42) C(41) C(40) C(39) C(38) AND 
CONT P(1) C(237) C(238) C(239) C(240) C(241) C(242) AND 
CONT P(1) C(237) C(242) C(241) C(240) C(239) C(238) AND 
CONT P(2) C(43) C(44) C(45) C(46) C(47) C(48) AND 
CONT P(2) C(43) C(48) C(47) C(46) C(45) C(44) AND 
CONT P(2) C(243) C(244) C(245) C(246) C(247) C(248) AND 
CONT P(2) C(243) C(248) C(247) C(246) C(245) C(244) AND 
CONT P(2) C(49) C(50) C(51) C(52) C(53) C(54) AND 
CONT P(2) C(49) C(54) C(53) C(52) C(51) C(50) AND 
CONT P(3) C(55) C(56) C(57) C(58) C(59) C(60) AND 
CONT P(3) C(55) C(60) C(59) C(58) C(57) C(56) AND 
CONT P(3) C(255) C(256) C(257) C(258) C(259) C(260) AND 
CONT P(3) C(255) C(260) C(259) C(258) C(257) C(256) AND 
CONT P(3) C(61) C(62) C(63) C(64) C(65) C(66) AND 
CONT P(3) C(61) C(66) C(65) C(64) C(63) C(62) AND 
CONT P(3) C(261) C(262) C(263) C(264) C(265) C(266) AND 
CONT P(3) C(261) C(266) C(265) C(264) C(263) C(262) AND 
CONT P(4) C(67) C(68) C(69) C(70) C(71) C(72) AND 
CONT P(4) C(67) C(72) C(71) C(70) C(69) C(68) AND 
CONT P(4) C(267) C(268) C(269) C(270) C(271) C(272) AND 
CONT P(4) C(267) C(272) C(271) C(270) C(269) C(268) AND 
CONT P(4) C(73) C(74) C(75) C(76) C(77) C(78) AND 
CONT P(4) C(73) C(78) C(77) C(76) C(75) C(74) AND 
CONT P(4) C(273) C(274) C(275) C(276) C(277) C(278) AND 
CONT P(4) C(273) C(278) C(277) C(276) C(275) C(274) 
DELU 0.01 
CONT P(1) C(31) C(32) C(33) C(34) C(35) C(36) AND 
CONT P(1) C(31) C(36) C(35) C(34) C(33) C(32) AND 
CONT P(1) C(37) C(38) C(39) C(40) C(41) C(42) AND 
CONT P(1) C(37) C(42) C(41) C(40) C(39) C(38) AND 
CONT P(1) C(237) C(238) C(239) C(240) C(241) C(242) AND 
CONT P(1) C(237) C(242) C(241) C(240) C(239) C(238) AND 
CONT P(2) C(43) C(44) C(45) C(46) C(47) C(48) AND 
CONT P(2) C(43) C(48) C(47) C(46) C(45) C(44) AND 
CONT P(2) C(243) C(244) C(245) C(246) C(247) C(248) AND 
CONT P(2) C(243) C(248) C(247) C(246) C(245) C(244) AND 
CONT P(2) C(49) C(50) C(51) C(52) C(53) C(54) AND 
CONT P(2) C(49) C(54) C(53) C(52) C(51) C(50) AND 
CONT P(3) C(55) C(56) C(57) C(58) C(59) C(60) AND 
CONT P(3) C(55) C(60) C(59) C(58) C(57) C(56) AND 
CONT P(3) C(255) C(256) C(257) C(258) C(259) C(260) AND 
CONT P(3) C(255) C(260) C(259) C(258) C(257) C(256) AND 
CONT P(3) C(61) C(62) C(63) C(64) C(65) C(66) AND 
CONT P(3) C(61) C(66) C(65) C(64) C(63) C(62) AND 
CONT P(3) C(261) C(262) C(263) C(264) C(265) C(266) AND 
CONT P(3) C(261) C(266) C(265) C(264) C(263) C(262) AND 
CONT P(4) C(67) C(68) C(69) C(70) C(71) C(72) AND 
CONT P(4) C(67) C(72) C(71) C(70) C(69) C(68) AND 
CONT P(4) C(267) C(268) C(269) C(270) C(271) C(272) AND 
CONT P(4) C(267) C(272) C(271) C(270) C(269) C(268) AND 
CONT P(4) C(73) C(74) C(75) C(76) C(77) C(78) AND 
CONT P(4) C(73) C(78) C(77) C(76) C(75) C(74) AND 
CONT P(4) C(273) C(274) C(275) C(276) C(277) C(278) AND 
CONT P(4) C(273) C(278) C(277) C(276) C(275) C(274) 
PLANAR P(1) C(31) C(32) C(33) C(34) C(35) C(36) 
PLANAR P(1) C(37) C(38) C(39) C(40) C(41) C(42) 
PLANAR P(2) C(43) C(44) C(45) C(46) C(47) C(48) 
PLANAR P(2) C(49) C(50) C(51) C(52) C(53) C(54) 
PLANAR P(3) C(55) C(56) C(57) C(58) C(59) C(60) 
PLANAR P(3) C(61) C(62) C(63) C(64) C(65) C(66) 
PLANAR P(4) C(67) C(72) C(71) C(70) C(69) C(68) 
PLANAR P(4) C(73) C(74) C(75) C(76) C(77) C(78) 
REM PLANAR P(1) C(231) C(232) C(233) C(234) C(235) C(236) 
PLANAR P(1) C(237) C(238) C(239) C(240) C(241) C(242) 
PLANAR P(2) C(243) C(244) C(245) C(246) C(247) C(248) 
REM PLANAR P(2) C(249) C(250) C(251) C(252) C(253) C(254) 
PLANAR P(3) C(255) C(256) C(257) C(258) C(259) C(260) 
PLANAR P(3) C(261) C(262) C(263) C(264) C(265) C(266) 
PLANAR P(4) C(267) C(272) C(271) C(270) C(269) C(268) 
PLANAR P(4) C(273) C(274) C(275) C(276) C(277) C(278) 
REM 
REM MACROCYCLE 
REM 
SAME 
CONT O(134) C(135) C(136) C(137) C(138) C(139) C(140) O(141) AND 
CONT O(141) C(135) C(140) C(139) C(138) C(137) C(136) O(134) AND 
CONT O(334) C(335) C(336) C(337) C(338) C(339) C(340) O(341) AND 
CONT O(341) C(335) C(340) C(339) C(338) C(337) C(336) O(334) 
SIMU 0.01 O(134) C(135) C(136) C(137) C(138) C(139) C(140) O(141) AND 
CONT O(141) C(135) C(140) C(139) C(138) C(137) C(136) O(134) AND 
CONT O(334) C(335) C(336) C(337) C(338) C(339) C(340) O(341) AND 
CONT O(341) C(335) C(340) C(339) C(338) C(337) C(336) O(334) 
DELU 0.01 O(134) C(135) C(136) C(137) C(138) C(139) C(140) O(141) AND 
CONT O(141) C(135) C(140) C(139) C(138) C(137) C(136) O(134) AND 
CONT O(334) C(335) C(336) C(337) C(338) C(339) C(340) O(341) AND 
CONT O(341) C(335) C(340) C(339) C(338) C(337) C(336) O(334) 
DIST 0,0.01 = MEAN 
CONT O(134) TO C(136) O(141) TO C(140) 
CONT O(134) TO C(133) O(141) TO C(142) 
CONT O(334) TO C(336) O(341) TO C(340) 
CONT O(334) TO C(133) O(341) TO C(342) 
CONT O(148) TO C(147) O(148) TO C(347) 
DIST 0,0.01 = MEAN 
CONT C(142) TO C(143) C(143) TO C(144) C(144) TO C(145) 
CONT C(145) TO C(146) C(146) TO C(147) 
CONT C(342) TO C(343) C(343) TO C(344) C(344) TO C(345) 
CONT C(345) TO C(346) C(346) TO C(347) 
DIST 0,0.01 = MEAN 
CONT C(142) TO C(144) C(143) TO C(145) 
CONT C(144) TO C(146) C(145) TO C(147) 
CONT C(342) TO C(344) C(343) TO C(345) 
CONT C(344) TO C(346) C(345) TO C(347) 
SIMU 0.01 
CONT O(141) C(142) C(143) C(144) C(145) C(146) C(147) O(148) AND 
CONT O(148) C(147) C(146) C(145) C(144) C(143) C(142) O(141) AND 
CONT O(341) C(342) C(343) C(344) C(345) C(346) C(347) O(148) AND 
CONT O(148) C(347) C(346) C(345) C(344) C(343) C(342) O(341) 
DELU 0.01 
CONT O(141) C(142) C(143) C(144) C(145) C(146) C(147) O(148) AND 
CONT O(148) C(147) C(146) C(145) C(144) C(143) C(142) O(141) AND 
CONT O(341) C(342) C(343) C(344) C(345) C(346) C(347) O(148) AND 
CONT O(148) C(347) C(346) C(345) C(344) C(343) C(342) O(341) 
REM 
REM SOLVENT - THF 
REM 
DIST 0,0.01 = MEAN 
CONT O(401) TO C(402) O(401) TO C(405) 
CONT O(406) TO C(407) O(406) TO C(410) 
CONT O(411) TO C(412) O(411) TO C(415) 
CONT O(416) TO C(417) O(416) TO C(420) 
REM CONT O(421) TO C(422) O(421) TO C(425) 
DIST 0,0.01 = MEAN 
CONT C(402) TO C(403) C(404) TO C(405) 
CONT C(407) TO C(408) C(409) TO C(410) 
CONT C(412) TO C(413) C(414) TO C(415) 
CONT C(417) TO C(418) C(419) TO C(420) 
CONT C(403) TO C(404) 
CONT C(408) TO C(409) 
CONT C(413) TO C(414) 
CONT C(418) TO C(419) 
REM CONT C(423) TO C(424) 
REM CONT C(422) TO C(423) C(424) TO C(425) 
SIMU 0.01 
CONT O(401) C(402) C(403) C(404) C(405) AND 
CONT O(401) C(405) C(404) C(403) C(402) AND 
CONT O(406) C(407) C(408) C(409) C(410) AND 
CONT O(406) C(410) C(409) C(408) C(407) AND 
CONT O(411) C(412) C(413) C(414) C(415) AND 
CONT O(411) C(415) C(414) C(413) C(412) AND 
CONT O(416) C(417) C(418) C(419) C(420) AND 
CONT O(416) C(420) C(419) C(418) C(417) 
REM CONT O(421) C(422) C(423) C(424) C(425) 
REM CONT O(421) C(425) C(424) C(423) C(422) 
DELU 0.01 
CONT O(401) C(402) C(403) C(404) C(405) AND 
CONT O(401) C(405) C(404) C(403) C(402) AND 
CONT O(406) C(407) C(408) C(409) C(410) AND 
CONT O(406) C(410) C(409) C(408) C(407) AND 
CONT O(411) C(412) C(413) C(414) C(415) AND 
CONT O(411) C(415) C(414) C(413) C(412) AND 
CONT O(416) C(417) C(418) C(419) C(420) AND 
CONT O(416) C(420) C(419) C(418) C(417) 
REM CONT O(421) C(422) C(423) C(424) C(425) 
REM CONT O(421) C(425) C(424) C(423) C(422) 
REM 
REM SOLVENT - CYCLOHEXANE 
REM 
SAME C(421) C(422) C(423) C(424) C(425) C(426) AND 
CONT C(423) C(424) C(425) C(426) C(421) C(422) AND 
CONT C(425) C(426) C(421) C(422) C(423) C(424) AND 
CONT C(522) C(523) C(524) C(525) C(526) C(521) AND 
CONT C(524) C(525) C(526) C(521) C(522) C(523) AND 
CONT C(526) C(521) C(522) C(523) C(524) C(525) 
SIMU 0.01 C(421) C(422) C(423) C(424) C(425) C(426) AND 
CONT C(423) C(424) C(425) C(426) C(421) C(422) AND 
CONT C(425) C(426) C(421) C(422) C(423) C(424) AND 
CONT C(522) C(523) C(524) C(525) C(526) C(521) AND 
CONT C(524) C(525) C(526) C(521) C(522) C(523) AND 
CONT C(526) C(521) C(522) C(523) C(524) C(525) 
DELU 0.01 C(421) C(422) C(423) C(424) C(425) C(426) AND 
CONT C(423) C(424) C(425) C(426) C(421) C(422) AND 
CONT C(425) C(426) C(421) C(422) C(423) C(424) AND 
CONT C(522) C(523) C(524) C(525) C(526) C(521) AND 
CONT C(524) C(525) C(526) C(521) C(522) C(523) AND 
CONT C(526) C(521) C(522) C(523) C(524) C(525) 
REM   HREST   START (DO NOT REMOVE THIS LINE) 
REM   HREST   END (DO NOT REMOVE THIS LINE) 
REM   SHIFTLIMIT   START (DO NOT REMOVE THIS LINE) 
LIMIT      0.01000000 U[ISO] 
LIMIT      0.01000000 X 
LIMIT      0.01000000 Y 
LIMIT      0.01000000 Z 
LIMIT      0.01000000 U[11] 
LIMIT      0.01000000 U[22] 
LIMIT      0.01000000 U[33] 
LIMIT      0.01000000 U[12] 
LIMIT      0.01000000 U[13] 
LIMIT      0.01000000 U[23] 
LIMIT      0.01000000 OCC 
REM   SHIFTLIMIT   END (DO NOT REMOVE THIS LINE) 
END                                                                             
;
 
# Manually omitted reflections

loop_
_oxford_refln_omitted_index_h
_oxford_refln_omitted_index_k
_oxford_refln_omitted_index_l
_oxford_refln_omitted_flag
_oxford_refln_omitted_details
  -5   4   4  x   .
 

#==============================================================================
# start Validation Reply Form
#==============================================================================
_vrf_PLAT920_mcC40.ma2
;
PROBLEM: Theta(Max)  in CIF and FCF Differ by ...........       8.30 Degree
RESPONSE: Data beyond the diffraction limit were removed
using the Wilson plot.  Although these reflections are 
flagged correctly in the FCF file, they are still included 
in the file although not in the calculation for theta(max)
in the CIF.
;
#==============================================================================
# end Validation Reply Form
#==============================================================================
