# Supplementary material for: Masked alkynes for synthesis of threaded carbon chains
Source: Nat Chem. 2023 Nov 16;16(2):193–200. doi: 10.1038/s41557-023-01374-z (PMC10849957; doi:10.1038/s41557-023-01374-z)
Supplement: Supplementary file 7 — Crystallographic structure factors for mcC40·(Ma)2; CCDC reference 2224111. [file 41557_2023_1374_MOESM7_ESM.fcf]

data_mcC40.ma2 
_audit_creation_date        "22-03-17"
_audit_creation_method      'CRYSTALS' 

_cell_length_a                    26.8574(12)
_cell_angle_alpha                 90
_cell_length_b                    25.6689(5)
_cell_angle_beta                  116.872(5)
_cell_length_c                    25.7497(8)
_cell_angle_gamma                 90
loop_
 _symmetry_equiv_pos_as_xyz
 'x,y,z'
 '-x,-y,-z'
 'x,-y+1/2,z+1/2'
 '-x,y+1/2,-z+1/2'

# NOTE FO on scale of Fc,      0.60928
# Status flags: 
#    o - used in refinement 
#    < - excluded by I/sigmaI cutoff 
#    l - excluded at low resolution  
#    h - excluded at high resolution  
#    x - excluded for another reason  

loop_
_refln_index_h
_refln_index_k
_refln_index_l
_refln_F_squared_meas
_refln_F_squared_calc
_refln_F_squared_sigma
_refln_include_status
_refln_refinement_status
_refln_refinement_weight
   2   0   0   171812.17   306562.81     2277.97 o incl   0.3784E-09  # Theta= 3.69
   3   0   0    19859.97    25647.39      920.45 o incl   0.4356E-07  # Theta= 5.54
   4   0   0    99145.36    77441.13     2194.70 o incl   0.3555E-08  # Theta= 7.40
   5   0   0    18702.75    10713.75     1074.87 o incl   0.1231E-06  # Theta= 9.26
   6   0   0   157713.72   101112.65     3063.25 o incl   0.1754E-08  # Theta=11.13
   7   0   0    16348.83     3850.65     1081.30 o incl   0.2799E-06  # Theta=13.02
   8   0   0     4804.88     2222.73      628.43 o incl   0.1285E-05  # Theta=14.92
   9   0   0     1290.02      112.07      366.33 o incl   0.6900E-05  # Theta=16.83
  10   0   0    70401.80    49979.32     2431.38 o incl   0.7515E-08  # Theta=18.77
  11   0   0     1962.53      410.72      809.20 o incl   0.1450E-05  # Theta=20.73
  12   0   0     9433.19     5432.86     1406.01 o incl   0.2651E-06  # Theta=22.71
  13   0   0    58427.53    35800.79     3254.73 o incl   0.1193E-07  # Theta=24.73
  14   0   0    17337.13    13834.92     1986.34 o incl   0.7802E-07  # Theta=26.78
  15   0   0    27101.80    17064.84     2222.71 o incl   0.4649E-07  # Theta=28.86
  16   0   0     4357.18     4389.87      890.42 o incl   0.6588E-06  # Theta=30.99
  17   0   0    23512.04    17257.91     2199.20 o incl   0.5063E-07  # Theta=33.16
  18   0   0     7566.61     5974.29      708.06 o incl   0.4586E-06  # Theta=35.40
  19   0   0     5114.65     2880.36      577.78 o incl   0.1170E-05  # Theta=37.69
  20   0   0      633.49      448.82      211.01 o incl   0.1833E-04  # Theta=40.06
  21   0   0     3750.87     3426.88      423.89 o incl   0.1462E-05  # Theta=42.51
  22   0   0     7233.29     5341.52      542.02 o incl   0.5847E-06  # Theta=45.07
  23   0   0     -157.38        5.03      161.43 o incl   0.3818E-04  # Theta=47.74
  24   0   0     1347.09     1345.24      260.29 o incl   0.7404E-05  # Theta=50.56
  25   0   0      157.84       43.51      171.77 o incl   0.3357E-04  # Theta=53.56
  26   0   0      159.22       74.56      139.46 o incl   0.5033E-04  # Theta=56.79
  27   0   0      123.50       85.21       80.17 o incl   0.1471E-03  # Theta=60.32
  28   0   0      120.41      132.05       97.48 o incl   0.9775E-04  # Theta=64.29
  29   0   0      206.05       71.63       86.06 h excl   0.0000E+00  # Theta=68.94
  30   0   0       85.54      130.34       36.85 h excl   0.0000E+00  # Theta=74.88
   2   1   0    45559.83    26448.87      803.70 o incl   0.2357E-07  # Theta= 4.07
   3   1   0     7736.08     6010.09      352.61 o incl   0.5623E-06  # Theta= 5.80
   4   1   0    24514.67    16925.29      681.12 o incl   0.6676E-07  # Theta= 7.60
   5   1   0     1953.90      655.25      227.30 o incl   0.9839E-05  # Theta= 9.42
   6   1   0    76922.08    37895.88     1334.95 o incl   0.9751E-08  # Theta=11.27
   7   1   0     2762.14     2360.50      272.18 o incl   0.2990E-05  # Theta=13.13
   8   1   0     1548.67     1199.24      265.66 o incl   0.7134E-05  # Theta=15.02
   9   1   0      577.43      834.31      197.06 o incl   0.1641E-04  # Theta=16.93
  10   1   0      770.54      497.83      281.76 o incl   0.1065E-04  # Theta=18.86
  11   1   0    47009.51    34895.77     2039.64 o incl   0.1552E-07  # Theta=20.81
  12   1   0     4735.03     2478.46      686.73 o incl   0.1117E-05  # Theta=22.79
  13   1   0      307.90      164.01      297.21 o incl   0.1109E-04  # Theta=24.80
  14   1   0      987.62      663.79      377.59 o incl   0.6021E-05  # Theta=26.84
  15   1   0    16694.98    10115.23     1250.14 o incl   0.1305E-06  # Theta=28.92
  16   1   0     2721.31     2382.45      544.77 o incl   0.1835E-05  # Theta=31.05
  17   1   0    19897.77    15088.67     1442.14 o incl   0.7623E-07  # Theta=33.22
  18   1   0      161.07      126.57      141.81 o incl   0.4814E-04  # Theta=35.45
  19   1   0     9559.06     6846.97      509.91 o incl   0.3750E-06  # Theta=37.74
  20   1   0       74.33        8.13      120.81 o incl   0.6835E-04  # Theta=40.11
  21   1   0      384.41       12.61      114.92 o incl   0.7171E-04  # Theta=42.56
  22   1   0      410.16      325.75      117.47 o incl   0.5349E-04  # Theta=45.12
  23   1   0      965.91      520.44      168.15 o incl   0.2145E-04  # Theta=47.79
  24   1   0      683.83      468.99      140.21 o incl   0.3199E-04  # Theta=50.61
  25   1   0      956.09      703.33      160.89 o incl   0.1947E-04  # Theta=53.61
  26   1   0      285.86       94.17       92.30 o incl   0.1050E-03  # Theta=56.84
  27   1   0      326.79      168.45       71.37 o incl   0.1381E-03  # Theta=60.38
  28   1   0      168.10       47.59       55.77 o incl   0.2922E-03  # Theta=64.36
  29   1   0      307.26      116.89       61.30 h excl   0.0000E+00  # Theta=69.01
  30   1   0       13.54        7.30       30.04 h excl   0.0000E+00  # Theta=74.98
   1   2   0    23691.76    16495.82      573.94 o incl   0.6985E-07  # Theta= 3.91
   2   2   0   167450.95   155957.06     1605.62 o incl   0.1005E-08  # Theta= 5.05
   3   2   0    16832.24    13555.95      551.75 o incl   0.1155E-06  # Theta= 6.53
   4   2   0     4903.37     4732.83      330.22 o incl   0.1063E-05  # Theta= 8.17
   5   2   0    51993.74    53652.18     1194.78 o incl   0.9028E-08  # Theta= 9.89
   6   2   0     1479.91      726.88      236.73 o incl   0.1057E-04  # Theta=11.67
   7   2   0     4990.79     2737.23      360.70 o incl   0.1683E-05  # Theta=13.48
   8   2   0    18460.23    11933.79      711.92 o incl   0.1189E-06  # Theta=15.33
   9   2   0      767.50      518.17      247.79 o incl   0.1325E-04  # Theta=17.20
  10   2   0     7418.94     5096.39      634.99 o incl   0.5720E-06  # Theta=19.11
  11   2   0    21668.12    13341.68     1381.16 o incl   0.8356E-07  # Theta=21.04
  12   2   0    13145.42     9052.54     1103.72 o incl   0.1812E-06  # Theta=23.00
  13   2   0    28429.63    18295.44     1584.10 o incl   0.4715E-07  # Theta=25.00
  14   2   0     3170.73     2159.51      586.66 o incl   0.1674E-05  # Theta=27.03
  15   2   0     8321.22     6369.76      904.82 o incl   0.3745E-06  # Theta=29.10
  16   2   0      188.26      258.79      234.07 o incl   0.1764E-04  # Theta=31.22
  17   2   0     7916.11     6742.32      896.61 o incl   0.3587E-06  # Theta=33.39
  18   2   0      880.05      804.27      162.31 o incl   0.1816E-04  # Theta=35.61
  19   2   0      221.01      137.48      112.68 o incl   0.7306E-04  # Theta=37.90
  20   2   0      590.68      421.04      165.26 o incl   0.2755E-04  # Theta=40.27
  21   2   0      135.85       76.06      155.66 o incl   0.4069E-04  # Theta=42.72
  22   2   0       79.13       28.26      113.16 o incl   0.7763E-04  # Theta=45.27
  23   2   0      -30.20       24.06      112.97 o incl   0.7823E-04  # Theta=47.95
  24   2   0      537.17      252.86      122.57 o incl   0.4953E-04  # Theta=50.77
  25   2   0      377.99      241.73      114.19 o incl   0.6130E-04  # Theta=53.78
  26   2   0      -72.65        4.54       73.75 o incl   0.1829E-03  # Theta=57.01
  27   2   0      121.61       33.87       80.90 o incl   0.1491E-03  # Theta=60.56
  28   2   0      -76.87        2.44       49.14 o incl   0.4091E-03  # Theta=64.56
  29   2   0      -36.68       18.41       44.43 h excl   0.0000E+00  # Theta=69.25
  30   2   0      -14.83       20.35       32.14 h excl   0.0000E+00  # Theta=75.29
   1   3   0    95056.09    71678.70      935.48 o incl   0.4048E-08  # Theta= 5.49
   2   3   0     2721.31     3982.44      204.05 o incl   0.1825E-05  # Theta= 6.36
   3   3   0      848.53      443.08      170.38 o incl   0.2325E-04  # Theta= 7.59
   4   3   0    52102.16    44361.25     1151.52 o incl   0.1174E-07  # Theta= 9.04
   5   3   0   259348.72   273362.66     3326.22 o incl   0.3507E-09  # Theta=10.63
   6   3   0    14933.42    11010.13      641.80 o incl   0.1635E-06  # Theta=12.30
   7   3   0    49414.70    49761.53     1969.27 o incl   0.1009E-07  # Theta=14.04
   8   3   0      405.73      387.29      140.40 o incl   0.3922E-04  # Theta=15.83
   9   3   0     2609.96     2438.53      384.72 o incl   0.2523E-05  # Theta=17.66
  10   3   0    11623.28     7860.03      801.38 o incl   0.2572E-06  # Theta=19.52
  11   3   0    29138.74    21027.38     1339.57 o incl   0.4197E-07  # Theta=21.42
  12   3   0    10178.78     7559.52      949.09 o incl   0.2652E-06  # Theta=23.36
  13   3   0     9289.35     6295.56      930.17 o incl   0.3443E-06  # Theta=25.34
  14   3   0     4359.59     2855.34      656.53 o incl   0.1143E-05  # Theta=27.35
  15   3   0     6313.20     4321.34      842.34 o incl   0.5916E-06  # Theta=29.41
  16   3   0     1909.45     1356.35      438.76 o incl   0.3488E-05  # Theta=31.51
  17   3   0     6341.30     4469.44      778.23 o incl   0.6149E-06  # Theta=33.67
  18   3   0        2.07       54.31      128.55 o incl   0.6027E-04  # Theta=35.89
  19   3   0     5846.75     4177.19      406.24 o incl   0.9450E-06  # Theta=38.17
  20   3   0       73.70      106.10      114.76 o incl   0.7396E-04  # Theta=40.53
  21   3   0      299.41      151.41      125.25 o incl   0.5778E-04  # Theta=42.98
  22   3   0     1784.31     1056.53      210.01 o incl   0.9005E-05  # Theta=45.53
  23   3   0     1882.39     1394.85      206.72 o incl   0.7223E-05  # Theta=48.21
  24   3   0      168.73       74.61      109.53 o incl   0.8026E-04  # Theta=51.04
  25   3   0      133.16      123.45       85.64 o incl   0.1254E-03  # Theta=54.05
  26   3   0       71.41       89.69       76.51 o incl   0.1632E-03  # Theta=57.30
  27   3   0      139.28       51.38       72.05 o incl   0.1835E-03  # Theta=60.87
  28   3   0       77.40       28.74       36.99 o incl   0.6910E-03  # Theta=64.89
  29   3   0       79.13       21.67       52.03 h excl   0.0000E+00  # Theta=69.64
   0   4   0     3116.76     7812.33      291.85 o incl   0.6301E-06  # Theta= 6.90
   1   4   0     3029.62     3527.89      218.65 o incl   0.1956E-05  # Theta= 7.14
   2   4   0    27591.46    18811.43      647.71 o incl   0.5369E-07  # Theta= 7.83
   3   4   0      321.74      680.83      123.27 o incl   0.3416E-04  # Theta= 8.87
   4   4   0    84091.12    59166.15     1533.59 o incl   0.5578E-08  # Theta=10.14
   5   4   0    48230.03    46803.43     1241.71 o incl   0.1131E-07  # Theta=11.58
   6   4   0     2014.69     1875.50      273.48 o incl   0.4615E-05  # Theta=13.14
   7   4   0     3669.97     4305.30      363.20 o incl   0.1253E-05  # Theta=14.79
   8   4   0      397.67      186.58      134.38 o incl   0.4961E-04  # Theta=16.50
   9   4   0     3017.56     2635.79      309.92 o incl   0.2350E-05  # Theta=18.27
  10   4   0     2633.04     1728.68      412.68 o incl   0.2882E-05  # Theta=20.09
  11   4   0       80.11       15.25      180.61 o incl   0.3061E-04  # Theta=21.95
  12   4   0      211.16        0.58      299.07 o incl   0.1115E-04  # Theta=23.85
  13   4   0      983.03      472.53      301.82 o incl   0.9390E-05  # Theta=25.80
  14   4   0     1701.39     1314.65      450.35 o incl   0.3517E-05  # Theta=27.79
  15   4   0     1745.40     1503.58      466.32 o incl   0.3166E-05  # Theta=29.83
  16   4   0      720.64      665.66      276.09 o incl   0.1051E-04  # Theta=31.92
  17   4   0      -59.69       35.51      205.60 o incl   0.2361E-04  # Theta=34.06
  18   4   0      187.43      214.98      144.97 o incl   0.4395E-04  # Theta=36.27
  19   4   0     1341.28     1082.63      201.72 o incl   0.1045E-04  # Theta=38.54
  20   4   0       97.66       53.14      114.28 o incl   0.7557E-04  # Theta=40.90
  21   4   0      852.43      596.74      176.11 o incl   0.2041E-04  # Theta=43.34
  22   4   0      324.59      207.28      122.94 o incl   0.5692E-04  # Theta=45.89
  23   4   0     1256.97      964.69      190.09 o incl   0.1222E-04  # Theta=48.57
  24   4   0      121.08       78.86       96.67 o incl   0.1032E-03  # Theta=51.41
  25   4   0      552.81      402.94      106.29 o incl   0.5130E-04  # Theta=54.43
  26   4   0      322.61      259.10       98.71 o incl   0.7699E-04  # Theta=57.70
  27   4   0      248.44      120.02       74.52 o incl   0.1504E-03  # Theta=61.29
  28   4   0      118.81       71.93       35.99 o incl   0.6179E-03  # Theta=65.37
  29   4   0       66.76       61.21       50.88 h excl   0.0000E+00  # Theta=70.20
   1   5   0     1656.95     1547.23      188.49 o incl   0.6944E-05  # Theta= 8.83
   2   5   0    80211.09    71000.20     1125.07 o incl   0.4614E-08  # Theta= 9.40
   3   5   0    21992.20    21623.43      702.96 o incl   0.5274E-07  # Theta=10.28
   4   5   0      663.90      194.61      159.19 o incl   0.3343E-04  # Theta=11.41
   5   5   0    32916.87    27246.14     1078.88 o incl   0.2963E-07  # Theta=12.71
   6   5   0      783.79      174.51      209.12 o incl   0.2026E-04  # Theta=14.16
   7   5   0    11120.42     9744.69      634.79 o incl   0.2178E-06  # Theta=15.71
   8   5   0      351.47      315.37      140.04 o incl   0.4180E-04  # Theta=17.34
   9   5   0    20877.27    15189.71      957.81 o incl   0.8019E-07  # Theta=19.04
  10   5   0     1272.13      744.99      249.04 o incl   0.1019E-04  # Theta=20.80
  11   5   0     8149.82     7211.07      836.05 o incl   0.3295E-06  # Theta=22.61
  12   5   0      534.06      444.44      209.80 o incl   0.1876E-04  # Theta=24.48
  13   5   0     5556.03     5012.26      731.18 o incl   0.6118E-06  # Theta=26.39
  14   5   0     1014.22      953.85      284.46 o incl   0.8542E-05  # Theta=28.35
  15   5   0       19.19       74.87      199.38 o incl   0.2508E-04  # Theta=30.36
  16   5   0      668.93      686.10      297.20 o incl   0.9249E-05  # Theta=32.43
  17   5   0        8.62        2.12      225.13 o incl   0.1973E-04  # Theta=34.56
  18   5   0      156.16      144.94      121.67 o incl   0.6382E-04  # Theta=36.75
  19   5   0      280.53      130.97      131.03 o incl   0.5426E-04  # Theta=39.02
  20   5   0     1346.65     1379.59      173.05 o incl   0.9756E-05  # Theta=41.37
  21   5   0      627.06      402.05      152.26 o incl   0.3144E-04  # Theta=43.81
  22   5   0       85.65        9.03      141.20 o incl   0.5004E-04  # Theta=46.36
  23   5   0      297.93      416.34      108.74 o incl   0.5842E-04  # Theta=49.04
  24   5   0      767.16      685.17      131.63 o incl   0.2690E-04  # Theta=51.88
  25   5   0      297.30      338.32      104.84 o incl   0.6578E-04  # Theta=54.92
  26   5   0      297.09      204.31       86.11 o incl   0.1034E-03  # Theta=58.21
  27   5   0      450.59      277.25       86.39 o incl   0.8484E-04  # Theta=61.85
  28   5   0      107.91       12.82       42.03 h excl   0.0000E+00  # Theta=65.98
  29   5   0       14.41       46.37       37.42 h excl   0.0000E+00  # Theta=70.94
   0   6   0    71841.41    88058.75     1829.02 o incl   0.3659E-08  # Theta=10.38
   1   6   0    36209.88    39364.66     1106.05 o incl   0.1691E-07  # Theta=10.55
   2   6   0    63152.58    50174.38     1108.53 o incl   0.8566E-08  # Theta=11.03
   3   6   0     2993.51     2487.28      244.68 o incl   0.2803E-05  # Theta=11.80
   4   6   0     1262.16      835.45      177.06 o incl   0.1420E-04  # Theta=12.79
   5   6   0    25177.32    19764.11      937.76 o incl   0.5193E-07  # Theta=13.98
   6   6   0    10914.50    12490.43      646.71 o incl   0.1718E-06  # Theta=15.31
   7   6   0     1059.74     1477.77      207.07 o incl   0.9485E-05  # Theta=16.77
   8   6   0     6478.86     4691.13      498.26 o incl   0.7291E-06  # Theta=18.31
   9   6   0      132.88       78.59      138.36 o incl   0.5129E-04  # Theta=19.94
  10   6   0     1209.47      665.50      286.05 o incl   0.8925E-05  # Theta=21.64
  11   6   0     -207.10       52.41      243.58 o incl   0.1673E-04  # Theta=23.40
  12   6   0      309.83      128.36      252.02 o incl   0.1541E-04  # Theta=25.22
  13   6   0     8910.42     7992.21      935.15 o incl   0.2754E-06  # Theta=27.10
  14   6   0      426.10      553.31      234.18 o incl   0.1571E-04  # Theta=29.03
  15   6   0     2487.54     2228.81      474.05 o incl   0.2266E-05  # Theta=31.01
  16   6   0     1269.96      516.64      399.94 o incl   0.5463E-05  # Theta=33.06
  17   6   0     3772.55     3639.22      479.01 o incl   0.1295E-05  # Theta=35.17
  18   6   0      184.44       66.41      119.65 o incl   0.6780E-04  # Theta=37.34
  19   6   0      455.78      612.56      112.90 o incl   0.3954E-04  # Theta=39.60
  20   6   0      462.31      391.05      184.45 o incl   0.2429E-04  # Theta=41.94
  21   6   0      247.29       92.44      147.55 o incl   0.4411E-04  # Theta=44.38
  22   6   0      392.10      509.56      130.78 o incl   0.3836E-04  # Theta=46.93
  23   6   0       38.39       78.66       94.91 o incl   0.1089E-03  # Theta=49.62
  24   6   0        2.05        2.13       91.32 o incl   0.1199E-03  # Theta=52.47
  25   6   0      267.22      123.41       90.43 o incl   0.1066E-03  # Theta=55.53
  26   6   0      108.42       49.21       69.40 o incl   0.1999E-03  # Theta=58.85
  27   6   0      234.43      178.97       69.22 o incl   0.1594E-03  # Theta=62.54
  28   6   0       99.23       37.18       34.60 h excl   0.0000E+00  # Theta=66.76
  29   6   0        8.31        1.40       49.55 h excl   0.0000E+00  # Theta=71.88
   1   7   0      689.90      582.18      130.59 o incl   0.3060E-04  # Theta=12.28
   2   7   0     3328.40     3285.55      239.02 o incl   0.2047E-05  # Theta=12.70
   3   7   0     4795.60     5061.50      352.73 o incl   0.9391E-06  # Theta=13.38
   4   7   0     5551.49     5463.74      325.04 o incl   0.7706E-06  # Theta=14.27
   5   7   0      467.30     1248.17      120.64 o incl   0.2083E-04  # Theta=15.35
   6   7   0    31862.05    32169.97     1107.13 o incl   0.2414E-07  # Theta=16.59
   7   7   0    10588.52     9295.97      657.04 o incl   0.2393E-06  # Theta=17.95
   8   7   0     2245.18     1499.54      304.28 o incl   0.4610E-05  # Theta=19.41
   9   7   0      922.11      664.62      229.42 o incl   0.1347E-04  # Theta=20.97
  10   7   0      550.81      543.38      175.59 o incl   0.2283E-04  # Theta=22.61
  11   7   0      776.30      553.32      270.25 o incl   0.1117E-04  # Theta=24.31
  12   7   0      421.09      482.38      232.55 o incl   0.1600E-04  # Theta=26.08
  13   7   0     1842.42     2008.18      457.14 o incl   0.2735E-05  # Theta=27.92
  14   7   0      158.30      134.76      172.94 o incl   0.3256E-04  # Theta=29.81
  15   7   0      106.65      151.13      155.42 o incl   0.4008E-04  # Theta=31.77
  16   7   0     1775.57     2059.67      464.17 o incl   0.2698E-05  # Theta=33.79
  17   7   0      530.69      411.95      147.37 o incl   0.3385E-04  # Theta=35.88
  18   7   0     1815.33      864.80      217.54 o incl   0.9721E-05  # Theta=38.04
  19   7   0      215.25      185.45      110.66 o incl   0.7264E-04  # Theta=40.28
  20   7   0      602.59      635.34      149.86 o incl   0.2637E-04  # Theta=42.61
  21   7   0      674.62      592.61      155.08 o incl   0.2531E-04  # Theta=45.05
  22   7   0      153.88       60.94      104.60 o incl   0.8864E-04  # Theta=47.60
  23   7   0      195.35      147.85      107.98 o incl   0.7877E-04  # Theta=50.30
  24   7   0      104.15       38.93       98.86 o incl   0.1008E-03  # Theta=53.17
  25   7   0      104.03       90.55       85.63 o incl   0.1299E-03  # Theta=56.25
  26   7   0       27.71        3.18       82.49 o incl   0.1468E-03  # Theta=59.62
  27   7   0       52.22       17.29       51.77 o incl   0.3689E-03  # Theta=63.37
  28   7   0       15.97       26.48       31.46 h excl   0.0000E+00  # Theta=67.70
  29   7   0       64.29       14.44       70.44 h excl   0.0000E+00  # Theta=73.05
   0   8   0    13542.35    15169.77      792.69 o incl   0.1123E-06  # Theta=13.90
   1   8   0     4720.79     3439.50      319.83 o incl   0.1341E-05  # Theta=14.03
   2   8   0    29345.03    28998.57      849.58 o incl   0.2967E-07  # Theta=14.40
   3   8   0     1263.89     1308.13      149.46 o incl   0.1171E-04  # Theta=15.01
   4   8   0      868.88      992.66      126.79 o incl   0.1941E-04  # Theta=15.82
   5   8   0    10955.27    11117.59      529.30 o incl   0.2036E-06  # Theta=16.81
   6   8   0      308.33       78.89      122.60 o incl   0.6277E-04  # Theta=17.95
   7   8   0       -5.68      147.09      114.23 o incl   0.7515E-04  # Theta=19.23
   8   8   0      186.93       87.88      141.28 o incl   0.4872E-04  # Theta=20.62
   9   8   0      158.45      143.33      169.34 o incl   0.3387E-04  # Theta=22.10
  10   8   0    10085.56     7572.44      748.94 o incl   0.2986E-06  # Theta=23.68
  11   8   0      373.97      274.98      245.55 o incl   0.1563E-04  # Theta=25.33
  12   8   0     5372.28     5233.82      626.10 o incl   0.6833E-06  # Theta=27.05
  13   8   0      361.82      433.88      235.26 o incl   0.1604E-04  # Theta=28.84
  14   8   0     4872.70     5249.42      618.39 o incl   0.7128E-06  # Theta=30.70
  15   8   0     1637.17     1505.35      364.36 o incl   0.4402E-05  # Theta=32.63
  16   8   0     5273.60     4879.59      663.68 o incl   0.6988E-06  # Theta=34.62
  17   8   0     3167.99     2735.38      287.38 o incl   0.2416E-05  # Theta=36.69
  18   8   0      376.10      126.23      146.99 o incl   0.4290E-04  # Theta=38.83
  19   8   0     1782.25     1485.58      204.74 o incl   0.7018E-05  # Theta=41.07
  20   8   0     1006.86      957.89      173.61 o incl   0.1473E-04  # Theta=43.39
  21   8   0       74.43      115.07      136.56 o incl   0.5256E-04  # Theta=45.82
  22   8   0      191.45       94.29      114.99 o incl   0.7204E-04  # Theta=48.38
  23   8   0       52.30       41.42      118.88 o incl   0.7044E-04  # Theta=51.09
  24   8   0      237.99      199.96       98.13 o incl   0.8810E-04  # Theta=53.98
  25   8   0      -44.92       39.72       75.30 o incl   0.1745E-03  # Theta=57.10
  26   8   0      344.65      267.71       75.33 o incl   0.1078E-03  # Theta=60.51
  27   8   0      -55.34        9.97       48.95 o incl   0.4129E-03  # Theta=64.35
  28   8   0       96.34       69.81       44.49 h excl   0.0000E+00  # Theta=68.83
  29   8   0      162.77      203.19       80.84 h excl   0.0000E+00  # Theta=74.50
   1   9   0      227.03      378.32       90.33 o incl   0.8459E-04  # Theta=15.80
   2   9   0       62.74       49.69       90.63 o incl   0.1201E-03  # Theta=16.13
   3   9   0      850.30      947.86      147.11 o incl   0.1905E-04  # Theta=16.68
   4   9   0     2496.06     3293.37      224.65 o incl   0.2330E-05  # Theta=17.42
   5   9   0     1193.42      724.39      234.47 o incl   0.1193E-04  # Theta=18.33
   6   9   0     1817.92     1038.54      259.26 o incl   0.7635E-05  # Theta=19.40
   7   9   0    10265.02    10279.01      575.32 o incl   0.2274E-06  # Theta=20.60
   8   9   0     4811.64     6087.10      469.12 o incl   0.6683E-06  # Theta=21.92
   9   9   0     9179.28    10775.96      681.81 o incl   0.2189E-06  # Theta=23.34
  10   9   0      956.09      997.01      227.20 o incl   0.1088E-04  # Theta=24.85
  11   9   0      -71.52       91.38      212.69 o incl   0.2195E-04  # Theta=26.45
  12   9   0     1667.39     1850.31      310.99 o incl   0.4499E-05  # Theta=28.12
  13   9   0       -6.27       13.16      204.11 o incl   0.2400E-04  # Theta=29.87
  14   9   0     1952.28     1691.46      386.04 o incl   0.3577E-05  # Theta=31.69
  15   9   0       12.44       10.82      153.38 o incl   0.4250E-04  # Theta=33.59
  16   9   0     3671.44     2959.27      445.23 o incl   0.1664E-05  # Theta=35.56
  17   9   0     1495.42     1008.19      193.20 o incl   0.1101E-04  # Theta=37.60
  18   9   0     1167.46     1033.43      179.87 o incl   0.1260E-04  # Theta=39.73
  19   9   0      -59.31       29.26      126.50 o incl   0.6226E-04  # Theta=41.95
  20   9   0      402.54      262.11      140.58 o incl   0.4269E-04  # Theta=44.27
  21   9   0       52.48       40.94       92.95 o incl   0.1147E-03  # Theta=46.70
  22   9   0      340.14      307.99       83.60 o incl   0.9046E-04  # Theta=49.27
  23   9   0       40.69       42.09       90.01 o incl   0.1223E-03  # Theta=51.99
  24   9   0      227.95       89.57       83.34 o incl   0.1292E-03  # Theta=54.91
  25   9   0      -29.67       21.18       81.64 o incl   0.1495E-03  # Theta=58.07
  26   9   0      132.46       28.18       62.69 o incl   0.2451E-03  # Theta=61.55
  27   9   0       41.79        9.14       37.50 o incl   0.7036E-03  # Theta=65.49
  28   9   0      111.23      114.79       53.59 h excl   0.0000E+00  # Theta=70.17
  29   9   0     -107.66       20.63       85.09 h excl   0.0000E+00  # Theta=76.30
   0  10   0    27409.60    30306.84     1069.23 o incl   0.2891E-07  # Theta=17.48
   1  10   0     3504.31     3484.82      289.26 o incl   0.1664E-05  # Theta=17.58
   2  10   0      296.25       76.33      115.78 o incl   0.7012E-04  # Theta=17.89
   3  10   0     2573.36     4870.78      294.24 o incl   0.1387E-05  # Theta=18.39
   4  10   0     2261.38     2297.45      264.24 o incl   0.3826E-05  # Theta=19.07
   5  10   0     8595.78     7693.31      547.93 o incl   0.3536E-06  # Theta=19.92
   6  10   0     2233.65     1501.00      352.45 o incl   0.4268E-05  # Theta=20.92
   7  10   0     5819.77     4760.93      525.22 o incl   0.7371E-06  # Theta=22.05
   8  10   0     5075.51     4204.57      460.11 o incl   0.9759E-06  # Theta=23.30
   9  10   0      456.82      216.98      150.54 o incl   0.3760E-04  # Theta=24.66
  10  10   0     7419.99    11235.19      895.35 o incl   0.2236E-06  # Theta=26.11
  11  10   0      626.76      947.74      281.88 o incl   0.9452E-05  # Theta=27.66
  12  10   0     4469.70     7440.07      738.09 o incl   0.4629E-06  # Theta=29.29
  13  10   0      212.22      197.82      288.46 o incl   0.1176E-04  # Theta=31.00
  14  10   0     5892.50     7121.11      796.95 o incl   0.4144E-06  # Theta=32.78
  15  10   0      885.12      942.14      339.33 o incl   0.6690E-05  # Theta=34.65
  16  10   0      192.63       79.42      222.74 o incl   0.1995E-04  # Theta=36.59
  17  10   0       70.29       17.58      229.35 o incl   0.1900E-04  # Theta=38.61
  18  10   0      -90.69       54.18      176.15 o incl   0.3203E-04  # Theta=40.73
  19  10   0      202.05      382.12      151.90 o incl   0.3698E-04  # Theta=42.94
  20  10   0      164.64       56.98      110.23 o incl   0.7991E-04  # Theta=45.25
  21  10   0        0.74       25.42       84.84 o incl   0.1387E-03  # Theta=47.69
  22  10   0      646.74      504.99      113.11 o incl   0.4009E-04  # Theta=50.26
  23  10   0      -43.38       16.26       74.48 o incl   0.1795E-03  # Theta=53.01
  24  10   0      925.07      854.46      114.89 o incl   0.2283E-04  # Theta=55.96
  25  10   0      153.88       66.18       81.17 o incl   0.1436E-03  # Theta=59.17
  26  10   0      270.62      288.38       57.53 o incl   0.1526E-03  # Theta=62.74
  27  10   0      277.07      205.64       57.60 h excl   0.0000E+00  # Theta=66.82
  28  10   0      139.71      104.81       63.37 h excl   0.0000E+00  # Theta=71.76
   1  11   0    10829.37    10239.34      517.38 o incl   0.2192E-06  # Theta=19.39
   2  11   0      409.91      409.53      198.11 o incl   0.2180E-04  # Theta=19.67
   3  11   0    13707.35    16848.98      827.46 o incl   0.9581E-07  # Theta=20.13
   4  11   0     1614.57     1771.29      375.55 o incl   0.3934E-05  # Theta=20.77
   5  11   0    10456.03     9890.18      870.97 o incl   0.2229E-06  # Theta=21.56
   6  11   0    15330.64    16322.08     1021.44 o incl   0.8983E-07  # Theta=22.50
   7  11   0    24038.12    25338.69     1116.56 o incl   0.4013E-07  # Theta=23.57
   8  11   0    11144.85    11776.71      921.07 o incl   0.1631E-06  # Theta=24.76
   9  11   0    11108.86    16514.14     1144.34 o incl   0.1032E-06  # Theta=26.06
  10  11   0     7485.21    12667.65     1130.16 o incl   0.1692E-06  # Theta=27.46
  11  11   0     5204.80     9936.35      975.82 o incl   0.2725E-06  # Theta=28.96
  12  11   0     1466.35     2462.78      524.48 o incl   0.2229E-05  # Theta=30.54
  13  11   0     2122.76     3420.59      625.99 o incl   0.1358E-05  # Theta=32.21
  14  11   0      544.53      893.57      401.50 o incl   0.5418E-05  # Theta=33.96
  15  11   0     2496.67     2792.06      332.44 o incl   0.2501E-05  # Theta=35.80
  16  11   0     -141.16       74.43      259.73 o incl   0.1474E-04  # Theta=37.72
  17  11   0     1331.93     1240.55      304.19 o incl   0.6420E-05  # Theta=39.72
  18  11   0      -99.84       45.16      122.00 o incl   0.6645E-04  # Theta=41.82
  19  11   0      247.29      387.01      151.00 o incl   0.3660E-04  # Theta=44.02
  20  11   0     1432.02     1470.77      223.65 o incl   0.7446E-05  # Theta=46.34
  21  11   0       64.09       36.94      100.58 o incl   0.9810E-04  # Theta=48.78
  22  11   0      766.15      572.77      160.21 o incl   0.2398E-04  # Theta=51.37
  23  11   0      701.14      549.54      125.52 o incl   0.3261E-04  # Theta=54.14
  24  11   0      252.10      220.69       89.77 o incl   0.9782E-04  # Theta=57.14
  25  11   0       70.18       50.41       58.70 o incl   0.2787E-03  # Theta=60.42
  26  11   0       38.09       69.28       46.33 o incl   0.4354E-03  # Theta=64.09
  27  11   0       25.39       23.01       45.80 h excl   0.0000E+00  # Theta=68.36
  28  11   0       15.83       30.50       39.85 h excl   0.0000E+00  # Theta=73.67
   0  12   0     7598.44     8770.74      796.65 o incl   0.2870E-06  # Theta=21.12
   1  12   0     4273.93     3390.37      424.60 o incl   0.1422E-05  # Theta=21.21
   2  12   0      893.48      884.78      220.36 o incl   0.1214E-04  # Theta=21.48
   3  12   0    10980.80    12494.40      762.32 o incl   0.1656E-06  # Theta=21.91
   4  12   0      332.76       12.62      202.28 o incl   0.2407E-04  # Theta=22.50
   5  12   0      464.14      218.28      315.82 o incl   0.9665E-05  # Theta=23.25
   6  12   0     1859.72     1474.40      357.86 o incl   0.4338E-05  # Theta=24.13
   7  12   0      522.58      774.18      235.38 o incl   0.1345E-04  # Theta=25.15
   8  12   0      863.86     1070.79      314.81 o incl   0.7154E-05  # Theta=26.29
   9  12   0     2648.70     4479.23      556.89 o incl   0.1100E-05  # Theta=27.54
  10  12   0     3202.37     4120.99      646.82 o incl   0.1028E-05  # Theta=28.89
  11  12   0     3216.18     4733.32      681.38 o incl   0.8504E-06  # Theta=30.34
  12  12   0     6261.02    10035.99      920.81 o incl   0.2604E-06  # Theta=31.88
  13  12   0      827.01     1572.20      336.06 o incl   0.5593E-05  # Theta=33.52
  14  12   0      350.78      296.80      152.00 o incl   0.3739E-04  # Theta=35.23
  15  12   0      -65.76      277.91      173.52 o incl   0.3150E-04  # Theta=37.04
  16  12   0     -118.41        2.76      180.47 o incl   0.3064E-04  # Theta=38.94
  17  12   0      716.06      973.70      259.56 o incl   0.1035E-04  # Theta=40.93
  18  12   0      274.64      206.86      233.85 o incl   0.1764E-04  # Theta=43.02
  19  12   0      696.63      680.54      257.94 o incl   0.1173E-04  # Theta=45.21
  20  12   0      171.44       46.35      135.30 o incl   0.5380E-04  # Theta=47.53
  21  12   0      917.31      662.39      181.21 o incl   0.1851E-04  # Theta=49.98
  22  12   0      209.04      152.13       84.21 o incl   0.1204E-03  # Theta=52.60
  23  12   0      211.51       34.17       90.74 o incl   0.1166E-03  # Theta=55.41
  24  12   0      248.82      263.77       70.35 o incl   0.1320E-03  # Theta=58.46
  25  12   0       24.90       56.02       55.58 o incl   0.3148E-03  # Theta=61.83
  26  12   0       81.42       97.92       57.18 o incl   0.2760E-03  # Theta=65.64
  27  12   0       -2.95       10.19       34.94 h excl   0.0000E+00  # Theta=70.15
   1  13   0     3300.34     3151.95      435.43 o incl   0.1724E-05  # Theta=23.06
   2  13   0      705.99      912.49      278.45 o incl   0.9068E-05  # Theta=23.31
   3  13   0     2475.40     2249.38      469.86 o incl   0.2318E-05  # Theta=23.72
   4  13   0      499.72      510.55      241.62 o incl   0.1479E-04  # Theta=24.27
   5  13   0    11907.45    16110.27     1159.50 o incl   0.1031E-06  # Theta=24.98
   6  13   0     2265.44     2292.72      578.83 o incl   0.1859E-05  # Theta=25.82
   7  13   0     4839.58     4907.38      913.83 o incl   0.5745E-06  # Theta=26.79
   8  13   0     3516.58     4828.12      846.90 o incl   0.6685E-06  # Theta=27.88
   9  13   0     4285.88     5806.49      946.12 o incl   0.4924E-06  # Theta=29.09
  10  13   0     1997.23     2661.41      475.96 o incl   0.2193E-05  # Theta=30.39
  11  13   0      953.08     1878.80      411.18 o incl   0.3722E-05  # Theta=31.80
  12  13   0      594.24      564.97      449.73 o incl   0.4639E-05  # Theta=33.31
  13  13   0     1529.54     1487.28      378.87 o incl   0.4299E-05  # Theta=34.91
  14  13   0      346.23      482.51      292.72 o incl   0.1068E-04  # Theta=36.59
  15  13   0      502.17      551.71      180.77 o incl   0.2295E-04  # Theta=38.38
  16  13   0       67.55       35.06      228.45 o incl   0.1913E-04  # Theta=40.25
  17  13   0      163.24      178.20      220.14 o incl   0.2014E-04  # Theta=42.23
  18  13   0      662.33      528.53      243.04 o incl   0.1388E-04  # Theta=44.31
  19  13   0      216.86      275.69      189.50 o incl   0.2585E-04  # Theta=46.50
  20  13   0      362.28      515.03      163.28 o incl   0.2836E-04  # Theta=48.83
  21  13   0        6.18        3.41      105.02 o incl   0.9066E-04  # Theta=51.30
  22  13   0      154.33      428.87      107.03 o incl   0.6198E-04  # Theta=53.95
  23  13   0       37.42       14.38       81.62 o incl   0.1497E-03  # Theta=56.80
  24  13   0       78.59      109.65       68.27 o incl   0.1979E-03  # Theta=59.93
  25  13   0      -31.22       12.62       58.69 o incl   0.2891E-03  # Theta=63.41
  26  13   0       32.04       60.13       54.56 h excl   0.0000E+00  # Theta=67.41
  27  13   0      -18.92        6.44       50.36 h excl   0.0000E+00  # Theta=72.27
   0  14   0     1981.47     1942.59      488.18 o incl   0.2485E-05  # Theta=24.86
   1  14   0     2052.61     2344.58      374.31 o incl   0.2964E-05  # Theta=24.94
   2  14   0      290.83      122.93      228.80 o incl   0.1858E-04  # Theta=25.17
   3  14   0     1186.28      611.29      425.99 o incl   0.4818E-05  # Theta=25.56
   4  14   0    12762.64    12595.57     1064.13 o incl   0.1318E-06  # Theta=26.09
   5  14   0     5476.38     4539.26      901.76 o incl   0.5700E-06  # Theta=26.76
   6  14   0     1828.85     2111.94      579.48 o incl   0.1996E-05  # Theta=27.56
   7  14   0      107.28       63.95      260.88 o incl   0.1464E-04  # Theta=28.49
   8  14   0      919.89      748.62      538.11 o incl   0.3181E-05  # Theta=29.54
   9  14   0      589.50      354.54      430.18 o incl   0.5189E-05  # Theta=30.70
  10  14   0     1579.99     1636.27      652.44 o incl   0.1899E-05  # Theta=31.97
  11  14   0      881.86      247.97      523.98 o incl   0.3541E-05  # Theta=33.34
  12  14   0      308.97      191.28      264.53 o incl   0.1390E-04  # Theta=34.81
  13  14   0      -65.27       34.57      243.26 o incl   0.1688E-04  # Theta=36.38
  14  14   0      263.84      273.59      188.04 o incl   0.2630E-04  # Theta=38.04
  15  14   0       62.35       48.31      213.32 o incl   0.2192E-04  # Theta=39.80
  16  14   0      -37.94       27.97      232.54 o incl   0.1848E-04  # Theta=41.66
  17  14   0     1356.95     1650.14      303.44 o incl   0.5325E-05  # Theta=43.63
  18  14   0      540.56      472.87      149.87 o incl   0.3128E-04  # Theta=45.70
  19  14   0       27.84       29.16      161.38 o incl   0.3835E-04  # Theta=47.90
  20  14   0       16.56       41.24      129.09 o incl   0.5987E-04  # Theta=50.24
  21  14   0      -87.35       28.15      108.08 o incl   0.8491E-04  # Theta=52.74
  22  14   0      -13.68       20.65       85.35 o incl   0.1370E-03  # Theta=55.43
  23  14   0       77.30       39.68       74.14 o incl   0.1783E-03  # Theta=58.34
  24  14   0       92.20      125.79       54.17 o incl   0.2899E-03  # Theta=61.56
  25  14   0      -44.27        1.31       42.40 o incl   0.5532E-03  # Theta=65.19
  26  14   0       37.49       61.40       31.04 h excl   0.0000E+00  # Theta=69.45
  27  14   0      -13.45        0.57       21.45 h excl   0.0000E+00  # Theta=74.85
   1  15   0      268.22      173.45      185.20 o incl   0.2795E-04  # Theta=26.85
   2  15   0      650.78      951.24      270.45 o incl   0.1009E-04  # Theta=27.07
   3  15   0      283.60       74.31      206.65 o incl   0.2296E-04  # Theta=27.43
   4  15   0     1066.09      816.99      429.30 o incl   0.4627E-05  # Theta=27.94
   5  15   0      965.53      564.58      363.12 o incl   0.6539E-05  # Theta=28.58
   6  15   0     2050.40     1231.51      615.78 o incl   0.2147E-05  # Theta=29.35
   7  15   0      579.78      273.99      450.68 o incl   0.4795E-05  # Theta=30.24
   8  15   0     1266.06     1765.31      458.30 o incl   0.3174E-05  # Theta=31.26
   9  15   0     1068.88      576.68      450.18 o incl   0.4431E-05  # Theta=32.38
  10  15   0      165.58      706.92      471.66 o incl   0.4283E-05  # Theta=33.62
  11  15   0      -95.03       34.81      215.84 o incl   0.2140E-04  # Theta=34.95
  12  15   0      -44.27       35.76      174.39 o incl   0.3283E-04  # Theta=36.39
  13  15   0     -117.09        2.27      213.34 o incl   0.2194E-04  # Theta=37.94
  14  15   0      169.37      295.78      228.68 o incl   0.1824E-04  # Theta=39.58
  15  15   0      388.97      766.51      211.97 o incl   0.1626E-04  # Theta=41.32
  16  15   0      289.79      593.40      182.13 o incl   0.2356E-04  # Theta=43.17
  17  15   0       21.16       14.40      131.39 o incl   0.5788E-04  # Theta=45.13
  18  15   0      234.80      187.23       95.41 o incl   0.9313E-04  # Theta=47.20
  19  15   0        8.66      136.48      111.06 o incl   0.7888E-04  # Theta=49.42
  20  15   0       51.60       78.05      122.28 o incl   0.6603E-04  # Theta=51.77
  21  15   0      247.10      335.98      136.96 o incl   0.4427E-04  # Theta=54.31
  22  15   0       46.40      101.04       61.26 o incl   0.2502E-03  # Theta=57.05
  23  15   0      164.17      177.69       62.14 o incl   0.1969E-03  # Theta=60.05
  24  15   0       17.27       26.36       42.23 o incl   0.5548E-03  # Theta=63.39
  25  15   0       33.22       15.34       55.56 h excl   0.0000E+00  # Theta=67.22
  26  15   0       23.70        4.04       34.11 h excl   0.0000E+00  # Theta=71.85
   0  16   0     3874.26     5732.32      706.14 o incl   0.6237E-06  # Theta=28.72
   1  16   0     1212.44     2040.65      367.02 o incl   0.3967E-05  # Theta=28.79
   2  16   0     3483.42     4490.77      548.75 o incl   0.9924E-06  # Theta=29.00
   3  16   0     2624.30     2314.81      484.41 o incl   0.2189E-05  # Theta=29.35
   4  16   0    11702.23    12336.80     1286.55 o incl   0.1328E-06  # Theta=29.83
   5  16   0      449.30      541.23      355.41 o incl   0.7397E-05  # Theta=30.45
   6  16   0    10452.29    12411.40     1344.22 o incl   0.1367E-06  # Theta=31.19
   7  16   0      283.19       71.22      203.42 o incl   0.2376E-04  # Theta=32.05
   8  16   0     1455.17     1584.17      520.15 o incl   0.2742E-05  # Theta=33.03
   9  16   0      324.59      368.04      305.38 o incl   0.1019E-04  # Theta=34.13
  10  16   0      649.23      278.82      215.48 o incl   0.1874E-04  # Theta=35.33
  11  16   0      770.20      162.34      150.49 o incl   0.3572E-04  # Theta=36.64
  12  16   0     2070.87     2550.94      219.59 o incl   0.3577E-05  # Theta=38.06
  13  16   0      453.44      324.05      215.11 o incl   0.1930E-04  # Theta=39.58
  14  16   0     -164.33       82.57      228.69 o incl   0.1895E-04  # Theta=41.20
  15  16   0       93.02      173.20      158.66 o incl   0.3840E-04  # Theta=42.93
  16  16   0      328.55      243.02      135.17 o incl   0.4712E-04  # Theta=44.77
  17  16   0       96.22      119.11      137.82 o incl   0.5149E-04  # Theta=46.73
  18  16   0      926.56      583.35      168.77 o incl   0.2118E-04  # Theta=48.82
  19  16   0      291.45      490.65      118.99 o incl   0.4622E-04  # Theta=51.04
  20  16   0      344.87      341.99      137.36 o incl   0.4278E-04  # Theta=53.44
  21  16   0      131.06      220.06       81.19 o incl   0.1230E-03  # Theta=56.02
  22  16   0       44.59      122.22       69.82 o incl   0.1900E-03  # Theta=58.83
  23  16   0       37.49        2.86       49.62 o incl   0.4048E-03  # Theta=61.94
  24  16   0       34.07        3.84       48.15 o incl   0.4299E-03  # Theta=65.45
  25  16   0       -7.55        9.26       31.54 h excl   0.0000E+00  # Theta=69.56
  26  16   0        5.79       27.68       19.41 h excl   0.0000E+00  # Theta=74.76
   1  17   0     1093.32     1364.02      336.44 o incl   0.5722E-05  # Theta=30.77
   2  17   0      739.07      792.34      243.82 o incl   0.1196E-04  # Theta=30.97
   3  17   0      510.12      633.94      225.96 o incl   0.1540E-04  # Theta=31.31
   4  17   0      161.07       95.34      274.97 o incl   0.1313E-04  # Theta=31.77
   5  17   0      261.47      384.45      207.29 o incl   0.2103E-04  # Theta=32.37
   6  17   0     2079.19     2770.73      630.09 o incl   0.1508E-05  # Theta=33.08
   7  17   0     1441.26     1575.34      450.58 o incl   0.3379E-05  # Theta=33.92
   8  17   0     4485.19     4017.63      475.78 o incl   0.1096E-05  # Theta=34.88
   9  17   0     1066.89      895.22      140.50 o incl   0.1800E-04  # Theta=35.94
  10  17   0     5640.82     5145.87      252.59 o incl   0.8122E-06  # Theta=37.12
  11  17   0     1396.74     1318.22      148.01 o incl   0.1068E-04  # Theta=38.41
  12  17   0      149.68      253.81      118.37 o incl   0.6277E-04  # Theta=39.80
  13  17   0      207.63      277.30      116.94 o incl   0.6152E-04  # Theta=41.30
  14  17   0       48.07      108.60      134.93 o incl   0.5408E-04  # Theta=42.91
  15  17   0      217.22       77.32      145.11 o incl   0.4603E-04  # Theta=44.64
  16  17   0      -58.65      112.44      127.39 o incl   0.6020E-04  # Theta=46.48
  17  17   0      127.32      180.64      120.86 o incl   0.6385E-04  # Theta=48.44
  18  17   0      -21.10       19.74       73.95 o incl   0.1823E-03  # Theta=50.54
  19  17   0       90.69      151.30       89.82 o incl   0.1136E-03  # Theta=52.80
  20  17   0      313.92      431.36      128.24 o incl   0.4440E-04  # Theta=55.24
  21  17   0       69.57       42.65       62.30 o incl   0.2501E-03  # Theta=57.88
  22  17   0      166.68      139.99       59.00 o incl   0.2273E-03  # Theta=60.79
  23  17   0      274.84      237.97       63.03 o incl   0.1533E-03  # Theta=64.04
  24  17   0       94.68      154.34       32.25 h excl   0.0000E+00  # Theta=67.79
  25  17   0       -1.68       30.42       22.98 h excl   0.0000E+00  # Theta=72.33
   0  18   0      543.11      379.64      421.14 o incl   0.5454E-05  # Theta=32.72
   1  18   0      187.26       28.36      197.93 o incl   0.2536E-04  # Theta=32.79
   2  18   0      692.46     1169.20      250.75 o incl   0.9719E-05  # Theta=32.98
   3  18   0     1252.65     1994.06      404.97 o incl   0.3604E-05  # Theta=33.31
   4  18   0      477.36      417.76      302.44 o incl   0.1010E-04  # Theta=33.76
   5  18   0     1600.89     1357.75      529.97 o incl   0.2729E-05  # Theta=34.34
   6  18   0      192.47      162.52      134.90 o incl   0.5184E-04  # Theta=35.03
   7  18   0       20.38      138.44       97.43 o incl   0.1014E-03  # Theta=35.85
   8  18   0     1594.56     1339.62      153.76 o incl   0.9728E-05  # Theta=36.78
   9  18   0       71.41       79.27       81.14 o incl   0.1475E-03  # Theta=37.83
  10  18   0     1591.64     1341.34      150.71 o incl   0.9381E-05  # Theta=38.99
  11  18   0      219.74       99.14      111.63 o incl   0.7498E-04  # Theta=40.25
  12  18   0     1695.37     2229.83      154.53 o incl   0.5236E-05  # Theta=41.63
  13  18   0      443.38      393.84      125.98 o incl   0.4345E-04  # Theta=43.12
  14  18   0     1146.74     1257.88      166.71 o incl   0.1134E-04  # Theta=44.73
  15  18   0      -50.47        3.52      122.32 o incl   0.6677E-04  # Theta=46.45
  16  18   0      320.21      305.50      104.01 o incl   0.6661E-04  # Theta=48.29
  17  18   0      -64.39       15.47      115.67 o incl   0.7450E-04  # Theta=50.27
  18  18   0      -85.88       71.84       83.90 o incl   0.1375E-03  # Theta=52.40
  19  18   0       42.98      120.14       71.02 o incl   0.1850E-03  # Theta=54.70
  20  18   0       59.40      158.34       63.39 o incl   0.2151E-03  # Theta=57.19
  21  18   0       72.03        6.98       66.81 o incl   0.2225E-03  # Theta=59.93
  22  18   0      -21.55        1.88       48.48 o incl   0.4249E-03  # Theta=62.97
  23  18   0        1.31       17.84       30.19 h excl   0.0000E+00  # Theta=66.42
  24  18   0       30.07       36.32       26.19 h excl   0.0000E+00  # Theta=70.51
   1  19   0      727.19      880.91      126.18 o incl   0.2195E-04  # Theta=34.86
   2  19   0      467.56      493.10      113.56 o incl   0.4487E-04  # Theta=35.05
   3  19   0     1475.70     1590.89      118.43 o incl   0.8941E-05  # Theta=35.36
   4  19   0      194.16      135.60       70.29 o incl   0.1692E-03  # Theta=35.80
   5  19   0      527.33      356.19       84.79 o incl   0.7243E-04  # Theta=36.36
   6  19   0      461.78      587.33       76.72 o incl   0.5670E-04  # Theta=37.04
   7  19   0     1895.10     1609.98      119.89 o incl   0.7712E-05  # Theta=37.84
   8  19   0      267.62       29.50       96.08 o incl   0.1030E-03  # Theta=38.76
   9  19   0      189.43      124.88       88.22 o incl   0.1172E-03  # Theta=39.79
  10  19   0     1182.92     1001.34      145.85 o incl   0.1511E-04  # Theta=40.93
  11  19   0      647.98      640.23      108.26 o incl   0.3679E-04  # Theta=42.18
  12  19   0      204.13      144.39       99.06 o incl   0.9082E-04  # Theta=43.55
  13  19   0       15.06       47.18       83.38 o incl   0.1427E-03  # Theta=45.04
  14  19   0       92.67       57.09       82.47 o incl   0.1426E-03  # Theta=46.64
  15  19   0      721.95      501.03      138.50 o incl   0.3105E-04  # Theta=48.37
  16  19   0        2.41       93.01       90.10 o incl   0.1212E-03  # Theta=50.23
  17  19   0      -70.69       61.68       87.91 o incl   0.1265E-03  # Theta=52.23
  18  19   0      -25.94        5.27       68.52 o incl   0.2127E-03  # Theta=54.40
  19  19   0       28.68        5.34       62.58 o incl   0.2549E-03  # Theta=56.75
  20  19   0       42.42       88.45       61.27 o incl   0.2525E-03  # Theta=59.33
  21  19   0        3.59       17.59       37.89 o incl   0.6929E-03  # Theta=62.19
  22  19   0      127.60      194.68       40.47 o incl   0.3520E-03  # Theta=65.41
  23  19   0       69.57       26.53       37.71 h excl   0.0000E+00  # Theta=69.16
  24  19   0       85.88      106.78       32.30 h excl   0.0000E+00  # Theta=73.79
   0  20   0      828.06      508.99       93.97 o incl   0.4275E-04  # Theta=36.92
   1  20   0     1148.39     1041.38       74.33 o incl   0.2012E-04  # Theta=36.98
   2  20   0      271.82      258.21       60.87 o incl   0.1538E-03  # Theta=37.16
   3  20   0      166.52      249.62       64.94 o incl   0.1658E-03  # Theta=37.47
   4  20   0      508.47      376.97       73.91 o incl   0.7788E-04  # Theta=37.90
   5  20   0     2143.02     1668.43      116.77 o incl   0.6942E-05  # Theta=38.45
   6  20   0     1162.47      945.45       89.33 o incl   0.1967E-04  # Theta=39.12
   7  20   0       89.42      106.87       78.35 o incl   0.1535E-03  # Theta=39.90
   8  20   0        3.06       32.85       87.30 o incl   0.1309E-03  # Theta=40.81
   9  20   0      718.35      885.80      107.12 o incl   0.2401E-04  # Theta=41.82
  10  20   0      127.46       34.61       87.36 o incl   0.1287E-03  # Theta=42.96
  11  20   0     1269.53     1124.85      118.10 o incl   0.1468E-04  # Theta=44.20
  12  20   0      513.43      555.34       80.62 o incl   0.5473E-04  # Theta=45.57
  13  20   0      559.42      924.06       74.94 o incl   0.3301E-04  # Theta=47.05
  14  20   0      139.71      147.05       83.68 o incl   0.1260E-03  # Theta=48.66
  15  20   0      -53.72        4.26       77.61 o incl   0.1656E-03  # Theta=50.41
  16  20   0      103.65      157.09      103.47 o incl   0.8747E-04  # Theta=52.29
  17  20   0       93.61      137.21       58.60 o incl   0.2484E-03  # Theta=54.33
  18  20   0       99.11      115.42       57.99 o incl   0.2593E-03  # Theta=56.56
  19  20   0       12.36        5.69       43.61 o incl   0.5251E-03  # Theta=58.99
  20  20   0       98.63       56.66       43.20 o incl   0.4811E-03  # Theta=61.68
  21  20   0       29.21       27.94       38.52 o incl   0.6594E-03  # Theta=64.71
  22  20   0       48.75       42.80       29.44 h excl   0.0000E+00  # Theta=68.19
  23  20   0       35.36       24.57       26.88 h excl   0.0000E+00  # Theta=72.40
   1  21   0      286.07      140.35       62.04 o incl   0.1946E-03  # Theta=39.16
   2  21   0     1286.95      796.94       83.93 o incl   0.2157E-04  # Theta=39.34
   3  21   0      850.66      439.18       78.54 o incl   0.5075E-04  # Theta=39.65
   4  21   0      129.53       32.62       61.58 o incl   0.2523E-03  # Theta=40.07
   5  21   0      785.84      783.55       78.57 o incl   0.3257E-04  # Theta=40.61
   6  21   0     3182.41     2528.35      140.23 o incl   0.3165E-05  # Theta=41.27
   7  21   0     4724.14     4360.44      180.07 o incl   0.1202E-05  # Theta=42.05
   8  21   0      416.10      194.20       89.48 o incl   0.9045E-04  # Theta=42.94
   9  21   0      463.09      305.94       90.99 o incl   0.7431E-04  # Theta=43.95
  10  21   0      953.83     1077.72      108.01 o incl   0.1819E-04  # Theta=45.08
  11  21   0       97.42       26.69       78.18 o incl   0.1610E-03  # Theta=46.32
  12  21   0      328.11      311.19       74.61 o incl   0.1058E-03  # Theta=47.69
  13  21   0       39.31       16.73       56.46 o incl   0.3115E-03  # Theta=49.18
  14  21   0       42.50       76.04       70.54 o incl   0.1945E-03  # Theta=50.81
  15  21   0       47.82       32.53       75.33 o incl   0.1744E-03  # Theta=52.58
  16  21   0      217.58      201.43       69.92 o incl   0.1498E-03  # Theta=54.50
  17  21   0        3.32      127.28       58.09 o incl   0.2719E-03  # Theta=56.60
  18  21   0       49.86       61.52       44.40 o incl   0.4782E-03  # Theta=58.91
  19  21   0       58.65      123.85       47.41 o incl   0.3778E-03  # Theta=61.45
  20  21   0      137.84      148.23       38.63 o incl   0.4254E-03  # Theta=64.30
  21  21   0       43.06      108.15       31.26 h excl   0.0000E+00  # Theta=67.57
  22  21   0       37.42       58.69       26.61 h excl   0.0000E+00  # Theta=71.47
  23  21   0       21.61       20.85       55.57 h excl   0.0000E+00  # Theta=76.51
   0  22   0      489.69      173.39      100.85 o incl   0.7636E-04  # Theta=41.36
   1  22   0     1182.08      858.39       87.56 o incl   0.2213E-04  # Theta=41.42
   2  22   0      498.08      147.72       85.67 o incl   0.1016E-03  # Theta=41.59
   3  22   0      603.19      368.72       77.21 o incl   0.7139E-04  # Theta=41.89
   4  22   0      219.02       97.60       71.23 o incl   0.1709E-03  # Theta=42.31
   5  22   0      505.73      434.68       78.10 o incl   0.6551E-04  # Theta=42.85
   6  22   0      330.54      243.29       75.32 o incl   0.1130E-03  # Theta=43.50
   7  22   0      578.02      475.63       83.20 o incl   0.5587E-04  # Theta=44.27
   8  22   0      244.23       63.56       72.17 o incl   0.1708E-03  # Theta=45.16
   9  22   0      413.62      341.41       76.83 o incl   0.9019E-04  # Theta=46.17
  10  22   0       61.97       70.23       72.23 o incl   0.1851E-03  # Theta=47.30
  11  22   0       34.28       83.49       65.93 o incl   0.2210E-03  # Theta=48.55
  12  22   0      468.88      660.68       77.84 o incl   0.4879E-04  # Theta=49.93
  13  22   0       56.99      100.31       50.96 o incl   0.3465E-03  # Theta=51.45
  14  22   0      131.48       43.20       65.39 o incl   0.2221E-03  # Theta=53.10
  15  22   0      490.50      685.53       80.15 o incl   0.4522E-04  # Theta=54.91
  16  22   0       51.69       25.73       47.57 o incl   0.4329E-03  # Theta=56.89
  17  22   0      136.70      164.06       57.56 o incl   0.2355E-03  # Theta=59.07
  18  22   0        7.75        1.15       47.87 o incl   0.4362E-03  # Theta=61.48
  19  22   0      -63.03       22.42       41.50 o incl   0.5639E-03  # Theta=64.19
  20  22   0       68.76       80.49       30.41 h excl   0.0000E+00  # Theta=67.27
  21  22   0      -28.16        0.48       25.16 h excl   0.0000E+00  # Theta=70.93
  22  22   0       44.59       57.79       35.97 h excl   0.0000E+00  # Theta=75.55
   1  23   0      892.75      700.55       82.65 o incl   0.3279E-04  # Theta=43.75
   2  23   0      283.39      233.95       69.75 o incl   0.1383E-03  # Theta=43.93
   3  23   0      395.97      155.84       69.83 o incl   0.1409E-03  # Theta=44.22
   4  23   0      922.11      422.21       96.58 o incl   0.4242E-04  # Theta=44.64
   5  23   0      274.24      146.08       92.82 o incl   0.1001E-03  # Theta=45.17
   6  23   0      718.02      645.36      100.57 o incl   0.3673E-04  # Theta=45.83
   7  23   0       12.53       26.10       76.78 o incl   0.1690E-03  # Theta=46.60
   8  23   0      198.94       71.37       74.76 o incl   0.1633E-03  # Theta=47.49
   9  23   0      352.38      379.36       82.58 o incl   0.8233E-04  # Theta=48.51
  10  23   0       48.16       27.10       61.48 o incl   0.2614E-03  # Theta=49.64
  11  23   0      -24.78        4.91       59.56 o incl   0.2814E-03  # Theta=50.91
  12  23   0      382.03      525.74       69.55 o incl   0.6978E-04  # Theta=52.31
  13  23   0       80.11       97.97       60.20 o incl   0.2507E-03  # Theta=53.86
  14  23   0      275.25      277.19       72.17 o incl   0.1215E-03  # Theta=55.56
  15  23   0      218.30      224.17       57.25 o incl   0.1928E-03  # Theta=57.43
  16  23   0       -5.00        1.07       49.24 o incl   0.4125E-03  # Theta=59.49
  17  23   0     -103.40       18.07       61.83 o incl   0.2557E-03  # Theta=61.78
  18  23   0       -3.39       16.76       31.35 o incl   0.1012E-02  # Theta=64.35
  19  23   0       28.88       53.01       27.44 h excl   0.0000E+00  # Theta=67.29
  20  23   0       81.86       70.22       31.20 h excl   0.0000E+00  # Theta=70.75
  21  23   0       34.35       30.18       36.71 h excl   0.0000E+00  # Theta=75.09
   0  24   0     1221.37     1285.48      134.15 o incl   0.1246E-04  # Theta=46.12
   1  24   0      345.55       54.62       71.58 o incl   0.1649E-03  # Theta=46.18
   2  24   0     1116.00      864.68       92.81 o incl   0.2121E-04  # Theta=46.36
   3  24   0      859.21      584.76       96.80 o incl   0.3601E-04  # Theta=46.65
   4  24   0     3931.36     3310.27      161.21 o incl   0.1903E-05  # Theta=47.07
   5  24   0      410.65       81.97      109.64 o incl   0.7409E-04  # Theta=47.61
   6  24   0     2606.85     2895.29      178.56 o incl   0.2916E-05  # Theta=48.26
   7  24   0       97.54       42.02       85.81 o incl   0.1333E-03  # Theta=49.04
   8  24   0      838.97      899.15      100.94 o incl   0.2389E-04  # Theta=49.94
   9  24   0      213.11      167.11       72.22 o incl   0.1519E-03  # Theta=50.97
  10  24   0      354.90      367.55       73.23 o incl   0.9225E-04  # Theta=52.13
  11  24   0      388.49      453.08       61.73 o incl   0.8743E-04  # Theta=53.42
  12  24   0      206.40      264.36       54.27 o incl   0.1836E-03  # Theta=54.86
  13  24   0      168.26      236.84       48.21 o incl   0.2426E-03  # Theta=56.45
  14  24   0      113.69       27.71       50.41 o incl   0.3747E-03  # Theta=58.21
  15  24   0       48.24      165.19       40.96 o incl   0.4217E-03  # Theta=60.17
  16  24   0      -38.32        7.45       44.35 o incl   0.5056E-03  # Theta=62.35
  17  24   0       31.28       83.39       31.49 o incl   0.8532E-03  # Theta=64.81
  18  24   0       47.57       11.80       35.21 h excl   0.0000E+00  # Theta=67.62
  19  24   0      107.66       86.78       32.87 h excl   0.0000E+00  # Theta=70.94
  20  24   0       44.51       33.58       56.99 h excl   0.0000E+00  # Theta=75.08
   1  25   0      347.37      127.38       71.09 o incl   0.1498E-03  # Theta=48.72
   2  25   0      565.20      374.61       84.88 o incl   0.6709E-04  # Theta=48.90
   3  25   0      237.24       82.77       75.64 o incl   0.1558E-03  # Theta=49.20
   4  25   0      480.30       69.51      102.55 o incl   0.8196E-04  # Theta=49.62
   5  25   0      953.83      812.77      117.79 o incl   0.2238E-04  # Theta=50.16
   6  25   0      247.10      110.93      100.18 o incl   0.9114E-04  # Theta=50.83
   7  25   0      448.53      367.18      101.42 o incl   0.6172E-04  # Theta=51.62
   8  25   0       89.07      130.42       69.46 o incl   0.1860E-03  # Theta=52.54
   9  25   0      222.46      117.07       66.70 o incl   0.1865E-03  # Theta=53.59
  10  25   0      -24.72       53.13       63.13 o incl   0.2459E-03  # Theta=54.77
  11  25   0       31.90       71.69       59.88 o incl   0.2686E-03  # Theta=56.11
  12  25   0      323.27      471.82       53.68 o incl   0.9916E-04  # Theta=57.60
  13  25   0       10.74       13.45       58.88 o incl   0.2880E-03  # Theta=59.26
  14  25   0      214.36      252.57       45.32 o incl   0.2255E-03  # Theta=61.12
  15  25   0      124.45      236.86       37.79 o incl   0.3204E-03  # Theta=63.20
  16  25   0       33.64       13.00       35.83 o incl   0.7693E-03  # Theta=65.56
  17  25   0      136.13      108.66       46.35 h excl   0.0000E+00  # Theta=68.28
  18  25   0        7.79        3.62       37.95 h excl   0.0000E+00  # Theta=71.49
   0  26   0      311.55      100.62       97.00 o incl   0.9398E-04  # Theta=51.34
   1  26   0      513.15      211.33       84.74 o incl   0.9039E-04  # Theta=51.40
   2  26   0     1014.61      468.40      118.77 o incl   0.3173E-04  # Theta=51.58
   3  26   0      -75.27       17.95       76.44 o incl   0.1696E-03  # Theta=51.89
   4  26   0      350.55      240.21      100.16 o incl   0.7527E-04  # Theta=52.32
   5  26   0      243.85      127.21       86.39 o incl   0.1168E-03  # Theta=52.87
   6  26   0      969.70      758.79      118.01 o incl   0.2319E-04  # Theta=53.55
   7  26   0      163.55       94.91       84.62 o incl   0.1293E-03  # Theta=54.36
   8  26   0       26.82       31.24       93.27 o incl   0.1143E-03  # Theta=55.31
   9  26   0      678.42      733.62       88.87 o incl   0.3612E-04  # Theta=56.39
  10  26   0       10.47       48.60       70.49 o incl   0.1992E-03  # Theta=57.63
  11  26   0      156.16       64.14       64.41 o incl   0.2214E-03  # Theta=59.02
  12  26   0      183.28      129.08       55.26 o incl   0.2534E-03  # Theta=60.59
  13  26   0       33.43        9.55       63.06 o incl   0.2508E-03  # Theta=62.36
  14  26   0      -58.56       10.60       47.84 o incl   0.4315E-03  # Theta=64.36
  15  26   0       80.33      160.13       48.05 h excl   0.0000E+00  # Theta=66.64
  16  26   0       -5.19        2.99       38.51 h excl   0.0000E+00  # Theta=69.28
  17  26   0      -16.27        4.31       30.47 h excl   0.0000E+00  # Theta=72.44
   1  27   0       86.67       47.23       80.55 o incl   0.1509E-03  # Theta=54.25
   2  27   0     1265.62     1017.30      114.01 o incl   0.1592E-04  # Theta=54.43
   3  27   0      204.31       56.91       98.23 o incl   0.9926E-04  # Theta=54.75
   4  27   0     1151.70      768.69      113.31 o incl   0.2158E-04  # Theta=55.19
   5  27   0      -54.44        0.30       87.93 o incl   0.1291E-03  # Theta=55.76
   6  27   0      102.66       80.12       68.15 o incl   0.2029E-03  # Theta=56.47
   7  27   0       87.01       53.98       78.20 o incl   0.1592E-03  # Theta=57.31
   8  27   0      214.89      118.88       97.89 o incl   0.9554E-04  # Theta=58.30
   9  27   0      553.67      639.49       79.71 o incl   0.4587E-04  # Theta=59.44
  10  27   0     -162.00       16.99       78.01 o incl   0.1597E-03  # Theta=60.74
  11  27   0      548.81      347.00       78.79 o incl   0.7586E-04  # Theta=62.23
  12  27   0       59.31       24.79       59.68 o incl   0.2767E-03  # Theta=63.92
  13  27   0      571.59      654.33       66.42 h excl   0.0000E+00  # Theta=65.85
  14  27   0       85.65       38.38       39.13 h excl   0.0000E+00  # Theta=68.07
  15  27   0       -0.59       14.55       48.75 h excl   0.0000E+00  # Theta=70.68
  16  27   0       14.59        4.28       28.81 h excl   0.0000E+00  # Theta=73.85
   0  28   0     2495.45     1478.62      191.75 o incl   0.5814E-05  # Theta=57.24
   1  28   0      358.12       89.35      100.08 o incl   0.8872E-04  # Theta=57.30
   2  28   0      456.30      437.25       85.38 o incl   0.6520E-04  # Theta=57.50
   3  28   0       87.92       49.51       70.73 o incl   0.1939E-03  # Theta=57.83
   4  28   0      118.15       48.19       76.95 o incl   0.1634E-03  # Theta=58.29
   5  28   0      -32.52       49.75       69.21 o incl   0.2057E-03  # Theta=58.89
   6  28   0       72.76       13.15       57.38 o incl   0.2999E-03  # Theta=59.63
   7  28   0      140.00      101.16       69.50 o incl   0.1883E-03  # Theta=60.53
   8  28   0       22.58      105.80       63.30 o incl   0.2364E-03  # Theta=61.58
   9  28   0       22.07       15.14       63.54 o incl   0.2470E-03  # Theta=62.80
  10  28   0        9.10       16.13       43.11 o incl   0.5359E-03  # Theta=64.21
  11  28   0       -2.93       14.95       46.84 h excl   0.0000E+00  # Theta=65.84
  12  28   0      -71.21        8.19       53.88 h excl   0.0000E+00  # Theta=67.72
  13  28   0      106.02      144.05       34.25 h excl   0.0000E+00  # Theta=69.92
  14  28   0      -55.52        2.71       45.40 h excl   0.0000E+00  # Theta=72.55
  15  28   0      274.04      374.27       93.60 h excl   0.0000E+00  # Theta=75.84
   1  29   0       21.44        7.98       91.18 o incl   0.1201E-03  # Theta=60.64
   2  29   0      215.79      217.68       74.64 o incl   0.1335E-03  # Theta=60.85
   3  29   0      220.83      117.59       63.92 o incl   0.2017E-03  # Theta=61.20
   4  29   0      947.07      745.16       88.88 o incl   0.2876E-04  # Theta=61.69
   5  29   0      149.68       23.07       60.38 o incl   0.2628E-03  # Theta=62.34
   6  29   0      328.99       97.71       66.97 o incl   0.1740E-03  # Theta=63.14
   7  29   0       -5.76       29.09       42.06 o incl   0.5588E-03  # Theta=64.11
   8  29   0       63.51       29.98       43.31 o incl   0.5144E-03  # Theta=65.26
   9  29   0       54.71       18.81       38.94 h excl   0.0000E+00  # Theta=66.61
  10  29   0      109.82        7.99       51.59 h excl   0.0000E+00  # Theta=68.20
  11  29   0      138.85       54.67       33.31 h excl   0.0000E+00  # Theta=70.08
  12  29   0      -55.07       12.27       32.55 h excl   0.0000E+00  # Theta=72.31
  13  29   0      136.42       97.80       34.87 h excl   0.0000E+00  # Theta=75.06
   0  30   0      548.52      353.38      162.67 o incl   0.2966E-04  # Theta=64.29
   1  30   0      262.46       52.55       88.64 o incl   0.1181E-03  # Theta=64.37
   2  30   0      491.85      337.29       90.53 o incl   0.7121E-04  # Theta=64.59
   3  30   0      -65.76       10.38       72.83 o incl   0.1874E-03  # Theta=64.98
   4  30   0      201.01       37.03       62.71 o incl   0.2342E-03  # Theta=65.53
   5  30   0      177.55      133.27       51.31 h excl   0.0000E+00  # Theta=66.24
   6  30   0       32.04       31.32       62.63 h excl   0.0000E+00  # Theta=67.14
   7  30   0       57.17       10.01       40.54 h excl   0.0000E+00  # Theta=68.24
   8  30   0      -38.70        0.84       47.76 h excl   0.0000E+00  # Theta=69.56
   9  30   0      -46.23        3.98       38.36 h excl   0.0000E+00  # Theta=71.16
  10  30   0      -21.50       30.43       39.10 h excl   0.0000E+00  # Theta=73.08
  11  30   0      -32.80       30.53       40.69 h excl   0.0000E+00  # Theta=75.47
   1  31   0      157.84       14.91       63.53 h excl   0.0000E+00  # Theta=68.68
   2  31   0       28.62       49.74       83.24 h excl   0.0000E+00  # Theta=68.95
   3  31   0      105.15       35.66       86.09 h excl   0.0000E+00  # Theta=69.39
   4  31   0      -23.11        1.75       64.55 h excl   0.0000E+00  # Theta=70.03
   5  31   0      213.64       46.24       79.97 h excl   0.0000E+00  # Theta=70.88
   6  31   0      -65.76        0.03       73.03 h excl   0.0000E+00  # Theta=71.96
   7  31   0      140.00       27.54       68.05 h excl   0.0000E+00  # Theta=73.31
   8  31   0      -20.38       30.07       41.48 h excl   0.0000E+00  # Theta=75.01
 -30   1   1      142.75       30.95       47.03 h excl   0.0000E+00  # Theta=72.02
 -29   1   1      256.38      110.69       77.07 h excl   0.0000E+00  # Theta=66.78
 -28   1   1      126.50       15.05       66.74 o incl   0.2190E-03  # Theta=62.48
 -27   1   1      247.86      141.02       88.44 o incl   0.1101E-03  # Theta=58.73
 -26   1   1       49.44       45.91       79.42 o incl   0.1564E-03  # Theta=55.34
 -25   1   1       47.91       35.74      107.96 o incl   0.8538E-04  # Theta=52.23
 -24   1   1      104.40       26.65      115.92 o incl   0.7387E-04  # Theta=49.32
 -23   1   1      813.75      721.38      165.11 o incl   0.1979E-04  # Theta=46.57
 -22   1   1      876.80      534.95      157.32 o incl   0.2394E-04  # Theta=43.95
 -21   1   1      148.64       63.37       98.35 o incl   0.1000E-03  # Theta=41.45
 -20   1   1      695.35      771.42      141.06 o incl   0.2408E-04  # Theta=39.04
 -19   1   1     1259.99      877.84      199.40 o incl   0.1270E-04  # Theta=36.71
 -18   1   1      720.96      430.28      358.27 o incl   0.7201E-05  # Theta=34.45
 -17   1   1      372.80      291.18      324.45 o incl   0.9147E-05  # Theta=32.25
 -16   1   1     7009.13     4739.87      810.02 o incl   0.5470E-06  # Theta=30.10
 -15   1   1     1867.09      316.96      501.26 o incl   0.3578E-05  # Theta=28.00
 -14   1   1    19511.20     9117.57     1278.28 o incl   0.1262E-06  # Theta=25.94
 -13   1   1     9579.32     6069.81      741.83 o incl   0.3788E-06  # Theta=23.91
 -12   1   1      551.38      195.76      207.73 o incl   0.2128E-04  # Theta=21.92
 -11   1   1     2952.98     1212.96      447.63 o incl   0.3052E-05  # Theta=19.96
 -10   1   1      570.43      542.64      205.47 o incl   0.1826E-04  # Theta=18.03
  -9   1   1    30832.97    20563.97     1020.63 o incl   0.4220E-07  # Theta=16.12
  -8   1   1    67319.48    33647.71     1694.65 o incl   0.1197E-07  # Theta=14.24
  -7   1   1     4081.76     2900.04      390.04 o incl   0.1782E-05  # Theta=12.38
  -6   1   1    27625.88    20136.88     1265.85 o incl   0.4675E-07  # Theta=10.54
  -5   1   1     3619.94     4521.35      362.18 o incl   0.1169E-05  # Theta= 8.73
  -4   1   1    25336.12    27066.98      874.76 o incl   0.3526E-07  # Theta= 6.96
  -3   1   1       68.96      109.29       51.91 o incl   0.3348E-03  # Theta= 5.26
  -2   1   1     9584.09     8602.06      400.83 o incl   0.3054E-06  # Theta= 3.72
   2   1   1     2543.77     6941.26      302.99 o incl   0.8271E-06  # Theta= 5.17
   3   1   1    30228.29    27851.21      991.51 o incl   0.2971E-07  # Theta= 6.86
   4   1   1     9623.50     9704.38      627.58 o incl   0.2435E-06  # Theta= 8.63
   5   1   1     8730.75     8919.30      532.86 o incl   0.2883E-06  # Theta=10.43
   6   1   1    35244.83    28518.19     1198.73 o incl   0.2628E-07  # Theta=12.27
   7   1   1     3361.53     4249.19      362.43 o incl   0.1448E-05  # Theta=14.13
   8   1   1     8372.43     7743.30      725.86 o incl   0.3272E-06  # Theta=16.01
   9   1   1     1818.96     2060.52      420.44 o incl   0.2993E-05  # Theta=17.92
  10   1   1     6739.39     5211.58      767.27 o incl   0.5211E-06  # Theta=19.85
  11   1   1     6320.94     4908.72      760.51 o incl   0.5871E-06  # Theta=21.81
  12   1   1     2278.21     2251.10      507.17 o incl   0.2121E-05  # Theta=23.80
  13   1   1     1862.35      880.31      488.53 o incl   0.3362E-05  # Theta=25.82
  14   1   1     1018.88      681.81      348.51 o incl   0.6825E-05  # Theta=27.88
  15   1   1     1674.86     1203.49      430.37 o incl   0.3841E-05  # Theta=29.98
  16   1   1     4374.08     3379.71      675.35 o incl   0.1010E-05  # Theta=32.12
  17   1   1      314.13      188.01      279.69 o incl   0.1240E-04  # Theta=34.32
  18   1   1      595.73      301.69      197.19 o incl   0.2195E-04  # Theta=36.58
  19   1   1      207.10      353.99      133.28 o incl   0.4634E-04  # Theta=38.90
  20   1   1     -141.59        0.72      117.88 o incl   0.7150E-04  # Theta=41.31
  21   1   1     2451.82     1937.78      221.44 o incl   0.4464E-05  # Theta=43.81
  22   1   1       55.98       13.98      120.16 o incl   0.6911E-04  # Theta=46.41
  23   1   1      626.76      312.33      145.52 o incl   0.3594E-04  # Theta=49.15
  24   1   1      259.70       72.86      129.02 o incl   0.5752E-04  # Theta=52.06
  25   1   1      124.45       55.96       88.90 o incl   0.1227E-03  # Theta=55.16
  26   1   1       18.50       29.81       68.46 o incl   0.2122E-03  # Theta=58.53
  27   1   1       26.07       57.71       50.33 o incl   0.3790E-03  # Theta=62.25
  28   1   1      -25.20       19.87       48.02 h excl   0.0000E+00  # Theta=66.51
  29   1   1      -38.85        4.95       40.71 h excl   0.0000E+00  # Theta=71.68
 -30   2   1      159.68      112.64       44.04 h excl   0.0000E+00  # Theta=72.28
 -29   2   1       43.70       21.22       60.42 h excl   0.0000E+00  # Theta=66.99
 -28   2   1      521.75      350.07       70.98 o incl   0.8362E-04  # Theta=62.67
 -27   2   1      191.79       79.64       74.93 o incl   0.1626E-03  # Theta=58.90
 -26   2   1      457.86      324.06      104.82 o incl   0.6093E-04  # Theta=55.51
 -25   2   1      201.53      109.22      102.41 o incl   0.8837E-04  # Theta=52.39
 -24   2   1      412.13      369.72      129.13 o incl   0.4469E-04  # Theta=49.47
 -23   2   1     1863.93     1372.92      220.96 o incl   0.7009E-05  # Theta=46.72
 -22   2   1      273.63      140.84      114.69 o incl   0.6903E-04  # Theta=44.11
 -21   2   1      227.95      111.02      125.10 o incl   0.6049E-04  # Theta=41.60
 -20   2   1     4393.45     2862.91      327.12 o incl   0.1783E-05  # Theta=39.20
 -19   2   1     2187.24     1813.79      248.47 o incl   0.4731E-05  # Theta=36.87
 -18   2   1     6522.09     5202.17      856.16 o incl   0.5027E-06  # Theta=34.61
 -17   2   1      500.81      146.23      286.06 o incl   0.1182E-04  # Theta=32.42
 -16   2   1     9210.83     7835.03      953.13 o incl   0.2777E-06  # Theta=30.28
 -15   2   1     1029.41     1382.23      369.46 o incl   0.4948E-05  # Theta=28.18
 -14   2   1     -156.77       19.71      209.63 o incl   0.2267E-04  # Theta=26.13
 -13   2   1     1788.43      930.46      334.96 o incl   0.6020E-05  # Theta=24.12
 -12   2   1    15777.43    12101.59      944.38 o incl   0.1274E-06  # Theta=22.15
 -11   2   1      381.08      289.32      186.97 o incl   0.2569E-04  # Theta=20.21
 -10   2   1    19745.09    12758.25      868.12 o incl   0.1015E-06  # Theta=18.29
  -9   2   1      352.61      261.88      186.49 o incl   0.2670E-04  # Theta=16.41
  -8   2   1    18584.61    14518.22     1071.47 o incl   0.9328E-07  # Theta=14.56
  -7   2   1     1318.18      131.53      244.21 o incl   0.1406E-04  # Theta=12.74
  -6   2   1    17074.99    16674.68      713.35 o incl   0.8662E-07  # Theta=10.96
  -5   2   1   101724.97    60070.75     2425.17 o incl   0.4544E-08  # Theta= 9.23
  -4   2   1     1576.12      638.57      229.79 o incl   0.1157E-04  # Theta= 7.58
  -3   2   1    89012.73    74783.72     1170.65 o incl   0.4068E-08  # Theta= 6.05
  -2   2   1     4976.16     2762.07      339.54 o incl   0.1746E-05  # Theta= 4.77
  -1   2   1   137984.81   148540.22     1507.31 o incl   0.1219E-08  # Theta= 3.97
   0   2   1    16361.30    29492.10      378.76 o incl   0.4065E-07  # Theta= 3.95
   1   2   1     1644.58     1178.57      128.98 o incl   0.1162E-04  # Theta= 4.71
   2   2   1    14349.56    11804.65      637.89 o incl   0.1546E-06  # Theta= 5.97
   3   2   1    18531.49    14816.98      670.16 o incl   0.9567E-07  # Theta= 7.49
   4   2   1    74770.98    72110.03     1719.33 o incl   0.4750E-08  # Theta= 9.14
   5   2   1   158886.98   148308.17     2477.18 o incl   0.1100E-08  # Theta=10.86
   6   2   1      742.72      279.35      197.93 o incl   0.2127E-04  # Theta=12.64
   7   2   1     2787.82     1388.37      305.61 o incl   0.4524E-05  # Theta=14.45
   8   2   1      161.07      402.03      135.63 o incl   0.4616E-04  # Theta=16.30
   9   2   1    19130.11    17465.38     1125.85 o incl   0.7204E-07  # Theta=18.18
  10   2   1    36714.79    24843.54     1802.53 o incl   0.2796E-07  # Theta=20.10
  11   2   1     9742.21     9662.52      997.07 o incl   0.2183E-06  # Theta=22.04
  12   2   1    39125.35    31075.51     1904.14 o incl   0.2083E-07  # Theta=24.01
  13   2   1     3015.55     2638.16      529.97 o incl   0.1720E-05  # Theta=26.02
  14   2   1    10527.17     7766.97      992.70 o incl   0.2509E-06  # Theta=28.07
  15   2   1      617.64      133.09      242.88 o incl   0.1599E-04  # Theta=30.16
  16   2   1     5801.19     5499.78      770.34 o incl   0.5500E-06  # Theta=32.29
  17   2   1       60.06       12.24      231.66 o incl   0.1862E-04  # Theta=34.49
  18   2   1     2137.38     1511.29      239.43 o incl   0.5790E-05  # Theta=36.74
  19   2   1       43.22      133.86       98.77 o incl   0.9837E-04  # Theta=39.06
  20   2   1      338.34      280.54      136.95 o incl   0.4504E-04  # Theta=41.46
  21   2   1      164.96      197.00      119.41 o incl   0.6400E-04  # Theta=43.96
  22   2   1      446.21      334.41      128.96 o incl   0.4586E-04  # Theta=46.57
  23   2   1       99.96       56.24       96.13 o incl   0.1060E-03  # Theta=49.31
  24   2   1       -3.59       54.34      108.61 o incl   0.8439E-04  # Theta=52.22
  25   2   1       98.51       21.67       87.32 o incl   0.1297E-03  # Theta=55.32
  26   2   1      -46.57        3.62       74.26 o incl   0.1809E-03  # Theta=58.70
  27   2   1      283.19       91.85       66.23 o incl   0.1877E-03  # Theta=62.44
  28   2   1       14.22       18.43       39.98 h excl   0.0000E+00  # Theta=66.73
  29   2   1      205.18       73.62       54.46 h excl   0.0000E+00  # Theta=71.94
 -30   3   1      111.87       12.26       41.89 h excl   0.0000E+00  # Theta=72.73
 -29   3   1      145.38      123.82       54.51 h excl   0.0000E+00  # Theta=67.36
 -28   3   1      -28.29        3.08       48.68 o incl   0.4211E-03  # Theta=62.99
 -27   3   1      227.21      126.67       82.66 o incl   0.1263E-03  # Theta=59.20
 -26   3   1      336.77      213.07       93.70 o incl   0.8738E-04  # Theta=55.79
 -25   3   1      198.08      162.77       87.64 o incl   0.1128E-03  # Theta=52.65
 -24   3   1      207.45      130.14      113.38 o incl   0.7235E-04  # Theta=49.73
 -23   3   1      203.44      145.39      112.62 o incl   0.7306E-04  # Theta=46.98
 -22   3   1      669.88      360.01      158.95 o incl   0.2952E-04  # Theta=44.37
 -21   3   1      750.38      465.64      156.89 o incl   0.2731E-04  # Theta=41.86
 -20   3   1      310.47      274.11      117.66 o incl   0.5938E-04  # Theta=39.46
 -19   3   1        5.11        2.89      121.11 o incl   0.6817E-04  # Theta=37.14
 -18   3   1     1497.78      882.07      229.67 o incl   0.9982E-05  # Theta=34.89
 -17   3   1      327.67      254.57      185.06 o incl   0.2668E-04  # Theta=32.70
 -16   3   1     5383.00     3892.41      746.52 o incl   0.7767E-06  # Theta=30.57
 -15   3   1      252.88      290.97      272.64 o incl   0.1295E-04  # Theta=28.49
 -14   3   1    27916.27    18124.30     1600.28 o incl   0.4899E-07  # Theta=26.46
 -13   3   1     2330.86     1760.57      374.75 o incl   0.3517E-05  # Theta=24.47
 -12   3   1    19382.06    11047.70     1036.54 o incl   0.1181E-06  # Theta=22.52
 -11   3   1     7290.40     5419.49      614.90 o incl   0.5431E-06  # Theta=20.60
 -10   3   1     1347.99      551.27      263.96 o incl   0.1037E-04  # Theta=18.72
  -9   3   1     2326.16     1289.72      339.11 o incl   0.4406E-05  # Theta=16.88
  -8   3   1    35464.79    31136.34     1140.51 o incl   0.2308E-07  # Theta=15.08
  -7   3   1     2456.65     1712.75      303.80 o incl   0.4059E-05  # Theta=13.33
  -6   3   1    21309.08    15632.39      764.88 o incl   0.7648E-07  # Theta=11.63
  -5   3   1     1331.48      799.65      216.99 o incl   0.1187E-04  # Theta=10.02
  -4   3   1      498.90      841.58      136.90 o incl   0.2550E-04  # Theta= 8.51
  -3   3   1     1317.74     2645.60      194.19 o incl   0.4649E-05  # Theta= 7.18
  -2   3   1      787.89     1933.99       99.19 o incl   0.9319E-05  # Theta= 6.14
  -1   3   1    45604.05    40308.45      681.78 o incl   0.1425E-07  # Theta= 5.54
   0   3   1      699.21      289.84      100.53 o incl   0.6245E-04  # Theta= 5.52
   1   3   1   131027.11   128881.48     1623.20 o incl   0.1511E-08  # Theta= 6.09
   2   3   1      541.41      498.47      116.53 o incl   0.4187E-04  # Theta= 7.11
   3   3   1    45211.96    33253.23     1098.59 o incl   0.1828E-07  # Theta= 8.43
   4   3   1    26412.14    21815.69      883.24 o incl   0.4507E-07  # Theta= 9.93
   5   3   1    39180.81    28532.41     1116.76 o incl   0.2420E-07  # Theta=11.54
   6   3   1     8340.13     8491.11      465.16 o incl   0.3304E-06  # Theta=13.23
   7   3   1     1841.90     1652.49      268.81 o incl   0.5331E-05  # Theta=14.98
   8   3   1     3372.84     2991.59      503.17 o incl   0.1596E-05  # Theta=16.78
   9   3   1      215.07      148.92      169.59 o incl   0.3322E-04  # Theta=18.62
  10   3   1     3287.05     2963.41      532.36 o incl   0.1514E-05  # Theta=20.49
  11   3   1      549.95      572.12      349.20 o incl   0.7440E-05  # Theta=22.41
  12   3   1      -80.65       45.75      280.26 o incl   0.1271E-04  # Theta=24.36
  13   3   1      460.48     1104.60      233.51 o incl   0.1164E-04  # Theta=26.34
  14   3   1     3669.97     2987.29      638.54 o incl   0.1230E-05  # Theta=28.38
  15   3   1      909.94      406.00      263.92 o incl   0.1204E-04  # Theta=30.45
  16   3   1    12731.00    10084.36     1157.68 o incl   0.1621E-06  # Theta=32.58
  17   3   1     1356.05      531.13      309.17 o incl   0.8286E-05  # Theta=34.76
  18   3   1     9997.64     7480.31      520.26 o incl   0.3364E-06  # Theta=37.01
  19   3   1      292.28      121.27      115.83 o incl   0.6835E-04  # Theta=39.33
  20   3   1      152.52       26.38      119.19 o incl   0.6949E-04  # Theta=41.72
  21   3   1      831.22      625.99      190.77 o incl   0.1824E-04  # Theta=44.22
  22   3   1      273.03      198.67      125.44 o incl   0.5640E-04  # Theta=46.83
  23   3   1      465.19      260.01      133.25 o incl   0.4524E-04  # Theta=49.57
  24   3   1     1069.68      862.09      139.09 o incl   0.1878E-04  # Theta=52.48
  25   3   1      225.38       51.59       84.88 o incl   0.1304E-03  # Theta=55.60
  26   3   1      467.04      210.82       99.81 o incl   0.7321E-04  # Theta=58.99
  27   3   1      -15.40        7.57       61.92 o incl   0.2605E-03  # Theta=62.76
  28   3   1      149.53      113.87       39.04 h excl   0.0000E+00  # Theta=67.09
  29   3   1       88.15       61.59       35.81 h excl   0.0000E+00  # Theta=72.38
 -30   4   1        4.97       31.13       32.17 h excl   0.0000E+00  # Theta=73.38
 -29   4   1       71.21        4.61       40.10 h excl   0.0000E+00  # Theta=67.87
 -28   4   1      112.26       16.86       57.07 o incl   0.2985E-03  # Theta=63.44
 -27   4   1       98.15       13.75       87.76 o incl   0.1287E-03  # Theta=59.61
 -26   4   1      173.52        0.16       95.18 o incl   0.1088E-03  # Theta=56.18
 -25   4   1       80.76       62.86       90.89 o incl   0.1184E-03  # Theta=53.03
 -24   4   1       68.66       29.19       99.56 o incl   0.1002E-03  # Theta=50.10
 -23   4   1      -28.88        0.24      105.23 o incl   0.9028E-04  # Theta=47.34
 -22   4   1      298.99      136.51      134.43 o incl   0.5145E-04  # Theta=44.73
 -21   4   1      191.45       72.13      117.69 o incl   0.6958E-04  # Theta=42.23
 -20   4   1     1702.90     1017.98      227.29 o incl   0.8762E-05  # Theta=39.83
 -19   4   1      480.03      321.38      112.93 o incl   0.5316E-04  # Theta=37.51
 -18   4   1     9987.90     6551.20      557.76 o incl   0.3815E-06  # Theta=35.27
 -17   4   1      605.59      710.86      243.79 o incl   0.1296E-04  # Theta=33.10
 -16   4   1    11029.37     7634.52     1044.26 o incl   0.2456E-06  # Theta=30.98
 -15   4   1     1133.16      804.76      390.51 o incl   0.5353E-05  # Theta=28.92
 -14   4   1     1244.04     1469.12      375.64 o incl   0.4482E-05  # Theta=26.91
 -13   4   1     1727.63     1258.38      318.58 o incl   0.5578E-05  # Theta=24.94
 -12   4   1     3317.16     2510.79      436.53 o incl   0.1966E-05  # Theta=23.02
 -11   4   1     4773.68     4284.76      516.10 o incl   0.9526E-06  # Theta=21.14
 -10   4   1      247.86      131.87      178.22 o incl   0.3024E-04  # Theta=19.31
  -9   4   1      602.59      344.21      183.36 o incl   0.2441E-04  # Theta=17.52
  -8   4   1     6600.07     6609.02      527.65 o incl   0.4991E-06  # Theta=15.79
  -7   4   1    47292.64    48851.05     1460.13 o incl   0.1056E-07  # Theta=14.11
  -6   4   1      803.35      571.02      222.77 o incl   0.1515E-04  # Theta=12.52
  -5   4   1    43403.75    36409.93      952.00 o incl   0.1686E-07  # Theta=11.02
  -4   4   1   185384.33   161955.06     2686.27 o incl   0.8918E-09  # Theta= 9.67
  -3   4   1   239799.22   203065.50     2762.79 o incl   0.5486E-09  # Theta= 8.52
  -2   4   1    17544.72    13015.40      453.55 o incl   0.1160E-06  # Theta= 7.66
  -1   4   1     2473.59     2179.64      195.15 o incl   0.3898E-05  # Theta= 7.18
   0   4   1      103.28      311.00       80.12 o incl   0.1012E-03  # Theta= 7.17
   1   4   1    13374.13    20372.65      405.85 o incl   0.7738E-07  # Theta= 7.62
   2   4   1    48420.21    37866.40     1051.10 o incl   0.1482E-07  # Theta= 8.46
   3   4   1     1020.83      135.32      180.65 o incl   0.2502E-04  # Theta= 9.60
   4   4   1     7721.09     5294.92      505.39 o incl   0.6051E-06  # Theta=10.94
   5   4   1      775.28     1158.81      155.06 o incl   0.1481E-04  # Theta=12.43
   6   4   1      550.52      611.69      150.96 o incl   0.2803E-04  # Theta=14.02
   7   4   1       81.42      139.07      130.96 o incl   0.5641E-04  # Theta=15.69
   8   4   1      407.69      226.24      195.36 o incl   0.2424E-04  # Theta=17.42
   9   4   1      783.79      407.87      221.06 o incl   0.1704E-04  # Theta=19.21
  10   4   1     9891.92     7940.01      733.23 o incl   0.2973E-06  # Theta=21.04
  11   4   1    13236.39     9710.53     1079.49 o incl   0.1740E-06  # Theta=22.91
  12   4   1    11689.06     8416.20     1059.23 o incl   0.2094E-06  # Theta=24.83
  13   4   1     3532.50     2994.03      613.43 o incl   0.1335E-05  # Theta=26.80
  14   4   1     6051.64     5132.53      772.57 o incl   0.5622E-06  # Theta=28.81
  15   4   1       42.98       24.94      156.18 o incl   0.4093E-04  # Theta=30.87
  16   4   1     1049.45      548.02      296.06 o incl   0.9355E-05  # Theta=32.98
  17   4   1      518.69      396.27      155.69 o incl   0.3173E-04  # Theta=35.15
  18   4   1      666.41      311.30      150.68 o incl   0.3326E-04  # Theta=37.38
  19   4   1      370.68      238.52      144.99 o incl   0.4154E-04  # Theta=39.69
  20   4   1     1169.55      812.17      226.70 o incl   0.1179E-04  # Theta=42.09
  21   4   1      898.22      513.45      156.67 o incl   0.2496E-04  # Theta=44.58
  22   4   1       59.12       46.00      116.28 o incl   0.7345E-04  # Theta=47.19
  23   4   1      582.13      410.20      134.65 o incl   0.3754E-04  # Theta=49.94
  24   4   1      140.72      143.61       91.50 o incl   0.1090E-03  # Theta=52.86
  25   4   1       31.63       30.46       83.47 o incl   0.1428E-03  # Theta=55.99
  26   4   1        6.52        9.63       77.43 o incl   0.1667E-03  # Theta=59.40
  27   4   1       76.34       10.29       62.18 o incl   0.2557E-03  # Theta=63.21
  28   4   1       65.57       83.70       35.72 h excl   0.0000E+00  # Theta=67.59
  29   4   1      161.69      143.54       38.58 h excl   0.0000E+00  # Theta=73.02
 -30   5   1       22.64       58.49       36.82 h excl   0.0000E+00  # Theta=74.25
 -29   5   1        6.71       20.22       40.48 h excl   0.0000E+00  # Theta=68.54
 -28   5   1        5.97       14.04       44.66 o incl   0.4997E-03  # Theta=64.02
 -27   5   1      456.56      348.10       83.58 o incl   0.7786E-04  # Theta=60.14
 -26   5   1        7.09       62.03       76.41 o incl   0.1687E-03  # Theta=56.68
 -25   5   1      282.98      242.23      106.80 o incl   0.7097E-04  # Theta=53.52
 -24   5   1      290.00      162.60      100.02 o incl   0.8480E-04  # Theta=50.57
 -23   5   1       92.79       24.80      102.24 o incl   0.9487E-04  # Theta=47.81
 -22   5   1      172.87      114.30      134.10 o incl   0.5323E-04  # Theta=45.19
 -21   5   1      125.82       34.89      119.60 o incl   0.6915E-04  # Theta=42.70
 -20   5   1      164.96       39.51      130.06 o incl   0.5817E-04  # Theta=40.30
 -19   5   1      418.34      272.57      149.54 o incl   0.3749E-04  # Theta=37.99
 -18   5   1      872.11      401.26      185.69 o incl   0.2150E-04  # Theta=35.77
 -17   5   1      281.35      149.17      289.83 o incl   0.1170E-04  # Theta=33.61
 -16   5   1     3214.80     3066.91      549.27 o incl   0.1465E-05  # Theta=31.51
 -15   5   1      725.22     1158.26      308.14 o incl   0.7501E-05  # Theta=29.47
 -14   5   1       48.84      231.37      252.32 o incl   0.1544E-04  # Theta=27.48
 -13   5   1     2255.59     1226.76      381.38 o incl   0.4166E-05  # Theta=25.55
 -12   5   1     1292.21      967.58      294.36 o incl   0.7742E-05  # Theta=23.66
 -11   5   1     7018.31     6480.31      594.13 o incl   0.4703E-06  # Theta=21.83
 -10   5   1     2642.43     1724.66      389.62 o incl   0.3261E-05  # Theta=20.04
  -9   5   1      809.24      562.72      240.57 o incl   0.1335E-04  # Theta=18.32
  -8   5   1    21426.65    20907.86      995.30 o incl   0.5463E-07  # Theta=16.65
  -7   5   1     3607.49     2947.75      358.63 o incl   0.1918E-05  # Theta=15.07
  -6   5   1    22965.91    26052.10     1035.97 o incl   0.3980E-07  # Theta=13.58
  -5   5   1     2066.43     2285.98      248.16 o incl   0.3769E-05  # Theta=12.20
  -4   5   1     4732.52     5862.96      351.24 o incl   0.7274E-06  # Theta=10.99
  -3   5   1    72486.28    54657.32     1269.65 o incl   0.6946E-08  # Theta= 9.99
  -2   5   1    14792.29     9902.46      477.22 o incl   0.1809E-06  # Theta= 9.25
  -1   5   1    42565.00    37752.63     1023.21 o incl   0.1607E-07  # Theta= 8.86
   0   5   1      107.16      568.77       82.12 o incl   0.7075E-04  # Theta= 8.85
   1   5   1    18331.32    17797.32      410.81 o incl   0.7822E-07  # Theta= 9.22
   2   5   1    34566.40    33890.87      802.00 o incl   0.2170E-07  # Theta= 9.94
   3   5   1    19734.81    19136.86      570.04 o incl   0.6855E-07  # Theta=10.93
   4   5   1    38976.05    35402.46     1169.17 o incl   0.1873E-07  # Theta=12.13
   5   5   1      979.59      233.44      213.58 o incl   0.1889E-04  # Theta=13.49
   6   5   1      783.45      679.72      171.90 o incl   0.2220E-04  # Theta=14.98
   7   5   1    23966.39    25819.16      930.02 o incl   0.3893E-07  # Theta=16.56
   8   5   1     5301.95     5454.59      637.96 o incl   0.6329E-06  # Theta=18.22
   9   5   1     5556.94     6563.14      744.86 o incl   0.4970E-06  # Theta=19.94
  10   5   1    10146.84     7940.56      947.60 o incl   0.2641E-06  # Theta=21.72
  11   5   1      344.87      494.37      245.98 o incl   0.1454E-04  # Theta=23.56
  12   5   1      552.24      811.45      260.87 o incl   0.1119E-04  # Theta=25.44
  13   5   1      375.39      122.94      284.97 o incl   0.1206E-04  # Theta=27.37
  14   5   1     4561.41     3603.75      695.42 o incl   0.9128E-06  # Theta=29.35
  15   5   1       16.76      208.36      207.90 o incl   0.2269E-04  # Theta=31.39
  16   5   1     6907.48     5779.77      862.87 o incl   0.4436E-06  # Theta=33.48
  17   5   1       44.67       87.48      105.63 o incl   0.8812E-04  # Theta=35.64
  18   5   1     6299.65     4381.59      392.67 o incl   0.8516E-06  # Theta=37.86
  19   5   1     -171.91        6.08      134.05 o incl   0.5520E-04  # Theta=40.17
  20   5   1      633.79      615.57      171.49 o incl   0.2235E-04  # Theta=42.56
  21   5   1      481.10      534.95      152.88 o incl   0.2866E-04  # Theta=45.05
  22   5   1      217.58      134.80      142.00 o incl   0.4731E-04  # Theta=47.66
  23   5   1       19.19       64.52       90.64 o incl   0.1202E-03  # Theta=50.41
  24   5   1      227.03      175.18       97.68 o incl   0.9084E-04  # Theta=53.34
  25   5   1       43.14       37.57       85.96 o incl   0.1341E-03  # Theta=56.49
  26   5   1       38.70       23.46       74.59 o incl   0.1788E-03  # Theta=59.94
  27   5   1      253.65      179.50       59.77 o incl   0.1884E-03  # Theta=63.79
  28   5   1      100.82       64.86       40.62 h excl   0.0000E+00  # Theta=68.26
  29   5   1       70.18       13.08       46.45 h excl   0.0000E+00  # Theta=73.87
 -29   6   1       73.28        9.02       36.20 h excl   0.0000E+00  # Theta=69.39
 -28   6   1       62.74        2.43       49.22 o incl   0.4093E-03  # Theta=64.75
 -27   6   1       68.86       29.65       57.84 o incl   0.2923E-03  # Theta=60.81
 -26   6   1       -7.69       38.11       75.94 o incl   0.1725E-03  # Theta=57.30
 -25   6   1      267.22      126.80      105.37 o incl   0.8134E-04  # Theta=54.11
 -24   6   1      223.55      204.09       99.48 o incl   0.8497E-04  # Theta=51.16
 -23   6   1      -71.00       30.92      103.29 o incl   0.9305E-04  # Theta=48.38
 -22   6   1      -80.54        0.23      132.44 o incl   0.5692E-04  # Theta=45.76
 -21   6   1      212.04      162.01      125.10 o incl   0.5896E-04  # Theta=43.27
 -20   6   1     -132.32        8.87      141.99 o incl   0.4935E-04  # Theta=40.88
 -19   6   1      613.10      466.52      150.56 o incl   0.2892E-04  # Theta=38.58
 -18   6   1     1215.84      943.57      186.10 o incl   0.1273E-04  # Theta=36.36
 -17   6   1     4170.20     3281.13      679.89 o incl   0.1029E-05  # Theta=34.22
 -16   6   1      853.15      499.28      358.77 o incl   0.6974E-05  # Theta=32.14
 -15   6   1      403.77      276.92      222.57 o incl   0.1863E-04  # Theta=30.13
 -14   6   1      117.75      236.69      208.26 o incl   0.2234E-04  # Theta=28.17
 -13   6   1     2954.96     2211.35      561.71 o incl   0.1825E-05  # Theta=26.27
 -12   6   1     7324.78     4011.34      619.48 o incl   0.7091E-06  # Theta=24.43
 -11   6   1     8956.50     5855.50      660.80 o incl   0.4454E-06  # Theta=22.64
 -10   6   1     6603.04     5031.52      554.50 o incl   0.6749E-06  # Theta=20.91
  -9   6   1      -33.08       10.62      125.73 o incl   0.6321E-04  # Theta=19.25
  -8   6   1     4723.30     5440.67      469.82 o incl   0.7614E-06  # Theta=17.66
  -7   6   1    27290.70    30996.91     1185.68 o incl   0.2798E-07  # Theta=16.16
  -6   6   1     9987.90    10451.35      657.62 o incl   0.2165E-06  # Theta=14.77
  -5   6   1      578.90      431.57      142.78 o incl   0.3459E-04  # Theta=13.51
  -4   6   1     5557.84     5285.91      443.32 o incl   0.7481E-06  # Theta=12.42
  -3   6   1      879.69      569.87      161.55 o incl   0.2247E-04  # Theta=11.54
  -2   6   1     5732.71     7152.06      344.14 o incl   0.5519E-06  # Theta=10.90
  -1   6   1    74096.11    66371.29     1230.60 o incl   0.5270E-08  # Theta=10.57
   0   6   1    35062.05    33719.56      839.67 o incl   0.2147E-07  # Theta=10.56
   1   6   1     1031.76      878.08      133.86 o incl   0.1952E-04  # Theta=10.88
   2   6   1    42620.33    50495.42      759.73 o incl   0.1100E-07  # Theta=11.49
   3   6   1    18644.46    17455.57      615.63 o incl   0.7855E-07  # Theta=12.36
   4   6   1     8985.35    10551.38      510.54 o incl   0.2422E-06  # Theta=13.45
   5   6   1     1450.53      662.12      239.47 o incl   0.1118E-04  # Theta=14.70
   6   6   1     2005.41     2809.80      321.41 o incl   0.2958E-05  # Theta=16.08
   7   6   1      907.37      292.95      210.32 o incl   0.1886E-04  # Theta=17.57
   8   6   1     2350.32     1969.55      355.04 o incl   0.3355E-05  # Theta=19.16
   9   6   1     3536.85     2711.57      494.24 o incl   0.1706E-05  # Theta=20.81
  10   6   1     1387.19     1464.00      273.67 o incl   0.6645E-05  # Theta=22.54
  11   6   1    14920.02    12533.91     1135.67 o incl   0.1219E-06  # Theta=24.32
  12   6   1        8.52       21.59      160.46 o incl   0.3882E-04  # Theta=26.16
  13   6   1      849.24      812.09      275.56 o incl   0.9603E-05  # Theta=28.06
  14   6   1      947.07     1398.27      317.25 o incl   0.6355E-05  # Theta=30.01
  15   6   1      290.20      437.79      278.58 o incl   0.1211E-04  # Theta=32.03
  16   6   1     1137.68      833.05      349.36 o incl   0.6293E-05  # Theta=34.10
  17   6   1      838.26      513.95      155.94 o incl   0.2590E-04  # Theta=36.24
  18   6   1      152.07       40.06      130.58 o incl   0.5785E-04  # Theta=38.45
  19   6   1     1204.39     1009.62      154.78 o incl   0.1445E-04  # Theta=40.74
  20   6   1      461.26      209.52      145.25 o incl   0.4097E-04  # Theta=43.13
  21   6   1       99.11       27.45      117.55 o incl   0.7185E-04  # Theta=45.62
  22   6   1        2.71      195.82      132.32 o incl   0.5516E-04  # Theta=48.23
  23   6   1      261.28      202.39      104.39 o incl   0.7759E-04  # Theta=50.99
  24   6   1      159.06      149.03       95.13 o incl   0.1006E-03  # Theta=53.94
  25   6   1      471.79      401.70      108.52 o incl   0.5245E-04  # Theta=57.11
  26   6   1      770.88      448.38      108.94 o incl   0.4158E-04  # Theta=60.60
  27   6   1      198.60       27.18       60.62 o incl   0.2526E-03  # Theta=64.51
  28   6   1      290.20      253.17       45.25 h excl   0.0000E+00  # Theta=69.10
 -29   7   1        3.32        3.98       27.95 h excl   0.0000E+00  # Theta=70.43
 -28   7   1      784.13      568.47       74.73 o incl   0.4649E-04  # Theta=65.64
 -27   7   1      -33.15       20.58       56.55 o incl   0.3105E-03  # Theta=61.60
 -26   7   1      212.93      183.09       83.22 o incl   0.1191E-03  # Theta=58.05
 -25   7   1       79.67       51.45       87.34 o incl   0.1286E-03  # Theta=54.82
 -24   7   1       59.12       36.78       92.29 o incl   0.1163E-03  # Theta=51.84
 -23   7   1      374.45      262.95      130.87 o incl   0.4803E-04  # Theta=49.06
 -22   7   1      217.22      165.03      120.87 o incl   0.6267E-04  # Theta=46.43
 -21   7   1      134.57      157.40      152.10 o incl   0.4177E-04  # Theta=43.94
 -20   7   1      165.11      135.23      116.81 o incl   0.6911E-04  # Theta=41.55
 -19   7   1      902.24      874.54      165.44 o incl   0.1681E-04  # Theta=39.27
 -18   7   1      502.17      175.81      140.08 o incl   0.4307E-04  # Theta=37.06
 -17   7   1      312.19      122.63      227.79 o incl   0.1877E-04  # Theta=34.94
 -16   7   1     1061.32      866.23      277.09 o incl   0.9011E-05  # Theta=32.88
 -15   7   1     2454.83     1528.20      546.39 o incl   0.2337E-05  # Theta=30.90
 -14   7   1      264.83      209.39      207.03 o incl   0.2221E-04  # Theta=28.97
 -13   7   1    16691.83    13279.58     1229.55 o incl   0.1032E-06  # Theta=27.11
 -12   7   1     2153.75     1189.98      363.62 o incl   0.4475E-05  # Theta=25.31
 -11   7   1     2768.55     2534.27      380.85 o incl   0.2461E-05  # Theta=23.57
 -10   7   1     3483.42     2980.50      397.71 o incl   0.1814E-05  # Theta=21.90
  -9   7   1      585.07       60.68      209.86 o incl   0.2162E-04  # Theta=20.30
  -8   7   1     1310.67     1969.07      254.99 o incl   0.5612E-05  # Theta=18.79
  -7   7   1      421.34      581.61      137.57 o incl   0.3373E-04  # Theta=17.38
  -6   7   1     1069.28      697.96      253.82 o incl   0.1148E-04  # Theta=16.08
  -5   7   1     4546.60     3919.83      423.15 o incl   0.1184E-05  # Theta=14.92
  -4   7   1     1327.93     1243.62      201.15 o incl   0.9900E-05  # Theta=13.93
  -3   7   1      344.19       72.78       92.69 o incl   0.1027E-03  # Theta=13.14
  -2   7   1     2561.63     4166.29      234.36 o incl   0.1850E-05  # Theta=12.59
  -1   7   1     8228.11     6767.08      445.45 o incl   0.4493E-06  # Theta=12.30
   0   7   1    11610.14    10028.04      538.33 o incl   0.2157E-06  # Theta=12.29
   1   7   1     2306.80     2201.08      257.51 o incl   0.4036E-05  # Theta=12.57
   2   7   1     1004.16     1130.68      141.71 o incl   0.1574E-04  # Theta=13.11
   3   7   1    42897.50    39297.46      971.67 o incl   0.1530E-07  # Theta=13.88
   4   7   1    10167.72     8018.52      442.34 o incl   0.3205E-06  # Theta=14.86
   5   7   1     8311.22     6515.91      526.57 o incl   0.4508E-06  # Theta=16.01
   6   7   1      812.71      139.20      211.21 o incl   0.1995E-04  # Theta=17.30
   7   7   1     8803.77     9777.06      551.09 o incl   0.2620E-06  # Theta=18.71
   8   7   1     1206.93      847.42      285.75 o incl   0.8452E-05  # Theta=20.22
   9   7   1     9557.87    10404.94      860.12 o incl   0.2042E-06  # Theta=21.81
  10   7   1     4481.11     5565.13      592.21 o incl   0.6972E-06  # Theta=23.47
  11   7   1      257.55      362.40      193.80 o incl   0.2381E-04  # Theta=25.21
  12   7   1      878.97      588.79      278.90 o incl   0.1030E-04  # Theta=27.00
  13   7   1      387.05      201.29      198.02 o incl   0.2373E-04  # Theta=28.86
  14   7   1      502.44      317.92      217.69 o incl   0.1896E-04  # Theta=30.78
  15   7   1     1953.36     1981.47      449.70 o incl   0.2766E-05  # Theta=32.77
  16   7   1      271.42       41.79      245.12 o incl   0.1650E-04  # Theta=34.82
  17   7   1      311.98       78.80      119.24 o incl   0.6573E-04  # Theta=36.94
  18   7   1      339.46      337.97      154.91 o incl   0.3519E-04  # Theta=39.14
  19   7   1      452.15      475.07      146.14 o incl   0.3312E-04  # Theta=41.42
  20   7   1      343.29      259.30      119.89 o incl   0.5727E-04  # Theta=43.80
  21   7   1      176.74       72.12      127.82 o incl   0.5960E-04  # Theta=46.29
  22   7   1      617.94      396.56      142.37 o incl   0.3422E-04  # Theta=48.91
  23   7   1      176.42       66.48      118.31 o incl   0.6935E-04  # Theta=51.68
  24   7   1      164.80      182.36       91.67 o incl   0.1035E-03  # Theta=54.65
  25   7   1      -25.51        0.67       66.16 o incl   0.2283E-03  # Theta=57.86
  26   7   1     -101.43       11.25       58.54 o incl   0.2859E-03  # Theta=61.39
  27   7   1      -66.16        0.95       48.17 o incl   0.4272E-03  # Theta=65.39
  28   7   1      135.71       98.73       33.64 h excl   0.0000E+00  # Theta=70.13
 -29   8   1        3.17        6.78       36.42 h excl   0.0000E+00  # Theta=71.70
 -28   8   1       61.39       39.94       39.62 h excl   0.0000E+00  # Theta=66.68
 -27   8   1      -25.39       13.05       42.61 o incl   0.5471E-03  # Theta=62.54
 -26   8   1      405.97      148.41       93.30 o incl   0.9254E-04  # Theta=58.92
 -25   8   1       23.88        4.53       79.01 o incl   0.1600E-03  # Theta=55.65
 -24   8   1      622.19      451.67      117.93 o incl   0.4055E-04  # Theta=52.65
 -23   8   1       74.64       28.23      112.75 o incl   0.7819E-04  # Theta=49.85
 -22   8   1     1423.28      924.28      188.02 o incl   0.1198E-04  # Theta=47.21
 -21   8   1      477.63      328.79      126.76 o incl   0.4597E-04  # Theta=44.71
 -20   8   1     1044.72      938.95      154.79 o incl   0.1639E-04  # Theta=42.33
 -19   8   1      135.14      144.16      132.59 o incl   0.5448E-04  # Theta=40.05
 -18   8   1       25.94       15.77      134.69 o incl   0.5508E-04  # Theta=37.87
 -17   8   1      359.74      317.16      137.28 o incl   0.4328E-04  # Theta=35.76
 -16   8   1      151.77      248.19      158.38 o incl   0.3688E-04  # Theta=33.73
 -15   8   1      985.32      775.46      278.46 o incl   0.9318E-05  # Theta=31.77
 -14   8   1       84.42       70.25      256.05 o incl   0.1521E-04  # Theta=29.88
 -13   8   1      361.59      433.56      282.00 o incl   0.1156E-04  # Theta=28.05
 -12   8   1    11591.77    10115.00      842.27 o incl   0.1941E-06  # Theta=26.30
 -11   8   1      957.98      281.09      251.56 o incl   0.1369E-04  # Theta=24.61
 -10   8   1      907.37      933.04      226.11 o incl   0.1206E-04  # Theta=23.00
  -9   8   1     5860.74     5429.07      535.47 o incl   0.6648E-06  # Theta=21.47
  -8   8   1      436.73      272.59      139.81 o incl   0.4198E-04  # Theta=20.03
  -7   8   1     1209.05      173.48      236.43 o incl   0.1498E-04  # Theta=18.70
  -6   8   1     2118.27     2694.18      273.13 o incl   0.3247E-05  # Theta=17.48
  -5   8   1      535.75      558.09      168.95 o incl   0.2500E-04  # Theta=16.42
  -4   8   1     2956.29     2623.45      259.06 o incl   0.2705E-05  # Theta=15.51
  -3   8   1     9048.99     8287.17      486.85 o incl   0.3226E-06  # Theta=14.80
  -2   8   1       -3.78       39.67       99.21 o incl   0.1012E-03  # Theta=14.30
  -1   8   1     1572.25      983.20      200.03 o incl   0.1048E-04  # Theta=14.05
   0   8   1     2291.61     1831.19      236.83 o incl   0.4681E-05  # Theta=14.04
   1   8   1    15762.13    14036.75      579.82 o incl   0.1156E-06  # Theta=14.28
   2   8   1     1557.31     1221.37      163.98 o incl   0.1058E-04  # Theta=14.76
   3   8   1     9789.17    12072.00      465.38 o incl   0.1941E-06  # Theta=15.47
   4   8   1     2087.54     1328.08      260.56 o incl   0.6296E-05  # Theta=16.36
   5   8   1    13415.03     9746.00      657.70 o incl   0.1941E-06  # Theta=17.42
   6   8   1      441.07      266.39      164.30 o incl   0.3222E-04  # Theta=18.62
   7   8   1      553.10      149.78      216.08 o incl   0.2012E-04  # Theta=19.95
   8   8   1     1543.88     1176.30      290.63 o incl   0.6517E-05  # Theta=21.38
   9   8   1     7051.02     8354.27      677.37 o incl   0.3407E-06  # Theta=22.91
  10   8   1      494.82      221.33      184.32 o incl   0.2629E-04  # Theta=24.51
  11   8   1     1297.91     1872.71      331.01 o incl   0.4615E-05  # Theta=26.20
  12   8   1     1179.99      877.40      318.54 o incl   0.7299E-05  # Theta=27.95
  13   8   1      719.98      300.11      264.52 o incl   0.1291E-04  # Theta=29.77
  14   8   1      161.69       63.87      135.89 o incl   0.5305E-04  # Theta=31.66
  15   8   1      309.19      566.26      208.70 o incl   0.1892E-04  # Theta=33.61
  16   8   1      535.75      308.40      174.03 o incl   0.2760E-04  # Theta=35.64
  17   8   1      377.04      135.48      108.37 o incl   0.7336E-04  # Theta=37.74
  18   8   1       42.58        8.74      112.51 o incl   0.7889E-04  # Theta=39.93
  19   8   1      100.70       43.40      148.32 o incl   0.4511E-04  # Theta=42.20
  20   8   1      104.90       35.08      114.07 o incl   0.7610E-04  # Theta=44.57
  21   8   1       88.38      177.68      114.56 o incl   0.7170E-04  # Theta=47.06
  22   8   1      819.32      612.23      153.12 o incl   0.2378E-04  # Theta=49.69
  23   8   1      125.27      106.88       92.47 o incl   0.1106E-03  # Theta=52.48
  24   8   1      717.37      449.22      126.96 o incl   0.3582E-04  # Theta=55.47
  25   8   1       56.62       57.65       71.89 o incl   0.1892E-03  # Theta=58.72
  26   8   1      149.98       74.19       64.47 o incl   0.2185E-03  # Theta=62.32
  27   8   1       40.31       26.20       40.77 h excl   0.0000E+00  # Theta=66.43
  28   8   1      122.29       19.17       53.63 h excl   0.0000E+00  # Theta=71.38
 -29   9   1      -66.95        4.35       77.17 h excl   0.0000E+00  # Theta=73.23
 -28   9   1      191.96      199.86       45.42 h excl   0.0000E+00  # Theta=67.92
 -27   9   1       61.49        8.58       41.28 o incl   0.5774E-03  # Theta=63.63
 -26   9   1     1134.39      665.59      125.18 o incl   0.2321E-04  # Theta=59.92
 -25   9   1      211.33       64.11       89.99 o incl   0.1159E-03  # Theta=56.60
 -24   9   1      409.17      370.09      115.36 o incl   0.5162E-04  # Theta=53.56
 -23   9   1      372.80      540.64       89.41 o incl   0.5956E-04  # Theta=50.74
 -22   9   1      191.12      127.90      104.28 o incl   0.8561E-04  # Theta=48.09
 -21   9   1      959.49      663.57      156.27 o incl   0.2120E-04  # Theta=45.59
 -20   9   1       51.78      138.26      119.33 o incl   0.6783E-04  # Theta=43.21
 -19   9   1      340.36      215.64      136.91 o incl   0.4693E-04  # Theta=40.94
 -18   9   1     1032.15     1040.15      171.47 o incl   0.1387E-04  # Theta=38.77
 -17   9   1      459.95      330.18      180.06 o incl   0.2612E-04  # Theta=36.68
 -16   9   1     3172.10     2319.49      470.12 o incl   0.1962E-05  # Theta=34.67
 -15   9   1      340.36       91.77      168.83 o incl   0.3363E-04  # Theta=32.74
 -14   9   1     1082.07     1487.72      339.51 o incl   0.5182E-05  # Theta=30.88
 -13   9   1     1454.24     1055.86      328.07 o incl   0.6051E-05  # Theta=29.10
 -12   9   1     6824.69     9163.06     1101.29 o incl   0.2485E-06  # Theta=27.39
 -11   9   1     5078.11     5318.75      498.43 o incl   0.7626E-06  # Theta=25.75
 -10   9   1      478.96      517.34      158.94 o incl   0.2809E-04  # Theta=24.20
  -9   9   1      468.35       55.19      188.55 o incl   0.2699E-04  # Theta=22.73
  -8   9   1      368.11      234.25      145.18 o incl   0.4178E-04  # Theta=21.36
  -7   9   1      949.32      422.37      211.75 o incl   0.1738E-04  # Theta=20.10
  -6   9   1        0.86       49.15      130.94 o incl   0.5820E-04  # Theta=18.96
  -5   9   1      771.89     1101.69      167.58 o incl   0.1558E-04  # Theta=17.97
  -4   9   1     7858.75     7118.82      470.98 o incl   0.4245E-06  # Theta=17.14
  -3   9   1     3399.78     2573.65      367.33 o incl   0.2140E-05  # Theta=16.49
  -2   9   1     6754.40     6310.59      402.59 o incl   0.5386E-06  # Theta=16.04
  -1   9   1     2891.71     2392.37      253.59 o incl   0.3168E-05  # Theta=15.81
   0   9   1     3086.22     2979.84      270.10 o incl   0.2234E-05  # Theta=15.81
   1   9   1     1162.06     1167.25      184.85 o incl   0.1190E-04  # Theta=16.02
   2   9   1      349.41      316.03      188.60 o incl   0.2525E-04  # Theta=16.46
   3   9   1    22881.05    24205.39      663.57 o incl   0.4567E-07  # Theta=17.10
   4   9   1     2780.11     2179.05      264.71 o incl   0.3199E-05  # Theta=17.92
   5   9   1    31107.46    32169.65     1016.57 o incl   0.2438E-07  # Theta=18.90
   6   9   1     6093.42     5669.78      467.04 o incl   0.6514E-06  # Theta=20.03
   7   9   1    21594.64    25441.15      961.59 o incl   0.4208E-07  # Theta=21.28
   8   9   1     4467.25     4176.90      447.95 o incl   0.1092E-05  # Theta=22.65
   9   9   1    13344.56    14851.59      844.59 o incl   0.1163E-06  # Theta=24.11
  10   9   1     2467.53     2156.91      337.16 o incl   0.3208E-05  # Theta=25.66
  11   9   1      238.18       83.64      163.80 o incl   0.3632E-04  # Theta=27.29
  12   9   1      188.10      631.63      169.29 o incl   0.2660E-04  # Theta=29.00
  13   9   1      510.12      679.81      278.52 o incl   0.1071E-04  # Theta=30.78
  14   9   1      184.60       34.15      269.54 o incl   0.1371E-04  # Theta=32.63
  15   9   1     5293.97     4770.30      929.17 o incl   0.5500E-06  # Theta=34.56
  16   9   1      600.80      381.35      217.74 o incl   0.1784E-04  # Theta=36.56
  17   9   1     1325.27     1295.75      181.88 o incl   0.9857E-05  # Theta=38.65
  18   9   1     1169.55     1303.27      170.02 o incl   0.1088E-04  # Theta=40.82
  19   9   1      238.74      231.53      129.35 o incl   0.5344E-04  # Theta=43.08
  20   9   1     1172.05      916.13      172.29 o incl   0.1438E-04  # Theta=45.45
  21   9   1       77.08        8.18      100.24 o incl   0.9915E-04  # Theta=47.95
  22   9   1      629.51      291.11      136.36 o incl   0.3995E-04  # Theta=50.58
  23   9   1       10.95       15.86       71.07 o incl   0.1976E-03  # Theta=53.39
  24   9   1      553.96      327.98      110.71 o incl   0.5306E-04  # Theta=56.42
  25   9   1      683.19      441.39      101.28 o incl   0.4695E-04  # Theta=59.72
  26   9   1      100.33       63.99       47.11 o incl   0.4089E-03  # Theta=63.40
  27   9   1      233.13      194.04       56.37 h excl   0.0000E+00  # Theta=67.65
  28   9   1        0.51        7.07       43.42 h excl   0.0000E+00  # Theta=72.88
 -29  10   1      167.63       82.25       82.35 h excl   0.0000E+00  # Theta=75.10
 -28  10   1      210.80      124.56       84.04 h excl   0.0000E+00  # Theta=69.37
 -27  10   1      113.43       87.42       53.34 o incl   0.3107E-03  # Theta=64.88
 -26  10   1       86.56      133.57       47.73 o incl   0.3508E-03  # Theta=61.07
 -25  10   1        8.34        7.47       58.24 o incl   0.2946E-03  # Theta=57.68
 -24  10   1      324.15      282.69       80.30 o incl   0.1023E-03  # Theta=54.59
 -23  10   1      -37.42       21.94       68.13 o incl   0.2140E-03  # Theta=51.75
 -22  10   1     1062.51      552.49      148.16 o incl   0.2341E-04  # Theta=49.08
 -21  10   1      436.99      162.35      109.79 o incl   0.6862E-04  # Theta=46.57
 -20  10   1     1599.92     1236.76      201.79 o incl   0.8853E-05  # Theta=44.20
 -19  10   1      761.43      537.12      139.54 o incl   0.2898E-04  # Theta=41.93
 -18  10   1      522.58      378.60      175.49 o incl   0.2613E-04  # Theta=39.77
 -17  10   1     2769.19     2468.31      332.16 o incl   0.2656E-05  # Theta=37.70
 -16  10   1      105.15       50.95      165.69 o incl   0.3613E-04  # Theta=35.72
 -15  10   1     3184.47     2838.18      587.25 o incl   0.1464E-05  # Theta=33.81
 -14  10   1     1824.16     1656.33      441.86 o incl   0.3206E-05  # Theta=31.99
 -13  10   1      793.03     1209.87      251.87 o incl   0.9339E-05  # Theta=30.24
 -12  10   1      319.77      635.04      191.54 o incl   0.2068E-04  # Theta=28.57
 -11  10   1     4684.02     7339.40      528.74 o incl   0.5104E-06  # Theta=26.98
 -10  10   1    12385.52    15538.25      843.51 o incl   0.1098E-06  # Theta=25.48
  -9  10   1      458.65      487.81      178.24 o incl   0.2522E-04  # Theta=24.08
  -8  10   1      299.83       27.82      187.79 o incl   0.2792E-04  # Theta=22.77
  -7  10   1     8841.54     9483.49      624.46 o incl   0.2771E-06  # Theta=21.58
  -6  10   1     2522.92     2053.36      381.31 o incl   0.2891E-05  # Theta=20.51
  -5  10   1     4066.98     4510.88      381.56 o incl   0.1122E-05  # Theta=19.58
  -4  10   1     7219.83    10604.39      416.23 o incl   0.2842E-06  # Theta=18.81
  -3  10   1     5719.80     9173.81      446.97 o incl   0.3775E-06  # Theta=18.22
  -2  10   1     4330.67     4656.82      313.54 o incl   0.1086E-05  # Theta=17.81
  -1  10   1    18701.08    20992.06      654.89 o incl   0.5979E-07  # Theta=17.60
   0  10   1     2438.56     2883.32      237.69 o incl   0.2921E-05  # Theta=17.59
   1  10   1    16838.56    15809.32      746.34 o incl   0.9302E-07  # Theta=17.79
   2  10   1     1721.05     1691.30      258.83 o incl   0.5807E-05  # Theta=18.19
   3  10   1     1273.87     1633.32      266.60 o incl   0.6361E-05  # Theta=18.77
   4  10   1      314.35      225.84       91.39 o incl   0.9731E-04  # Theta=19.53
   5  10   1     1597.97     2695.82      255.73 o incl   0.3824E-05  # Theta=20.45
   6  10   1      629.20      305.44      188.59 o incl   0.2378E-04  # Theta=21.51
   7  10   1      680.01      504.23      259.61 o incl   0.1246E-04  # Theta=22.70
   8  10   1     2423.54     3160.37      472.11 o incl   0.1788E-05  # Theta=24.00
   9  10   1     6719.40    10352.95      800.09 o incl   0.2537E-06  # Theta=25.40
  10  10   1     2693.41     3280.74      519.84 o incl   0.1627E-05  # Theta=26.90
  11  10   1     -117.88       21.94      180.59 o incl   0.3057E-04  # Theta=28.48
  12  10   1      359.04      486.57      214.96 o incl   0.1867E-04  # Theta=30.14
  13  10   1      266.22      709.25      182.12 o incl   0.2151E-04  # Theta=31.89
  14  10   1     1262.59     1551.93      462.43 o incl   0.3373E-05  # Theta=33.71
  15  10   1      295.83       69.00      205.40 o incl   0.2324E-04  # Theta=35.61
  16  10   1     1976.59     1856.58      268.17 o incl   0.4722E-05  # Theta=37.59
  17  10   1      348.05      231.27      207.10 o incl   0.2179E-04  # Theta=39.65
  18  10   1     1126.61      935.20      249.90 o incl   0.9654E-05  # Theta=41.81
  19  10   1       60.25      175.81      147.74 o incl   0.4436E-04  # Theta=44.07
  20  10   1       83.64       47.93      113.11 o incl   0.7735E-04  # Theta=46.44
  21  10   1      151.47      134.63      101.08 o incl   0.9049E-04  # Theta=48.94
  22  10   1      368.34      295.15       88.40 o incl   0.8409E-04  # Theta=51.59
  23  10   1      -42.10        8.15       61.12 o incl   0.2665E-03  # Theta=54.43
  24  10   1      183.12      123.67       76.18 o incl   0.1512E-03  # Theta=57.49
  25  10   1       65.57       52.64       65.02 o incl   0.2296E-03  # Theta=60.86
  26  10   1      105.15       33.68       61.48 o incl   0.2559E-03  # Theta=64.65
  27  10   1       10.95       74.41       28.42 h excl   0.0000E+00  # Theta=69.08
  28  10   1       35.80        8.34       66.71 h excl   0.0000E+00  # Theta=74.71
 -28  11   1      -93.02        0.82       56.77 h excl   0.0000E+00  # Theta=71.07
 -27  11   1        6.21       22.06       54.78 h excl   0.0000E+00  # Theta=66.33
 -26  11   1       -6.71        3.29       50.55 o incl   0.3912E-03  # Theta=62.37
 -25  11   1      293.53      298.63      106.68 o incl   0.6648E-04  # Theta=58.89
 -24  11   1       34.43       13.98       85.58 o incl   0.1362E-03  # Theta=55.75
 -23  11   1      123.91       70.45       71.48 o incl   0.1854E-03  # Theta=52.87
 -22  11   1     -125.54        5.19      117.69 o incl   0.7176E-04  # Theta=50.18
 -21  11   1      433.94      429.72      165.50 o incl   0.2885E-04  # Theta=47.66
 -20  11   1      127.60      107.69      123.74 o incl   0.6292E-04  # Theta=45.28
 -19  11   1     1667.39     1646.82      257.75 o incl   0.5703E-05  # Theta=43.02
 -18  11   1      -13.45      231.44      198.44 o incl   0.2473E-04  # Theta=40.87
 -17  11   1      157.22      392.02      228.12 o incl   0.1791E-04  # Theta=38.82
 -16  11   1      643.96      636.34      197.28 o incl   0.1798E-04  # Theta=36.85
 -15  11   1      102.79       94.51      164.56 o incl   0.3646E-04  # Theta=34.98
 -14  11   1      664.84      577.27      297.23 o incl   0.9767E-05  # Theta=33.18
 -13  11   1     1034.50     1535.85      362.14 o incl   0.4921E-05  # Theta=31.47
 -12  11   1       26.76       84.83      236.31 o incl   0.1786E-04  # Theta=29.85
 -11  11   1      182.46       24.82      174.64 o incl   0.3254E-04  # Theta=28.30
 -10  11   1      154.49      254.43      196.29 o incl   0.2488E-04  # Theta=26.85
  -9  11   1      519.80      324.61      213.36 o incl   0.1906E-04  # Theta=25.50
  -8  11   1     2137.95     1365.93      362.85 o incl   0.4108E-05  # Theta=24.25
  -7  11   1      963.26      744.65      237.51 o incl   0.1234E-04  # Theta=23.12
  -6  11   1      723.58      925.93      208.47 o incl   0.1423E-04  # Theta=22.11
  -5  11   1     1447.75     1531.91      259.64 o incl   0.6548E-05  # Theta=21.24
  -4  11   1      499.17      352.01      200.65 o incl   0.2115E-04  # Theta=20.52
  -3  11   1      337.67      263.21      151.82 o incl   0.3728E-04  # Theta=19.97
  -2  11   1     6109.60     7068.15      417.18 o incl   0.5006E-06  # Theta=19.59
  -1  11   1     1614.57     1930.36      259.02 o incl   0.4949E-05  # Theta=19.40
   0  11   1      423.09       68.09      160.16 o incl   0.3693E-04  # Theta=19.39
   1  11   1      753.72      929.06      201.06 o incl   0.1486E-04  # Theta=19.58
   2  11   1      639.64      117.09      225.28 o incl   0.1851E-04  # Theta=19.95
   3  11   1     5782.64     6501.74      553.20 o incl   0.5234E-06  # Theta=20.49
   4  11   1     2159.41     2649.64      364.10 o incl   0.2590E-05  # Theta=21.20
   5  11   1     1313.32      915.13      316.19 o incl   0.7038E-05  # Theta=22.06
   6  11   1    13650.34    13665.34      839.98 o incl   0.1228E-06  # Theta=23.06
   7  11   1    14738.99    16727.87      883.19 o incl   0.9015E-07  # Theta=24.18
   8  11   1      541.41      184.72      180.04 o incl   0.2793E-04  # Theta=25.43
   9  11   1     4662.36     4569.02      568.29 o incl   0.8560E-06  # Theta=26.77
  10  11   1      390.89      446.49      189.60 o incl   0.2301E-04  # Theta=28.22
  11  11   1     1426.96     3293.28      371.01 o incl   0.2374E-05  # Theta=29.75
  12  11   1      205.00      155.90      254.55 o incl   0.1510E-04  # Theta=31.38
  13  11   1     2682.67     4469.77      574.97 o incl   0.1081E-05  # Theta=33.08
  14  11   1      232.20       33.47      219.85 o incl   0.2052E-04  # Theta=34.87
  15  11   1     3464.75     3120.11      353.61 o incl   0.1826E-05  # Theta=36.74
  16  11   1      536.04      660.07      215.26 o incl   0.1608E-04  # Theta=38.70
  17  11   1      959.49      580.38      245.72 o incl   0.1234E-04  # Theta=40.75
  18  11   1      110.20       36.94      189.20 o incl   0.2782E-04  # Theta=42.90
  19  11   1       71.21      126.63      145.19 o incl   0.4652E-04  # Theta=45.15
  20  11   1      296.25      141.08      155.42 o incl   0.3904E-04  # Theta=47.52
  21  11   1       86.90       70.50       90.76 o incl   0.1181E-03  # Theta=50.03
  22  11   1      356.97       76.69      122.94 o incl   0.6148E-04  # Theta=52.71
  23  11   1       20.22       17.84       68.27 o incl   0.2138E-03  # Theta=55.58
  24  11   1      507.65      336.01      103.51 o incl   0.5987E-04  # Theta=58.70
  25  11   1      545.67      497.53       95.64 o incl   0.5055E-04  # Theta=62.16
  26  11   1      272.42      227.60       60.54 h excl   0.0000E+00  # Theta=66.08
  27  11   1       50.47       47.81       42.33 h excl   0.0000E+00  # Theta=70.77
 -28  12   1      220.46      227.80       68.93 h excl   0.0000E+00  # Theta=73.10
 -27  12   1      -22.07       12.58       37.61 h excl   0.0000E+00  # Theta=67.99
 -26  12   1       27.07       24.37       58.14 o incl   0.2938E-03  # Theta=63.84
 -25  12   1      131.20      127.67       67.14 o incl   0.1925E-03  # Theta=60.25
 -24  12   1       47.65       17.68       74.78 o incl   0.1779E-03  # Theta=57.04
 -23  12   1      -56.07       37.96       74.64 o incl   0.1769E-03  # Theta=54.11
 -22  12   1      180.98      192.54       99.67 o incl   0.8729E-04  # Theta=51.40
 -21  12   1      203.61      102.90      159.27 o incl   0.3820E-04  # Theta=48.86
 -20  12   1     -155.70       34.35      166.19 o incl   0.3592E-04  # Theta=46.47
 -19  12   1      -63.03        6.85      159.04 o incl   0.3950E-04  # Theta=44.21
 -18  12   1      -78.26       58.06      265.08 o incl   0.1419E-04  # Theta=42.07
 -17  12   1     1138.09      995.85      339.97 o incl   0.6336E-05  # Theta=40.03
 -16  12   1     1004.54     1258.84      251.81 o incl   0.8547E-05  # Theta=38.08
 -15  12   1     2980.19     3660.15      418.42 o incl   0.1526E-05  # Theta=36.23
 -14  12   1      462.57       67.30      368.75 o incl   0.7272E-05  # Theta=34.47
 -13  12   1     2599.39     5011.18      623.75 o incl   0.9080E-06  # Theta=32.79
 -12  12   1      189.43      149.46      195.56 o incl   0.2545E-04  # Theta=31.20
 -11  12   1      155.70      173.84      248.45 o incl   0.1591E-04  # Theta=29.71
 -10  12   1      126.91      263.30      278.81 o incl   0.1258E-04  # Theta=28.30
  -9  12   1      261.28      142.95      291.71 o incl   0.1158E-04  # Theta=27.00
  -8  12   1    10573.48    10837.99     1043.75 o incl   0.1770E-06  # Theta=25.80
  -7  12   1     4503.16     4252.03      607.56 o incl   0.8943E-06  # Theta=24.72
  -6  12   1    11122.99     9187.27      952.30 o incl   0.2115E-06  # Theta=23.77
  -5  12   1     5654.56     6495.76      927.31 o incl   0.4232E-06  # Theta=22.95
  -4  12   1      528.17      242.05      191.83 o incl   0.2441E-04  # Theta=22.27
  -3  12   1     8345.69     8472.58      739.17 o incl   0.2937E-06  # Theta=21.76
  -2  12   1      961.37     1156.67      235.76 o incl   0.9737E-05  # Theta=21.41
  -1  12   1     2229.04     2587.58      310.09 o incl   0.2730E-05  # Theta=21.23
   0  12   1    11187.34    11126.41      632.83 o incl   0.1842E-06  # Theta=21.22
   1  12   1      273.23       30.43      172.22 o incl   0.3311E-04  # Theta=21.39
   2  12   1      183.12      194.24      187.65 o incl   0.2724E-04  # Theta=21.73
   3  12   1      164.80      267.80      187.09 o incl   0.2695E-04  # Theta=22.24
   4  12   1      942.58      193.58      331.09 o incl   0.8481E-05  # Theta=22.91
   5  12   1     8985.35     9454.63      814.33 o incl   0.2522E-06  # Theta=23.72
   6  12   1     9592.45     7178.56      859.29 o incl   0.3061E-06  # Theta=24.66
   7  12   1     7597.38     8798.67      753.05 o incl   0.3022E-06  # Theta=25.74
   8  12   1     6913.56     6995.99      745.71 o incl   0.4095E-06  # Theta=26.93
   9  12   1     4885.46     6360.02      623.46 o incl   0.5670E-06  # Theta=28.23
  10  12   1      705.02      356.24      419.97 o incl   0.5395E-05  # Theta=29.62
  11  12   1     3018.89     4993.17      616.63 o incl   0.8896E-06  # Theta=31.12
  12  12   1     1598.45     2412.92      520.80 o incl   0.2211E-05  # Theta=32.70
  13  12   1      494.28       46.96      381.72 o incl   0.6794E-05  # Theta=34.37
  14  12   1      -44.92       20.92      160.64 o incl   0.3870E-04  # Theta=36.13
  15  12   1       81.86      315.88      169.79 o incl   0.3221E-04  # Theta=37.98
  16  12   1      329.66      235.74      230.98 o incl   0.1771E-04  # Theta=39.92
  17  12   1     -144.65      172.23      272.45 o incl   0.1326E-04  # Theta=41.95
  18  12   1      255.79       22.71      211.84 o incl   0.2208E-04  # Theta=44.09
  19  12   1       72.34      107.89      129.04 o incl   0.5878E-04  # Theta=46.34
  20  12   1       71.93       15.14      132.59 o incl   0.5673E-04  # Theta=48.72
  21  12   1      403.28      440.20      114.52 o incl   0.4980E-04  # Theta=51.25
  22  12   1       32.80        7.25       72.79 o incl   0.1884E-03  # Theta=53.95
  23  12   1      659.20      572.28      118.26 o incl   0.3529E-04  # Theta=56.87
  24  12   1       -6.77        4.81       54.91 o incl   0.3316E-03  # Theta=60.06
  25  12   1       45.33       87.85       62.76 o incl   0.2407E-03  # Theta=63.62
  26  12   1       -7.96        0.89       53.25 h excl   0.0000E+00  # Theta=67.73
  27  12   1       43.70       16.01       50.67 h excl   0.0000E+00  # Theta=72.77
 -28  13   1      -52.30       26.37       34.63 h excl   0.0000E+00  # Theta=75.59
 -27  13   1       71.41      120.46       33.06 h excl   0.0000E+00  # Theta=69.92
 -26  13   1      157.38      167.92       57.17 o incl   0.2296E-03  # Theta=65.51
 -25  13   1      433.43      425.85       85.49 o incl   0.6798E-04  # Theta=61.77
 -24  13   1      -77.83       35.55       58.48 o incl   0.2848E-03  # Theta=58.47
 -23  13   1      696.31      872.10      161.10 o incl   0.1886E-04  # Theta=55.48
 -22  13   1      232.94       45.50      143.02 o incl   0.4782E-04  # Theta=52.73
 -21  13   1       88.27      139.90      119.41 o incl   0.6720E-04  # Theta=50.17
 -20  13   1      602.59      875.34      229.13 o incl   0.1291E-04  # Theta=47.77
 -19  13   1       30.88      123.02      194.12 o incl   0.2635E-04  # Theta=45.51
 -18  13   1     3074.04     3815.10      456.04 o incl   0.1425E-05  # Theta=43.37
 -17  13   1      433.17      402.43      272.38 o incl   0.1233E-04  # Theta=41.34
 -16  13   1      527.61     1507.99      235.95 o incl   0.8904E-05  # Theta=39.41
 -15  13   1      711.18      877.95      249.25 o incl   0.1120E-04  # Theta=37.58
 -14  13   1     3150.86     4161.17      443.92 o incl   0.1316E-05  # Theta=35.84
 -13  13   1     4736.71     8201.00     1065.93 o incl   0.3250E-06  # Theta=34.20
 -12  13   1     5269.18     7018.92     1113.63 o incl   0.3533E-06  # Theta=32.64
 -11  13   1     9906.47    17112.28     1540.31 o incl   0.9246E-07  # Theta=31.18
 -10  13   1     5916.85     8752.73     1142.60 o incl   0.2699E-06  # Theta=29.82
  -9  13   1     7213.61     9208.88     1232.63 o incl   0.2286E-06  # Theta=28.57
  -8  13   1     3057.18     4240.10      804.47 o incl   0.8231E-06  # Theta=27.42
  -7  13   1     1850.80     1680.68      543.10 o incl   0.2424E-05  # Theta=26.38
  -6  13   1      225.19       78.79      419.48 o incl   0.5664E-05  # Theta=25.47
  -5  13   1     1223.07     1692.20      438.94 o incl   0.3551E-05  # Theta=24.70
  -4  13   1     1401.30     1129.23      347.13 o incl   0.5607E-05  # Theta=24.06
  -3  13   1      174.48       84.48      211.34 o incl   0.2214E-04  # Theta=23.57
  -2  13   1     2816.20     3605.75      369.89 o incl   0.1708E-05  # Theta=23.24
  -1  13   1      415.85      173.96      189.10 o incl   0.2615E-04  # Theta=23.08
   0  13   1     4859.94     3693.54      499.50 o incl   0.1069E-05  # Theta=23.07
   1  13   1      617.64      152.63      294.66 o incl   0.1107E-04  # Theta=23.23
   2  13   1    27820.66    30440.80     1367.86 o incl   0.2763E-07  # Theta=23.55
   3  13   1    15073.73    14035.04      890.17 o incl   0.1116E-06  # Theta=24.03
   4  13   1    37439.81    41850.40     1442.99 o incl   0.1543E-07  # Theta=24.66
   5  13   1     7562.37     8196.23      782.04 o incl   0.3198E-06  # Theta=25.43
   6  13   1    17277.81    20970.68     1390.30 o incl   0.5832E-07  # Theta=26.33
   7  13   1     1329.71     1637.82      356.37 o incl   0.4564E-05  # Theta=27.35
   8  13   1     5589.69     7417.54      665.06 o incl   0.4319E-06  # Theta=28.50
   9  13   1      943.70     1413.11      338.40 o incl   0.5451E-05  # Theta=29.75
  10  13   1      262.86      321.21      338.03 o incl   0.8471E-05  # Theta=31.10
  11  13   1     3192.04     4114.24      655.41 o incl   0.1005E-05  # Theta=32.56
  12  13   1     1196.37     1475.72      433.70 o incl   0.3758E-05  # Theta=34.10
  13  13   1      220.46      586.67      234.12 o incl   0.1602E-04  # Theta=35.74
  14  13   1      490.77      793.73      223.79 o incl   0.1425E-04  # Theta=37.48
  15  13   1     -276.06        7.19      275.75 o incl   0.1309E-04  # Theta=39.30
  16  13   1      234.80        4.68      138.17 o incl   0.5167E-04  # Theta=41.22
  17  13   1      122.83      343.31      170.16 o incl   0.3151E-04  # Theta=43.25
  18  13   1      309.61      312.99      191.90 o incl   0.2471E-04  # Theta=45.38
  19  13   1      990.30     1251.46      261.52 o incl   0.8212E-05  # Theta=47.63
  20  13   1      363.44      578.21      130.79 o incl   0.3682E-04  # Theta=50.03
  21  13   1      510.12      745.24      165.68 o incl   0.2225E-04  # Theta=52.58
  22  13   1       72.97       13.02       87.54 o incl   0.1297E-03  # Theta=55.32
  23  13   1       38.32       64.38       71.43 o incl   0.1907E-03  # Theta=58.29
  24  13   1       62.06      125.42       60.77 o incl   0.2408E-03  # Theta=61.58
  25  13   1       -6.86        2.81       43.48 o incl   0.5287E-03  # Theta=65.28
  26  13   1       72.45      139.85       39.00 h excl   0.0000E+00  # Theta=69.64
  27  13   1      -99.11       17.16      105.06 h excl   0.0000E+00  # Theta=75.21
 -27  14   1       23.11        8.53       28.76 h excl   0.0000E+00  # Theta=72.19
 -26  14   1      -30.74        2.98       31.75 h excl   0.0000E+00  # Theta=67.42
 -25  14   1      -13.10        3.48       54.51 o incl   0.3364E-03  # Theta=63.48
 -24  14   1       36.38       46.94       62.70 o incl   0.2497E-03  # Theta=60.06
 -23  14   1      -66.06       27.57       68.14 o incl   0.2123E-03  # Theta=56.99
 -22  14   1      474.17      583.99      134.26 o incl   0.3323E-04  # Theta=54.19
 -21  14   1      172.87      428.62      112.63 o incl   0.5773E-04  # Theta=51.59
 -20  14   1      197.23      261.79      161.72 o incl   0.3516E-04  # Theta=49.17
 -19  14   1      258.72      582.63      181.89 o incl   0.2392E-04  # Theta=46.90
 -18  14   1       74.75        7.70      106.40 o incl   0.8799E-04  # Theta=44.76
 -17  14   1      797.49      992.63      179.29 o incl   0.1536E-04  # Theta=42.74
 -16  14   1      144.21      278.08      224.04 o incl   0.1915E-04  # Theta=40.82
 -15  14   1     1415.47     2044.46      310.37 o incl   0.4338E-05  # Theta=39.01
 -14  14   1      -61.68       45.29      208.53 o incl   0.2292E-04  # Theta=37.30
 -13  14   1     2568.42     2730.70      352.62 o incl   0.2494E-05  # Theta=35.68
 -12  14   1      -82.08        2.84      234.71 o incl   0.1814E-04  # Theta=34.16
 -11  14   1      236.49      265.58      405.89 o incl   0.5981E-05  # Theta=32.74
 -10  14   1     1590.18     2480.38      628.78 o incl   0.1706E-05  # Theta=31.42
  -9  14   1     4858.25     6126.49     1010.72 o incl   0.4299E-06  # Theta=30.20
  -8  14   1    10821.76    12608.87     1457.78 o incl   0.1252E-06  # Theta=29.09
  -7  14   1     5722.57     6974.42      991.86 o incl   0.3762E-06  # Theta=28.10
  -6  14   1    10752.16    12718.81     1335.57 o incl   0.1334E-06  # Theta=27.23
  -5  14   1     4947.84     4028.26      882.85 o incl   0.6498E-06  # Theta=26.49
  -4  14   1     5767.82     6615.63      923.59 o incl   0.4180E-06  # Theta=25.88
  -3  14   1      499.72      465.02      260.14 o incl   0.1309E-04  # Theta=25.42
  -2  14   1      237.61       76.14      198.73 o incl   0.2493E-04  # Theta=25.11
  -1  14   1      739.73      701.42      212.44 o incl   0.1580E-04  # Theta=24.95
   0  14   1      537.73      710.43      212.49 o incl   0.1560E-04  # Theta=24.95
   1  14   1     1710.96     1662.50      348.79 o incl   0.4321E-05  # Theta=25.10
   2  14   1      396.45      371.20      228.31 o incl   0.1717E-04  # Theta=25.40
   3  14   1      371.62      273.32      280.71 o incl   0.1205E-04  # Theta=25.85
   4  14   1     3797.29     4576.80      576.69 o incl   0.9246E-06  # Theta=26.45
   5  14   1     8267.95     9324.00     1003.85 o incl   0.2369E-06  # Theta=27.18
   6  14   1     6199.46     6958.41      874.06 o incl   0.4058E-06  # Theta=28.04
   7  14   1    16024.82    21450.89     1426.86 o incl   0.5882E-07  # Theta=29.03
   8  14   1    13677.40    19675.90     1643.14 o incl   0.6748E-07  # Theta=30.13
   9  14   1     6481.81     9992.95     1169.41 o incl   0.2247E-06  # Theta=31.34
  10  14   1    11198.94    16717.80     1613.21 o incl   0.8920E-07  # Theta=32.66
  11  14   1     1193.42     1965.24      702.16 o incl   0.1641E-05  # Theta=34.08
  12  14   1     3011.53     4331.07      416.61 o incl   0.1297E-05  # Theta=35.59
  13  14   1       91.85        0.55      179.15 o incl   0.3112E-04  # Theta=37.20
  14  14   1     1045.90     1166.25      247.48 o incl   0.8958E-05  # Theta=38.91
  15  14   1       65.47      422.42      272.12 o incl   0.1291E-04  # Theta=40.72
  16  14   1      102.17       39.33      230.33 o incl   0.1879E-04  # Theta=42.63
  17  14   1      122.02      179.57      160.04 o incl   0.3750E-04  # Theta=44.64
  18  14   1     1351.57     1372.02      193.53 o incl   0.9038E-05  # Theta=46.78
  19  14   1      326.79      347.30      181.95 o incl   0.2644E-04  # Theta=49.04
  20  14   1      119.07      294.01      157.57 o incl   0.3688E-04  # Theta=51.45
  21  14   1     1060.13     1227.83      205.12 o incl   0.1034E-04  # Theta=54.03
  22  14   1       37.34        9.32       83.70 o incl   0.1424E-03  # Theta=56.82
  23  14   1      612.20      781.33      118.49 o incl   0.2862E-04  # Theta=59.88
  24  14   1       17.42       11.22       42.47 o incl   0.5524E-03  # Theta=63.28
  25  14   1      170.48      307.74       56.32 h excl   0.0000E+00  # Theta=67.17
  26  14   1       14.13        1.53       30.92 h excl   0.0000E+00  # Theta=71.88
 -27  15   1       80.33      220.25       27.41 h excl   0.0000E+00  # Theta=74.95
 -26  15   1       20.22       98.18       36.44 h excl   0.0000E+00  # Theta=69.62
 -25  15   1      330.76      442.87       62.05 o incl   0.9436E-04  # Theta=65.41
 -24  15   1      132.46       75.41       63.39 o incl   0.2279E-03  # Theta=61.83
 -23  15   1      362.98      259.97       88.22 o incl   0.9000E-04  # Theta=58.65
 -22  15   1       46.65       29.29       72.82 o incl   0.1869E-03  # Theta=55.78
 -21  15   1      220.46       40.67      110.55 o incl   0.7923E-04  # Theta=53.14
 -20  15   1      600.80      799.07      181.90 o incl   0.1824E-04  # Theta=50.69
 -19  15   1       14.50       25.11      167.23 o incl   0.3574E-04  # Theta=48.41
 -18  15   1      814.44      849.30      172.83 o incl   0.1711E-04  # Theta=46.26
 -17  15   1      407.45      364.78      108.47 o incl   0.5739E-04  # Theta=44.24
 -16  15   1      250.36      234.24      145.38 o incl   0.4290E-04  # Theta=42.33
 -15  15   1     1653.98     3190.52      347.89 o incl   0.2444E-05  # Theta=40.54
 -14  15   1     1454.24     1534.39      326.21 o incl   0.5160E-05  # Theta=38.84
 -13  15   1     3992.72     6283.90      694.52 o incl   0.5958E-06  # Theta=37.25
 -12  15   1     3071.34     3899.04      415.32 o incl   0.1473E-05  # Theta=35.76
 -11  15   1     7683.66    11188.82     1361.88 o incl   0.1707E-06  # Theta=34.37
 -10  15   1     7086.88     9911.79     1281.25 o incl   0.2115E-06  # Theta=33.08
  -9  15   1     7921.53    10913.41     1261.33 o incl   0.1856E-06  # Theta=31.89
  -8  15   1     7695.41     9159.51     1190.82 o incl   0.2257E-06  # Theta=30.82
  -7  15   1     3681.05     4848.24      809.55 o incl   0.6945E-06  # Theta=29.87
  -6  15   1     4855.70     6042.78      855.91 o incl   0.5137E-06  # Theta=29.03
  -5  15   1     5936.55     4969.78     1019.62 o incl   0.4693E-06  # Theta=28.32
  -4  15   1      339.01      113.53      333.18 o incl   0.8895E-05  # Theta=27.75
  -3  15   1       50.90       35.29      201.26 o incl   0.2465E-04  # Theta=27.31
  -2  15   1      180.81      128.62      229.89 o incl   0.1864E-04  # Theta=27.01
  -1  15   1      292.91      481.07      171.22 o incl   0.2834E-04  # Theta=26.86
   0  15   1     3443.98     3843.11      470.54 o incl   0.1341E-05  # Theta=26.86
   1  15   1     1636.19     1400.90      333.20 o incl   0.5025E-05  # Theta=27.00
   2  15   1    18201.21    23028.58     1165.57 o incl   0.5114E-07  # Theta=27.29
   3  15   1     1778.65     1261.49      457.38 o incl   0.3435E-05  # Theta=27.72
   4  15   1    26216.46    29332.86     1759.93 o incl   0.2896E-07  # Theta=28.29
   5  15   1     2996.17     3139.14      616.98 o incl   0.1316E-05  # Theta=28.99
   6  15   1     9921.03    12670.12     1329.03 o incl   0.1407E-06  # Theta=29.82
   7  15   1      273.23       15.49      276.55 o incl   0.1300E-04  # Theta=30.76
   8  15   1     1646.55     2834.25      507.81 o incl   0.2030E-05  # Theta=31.83
   9  15   1      549.38     1022.00      422.99 o incl   0.4834E-05  # Theta=33.01
  10  15   1      341.04       71.55      299.97 o incl   0.1098E-04  # Theta=34.29
  11  15   1     2886.47     3303.89      313.59 o incl   0.2001E-05  # Theta=35.68
  12  15   1      -44.84       51.04      139.61 o incl   0.5109E-04  # Theta=37.16
  13  15   1       96.46      249.92      199.87 o incl   0.2397E-04  # Theta=38.75
  14  15   1      131.48       21.41      178.15 o incl   0.3137E-04  # Theta=40.44
  15  15   1        5.62        3.80      255.62 o incl   0.1530E-04  # Theta=42.23
  16  15   1      683.19      789.88      217.54 o incl   0.1408E-04  # Theta=44.13
  17  15   1       48.16       75.50      138.18 o incl   0.5196E-04  # Theta=46.14
  18  15   1       78.37       31.70      100.65 o incl   0.9782E-04  # Theta=48.28
  19  15   1      768.51     1150.23      233.09 o incl   0.1043E-04  # Theta=50.56
  20  15   1      244.23       86.90      143.97 o incl   0.4656E-04  # Theta=53.00
  21  15   1      330.76      351.38      124.99 o incl   0.4879E-04  # Theta=55.63
  22  15   1       19.89       30.30       56.19 o incl   0.3138E-03  # Theta=58.48
  23  15   1       49.69       29.92       60.99 o incl   0.2650E-03  # Theta=61.64
  24  15   1       43.78       10.29       41.20 o incl   0.5828E-03  # Theta=65.19
  25  15   1        6.27       29.30       34.15 h excl   0.0000E+00  # Theta=69.35
  26  15   1       13.41        9.19       21.02 h excl   0.0000E+00  # Theta=74.60
 -26  16   1       -7.69       28.58       24.02 h excl   0.0000E+00  # Theta=72.21
 -25  16   1        6.42       34.60       41.29 h excl   0.0000E+00  # Theta=67.60
 -24  16   1       48.75        7.23       46.71 o incl   0.4547E-03  # Theta=63.80
 -23  16   1       65.86       33.48       48.56 o incl   0.4095E-03  # Theta=60.49
 -22  16   1       26.95       12.29       78.50 o incl   0.1620E-03  # Theta=57.53
 -21  16   1        2.26        9.72       78.51 o incl   0.1622E-03  # Theta=54.83
 -20  16   1       63.90       31.77       84.06 o incl   0.1401E-03  # Theta=52.34
 -19  16   1      297.72      264.72      121.32 o incl   0.5626E-04  # Theta=50.03
 -18  16   1       -6.86       76.90      124.83 o incl   0.6379E-04  # Theta=47.87
 -17  16   1     1034.89      639.92      194.83 o incl   0.1613E-04  # Theta=45.84
 -16  16   1      143.92      205.80      139.31 o incl   0.4819E-04  # Theta=43.94
 -15  16   1     1939.92     2509.41      307.53 o incl   0.3272E-05  # Theta=42.15
 -14  16   1     -138.99       16.10      215.49 o incl   0.2148E-04  # Theta=40.47
 -13  16   1      507.92      567.64      150.77 o incl   0.2857E-04  # Theta=38.90
 -12  16   1      -31.69       47.16      108.80 o incl   0.8389E-04  # Theta=37.43
 -11  16   1      763.12      841.65      162.25 o incl   0.1885E-04  # Theta=36.07
 -10  16   1      261.08      418.75      333.34 o incl   0.8590E-05  # Theta=34.81
  -9  16   1      167.00       83.43      360.29 o incl   0.7677E-05  # Theta=33.65
  -8  16   1     1184.60     1578.79      491.12 o incl   0.3100E-05  # Theta=32.61
  -7  16   1      556.54      329.79      446.15 o incl   0.4855E-05  # Theta=31.69
  -6  16   1     2669.43     3522.72      725.28 o incl   0.1091E-05  # Theta=30.88
  -5  16   1       61.77      269.76      162.62 o incl   0.3629E-04  # Theta=30.20
  -4  16   1      180.00      196.51      292.96 o incl   0.1147E-04  # Theta=29.65
  -3  16   1      390.65      443.48      280.34 o incl   0.1172E-04  # Theta=29.23
  -2  16   1      207.81      409.98      174.96 o incl   0.2863E-04  # Theta=28.94
  -1  16   1     2179.27     2173.16      390.80 o incl   0.2788E-05  # Theta=28.80
   0  16   1      -30.81       32.79      188.91 o incl   0.2799E-04  # Theta=28.80
   1  16   1      229.97      146.55      196.62 o incl   0.2515E-04  # Theta=28.93
   2  16   1      355.59      296.72      253.45 o incl   0.1477E-04  # Theta=29.21
   3  16   1      500.53      127.57      253.81 o incl   0.1491E-04  # Theta=29.62
   4  16   1      838.62      496.35      315.47 o incl   0.8743E-05  # Theta=30.17
   5  16   1     6776.45     6241.59     1040.22 o incl   0.3696E-06  # Theta=30.84
   6  16   1     1232.46     1494.62      459.02 o incl   0.3480E-05  # Theta=31.64
   7  16   1     3401.21     4675.04      810.86 o incl   0.7171E-06  # Theta=32.56
   8  16   1     3780.78     6153.51      851.91 o incl   0.5484E-06  # Theta=33.59
   9  16   1      640.56      671.32      350.66 o incl   0.7115E-05  # Theta=34.74
  10  16   1     2206.09     2664.98      245.53 o incl   0.3244E-05  # Theta=35.99
  11  16   1     1066.89     1064.02      156.02 o incl   0.1460E-04  # Theta=37.35
  12  16   1      562.60      445.70      165.61 o incl   0.2697E-04  # Theta=38.81
  13  16   1      108.17       74.65      170.84 o incl   0.3390E-04  # Theta=40.38
  14  16   1      228.87      314.47      177.16 o incl   0.2904E-04  # Theta=42.05
  15  16   1       55.16       48.20      176.30 o incl   0.3206E-04  # Theta=43.83
  16  16   1      275.65      364.92      150.72 o incl   0.3706E-04  # Theta=45.73
  17  16   1       94.44        9.53      138.31 o incl   0.5212E-04  # Theta=47.75
  18  16   1       53.81       20.53       83.76 o incl   0.1418E-03  # Theta=49.90
  19  16   1      218.66      133.87      108.29 o incl   0.7846E-04  # Theta=52.20
  20  16   1      145.83        5.19       96.97 o incl   0.1051E-03  # Theta=54.68
  21  16   1      273.43      504.40      109.61 o incl   0.5199E-04  # Theta=57.37
  22  16   1       97.78       47.12       70.13 o incl   0.1970E-03  # Theta=60.31
  23  16   1      262.66      343.87       59.84 o incl   0.1324E-03  # Theta=63.60
  24  16   1      -19.95       72.18       34.67 h excl   0.0000E+00  # Theta=67.37
  25  16   1       16.37      200.69       20.90 h excl   0.0000E+00  # Theta=71.91
 -26  17   1       42.34       20.26       27.67 h excl   0.0000E+00  # Theta=75.39
 -25  17   1       59.40       46.07       31.27 h excl   0.0000E+00  # Theta=70.14
 -24  17   1       54.62       11.88       34.58 h excl   0.0000E+00  # Theta=66.02
 -23  17   1       33.29       15.80       54.70 o incl   0.3322E-03  # Theta=62.52
 -22  17   1      133.73       50.97       58.20 o incl   0.2755E-03  # Theta=59.44
 -21  17   1      -97.30       15.50       79.21 o incl   0.1575E-03  # Theta=56.66
 -20  17   1       40.31       49.13       82.39 o incl   0.1455E-03  # Theta=54.12
 -19  17   1       13.95        2.24       66.67 o incl   0.2249E-03  # Theta=51.77
 -18  17   1      -96.70        2.79       76.81 o incl   0.1681E-03  # Theta=49.59
 -17  17   1      494.28      503.00      136.27 o incl   0.3557E-04  # Theta=47.55
 -16  17   1      561.15      596.31      154.14 o incl   0.2671E-04  # Theta=45.65
 -15  17   1      137.70      111.22      122.83 o incl   0.6384E-04  # Theta=43.86
 -14  17   1       89.30       27.95      117.34 o incl   0.7221E-04  # Theta=42.19
 -13  17   1     1013.44      938.44      164.87 o incl   0.1581E-04  # Theta=40.63
 -12  17   1       70.39      107.19      102.74 o incl   0.9141E-04  # Theta=39.18
 -11  17   1      787.54      362.45      134.73 o incl   0.3520E-04  # Theta=37.84
 -10  17   1      221.73      204.08      104.70 o incl   0.7942E-04  # Theta=36.61
  -9  17   1     2502.15     2205.99      249.30 o incl   0.3773E-05  # Theta=35.48
  -8  17   1      130.23      122.96      336.80 o incl   0.8766E-05  # Theta=34.47
  -7  17   1      620.37      917.27      285.30 o incl   0.9364E-05  # Theta=33.57
  -6  17   1      222.82       77.19      273.03 o incl   0.1329E-04  # Theta=32.79
  -5  17   1      936.97     1339.08      434.17 o incl   0.4050E-05  # Theta=32.13
  -4  17   1      195.69      257.61      213.76 o incl   0.2079E-04  # Theta=31.59
  -3  17   1      336.10      173.70      207.09 o incl   0.2232E-04  # Theta=31.19
  -2  17   1      483.51      301.27      199.89 o incl   0.2195E-04  # Theta=30.92
  -1  17   1      741.39      788.84      257.80 o incl   0.1103E-04  # Theta=30.78
   0  17   1     1182.92     1566.51      353.30 o incl   0.4783E-05  # Theta=30.77
   1  17   1      404.99      266.99      226.83 o incl   0.1806E-04  # Theta=30.91
   2  17   1      304.92      147.72      209.59 o incl   0.2193E-04  # Theta=31.17
   3  17   1      223.37       13.24      240.03 o incl   0.1726E-04  # Theta=31.57
   4  17   1      574.51      707.37      311.64 o incl   0.8745E-05  # Theta=32.09
   5  17   1     2027.84     1595.33      633.24 o incl   0.1899E-05  # Theta=32.74
   6  17   1      802.66      666.28      397.02 o incl   0.5633E-05  # Theta=33.52
   7  17   1      893.84     1273.71      505.30 o incl   0.3245E-05  # Theta=34.41
   8  17   1     -108.17       32.37       89.47 o incl   0.1230E-03  # Theta=35.42
   9  17   1      -33.64       33.30       96.69 o incl   0.1064E-03  # Theta=36.54
  10  17   1      166.68       26.79       96.75 o incl   0.1040E-03  # Theta=37.77
  11  17   1      381.31      257.08      117.55 o incl   0.5695E-04  # Theta=39.10
  12  17   1      174.16      198.73      105.65 o incl   0.8000E-04  # Theta=40.55
  13  17   1     -162.62        0.03      132.70 o incl   0.5641E-04  # Theta=42.10
  14  17   1      201.70      253.17      199.89 o incl   0.2372E-04  # Theta=43.76
  15  17   1     -162.31        7.08      172.47 o incl   0.3346E-04  # Theta=45.54
  16  17   1       57.72        7.93      104.99 o incl   0.9053E-04  # Theta=47.44
  17  17   1        6.96       30.72       87.22 o incl   0.1311E-03  # Theta=49.47
  18  17   1       11.39       21.31       83.13 o incl   0.1445E-03  # Theta=51.64
  19  17   1      404.50      503.95      104.65 o incl   0.5103E-04  # Theta=53.98
  20  17   1      232.38      235.46      100.31 o incl   0.8131E-04  # Theta=56.51
  21  17   1       40.46       32.15       54.80 o incl   0.3276E-03  # Theta=59.27
  22  17   1       -3.12       11.77       49.78 o incl   0.4031E-03  # Theta=62.34
  23  17   1      -52.22        3.02       40.33 o incl   0.6093E-03  # Theta=65.81
  24  17   1        1.54        1.21       24.48 h excl   0.0000E+00  # Theta=69.88
  25  17   1       35.94       68.08       27.18 h excl   0.0000E+00  # Theta=75.04
 -25  18   1       -8.66        9.85       20.83 h excl   0.0000E+00  # Theta=73.17
 -24  18   1       71.00       94.18       40.46 h excl   0.0000E+00  # Theta=68.56
 -23  18   1       40.77       11.20       32.13 o incl   0.9532E-03  # Theta=64.80
 -22  18   1       28.42      207.43       43.78 o incl   0.3513E-03  # Theta=61.55
 -21  18   1       10.08        5.54       64.33 o incl   0.2416E-03  # Theta=58.66
 -20  18   1        0.86       16.26       69.36 o incl   0.2077E-03  # Theta=56.05
 -19  18   1       42.82       37.39       67.70 o incl   0.2148E-03  # Theta=53.65
 -18  18   1       27.39        6.83       70.73 o incl   0.1996E-03  # Theta=51.43
 -17  18   1      -54.80       14.81       95.53 o incl   0.1092E-03  # Theta=49.37
 -16  18   1      164.80       59.75      112.00 o incl   0.7730E-04  # Theta=47.46
 -15  18   1      130.37       99.58      108.38 o incl   0.8201E-04  # Theta=45.67
 -14  18   1       69.88        1.54      118.06 o incl   0.7162E-04  # Theta=44.01
 -13  18   1      -47.74       18.10       76.87 o incl   0.1684E-03  # Theta=42.46
 -12  18   1      120.81       50.34       88.80 o incl   0.1230E-03  # Theta=41.02
 -11  18   1      199.63       91.70       90.56 o incl   0.1131E-03  # Theta=39.69
 -10  18   1      169.84       74.19      105.77 o incl   0.8585E-04  # Theta=38.48
  -9  18   1      572.76      351.92      125.69 o incl   0.4498E-04  # Theta=37.37
  -8  18   1      237.05      229.49       87.80 o incl   0.9828E-04  # Theta=36.38
  -7  18   1     1414.10     1493.79      156.71 o incl   0.9210E-05  # Theta=35.50
  -6  18   1      116.43       27.73      204.06 o incl   0.2394E-04  # Theta=34.74
  -5  18   1      634.71      512.08      440.23 o incl   0.4882E-05  # Theta=34.10
  -4  18   1     -162.77       28.69      335.34 o incl   0.8876E-05  # Theta=33.59
  -3  18   1      736.42      420.47      323.74 o incl   0.8560E-05  # Theta=33.20
  -2  18   1      391.62      251.31      210.03 o incl   0.2107E-04  # Theta=32.93
  -1  18   1      878.60     1118.44      363.36 o incl   0.5759E-05  # Theta=32.80
   0  18   1       35.14       80.16      223.51 o incl   0.1996E-04  # Theta=32.80
   1  18   1      286.07      522.82      191.88 o incl   0.2250E-04  # Theta=32.92
   2  18   1       89.42       82.51      177.22 o incl   0.3155E-04  # Theta=33.18
   3  18   1      343.29      200.92      224.42 o incl   0.1903E-04  # Theta=33.56
   4  18   1      165.27      185.29      222.60 o incl   0.1975E-04  # Theta=34.07
   5  18   1      398.40      414.94      136.69 o incl   0.3997E-04  # Theta=34.70
   6  18   1      -12.44       13.22       86.58 o incl   0.1333E-03  # Theta=35.46
   7  18   1      381.79       94.95       80.00 o incl   0.1293E-03  # Theta=36.33
   8  18   1      122.02       69.66      112.66 o incl   0.7681E-04  # Theta=37.31
   9  18   1      415.85      314.83      108.84 o incl   0.6035E-04  # Theta=38.41
  10  18   1      457.60      325.68      117.04 o incl   0.5105E-04  # Theta=39.62
  11  18   1      152.82       25.08       94.00 o incl   0.1105E-03  # Theta=40.94
  12  18   1      911.78     1005.51      148.65 o incl   0.1708E-04  # Theta=42.37
  13  18   1      718.35      764.10      110.39 o incl   0.2880E-04  # Theta=43.91
  14  18   1      315.21      337.83      112.07 o incl   0.5842E-04  # Theta=45.57
  15  18   1       50.56        5.51      103.02 o incl   0.9408E-04  # Theta=47.35
  16  18   1      459.43      580.57       97.16 o incl   0.4714E-04  # Theta=49.26
  17  18   1       -5.16       56.48       76.43 o incl   0.1694E-03  # Theta=51.31
  18  18   1       77.51      116.02       89.04 o incl   0.1198E-03  # Theta=53.52
  19  18   1       44.92       10.63       61.74 o incl   0.2610E-03  # Theta=55.90
  20  18   1       29.14       15.27       69.13 o incl   0.2086E-03  # Theta=58.51
  21  18   1       79.02       42.21       70.30 o incl   0.1975E-03  # Theta=61.38
  22  18   1       40.23       10.62       42.89 o incl   0.5389E-03  # Theta=64.60
  23  18   1        0.31        0.68       26.44 h excl   0.0000E+00  # Theta=68.33
  24  18   1       -0.34       21.56       24.42 h excl   0.0000E+00  # Theta=72.87
 -24  19   1       33.50       15.21       23.28 h excl   0.0000E+00  # Theta=71.54
 -23  19   1       59.87       31.16       38.75 h excl   0.0000E+00  # Theta=67.38
 -22  19   1       18.71       12.94       42.06 o incl   0.5625E-03  # Theta=63.90
 -21  19   1       20.38        8.58       51.82 o incl   0.3715E-03  # Theta=60.86
 -20  19   1      -40.38        3.49       63.50 o incl   0.2474E-03  # Theta=58.14
 -19  19   1       85.54        9.25       63.56 o incl   0.2446E-03  # Theta=55.67
 -18  19   1       12.79        6.27       71.08 o incl   0.1978E-03  # Theta=53.41
 -17  19   1     -113.82        1.32       97.50 o incl   0.1045E-03  # Theta=51.32
 -16  19   1      -30.00        5.03       93.71 o incl   0.1138E-03  # Theta=49.38
 -15  19   1       90.46      162.53       94.80 o incl   0.1028E-03  # Theta=47.59
 -14  19   1       79.78       45.05       72.81 o incl   0.1843E-03  # Theta=45.92
 -13  19   1      -54.71      152.54       81.21 o incl   0.1397E-03  # Theta=44.37
 -12  19   1      209.74      178.28       85.77 o incl   0.1138E-03  # Theta=42.94
 -11  19   1      248.82      159.34       80.35 o incl   0.1270E-03  # Theta=41.63
 -10  19   1      207.81      139.72       90.99 o incl   0.1082E-03  # Theta=40.43
  -9  19   1       22.70       18.94       80.47 o incl   0.1541E-03  # Theta=39.34
  -8  19   1      103.90       25.02       93.16 o incl   0.1139E-03  # Theta=38.36
  -7  19   1      120.14        7.91       71.19 o incl   0.1939E-03  # Theta=37.50
  -6  19   1      269.02      142.59       76.95 o incl   0.1424E-03  # Theta=36.76
  -5  19   1      747.04      593.44       90.26 o incl   0.4260E-04  # Theta=36.14
  -4  19   1      125.68       83.93       86.61 o incl   0.1248E-03  # Theta=35.63
  -3  19   1      491.04      450.16       90.73 o incl   0.5869E-04  # Theta=35.25
  -2  19   1      175.45      150.54      125.09 o incl   0.6004E-04  # Theta=35.00
  -1  19   1      179.18       93.72      101.29 o incl   0.9205E-04  # Theta=34.87
   0  19   1      257.74       74.68      143.01 o incl   0.4724E-04  # Theta=34.86
   1  19   1      247.29       66.62       91.02 o incl   0.1109E-03  # Theta=34.99
   2  19   1      498.35      332.19       81.61 o incl   0.7752E-04  # Theta=35.23
   3  19   1      247.86       66.21       66.38 o incl   0.1966E-03  # Theta=35.61
   4  19   1      146.71       40.96       72.62 o incl   0.1814E-03  # Theta=36.10
   5  19   1      391.86      483.17       75.50 o incl   0.7602E-04  # Theta=36.72
   6  19   1      656.39      212.65       87.73 o incl   0.7923E-04  # Theta=37.46
   7  19   1       44.10       34.15       81.65 o incl   0.1486E-03  # Theta=38.31
   8  19   1       29.34       34.42       83.36 o incl   0.1429E-03  # Theta=39.28
   9  19   1      753.72      804.63      129.47 o incl   0.2370E-04  # Theta=40.36
  10  19   1      140.58      195.02       97.67 o incl   0.9308E-04  # Theta=41.56
  11  19   1     1134.39     1133.79      137.90 o incl   0.1392E-04  # Theta=42.87
  12  19   1       54.53       17.87      108.52 o incl   0.8465E-04  # Theta=44.29
  13  19   1       48.92       11.04       82.33 o incl   0.1470E-03  # Theta=45.83
  14  19   1      -63.90       13.04       98.97 o incl   0.1017E-03  # Theta=47.49
  15  19   1      -44.75       19.84       85.92 o incl   0.1350E-03  # Theta=49.28
  16  19   1       76.34       45.95       80.38 o incl   0.1513E-03  # Theta=51.20
  17  19   1      -11.98       41.96       68.78 o incl   0.2099E-03  # Theta=53.29
  18  19   1      243.28      296.08       89.71 o incl   0.9026E-04  # Theta=55.54
  19  19   1       10.35       40.63       50.22 o incl   0.3906E-03  # Theta=57.99
  20  19   1        7.38       86.87       40.03 o incl   0.5677E-03  # Theta=60.70
  21  19   1       -7.65       13.55       39.23 o incl   0.6468E-03  # Theta=63.72
  22  19   1       62.06       79.96       29.95 h excl   0.0000E+00  # Theta=67.17
  23  19   1       27.39       66.72       27.10 h excl   0.0000E+00  # Theta=71.28
 -24  20   1       56.53       81.92       23.45 h excl   0.0000E+00  # Theta=75.22
 -23  20   1       26.07        2.73       31.11 h excl   0.0000E+00  # Theta=70.38
 -22  20   1       16.76       24.18       35.37 h excl   0.0000E+00  # Theta=66.55
 -21  20   1       15.11        5.54       43.53 o incl   0.5269E-03  # Theta=63.30
 -20  20   1      -12.10       37.35       39.17 o incl   0.6385E-03  # Theta=60.44
 -19  20   1       41.47        2.47       51.87 o incl   0.3703E-03  # Theta=57.87
 -18  20   1        4.02       55.04       57.50 o incl   0.2972E-03  # Theta=55.54
 -17  20   1      -33.71        3.40       71.53 o incl   0.1952E-03  # Theta=53.40
 -16  20   1       45.99      100.28       69.58 o incl   0.1954E-03  # Theta=51.44
 -15  20   1       32.11       11.27       72.02 o incl   0.1923E-03  # Theta=49.62
 -14  20   1       71.31      152.37       74.81 o incl   0.1602E-03  # Theta=47.94
 -13  20   1       -4.92       28.61       74.64 o incl   0.1789E-03  # Theta=46.39
 -12  20   1       66.56       41.84       77.94 o incl   0.1619E-03  # Theta=44.96
 -11  20   1      348.50      283.69       87.13 o incl   0.8669E-04  # Theta=43.65
 -10  20   1       82.86      109.05       70.54 o incl   0.1877E-03  # Theta=42.46
  -9  20   1      237.05      162.91       90.80 o incl   0.1037E-03  # Theta=41.38
  -8  20   1      265.23      228.64       93.67 o incl   0.9072E-04  # Theta=40.42
  -7  20   1     1054.59      718.03       92.99 o incl   0.2737E-04  # Theta=39.57
  -6  20   1     2006.50     1608.50      113.53 o incl   0.7399E-05  # Theta=38.84
  -5  20   1      214.71      201.33       63.57 o incl   0.1738E-03  # Theta=38.23
  -4  20   1      704.37      813.80       68.24 o incl   0.3345E-04  # Theta=37.74
  -3  20   1      592.76      486.86       75.65 o incl   0.5922E-04  # Theta=37.36
  -2  20   1      -25.14       24.54       51.63 o incl   0.3728E-03  # Theta=37.12
  -1  20   1      678.42      652.39       69.83 o incl   0.4570E-04  # Theta=36.99
   0  20   1      252.68       78.15       58.69 o incl   0.2375E-03  # Theta=36.98
   1  20   1      803.01      652.24       70.10 o incl   0.4314E-04  # Theta=37.10
   2  20   1      793.71      938.38       65.23 o incl   0.2712E-04  # Theta=37.35
   3  20   1      160.91       54.55       57.66 o incl   0.2736E-03  # Theta=37.71
   4  20   1      485.65      380.65       75.73 o incl   0.8003E-04  # Theta=38.20
   5  20   1      506.55      359.95       78.99 o incl   0.7657E-04  # Theta=38.80
   6  20   1      290.20       25.04       81.58 o incl   0.1394E-03  # Theta=39.53
   7  20   1      306.83      373.07       87.73 o incl   0.7988E-04  # Theta=40.37
   8  20   1      916.94      774.99      142.06 o incl   0.2149E-04  # Theta=41.32
   9  20   1      473.64      562.27       91.49 o incl   0.5326E-04  # Theta=42.39
  10  20   1     1612.61     2441.68      135.55 o incl   0.5192E-05  # Theta=43.58
  11  20   1       89.88       53.96       72.89 o incl   0.1820E-03  # Theta=44.88
  12  20   1      561.73      799.16       87.22 o incl   0.3552E-04  # Theta=46.30
  13  20   1      279.51      352.44       77.62 o incl   0.9455E-04  # Theta=47.85
  14  20   1      331.21      447.40       84.71 o incl   0.7262E-04  # Theta=49.52
  15  20   1       35.51       35.82       74.86 o incl   0.1769E-03  # Theta=51.33
  16  20   1      271.42      529.20       81.71 o incl   0.7007E-04  # Theta=53.29
  17  20   1       18.87       71.77       52.35 o incl   0.3508E-03  # Theta=55.41
  18  20   1      108.67      207.11       53.86 o incl   0.2438E-03  # Theta=57.73
  19  20   1       -1.67       14.35       47.86 o incl   0.4356E-03  # Theta=60.28
  20  20   1       17.37       29.36       35.14 o incl   0.7937E-03  # Theta=63.12
  21  20   1       14.04        7.42       28.31 h excl   0.0000E+00  # Theta=66.35
  22  20   1       25.51       27.65       24.56 h excl   0.0000E+00  # Theta=70.14
  23  20   1        2.93       12.48       22.64 h excl   0.0000E+00  # Theta=74.90
 -23  21   1       59.87       63.49       24.80 h excl   0.0000E+00  # Theta=74.02
 -22  21   1      168.26      113.01       45.36 h excl   0.0000E+00  # Theta=69.61
 -21  21   1       21.67       10.73       37.32 h excl   0.0000E+00  # Theta=66.04
 -20  21   1      132.18      169.73       39.51 o incl   0.3927E-03  # Theta=62.98
 -19  21   1       15.44       13.65       48.51 o incl   0.4236E-03  # Theta=60.28
 -18  21   1      215.25      340.53       59.35 o incl   0.1417E-03  # Theta=57.85
 -17  21   1      -63.51        3.82       62.73 o incl   0.2527E-03  # Theta=55.65
 -16  21   1      811.66     1052.21      118.04 o incl   0.1918E-04  # Theta=53.63
 -15  21   1     1085.28     1300.42      118.82 o incl   0.1330E-04  # Theta=51.78
 -14  21   1       97.54      169.33       66.79 o incl   0.1901E-03  # Theta=50.08
 -13  21   1      479.49      665.24       80.58 o incl   0.4730E-04  # Theta=48.52
 -12  21   1      459.17      569.76       88.00 o incl   0.5308E-04  # Theta=47.08
 -11  21   1      147.89      143.45       68.46 o incl   0.1813E-03  # Theta=45.77
 -10  21   1      220.10      284.90       92.02 o incl   0.9026E-04  # Theta=44.58
  -9  21   1      554.24      419.14       96.39 o incl   0.5625E-04  # Theta=43.51
  -8  21   1     3568.80     3071.91      164.52 o incl   0.2274E-05  # Theta=42.55
  -7  21   1      337.00      307.41       81.87 o incl   0.9708E-04  # Theta=41.72
  -6  21   1      498.63      305.77       73.74 o incl   0.9419E-04  # Theta=40.99
  -5  21   1      494.55      450.81       64.22 o incl   0.8061E-04  # Theta=40.39
  -4  21   1     1968.47     1571.33      111.37 o incl   0.8006E-05  # Theta=39.91
  -3  21   1      272.63      104.04       62.98 o incl   0.1988E-03  # Theta=39.54
  -2  21   1     3910.76     3635.58      146.31 o incl   0.1773E-05  # Theta=39.30
  -1  21   1      473.11      277.63       57.78 o incl   0.1224E-03  # Theta=39.17
   0  21   1     1172.47     1038.15       82.62 o incl   0.1831E-04  # Theta=39.17
   1  21   1      259.31      138.51       61.81 o incl   0.2012E-03  # Theta=39.29
   2  21   1     4634.12     3937.61      150.14 o incl   0.1403E-05  # Theta=39.52
   3  21   1     1030.19      489.49       84.87 o incl   0.3913E-04  # Theta=39.88
   4  21   1      657.01      604.37       78.09 o incl   0.4839E-04  # Theta=40.36
   5  21   1      460.48      305.33       69.82 o incl   0.9991E-04  # Theta=40.96
   6  21   1     5735.48     5438.12      205.79 o incl   0.7818E-06  # Theta=41.67
   7  21   1      295.00      216.69       93.97 o incl   0.8949E-04  # Theta=42.50
   8  21   1     1170.80     1558.39      116.33 o incl   0.1073E-04  # Theta=43.45
   9  21   1       83.86       66.56       76.21 o incl   0.1664E-03  # Theta=44.52
  10  21   1      266.82      281.18       73.05 o incl   0.1182E-03  # Theta=45.70
  11  21   1       -5.97       43.66       73.03 o incl   0.1860E-03  # Theta=47.00
  12  21   1      387.05      313.18       74.80 o incl   0.9895E-04  # Theta=48.43
  13  21   1      187.09      190.74       69.50 o incl   0.1585E-03  # Theta=49.99
  14  21   1      202.22      106.10       70.53 o incl   0.1736E-03  # Theta=51.68
  15  21   1       78.80       77.02       62.74 o incl   0.2402E-03  # Theta=53.52
  16  21   1      -57.63        5.01       64.01 o incl   0.2428E-03  # Theta=55.53
  17  21   1      -24.36       21.40       50.82 o incl   0.3841E-03  # Theta=57.72
  18  21   1      -54.08       60.45       48.39 o incl   0.4033E-03  # Theta=60.13
  19  21   1       54.44       31.71       39.11 o incl   0.6246E-03  # Theta=62.81
  20  21   1       30.14       12.76       29.57 h excl   0.0000E+00  # Theta=65.85
  21  21   1        2.21       22.06       27.61 h excl   0.0000E+00  # Theta=69.39
  22  21   1       69.27       94.71       29.21 h excl   0.0000E+00  # Theta=73.74
 -22  22   1       59.69       35.26       30.50 h excl   0.0000E+00  # Theta=73.30
 -21  22   1       28.75       14.15       30.18 h excl   0.0000E+00  # Theta=69.19
 -20  22   1       36.02       78.16       32.40 h excl   0.0000E+00  # Theta=65.83
 -19  22   1      -26.07        9.50       49.83 o incl   0.4013E-03  # Theta=62.93
 -18  22   1      139.42      261.90       51.37 o incl   0.2175E-03  # Theta=60.37
 -17  22   1       -3.92        0.75       49.42 o incl   0.4095E-03  # Theta=58.07
 -16  22   1      151.17      214.20       65.62 o incl   0.1707E-03  # Theta=55.99
 -15  22   1       23.52        3.48       65.42 o incl   0.2334E-03  # Theta=54.09
 -14  22   1      176.58      163.74       57.32 o incl   0.2249E-03  # Theta=52.36
 -13  22   1       95.03      140.26       57.61 o incl   0.2507E-03  # Theta=50.77
 -12  22   1      -83.75        5.45       74.16 o incl   0.1805E-03  # Theta=49.32
 -11  22   1      199.12      202.54       75.14 o incl   0.1356E-03  # Theta=48.00
 -10  22   1       35.65       31.91       68.98 o incl   0.2083E-03  # Theta=46.80
  -9  22   1      281.14      296.81       74.58 o incl   0.1079E-03  # Theta=45.73
  -8  22   1        6.27        6.29       65.36 o incl   0.2340E-03  # Theta=44.78
  -7  22   1      527.05      595.66       81.97 o incl   0.4926E-04  # Theta=43.95
  -6  22   1     2147.53     1785.16      114.63 o incl   0.6434E-05  # Theta=43.23
  -5  22   1      311.33       79.00       63.86 o incl   0.2002E-03  # Theta=42.63
  -4  22   1     1580.48     1901.68      104.64 o incl   0.7164E-05  # Theta=42.15
  -3  22   1      343.52      138.30       75.66 o incl   0.1330E-03  # Theta=41.79
  -2  22   1      724.90      642.48       75.13 o incl   0.4177E-04  # Theta=41.55
  -1  22   1      221.73      158.70       58.97 o incl   0.2105E-03  # Theta=41.42
   0  22   1       47.99       38.24       63.06 o incl   0.2476E-03  # Theta=41.42
   1  22   1       83.64      109.79       57.84 o incl   0.2673E-03  # Theta=41.54
   2  22   1     1604.30     1186.98      102.01 o incl   0.1251E-04  # Theta=41.77
   3  22   1      857.78      539.92       82.44 o incl   0.4374E-04  # Theta=42.13
   4  22   1       54.35       75.96       73.13 o incl   0.1800E-03  # Theta=42.60
   5  22   1      292.07      180.67       82.26 o incl   0.1153E-03  # Theta=43.19
   6  22   1     2889.09     2925.87      148.68 o incl   0.2790E-05  # Theta=43.90
   7  22   1      396.70      277.84       88.59 o incl   0.8155E-04  # Theta=44.73
   8  22   1      533.50      584.37       86.13 o incl   0.4865E-04  # Theta=45.67
   9  22   1      328.11      486.13       71.96 o incl   0.7901E-04  # Theta=46.74
  10  22   1      348.27      544.45       73.23 o incl   0.6742E-04  # Theta=47.93
  11  22   1     1318.18     1794.45      123.88 o incl   0.8407E-05  # Theta=49.24
  12  22   1      428.12      672.00       81.69 o incl   0.4929E-04  # Theta=50.68
  13  22   1      301.31      319.08       72.97 o incl   0.1103E-03  # Theta=52.26
  14  22   1      101.92       69.55       56.71 o incl   0.2870E-03  # Theta=53.99
  15  22   1      268.42      251.15       68.68 o incl   0.1384E-03  # Theta=55.88
  16  22   1      497.00      718.32       80.68 o incl   0.4339E-04  # Theta=57.95
  17  22   1      -30.61        2.30       52.45 o incl   0.3629E-03  # Theta=60.24
  18  22   1      403.77      540.14       65.62 o incl   0.6971E-04  # Theta=62.78
  19  22   1       43.70       14.87       36.57 o incl   0.7352E-03  # Theta=65.65
  20  22   1      210.27      286.16       42.05 h excl   0.0000E+00  # Theta=68.99
  21  22   1       69.67      104.22       29.50 h excl   0.0000E+00  # Theta=73.03
 -21  23   1       84.08       65.76       32.29 h excl   0.0000E+00  # Theta=72.99
 -20  23   1      363.68      481.50       44.15 h excl   0.0000E+00  # Theta=69.12
 -19  23   1       57.54       41.54       35.40 h excl   0.0000E+00  # Theta=65.92
 -18  23   1      287.10      400.61       55.95 o incl   0.1193E-03  # Theta=63.16
 -17  23   1      138.56       89.99       46.47 o incl   0.3852E-03  # Theta=60.73
 -16  23   1       42.03       45.17       59.56 o incl   0.2756E-03  # Theta=58.55
 -15  23   1      248.25      183.04       71.04 o incl   0.1488E-03  # Theta=56.58
 -14  23   1       45.08        5.30       56.04 o incl   0.3171E-03  # Theta=54.79
 -13  23   1      684.78      887.49       71.11 o incl   0.3103E-04  # Theta=53.17
 -12  23   1        6.12       15.74       64.90 o incl   0.2369E-03  # Theta=51.69
 -11  23   1       71.93       19.80       64.90 o incl   0.2345E-03  # Theta=50.35
 -10  23   1     1100.99     1222.65       93.40 o incl   0.1550E-04  # Theta=49.14
  -9  23   1      195.35      153.86       69.49 o incl   0.1671E-03  # Theta=48.06
  -8  23   1      300.04      157.93       77.89 o incl   0.1328E-03  # Theta=47.11
  -7  23   1     2139.64     1764.15      136.40 o incl   0.6049E-05  # Theta=46.27
  -6  23   1     2571.50     2501.14      150.77 o incl   0.3605E-05  # Theta=45.56
  -5  23   1      279.92      253.12       73.60 o incl   0.1215E-03  # Theta=44.96
  -4  23   1      550.24      446.06       74.60 o incl   0.6704E-04  # Theta=44.48
  -3  23   1      973.88      755.74       90.13 o incl   0.2806E-04  # Theta=44.12
  -2  23   1     1471.49      961.57       99.56 o incl   0.1622E-04  # Theta=43.88
  -1  23   1      412.13      258.37       70.01 o incl   0.1150E-03  # Theta=43.76
   0  23   1     1141.79      822.15       88.53 o incl   0.2385E-04  # Theta=43.76
   1  23   1     5294.86     4016.12      163.15 o incl   0.1179E-05  # Theta=43.87
   2  23   1      776.64      493.61       87.61 o incl   0.4793E-04  # Theta=44.10
   3  23   1      627.06      341.63       96.42 o incl   0.5986E-04  # Theta=44.46
   4  23   1     2596.28     2149.26      136.60 o incl   0.4331E-05  # Theta=44.93
   5  23   1      382.03      524.28       93.36 o incl   0.5611E-04  # Theta=45.52
   6  23   1      301.73       56.28       98.43 o incl   0.9584E-04  # Theta=46.23
   7  23   1      967.05      901.26      103.45 o incl   0.2227E-04  # Theta=47.06
   8  23   1      139.42       14.75       80.43 o incl   0.1516E-03  # Theta=48.01
   9  23   1      782.08      920.03       96.10 o incl   0.2540E-04  # Theta=49.08
  10  23   1      -75.59        3.08       61.13 o incl   0.2656E-03  # Theta=50.28
  11  23   1      -12.27        9.65       62.20 o incl   0.2582E-03  # Theta=51.61
  12  23   1       45.82       66.83       60.21 o incl   0.2653E-03  # Theta=53.08
  13  23   1        5.14       12.04       62.72 o incl   0.2539E-03  # Theta=54.69
  14  23   1      300.89      394.04       62.78 o incl   0.1094E-03  # Theta=56.47
  15  23   1      -46.15        8.46       55.30 o incl   0.3251E-03  # Theta=58.43
  16  23   1      416.85      791.68       88.32 o incl   0.3935E-04  # Theta=60.60
  17  23   1       -8.41        0.92       44.95 o incl   0.4947E-03  # Theta=63.02
  18  23   1      227.21      280.69       36.92 o incl   0.2358E-03  # Theta=65.75
  19  23   1       10.66        9.31       25.11 h excl   0.0000E+00  # Theta=68.92
  20  23   1       46.57       12.34       49.23 h excl   0.0000E+00  # Theta=72.74
 -20  24   1       99.36      225.96       38.02 h excl   0.0000E+00  # Theta=73.08
 -19  24   1       50.56       11.22       21.57 h excl   0.0000E+00  # Theta=69.38
 -18  24   1      658.89      808.35       69.44 h excl   0.0000E+00  # Theta=66.31
 -17  24   1       34.78      114.15       38.95 o incl   0.5473E-03  # Theta=63.67
 -16  24   1      530.41      701.84       67.63 o incl   0.4701E-04  # Theta=61.35
 -15  24   1      199.98      225.80       47.90 o incl   0.2351E-03  # Theta=59.28
 -14  24   1       45.82       70.04       50.81 o incl   0.3642E-03  # Theta=57.41
 -13  24   1      491.04      511.74       66.43 o incl   0.6690E-04  # Theta=55.73
 -12  24   1      -30.74       10.21       54.72 o incl   0.3326E-03  # Theta=54.21
 -11  24   1      100.57      180.17       55.60 o incl   0.2489E-03  # Theta=52.85
 -10  24   1      181.80      262.99       54.55 o incl   0.1910E-03  # Theta=51.62
  -9  24   1      362.98      342.52       71.27 o incl   0.1005E-03  # Theta=50.52
  -8  24   1      535.75      551.11       82.08 o incl   0.5485E-04  # Theta=49.55
  -7  24   1      115.51      105.07       83.69 o incl   0.1325E-03  # Theta=48.71
  -6  24   1      509.57      309.69      110.85 o incl   0.5472E-04  # Theta=47.99
  -5  24   1     6435.78     4991.71      199.42 o incl   0.8113E-06  # Theta=47.39
  -4  24   1     4097.34     2559.59      157.56 o incl   0.2502E-05  # Theta=46.91
  -3  24   1     8582.23     6505.37      219.00 o incl   0.4559E-06  # Theta=46.55
  -2  24   1     1734.22     1154.00      107.58 o incl   0.1151E-04  # Theta=46.31
  -1  24   1     6319.97     5398.58      165.65 o incl   0.7535E-06  # Theta=46.19
   0  24   1      823.86      400.95       82.54 o incl   0.5500E-04  # Theta=46.18
   1  24   1     1100.18     1048.58      100.24 o incl   0.1815E-04  # Theta=46.30
   2  24   1      113.82      117.28       75.01 o incl   0.1631E-03  # Theta=46.53
   3  24   1      131.90       74.69       78.37 o incl   0.1542E-03  # Theta=46.89
   4  24   1      390.17      236.21       89.06 o incl   0.8902E-04  # Theta=47.36
   5  24   1      262.86      190.43       93.64 o incl   0.9365E-04  # Theta=47.95
   6  24   1      350.32      136.56      104.69 o incl   0.7901E-04  # Theta=48.67
   7  24   1      416.10      771.36       81.53 o incl   0.4136E-04  # Theta=49.50
   8  24   1       63.51       42.77       88.27 o incl   0.1267E-03  # Theta=50.46
   9  24   1      560.00      638.18       85.64 o incl   0.4451E-04  # Theta=51.55
  10  24   1      170.96      168.17       61.66 o incl   0.2039E-03  # Theta=52.77
  11  24   1      555.97      534.25       77.00 o incl   0.5640E-04  # Theta=54.13
  12  24   1      291.87      406.98       57.67 o incl   0.1117E-03  # Theta=55.64
  13  24   1      242.33      330.94       51.41 o incl   0.1626E-03  # Theta=57.31
  14  24   1       79.24       86.42       41.22 o incl   0.5026E-03  # Theta=59.17
  15  24   1      -10.51       19.26       37.44 o incl   0.7086E-03  # Theta=61.23
  16  24   1       50.64       62.61       43.18 o incl   0.5019E-03  # Theta=63.53
  17  24   1      138.13      190.33       34.66 h excl   0.0000E+00  # Theta=66.15
  18  24   1      332.98      314.76       42.92 h excl   0.0000E+00  # Theta=69.19
  19  24   1       49.61      169.50       43.43 h excl   0.0000E+00  # Theta=72.85
 -19  25   1        7.45       76.66       34.43 h excl   0.0000E+00  # Theta=73.58
 -18  25   1       37.72       12.00       24.10 h excl   0.0000E+00  # Theta=69.98
 -17  25   1       27.58       34.71       31.49 h excl   0.0000E+00  # Theta=67.02
 -16  25   1       46.57      177.51       34.09 o incl   0.5086E-03  # Theta=64.48
 -15  25   1      -26.82        0.91       45.63 o incl   0.4796E-03  # Theta=62.25
 -14  25   1      400.83      497.56       59.04 o incl   0.8184E-04  # Theta=60.28
 -13  25   1       27.52       47.66       52.42 o incl   0.3540E-03  # Theta=58.51
 -12  25   1      192.97      149.69       50.44 o incl   0.2736E-03  # Theta=56.93
 -11  25   1      176.26      203.28       52.25 o incl   0.2284E-03  # Theta=55.51
 -10  25   1      107.91      110.82       66.96 o incl   0.1988E-03  # Theta=54.25
  -9  25   1       74.43       48.44       72.22 o incl   0.1870E-03  # Theta=53.13
  -8  25   1      493.74      336.37       95.04 o incl   0.6711E-04  # Theta=52.14
  -7  25   1      191.12       22.36       72.44 o incl   0.1821E-03  # Theta=51.28
  -6  25   1      483.77      269.99      107.48 o incl   0.6239E-04  # Theta=50.55
  -5  25   1      138.99       83.71       89.79 o incl   0.1178E-03  # Theta=49.95
  -4  25   1       56.16       98.17       77.62 o incl   0.1589E-03  # Theta=49.46
  -3  25   1      244.80      275.25       79.50 o incl   0.1118E-03  # Theta=49.10
  -2  25   1      624.62      341.14       92.89 o incl   0.6312E-04  # Theta=48.85
  -1  25   1     4628.31     3656.08      160.00 o incl   0.1512E-05  # Theta=48.73
   0  25   1      596.62      330.83       89.29 o incl   0.6576E-04  # Theta=48.73
   1  25   1     4382.15     3961.18      172.62 o incl   0.1435E-05  # Theta=48.84
   2  25   1     1032.54      501.41      108.46 o incl   0.3480E-04  # Theta=49.08
   3  25   1     4293.86     3269.83      174.07 o incl   0.1797E-05  # Theta=49.44
   4  25   1      290.41      211.26       90.33 o incl   0.9680E-04  # Theta=49.91
   5  25   1     1426.96     1324.06      135.79 o incl   0.1087E-04  # Theta=50.51
   6  25   1      135.00       62.38       94.01 o incl   0.1095E-03  # Theta=51.24
   7  25   1      999.53      821.32      123.28 o incl   0.2196E-04  # Theta=52.09
   8  25   1      425.10      355.03       76.13 o incl   0.8891E-04  # Theta=53.07
   9  25   1      314.13      230.41       72.57 o incl   0.1255E-03  # Theta=54.18
  10  25   1      -14.22        7.80       64.98 o incl   0.2366E-03  # Theta=55.44
  11  25   1      471.79      708.55       63.79 o incl   0.4952E-04  # Theta=56.85
  12  25   1      264.44      294.38       53.90 o incl   0.1637E-03  # Theta=58.42
  13  25   1      548.24      849.80       81.60 o incl   0.3398E-04  # Theta=60.17
  14  25   1      320.21      372.02       57.13 o incl   0.1203E-03  # Theta=62.13
  15  25   1       86.67      120.89       39.48 o incl   0.4894E-03  # Theta=64.34
  16  25   1      424.85      777.47      101.22 h excl   0.0000E+00  # Theta=66.86
  17  25   1       33.43       31.48       30.72 h excl   0.0000E+00  # Theta=69.80
  18  25   1      120.14      284.62       54.23 h excl   0.0000E+00  # Theta=73.35
 -18  26   1      292.28      543.85       68.54 h excl   0.0000E+00  # Theta=74.52
 -17  26   1      -13.01        5.49       38.81 h excl   0.0000E+00  # Theta=70.96
 -16  26   1      293.53      530.79       92.49 h excl   0.0000E+00  # Theta=68.06
 -15  26   1       -4.76       18.22       44.81 o incl   0.4960E-03  # Theta=65.59
 -14  26   1      -44.02       19.91       63.71 o incl   0.2444E-03  # Theta=63.45
 -13  26   1      283.80      200.61       68.56 o incl   0.1481E-03  # Theta=61.56
 -12  26   1       81.53       38.57       58.65 o incl   0.2817E-03  # Theta=59.89
 -11  26   1      354.67      567.98       70.22 o incl   0.6785E-04  # Theta=58.40
 -10  26   1       32.59       55.35       78.47 o incl   0.1599E-03  # Theta=57.08
  -9  26   1      247.10      187.31       79.88 o incl   0.1243E-03  # Theta=55.92
  -8  26   1      154.64      128.44       69.10 o incl   0.1834E-03  # Theta=54.90
  -7  26   1     1015.39     1054.50      116.49 o incl   0.1839E-04  # Theta=54.02
  -6  26   1      375.86      138.84      110.09 o incl   0.7229E-04  # Theta=53.27
  -5  26   1     2538.24     2654.58      150.41 o incl   0.3273E-05  # Theta=52.65
  -4  26   1      596.92      266.13      107.18 o incl   0.5715E-04  # Theta=52.15
  -3  26   1     4288.28     3557.78      164.38 o incl   0.1696E-05  # Theta=51.78
  -2  26   1      712.16      307.01       94.30 o incl   0.6203E-04  # Theta=51.53
  -1  26   1     2938.43     2213.46      138.05 o incl   0.3777E-05  # Theta=51.41
   0  26   1      258.53      169.28       70.14 o incl   0.1547E-03  # Theta=51.41
   1  26   1      647.98      616.18       84.37 o incl   0.4507E-04  # Theta=51.52
   2  26   1      164.17      102.59       71.67 o incl   0.1751E-03  # Theta=51.76
   3  26   1      389.21      232.05       82.94 o incl   0.1016E-03  # Theta=52.13
   4  26   1      130.65      103.52       89.42 o incl   0.1182E-03  # Theta=52.62
   5  26   1      -36.46       31.09      102.71 o incl   0.9444E-04  # Theta=53.23
   6  26   1      134.57       51.01       80.86 o incl   0.1476E-03  # Theta=53.97
   7  26   1       58.56      118.17       92.78 o incl   0.1116E-03  # Theta=54.84
   8  26   1        3.21        5.84       93.90 o incl   0.1134E-03  # Theta=55.86
   9  26   1      116.43      226.66       77.71 o incl   0.1322E-03  # Theta=57.01
  10  26   1      224.10      149.93       66.95 o incl   0.1777E-03  # Theta=58.32
  11  26   1       -9.96       25.68       53.07 o incl   0.3530E-03  # Theta=59.80
  12  26   1      541.41      339.25       92.15 o incl   0.6709E-04  # Theta=61.46
  13  26   1       72.34       25.35       48.71 o incl   0.4103E-03  # Theta=63.33
  14  26   1      278.49      327.06       49.21 o incl   0.1579E-03  # Theta=65.46
  15  26   1      159.83      113.45       48.37 h excl   0.0000E+00  # Theta=67.90
  16  26   1       26.51       23.43       41.03 h excl   0.0000E+00  # Theta=70.78
  17  26   1       54.08       52.96       41.13 h excl   0.0000E+00  # Theta=74.29
 -16  27   1       -1.56       17.63       38.17 h excl   0.0000E+00  # Theta=72.36
 -15  27   1       64.29       34.97       47.19 h excl   0.0000E+00  # Theta=69.47
 -14  27   1       48.16       21.54       47.52 h excl   0.0000E+00  # Theta=67.05
 -13  27   1      -33.36        1.96       52.93 o incl   0.3562E-03  # Theta=64.97
 -12  27   1       56.53       20.25       49.75 o incl   0.3974E-03  # Theta=63.15
 -11  27   1       71.83       50.44       54.32 o incl   0.3248E-03  # Theta=61.56
 -10  27   1     -124.05       47.67       79.67 o incl   0.1523E-03  # Theta=60.16
  -9  27   1      -94.44       25.37       81.47 o incl   0.1484E-03  # Theta=58.94
  -8  27   1      116.56       19.91       85.38 o incl   0.1352E-03  # Theta=57.87
  -7  27   1      115.64       75.82       67.49 o incl   0.2047E-03  # Theta=56.95
  -6  27   1       95.51       55.13       78.36 o incl   0.1581E-03  # Theta=56.17
  -5  27   1      108.80      128.06       78.17 o incl   0.1496E-03  # Theta=55.53
  -4  27   1      207.98      119.91       89.62 o incl   0.1117E-03  # Theta=55.02
  -3  27   1      -34.14       59.81       77.61 o incl   0.1633E-03  # Theta=54.64
  -2  27   1      232.01      265.88       91.32 o incl   0.9205E-04  # Theta=54.38
  -1  27   1      651.71      530.13       91.46 o incl   0.4822E-04  # Theta=54.26
   0  27   1      344.42      304.53       72.82 o incl   0.1049E-03  # Theta=54.25
   1  27   1     1311.99     1013.36      104.61 o incl   0.1602E-04  # Theta=54.37
   2  27   1      282.16      135.68       95.59 o incl   0.9505E-04  # Theta=54.62
   3  27   1      658.89      405.73       90.40 o incl   0.5613E-04  # Theta=55.00
   4  27   1      -25.82        1.83       66.75 o incl   0.2242E-03  # Theta=55.50
   5  27   1      214.89      160.17       76.63 o incl   0.1388E-03  # Theta=56.13
   6  27   1      429.38      248.38       83.83 o incl   0.8996E-04  # Theta=56.90
   7  27   1      588.91      743.82       92.85 o incl   0.3557E-04  # Theta=57.81
   8  27   1      118.94       53.63       79.21 o incl   0.1539E-03  # Theta=58.87
   9  27   1      -47.99      122.57       75.97 o incl   0.1629E-03  # Theta=60.09
  10  27   1      110.72       35.52       58.85 o incl   0.2766E-03  # Theta=61.48
  11  27   1       77.40        5.96       72.58 o incl   0.1886E-03  # Theta=63.06
  12  27   1      152.97      225.72       51.39 o incl   0.2308E-03  # Theta=64.86
  13  27   1       66.56       75.88       52.99 h excl   0.0000E+00  # Theta=66.92
  14  27   1       81.86      129.44       41.23 h excl   0.0000E+00  # Theta=69.32
  15  27   1       37.05       29.70       41.24 h excl   0.0000E+00  # Theta=72.18
  16  27   1       88.04      162.01       52.71 h excl   0.0000E+00  # Theta=75.75
 -15  28   1      -86.56        2.37       41.04 h excl   0.0000E+00  # Theta=74.28
 -14  28   1      -26.32       15.96       31.07 h excl   0.0000E+00  # Theta=71.33
 -13  28   1       36.53        7.91       43.23 h excl   0.0000E+00  # Theta=68.92
 -12  28   1      128.15      158.52       54.90 h excl   0.0000E+00  # Theta=66.87
 -11  28   1     -131.48       25.91       54.63 o incl   0.3193E-03  # Theta=65.11
 -10  28   1       95.63      196.74       60.77 o incl   0.2092E-03  # Theta=63.58
  -9  28   1        9.32       68.16       64.72 o incl   0.2333E-03  # Theta=62.26
  -8  28   1       45.99       67.65       65.53 o incl   0.2248E-03  # Theta=61.12
  -7  28   1      278.69      254.87       68.76 o incl   0.1305E-03  # Theta=60.15
  -6  28   1      240.82      179.31       72.80 o incl   0.1422E-03  # Theta=59.32
  -5  28   1      194.33       60.78       80.52 o incl   0.1451E-03  # Theta=58.65
  -4  28   1      -20.55       13.63       68.33 o incl   0.2137E-03  # Theta=58.11
  -3  28   1      447.49       86.36       84.29 o incl   0.1141E-03  # Theta=57.71
  -2  28   1      162.15      115.22       88.76 o incl   0.1171E-03  # Theta=57.45
  -1  28   1      640.56      471.20      109.48 o incl   0.4378E-04  # Theta=57.31
   0  28   1      459.17      197.45      108.10 o incl   0.6738E-04  # Theta=57.31
   1  28   1       52.83      112.97       68.11 o incl   0.2007E-03  # Theta=57.44
   2  28   1      178.69      207.99       65.48 o incl   0.1721E-03  # Theta=57.69
   3  28   1      442.35      260.95       82.78 o incl   0.8980E-04  # Theta=58.09
   4  28   1       40.77       48.11       47.15 o incl   0.4349E-03  # Theta=58.61
   5  28   1      518.13      265.03       75.17 o incl   0.9420E-04  # Theta=59.28
   6  28   1      147.15       21.68       58.83 o incl   0.2766E-03  # Theta=60.09
   7  28   1       25.45       24.48       59.94 o incl   0.2765E-03  # Theta=61.06
   8  28   1       -3.48       20.33       55.57 o incl   0.3230E-03  # Theta=62.19
   9  28   1      -32.87        3.21       49.32 o incl   0.4099E-03  # Theta=63.50
  10  28   1       44.10        8.43       47.50 o incl   0.4400E-03  # Theta=65.02
  11  28   1      114.47       55.39       56.32 h excl   0.0000E+00  # Theta=66.76
  12  28   1      153.73       94.71       34.60 h excl   0.0000E+00  # Theta=68.79
  13  28   1       41.00       27.11       35.66 h excl   0.0000E+00  # Theta=71.18
  14  28   1      119.74       27.23       54.14 h excl   0.0000E+00  # Theta=74.10
 -13  29   1      -30.27        2.37       39.55 h excl   0.0000E+00  # Theta=73.78
 -12  29   1       30.94       62.53       38.03 h excl   0.0000E+00  # Theta=71.29
 -11  29   1       67.96       31.60       35.66 h excl   0.0000E+00  # Theta=69.23
 -10  29   1       96.10       26.23       43.48 h excl   0.0000E+00  # Theta=67.49
  -9  29   1      -38.02        1.69       53.50 h excl   0.0000E+00  # Theta=66.02
  -8  29   1       66.85       28.51       57.89 o incl   0.2923E-03  # Theta=64.76
  -7  29   1      118.01      179.03       57.58 o incl   0.2281E-03  # Theta=63.69
  -6  29   1      149.83       43.76       58.47 o incl   0.2722E-03  # Theta=62.80
  -5  29   1      269.82      373.78       65.65 o incl   0.1095E-03  # Theta=62.08
  -4  29   1       68.86      158.70       60.67 o incl   0.2284E-03  # Theta=61.50
  -3  29   1      -22.93       52.28       61.45 o incl   0.2600E-03  # Theta=61.08
  -2  29   1       47.65       34.50       64.18 o incl   0.2392E-03  # Theta=60.79
  -1  29   1      -84.87        3.52       72.63 o incl   0.1881E-03  # Theta=60.65
   0  29   1       94.44       71.58       86.80 o incl   0.1287E-03  # Theta=60.65
   1  29   1      376.57      256.22      102.15 o incl   0.7156E-04  # Theta=60.78
   2  29   1      199.12      113.15       66.72 o incl   0.1911E-03  # Theta=61.06
   3  29   1       49.61       52.40       50.81 o incl   0.3727E-03  # Theta=61.47
   4  29   1       13.05       49.77       53.62 o incl   0.3414E-03  # Theta=62.04
   5  29   1      151.47      105.24       56.54 o incl   0.2626E-03  # Theta=62.76
   6  29   1      142.61      152.45       51.51 o incl   0.2838E-03  # Theta=63.64
   7  29   1      102.17       81.19       42.49 o incl   0.4634E-03  # Theta=64.69
   8  29   1       55.61      108.96       48.34 h excl   0.0000E+00  # Theta=65.94
   9  29   1       94.44        5.90       48.43 h excl   0.0000E+00  # Theta=67.40
  10  29   1       -0.47       88.45       44.87 h excl   0.0000E+00  # Theta=69.12
  11  29   1       48.58        0.43       42.72 h excl   0.0000E+00  # Theta=71.16
  12  29   1       -6.46       38.85       36.50 h excl   0.0000E+00  # Theta=73.63
 -11  30   1        5.16       24.25       31.90 h excl   0.0000E+00  # Theta=74.38
 -10  30   1      118.15      143.75       44.11 h excl   0.0000E+00  # Theta=72.22
  -9  30   1       -5.25        4.64       35.37 h excl   0.0000E+00  # Theta=70.45
  -8  30   1      -50.38        1.48       46.36 h excl   0.0000E+00  # Theta=68.98
  -7  30   1       -1.24        4.51       47.15 h excl   0.0000E+00  # Theta=67.77
  -6  30   1       98.02       16.44       46.45 h excl   0.0000E+00  # Theta=66.76
  -5  30   1      143.34       95.70       51.64 h excl   0.0000E+00  # Theta=65.95
  -4  30   1       77.51       94.55       55.79 o incl   0.2915E-03  # Theta=65.31
  -3  30   1      265.63      199.08       75.47 o incl   0.1307E-03  # Theta=64.84
  -2  30   1       21.50       68.21       78.14 o incl   0.1609E-03  # Theta=64.53
  -1  30   1      122.96       91.02       82.83 o incl   0.1380E-03  # Theta=64.38
   0  30   1      181.14       38.96       92.99 o incl   0.1118E-03  # Theta=64.37
   1  30   1       34.78       40.68       71.36 o incl   0.1939E-03  # Theta=64.52
   2  30   1     -149.08        8.22       74.39 o incl   0.1768E-03  # Theta=64.82
   3  30   1      173.52      116.85       59.07 o incl   0.2339E-03  # Theta=65.28
   4  30   1       11.72       39.28       58.54 h excl   0.0000E+00  # Theta=65.91
   5  30   1      132.60       67.07       49.81 h excl   0.0000E+00  # Theta=66.71
   6  30   1       -3.04       18.47       48.20 h excl   0.0000E+00  # Theta=67.70
   7  30   1       40.00      106.87       42.77 h excl   0.0000E+00  # Theta=68.91
   8  30   1      -66.16        1.41       44.40 h excl   0.0000E+00  # Theta=70.36
   9  30   1      -24.36       35.32       27.84 h excl   0.0000E+00  # Theta=72.11
  10  30   1      -48.50       32.76       39.97 h excl   0.0000E+00  # Theta=74.24
  -8  31   1      -21.55       67.13       43.73 h excl   0.0000E+00  # Theta=74.26
  -7  31   1      242.52      193.81       82.93 h excl   0.0000E+00  # Theta=72.73
  -6  31   1      -26.95       97.52       81.98 h excl   0.0000E+00  # Theta=71.50
  -5  31   1      256.38       35.14       99.70 h excl   0.0000E+00  # Theta=70.53
  -4  31   1      383.22       58.45       94.94 h excl   0.0000E+00  # Theta=69.79
  -3  31   1      -93.02        7.43       66.40 h excl   0.0000E+00  # Theta=69.24
  -2  31   1      -99.72        5.23       71.55 h excl   0.0000E+00  # Theta=68.88
  -1  31   1      294.79      212.35       48.96 h excl   0.0000E+00  # Theta=68.70
   0  31   1       58.75       41.08       82.10 h excl   0.0000E+00  # Theta=68.69
   1  31   1      167.63      108.87       71.00 h excl   0.0000E+00  # Theta=68.86
   2  31   1     -127.60       18.33       81.90 h excl   0.0000E+00  # Theta=69.21
   3  31   1       96.70      176.08       73.69 h excl   0.0000E+00  # Theta=69.75
   4  31   1      -69.67       12.82       67.23 h excl   0.0000E+00  # Theta=70.49
   5  31   1       59.97        2.35       57.47 h excl   0.0000E+00  # Theta=71.44
   6  31   1     -101.92        7.50       65.08 h excl   0.0000E+00  # Theta=72.65
   7  31   1       62.54       20.75       45.97 h excl   0.0000E+00  # Theta=74.16
   8  31   1       65.27       46.06       34.26 h excl   0.0000E+00  # Theta=76.07
 -31   0   2      445.43      256.75       68.41 h excl   0.0000E+00  # Theta=75.71
 -30   0   2      275.25      119.30       89.15 h excl   0.0000E+00  # Theta=69.54
 -29   0   2      585.96      188.12      156.04 o incl   0.3506E-04  # Theta=64.80
 -28   0   2      735.43      477.50      137.47 o incl   0.3139E-04  # Theta=60.78
 -27   0   2      375.15      237.74      116.12 o incl   0.5939E-04  # Theta=57.21
 -26   0   2      122.69       39.72      157.52 o incl   0.4001E-04  # Theta=53.95
 -25   0   2      818.27      551.15      206.35 o incl   0.1696E-04  # Theta=50.94
 -24   0   2      310.47      252.28      191.31 o incl   0.2506E-04  # Theta=48.10
 -23   0   2     1628.80      752.00      315.73 o incl   0.7084E-05  # Theta=45.42
 -22   0   2     1296.15     1007.78      249.62 o incl   0.9057E-05  # Theta=42.86
 -21   0   2     3938.24     2101.48      423.65 o incl   0.2105E-05  # Theta=40.41
 -20   0   2      601.69      180.09      216.41 o incl   0.1972E-04  # Theta=38.04
 -19   0   2    23076.85    16360.03      997.75 o incl   0.6870E-07  # Theta=35.74
 -18   0   2     3034.31     2604.52      813.54 o incl   0.1033E-05  # Theta=33.51
 -17   0   2     8819.79     7074.67     1377.84 o incl   0.2370E-06  # Theta=31.34
 -16   0   2     9117.51     6862.07     1393.92 o incl   0.2381E-06  # Theta=29.22
 -15   0   2      133.30      248.86      250.43 o incl   0.1536E-04  # Theta=27.15
 -14   0   2    38637.59    24602.47     1810.80 o incl   0.2674E-07  # Theta=25.11
 -13   0   2     5859.81     4935.68      781.68 o incl   0.6177E-06  # Theta=23.12
 -12   0   2     1812.73      724.97      402.08 o incl   0.4963E-05  # Theta=21.15
 -11   0   2    11139.70     9976.83      924.72 o incl   0.1974E-06  # Theta=19.22
 -10   0   2    76042.52    50319.14     2332.02 o incl   0.7072E-08  # Theta=17.31
  -9   0   2   136621.20   105830.69     3089.78 o incl   0.1869E-08  # Theta=15.43
  -8   0   2     5132.09     3172.18      593.61 o incl   0.1041E-05  # Theta=13.58
  -7   0   2    27775.96    35352.12     1354.58 o incl   0.2285E-07  # Theta=11.77
  -6   0   2   282228.34   224372.47     5301.86 o incl   0.4274E-09  # Theta= 9.99
  -5   0   2    17602.88    12826.97     1262.66 o incl   0.1028E-06  # Theta= 8.26
  -4   0   2   104597.66   121187.59     2719.28 o incl   0.1899E-08  # Theta= 6.61
  -3   0   2     5526.09     3793.01      568.87 o incl   0.9201E-06  # Theta= 5.12
  -2   0   2     1614.08     3655.02      235.48 o incl   0.2456E-05  # Theta= 3.95
   0   0   2   161976.48   126350.22     3119.08 o incl   0.1320E-08  # Theta= 3.85
   1   0   2      513.15     2180.75      139.67 o incl   0.7556E-05  # Theta= 4.97
   2   0   2    97490.95    88807.55     2884.00 o incl   0.3020E-08  # Theta= 6.43
   3   0   2     1857.10     2318.99      505.17 o incl   0.2401E-05  # Theta= 8.07
   4   0   2    30147.84    28940.24     1963.45 o incl   0.2652E-07  # Theta= 9.79
   5   0   2     1393.10     1992.99      485.74 o incl   0.2898E-05  # Theta=11.56
   6   0   2      179.18      165.13      253.15 o incl   0.1533E-04  # Theta=13.37
   7   0   2      954.96     1093.80      447.36 o incl   0.4172E-05  # Theta=15.22
   8   0   2     2749.35     1401.84      399.34 o incl   0.3367E-05  # Theta=17.09
   9   0   2    41468.50    32972.21     2756.87 o incl   0.1722E-07  # Theta=19.00
  10   0   2     3377.79     3039.61      838.52 o incl   0.9168E-06  # Theta=20.93
  11   0   2     8447.30     8030.40     1271.16 o incl   0.2378E-06  # Theta=22.89
  12   0   2     3881.85     3330.18      896.63 o incl   0.7842E-06  # Theta=24.88
  13   0   2      -22.70       52.34      255.92 o incl   0.1525E-04  # Theta=26.91
  14   0   2     5391.05     3236.87     1024.44 o incl   0.5970E-06  # Theta=28.98
  15   0   2     6210.98     3649.56     1088.06 o incl   0.5077E-06  # Theta=31.10
  16   0   2     3621.41     3195.06      918.09 o incl   0.7848E-06  # Theta=33.26
  17   0   2    11650.88     8185.63      852.31 o incl   0.2388E-06  # Theta=35.48
  18   0   2     1608.70      746.90      372.91 o incl   0.5508E-05  # Theta=37.77
  19   0   2      577.14       86.55      174.47 o incl   0.3037E-04  # Theta=40.13
  20   0   2      -35.80      196.26      142.90 o incl   0.4726E-04  # Theta=42.58
  21   0   2      599.01      507.21      157.47 o incl   0.2758E-04  # Theta=45.12
  22   0   2     1471.49     1234.77      234.19 o incl   0.8281E-05  # Theta=47.79
  23   0   2      154.18       84.09      152.52 o incl   0.4217E-04  # Theta=50.60
  24   0   2      960.62      841.27      222.83 o incl   0.1248E-04  # Theta=53.60
  25   0   2      191.12      158.48      116.57 o incl   0.6822E-04  # Theta=56.82
  26   0   2      114.47       10.03       84.35 o incl   0.1391E-03  # Theta=60.35
  27   0   2      225.38       82.52       74.64 o incl   0.1578E-03  # Theta=64.31
  28   0   2       22.58       18.37       56.35 h excl   0.0000E+00  # Theta=68.95
  29   0   2       82.08       30.51       40.30 h excl   0.0000E+00  # Theta=74.88
 -31   1   2      -35.87        4.89       29.41 h excl   0.0000E+00  # Theta=75.82
 -30   1   2       -1.15        4.82       54.82 h excl   0.0000E+00  # Theta=69.62
 -29   1   2      -42.42       21.18       56.19 o incl   0.3137E-03  # Theta=64.87
 -28   1   2      228.13      101.91       73.07 o incl   0.1628E-03  # Theta=60.84
 -27   1   2      129.39       64.78       79.84 o incl   0.1504E-03  # Theta=57.26
 -26   1   2      766.15      637.25      129.86 o incl   0.2857E-04  # Theta=54.01
 -25   1   2      244.23      137.40      119.40 o incl   0.6477E-04  # Theta=50.99
 -24   1   2     1280.84     1062.14      181.86 o incl   0.1179E-04  # Theta=48.16
 -23   1   2       18.14       84.51      118.58 o incl   0.7037E-04  # Theta=45.47
 -22   1   2     1995.05     1318.72      223.15 o incl   0.6974E-05  # Theta=42.91
 -21   1   2     2070.87     1693.08      217.37 o incl   0.5533E-05  # Theta=40.46
 -20   1   2      526.49      385.80      133.65 o incl   0.3987E-04  # Theta=38.09
 -19   1   2    12038.11     9375.37      566.88 o incl   0.2258E-06  # Theta=35.80
 -18   1   2      160.76       87.09      220.63 o incl   0.2034E-04  # Theta=33.57
 -17   1   2    26899.57    19292.19     1640.81 o incl   0.4634E-07  # Theta=31.40
 -16   1   2      341.04      425.35      260.59 o incl   0.1367E-04  # Theta=29.28
 -15   1   2    23182.48    15336.69     1172.58 o incl   0.7094E-07  # Theta=27.21
 -14   1   2    12246.24     8154.53      751.10 o incl   0.2409E-06  # Theta=25.18
 -13   1   2      448.53      235.39      223.49 o incl   0.1845E-04  # Theta=23.19
 -12   1   2     6909.51     4890.18      543.93 o incl   0.6788E-06  # Theta=21.23
 -11   1   2      428.87      162.82      181.95 o incl   0.2811E-04  # Theta=19.30
 -10   1   2     3690.67     3937.72      358.30 o incl   0.1406E-05  # Theta=17.40
  -9   1   2    10702.93    10461.09      608.89 o incl   0.2103E-06  # Theta=15.53
  -8   1   2     2821.38     2484.27      322.98 o incl   0.2724E-05  # Theta=13.70
  -7   1   2     5866.34     2428.02      511.46 o incl   0.1283E-05  # Theta=11.89
  -6   1   2   158547.19   143707.56     2882.10 o incl   0.1160E-08  # Theta=10.14
  -5   1   2    30449.03    26188.21     1137.59 o incl   0.3274E-07  # Theta= 8.44
  -4   1   2   160747.86   135482.41     2423.25 o incl   0.1221E-08  # Theta= 6.84
  -3   1   2    10651.31    15574.36      633.83 o incl   0.1267E-06  # Theta= 5.40
  -2   1   2   319307.00   356207.75     1928.00 o incl   0.2180E-09  # Theta= 4.31
  -1   1   2    16236.84    16143.31      745.31 o incl   0.9415E-07  # Theta= 3.84
   0   1   2   174952.92   130423.23     1422.03 o incl   0.1198E-08  # Theta= 4.22
   1   1   2      803.70     1527.65       98.80 o incl   0.1408E-04  # Theta= 5.26
   2   1   2    77040.41    58492.87     1302.16 o incl   0.6058E-08  # Theta= 6.66
   3   1   2     7742.52     6420.23      661.56 o incl   0.4442E-06  # Theta= 8.25
   4   1   2     1647.54      631.60      352.66 o incl   0.6083E-05  # Theta= 9.94
   5   1   2      452.15      393.01      245.89 o incl   0.1476E-04  # Theta=11.69
   6   1   2    10655.08     8948.02      955.95 o incl   0.2204E-06  # Theta=13.49
   7   1   2     1829.89     1801.14      311.19 o incl   0.4694E-05  # Theta=15.32
   8   1   2     6541.79     6131.56      576.56 o incl   0.5359E-06  # Theta=17.19
   9   1   2      779.70      128.62      240.56 o incl   0.1597E-04  # Theta=19.08
  10   1   2    17041.57    17574.84     1263.05 o incl   0.7338E-07  # Theta=21.00
  11   1   2    57176.59    46704.21     2392.19 o incl   0.9511E-08  # Theta=22.96
  12   1   2    14770.07    13861.35     1227.69 o incl   0.1074E-06  # Theta=24.95
  13   1   2    21220.24    18267.77     1464.44 o incl   0.5974E-07  # Theta=26.98
  14   1   2     8272.38     6479.56      925.43 o incl   0.3546E-06  # Theta=29.04
  15   1   2    11311.41     8241.45     1083.45 o incl   0.2183E-06  # Theta=31.16
  16   1   2     6456.32     6019.19      844.98 o incl   0.4495E-06  # Theta=33.32
  17   1   2     1116.41      908.60      225.97 o incl   0.1128E-04  # Theta=35.54
  18   1   2     1866.04     1200.71      286.88 o incl   0.6035E-05  # Theta=37.82
  19   1   2      622.19      478.16      149.54 o incl   0.2954E-04  # Theta=40.18
  20   1   2      868.88      568.16      157.32 o incl   0.2338E-04  # Theta=42.63
  21   1   2      169.68      121.61      134.92 o incl   0.5275E-04  # Theta=45.18
  22   1   2     1442.19     1268.99      180.94 o incl   0.9919E-05  # Theta=47.84
  23   1   2       72.14       15.23      108.88 o incl   0.8402E-04  # Theta=50.66
  24   1   2       76.87       56.15       91.67 o incl   0.1166E-03  # Theta=53.65
  25   1   2       62.16      111.90       75.80 o incl   0.1633E-03  # Theta=56.88
  26   1   2      115.25        7.42       59.52 o incl   0.2764E-03  # Theta=60.41
  27   1   2      113.17       82.41       53.93 o incl   0.3079E-03  # Theta=64.38
  28   1   2       -4.17       28.22       38.87 h excl   0.0000E+00  # Theta=69.03
  29   1   2       38.24      136.37       29.24 h excl   0.0000E+00  # Theta=74.98
 -30   2   2      -42.03       16.33       44.63 h excl   0.0000E+00  # Theta=69.86
 -29   2   2       57.26       21.46       53.67 o incl   0.3415E-03  # Theta=65.07
 -28   2   2       73.38       35.86       58.46 o incl   0.2849E-03  # Theta=61.02
 -27   2   2      308.12      216.32       83.85 o incl   0.1032E-03  # Theta=57.43
 -26   2   2       49.95       39.98       77.42 o incl   0.1647E-03  # Theta=54.17
 -25   2   2     1441.26     1061.49      179.96 o incl   0.1141E-04  # Theta=51.15
 -24   2   2      175.12      173.25      107.56 o incl   0.7828E-04  # Theta=48.31
 -23   2   2     2948.34     2446.55      255.40 o incl   0.2995E-05  # Theta=45.63
 -22   2   2     1992.33     1760.87      223.55 o incl   0.5443E-05  # Theta=43.07
 -21   2   2     5371.39     3486.25      341.15 o incl   0.1267E-05  # Theta=40.61
 -20   2   2      877.52      399.09      165.69 o incl   0.2489E-04  # Theta=38.25
 -19   2   2    15048.30    10848.29      639.78 o incl   0.1602E-06  # Theta=35.96
 -18   2   2     1726.62      973.31      420.77 o incl   0.4270E-05  # Theta=33.74
 -17   2   2     7805.91     3777.37      897.89 o incl   0.5391E-06  # Theta=31.58
 -16   2   2     1212.01     1033.98      376.29 o incl   0.5299E-05  # Theta=29.46
 -15   2   2      634.71      476.13      227.79 o incl   0.1624E-04  # Theta=27.40
 -14   2   2     5679.32     4520.18      578.54 o incl   0.7563E-06  # Theta=25.38
 -13   2   2      292.07      388.80      168.68 o incl   0.2994E-04  # Theta=23.40
 -12   2   2      578.31      172.96      214.21 o incl   0.2007E-04  # Theta=21.46
 -11   2   2     6892.30     5778.17      559.44 o incl   0.5573E-06  # Theta=19.55
 -10   2   2     1131.11      545.38      237.29 o incl   0.1255E-04  # Theta=17.67
  -9   2   2    13230.78     9012.43      676.99 o incl   0.2154E-06  # Theta=15.83
  -8   2   2    39737.54    28719.01     1153.82 o incl   0.2373E-07  # Theta=14.03
  -7   2   2    50482.24    36418.37     1831.64 o incl   0.1459E-07  # Theta=12.27
  -6   2   2     1389.01      216.50      202.55 o incl   0.1808E-04  # Theta=10.57
  -5   2   2      541.98      647.99      138.44 o incl   0.2738E-04  # Theta= 8.96
  -4   2   2    28195.90    22665.99      865.52 o incl   0.4002E-07  # Theta= 7.46
  -3   2   2    38460.54    33103.11     1025.20 o incl   0.2027E-07  # Theta= 6.18
  -2   2   2      185.93      396.37       44.20 o incl   0.1476E-03  # Theta= 5.24
  -1   2   2     6940.95     7143.65      297.45 o incl   0.4775E-06  # Theta= 4.87
   0   2   2     2117.71     1340.36      165.42 o incl   0.7866E-05  # Theta= 5.17
   1   2   2    24178.14    23775.11      502.11 o incl   0.4520E-07  # Theta= 6.05
   2   2   2    17572.17    13045.78      650.97 o incl   0.1134E-06  # Theta= 7.30
   3   2   2     4756.02     4735.96      386.57 o incl   0.9898E-06  # Theta= 8.78
   4   2   2     1802.89      982.03      412.89 o incl   0.4469E-05  # Theta=10.38
   5   2   2    87010.04    98558.71     2512.50 o incl   0.2801E-08  # Theta=12.08
   6   2   2    11197.65    13981.90      762.07 o incl   0.1416E-06  # Theta=13.83
   7   2   2    11443.99    10408.05      891.64 o incl   0.1897E-06  # Theta=15.62
   8   2   2      162.62      152.32      121.36 o incl   0.6393E-04  # Theta=17.46
   9   2   2      294.79      149.32      171.56 o incl   0.3234E-04  # Theta=19.33
  10   2   2     3780.04     3846.79      596.35 o incl   0.1090E-05  # Theta=21.24
  11   2   2      216.50      296.79      249.94 o incl   0.1532E-04  # Theta=23.18
  12   2   2      652.96     1241.97      290.83 o incl   0.7906E-05  # Theta=25.15
  13   2   2      531.81      222.50      271.18 o incl   0.1282E-04  # Theta=27.17
  14   2   2      105.65       65.47      226.45 o incl   0.1941E-04  # Theta=29.23
  15   2   2     9921.03     8359.20     1034.10 o incl   0.2382E-06  # Theta=31.33
  16   2   2     1139.73      637.24      385.88 o incl   0.5745E-05  # Theta=33.49
  17   2   2     7018.31     4843.13      461.42 o incl   0.7005E-06  # Theta=35.70
  18   2   2       43.46       81.83      115.28 o incl   0.7411E-04  # Theta=37.98
  19   2   2     1457.50     1008.53      207.95 o incl   0.1034E-04  # Theta=40.34
  20   2   2      137.27       46.84      120.93 o incl   0.6726E-04  # Theta=42.78
  21   2   2      -14.18      209.09      140.12 o incl   0.4896E-04  # Theta=45.33
  22   2   2       77.30       11.13      117.20 o incl   0.7255E-04  # Theta=48.00
  23   2   2      231.27      139.28      108.22 o incl   0.7741E-04  # Theta=50.82
  24   2   2      317.82      101.36      106.01 o incl   0.8053E-04  # Theta=53.81
  25   2   2       -7.85       26.50       75.20 o incl   0.1763E-03  # Theta=57.05
  26   2   2     -113.69       16.96       67.69 o incl   0.2138E-03  # Theta=60.59
  27   2   2       24.54       28.03       47.02 o incl   0.4462E-03  # Theta=64.58
  28   2   2      -55.25        3.32       44.74 h excl   0.0000E+00  # Theta=69.26
  29   2   2       91.27       38.04       42.03 h excl   0.0000E+00  # Theta=75.30
 -30   3   2       28.36        6.55       37.70 h excl   0.0000E+00  # Theta=70.26
 -29   3   2      204.83      132.70       67.67 o incl   0.1775E-03  # Theta=65.41
 -28   3   2      274.04      161.97       65.96 o incl   0.1680E-03  # Theta=61.33
 -27   3   2      812.36      496.54      120.52 o incl   0.3459E-04  # Theta=57.72
 -26   3   2      344.65      186.05       99.76 o incl   0.8153E-04  # Theta=54.44
 -25   3   2      699.85      451.97      122.50 o incl   0.3821E-04  # Theta=51.41
 -24   3   2      566.94      236.08      135.50 o incl   0.4361E-04  # Theta=48.57
 -23   3   2      920.63      625.28      160.09 o incl   0.2149E-04  # Theta=45.89
 -22   3   2       38.85      140.49      120.61 o incl   0.6664E-04  # Theta=43.33
 -21   3   2     1972.80     1628.80      255.46 o incl   0.5421E-05  # Theta=40.88
 -20   3   2     1163.30      641.88      205.73 o incl   0.1463E-04  # Theta=38.51
 -19   3   2      195.35       19.88      126.20 o incl   0.6172E-04  # Theta=36.23
 -18   3   2      783.11      536.17      345.43 o incl   0.7422E-05  # Theta=34.02
 -17   3   2      459.69      349.08      286.08 o incl   0.1146E-04  # Theta=31.86
 -16   3   2     3555.71     1881.01      590.74 o incl   0.1721E-05  # Theta=29.77
 -15   3   2     2846.03     1813.11      434.25 o incl   0.2675E-05  # Theta=27.72
 -14   3   2     1745.91      866.32      343.68 o incl   0.5878E-05  # Theta=25.71
 -13   3   2     2695.94     2370.45      354.31 o incl   0.2733E-05  # Theta=23.75
 -12   3   2      873.91      246.32      235.95 o incl   0.1576E-04  # Theta=21.83
 -11   3   2     5270.06     2868.49      482.11 o incl   0.1256E-05  # Theta=19.95
 -10   3   2    20806.90    16074.14      898.19 o incl   0.7717E-07  # Theta=18.11
  -9   3   2     1172.05     1178.70      221.94 o incl   0.1049E-04  # Theta=16.32
  -8   3   2     1797.72      932.25      302.76 o incl   0.6808E-05  # Theta=14.57
  -7   3   2     2026.19     1607.76      286.87 o incl   0.4987E-05  # Theta=12.88
  -6   3   2     3053.81     1646.03      348.81 o incl   0.3315E-05  # Theta=11.27
  -5   3   2    12558.35    13298.37      660.93 o incl   0.1459E-06  # Theta= 9.76
  -4   3   2     3724.80     3052.90      310.86 o incl   0.1954E-05  # Theta= 8.41
  -3   3   2     6275.49     5716.81      393.85 o incl   0.6295E-06  # Theta= 7.29
  -2   3   2    26867.60    23580.62      607.20 o incl   0.4115E-07  # Theta= 6.51
  -1   3   2    21748.92    26431.52      594.83 o incl   0.4143E-07  # Theta= 6.21
   0   3   2     9392.99    17347.90      328.31 o incl   0.1191E-06  # Theta= 6.45
   1   3   2    14746.39     8402.86      412.85 o incl   0.2228E-06  # Theta= 7.18
   2   3   2    17173.86    25881.21      515.80 o incl   0.4787E-07  # Theta= 8.27
   3   3   2   186851.02   174510.34     2422.98 o incl   0.7997E-09  # Theta= 9.60
   4   3   2    38534.66    47314.59     1145.79 o incl   0.1276E-07  # Theta=11.09
   5   3   2     1299.22      589.50      277.59 o incl   0.9762E-05  # Theta=12.69
   6   3   2     2486.33     4067.36      379.15 o incl   0.1616E-05  # Theta=14.37
   7   3   2     5533.34     5890.33      561.99 o incl   0.6148E-06  # Theta=16.11
   8   3   2     1064.90     1300.10      273.98 o incl   0.7418E-05  # Theta=17.90
   9   3   2     9465.17     7812.94      852.39 o incl   0.2839E-06  # Theta=19.74
  10   3   2      333.65       68.32      284.01 o incl   0.1226E-04  # Theta=21.62
  11   3   2     8199.40     7396.48      910.31 o incl   0.3311E-06  # Theta=23.53
  12   3   2     5810.47     4785.98      752.38 o incl   0.6301E-06  # Theta=25.49
  13   3   2     -130.92       63.63      249.72 o incl   0.1597E-04  # Theta=27.49
  14   3   2      634.10      545.93      323.72 o incl   0.8556E-05  # Theta=29.53
  15   3   2      702.76      663.92      272.96 o incl   0.1082E-04  # Theta=31.62
  16   3   2     2363.92     1992.98      502.41 o incl   0.2323E-05  # Theta=33.77
  17   3   2       62.25       50.29       89.13 o incl   0.1242E-03  # Theta=35.97
  18   3   2      356.28      289.52      114.77 o incl   0.5841E-04  # Theta=38.25
  19   3   2     1284.33      705.83      203.50 o incl   0.1370E-04  # Theta=40.60
  20   3   2     1529.07     1419.05      208.23 o incl   0.7870E-05  # Theta=43.04
  21   3   2      128.01       23.52      147.66 o incl   0.4556E-04  # Theta=45.59
  22   3   2      435.71      327.40      114.21 o incl   0.5532E-04  # Theta=48.26
  23   3   2     1034.11      645.17      162.23 o incl   0.2002E-04  # Theta=51.08
  24   3   2       85.20       67.45       92.46 o incl   0.1141E-03  # Theta=54.09
  25   3   2       10.27       15.27       73.57 o incl   0.1846E-03  # Theta=57.33
  26   3   2      108.80       84.05       71.56 o incl   0.1822E-03  # Theta=60.89
  27   3   2      181.47      106.06       57.62 o incl   0.2513E-03  # Theta=64.91
  28   3   2       -6.77        4.94       31.92 h excl   0.0000E+00  # Theta=69.65
  29   3   2      -68.46        3.87       43.05 h excl   0.0000E+00  # Theta=75.83
 -30   4   2      189.94       33.50       53.57 h excl   0.0000E+00  # Theta=70.84
 -29   4   2      188.26       44.94       45.64 h excl   0.0000E+00  # Theta=65.89
 -28   4   2      289.17      196.08       60.09 o incl   0.1742E-03  # Theta=61.76
 -27   4   2       92.91       60.09       78.46 o incl   0.1574E-03  # Theta=58.12
 -26   4   2      333.20      233.07      111.44 o incl   0.6547E-04  # Theta=54.83
 -25   4   2      -46.90        6.39       87.87 o incl   0.1292E-03  # Theta=51.78
 -24   4   2      -20.60       22.33      113.55 o incl   0.7746E-04  # Theta=48.94
 -23   4   2     -101.19        4.52      124.17 o incl   0.6463E-04  # Theta=46.25
 -22   4   2      -68.76       56.61      109.63 o incl   0.8234E-04  # Theta=43.69
 -21   4   2      444.92      294.27      146.51 o incl   0.3785E-04  # Theta=41.24
 -20   4   2      127.87      228.29      117.68 o incl   0.6546E-04  # Theta=38.88
 -19   4   2       58.37       25.76      137.32 o incl   0.5289E-04  # Theta=36.61
 -18   4   2      769.52      794.26      315.38 o incl   0.8016E-05  # Theta=34.41
 -17   4   2      247.48       19.43      221.79 o incl   0.2018E-04  # Theta=32.27
 -16   4   2      738.08      546.14      296.62 o incl   0.9784E-05  # Theta=30.18
 -15   4   2     1639.64      922.43      342.93 o incl   0.5720E-05  # Theta=28.15
 -14   4   2     2263.70     1189.00      384.96 o incl   0.4029E-05  # Theta=26.17
 -13   4   2     5195.14     3039.40      551.57 o incl   0.1189E-05  # Theta=24.24
 -12   4   2      366.47      117.61      183.59 o incl   0.2831E-04  # Theta=22.35
 -11   4   2    19652.73    13289.11      903.67 o incl   0.1000E-06  # Theta=20.51
 -10   4   2    27763.78    19008.77     1226.37 o incl   0.4933E-07  # Theta=18.72
  -9   4   2    17851.10    13070.62      861.26 o incl   0.1077E-06  # Theta=16.98
  -8   4   2      830.87      393.49      267.65 o incl   0.1181E-04  # Theta=15.30
  -7   4   2    36209.88    34873.71     1300.83 o incl   0.1988E-07  # Theta=13.69
  -6   4   2      788.23      910.95      168.66 o incl   0.1814E-04  # Theta=12.18
  -5   4   2     1707.93     1272.76      232.66 o incl   0.7080E-05  # Theta=10.79
  -4   4   2     6170.71     5373.46      421.18 o incl   0.7218E-06  # Theta= 9.58
  -3   4   2    11007.63     9514.89      512.67 o incl   0.2370E-06  # Theta= 8.61
  -2   4   2      342.84      440.41      102.43 o incl   0.6354E-04  # Theta= 7.96
  -1   4   2     5240.91     3520.43      341.40 o incl   0.1348E-05  # Theta= 7.71
   0   4   2     1556.83      576.54      200.97 o incl   0.1347E-04  # Theta= 7.91
   1   4   2    43200.89    38637.35      742.09 o incl   0.1594E-07  # Theta= 8.52
   2   4   2    89325.67    84247.45     1300.17 o incl   0.3482E-08  # Theta= 9.45
   3   4   2    12766.77    12549.70      611.32 o incl   0.1520E-06  # Theta=10.64
   4   4   2   117497.02   116517.89     2794.37 o incl   0.1851E-08  # Theta=12.01
   5   4   2     1484.14      810.72      265.23 o incl   0.8894E-05  # Theta=13.51
   6   4   2     4740.90     6548.39      519.36 o incl   0.5934E-06  # Theta=15.11
   7   4   2      364.84      119.86      208.08 o incl   0.2227E-04  # Theta=16.78
   8   4   2      244.80      228.36      186.27 o incl   0.2718E-04  # Theta=18.51
   9   4   2    13697.36    15294.08     1065.33 o incl   0.1065E-06  # Theta=20.30
  10   4   2     5298.41     4425.18      683.87 o incl   0.7456E-06  # Theta=22.14
  11   4   2    24062.70    23807.63     1544.32 o incl   0.4079E-07  # Theta=24.02
  12   4   2      212.04      348.75      234.76 o incl   0.1703E-04  # Theta=25.95
  13   4   2     8443.94     8364.10      946.18 o incl   0.2677E-06  # Theta=27.93
  14   4   2      479.76      257.26      357.39 o incl   0.7575E-05  # Theta=29.95
  15   4   2     1146.74      691.46      381.28 o incl   0.5740E-05  # Theta=32.03
  16   4   2      390.65      196.72      308.76 o incl   0.1022E-04  # Theta=34.16
  17   4   2     2076.42     1855.09      209.89 o incl   0.5299E-05  # Theta=36.35
  18   4   2      145.83       16.95      101.68 o incl   0.9541E-04  # Theta=38.62
  19   4   2     1060.93      832.89      212.74 o incl   0.1297E-04  # Theta=40.97
  20   4   2      604.99      308.71      162.15 o incl   0.3025E-04  # Theta=43.41
  21   4   2      381.79      230.75      136.19 o incl   0.4578E-04  # Theta=45.95
  22   4   2      379.65      383.32      145.54 o incl   0.3686E-04  # Theta=48.62
  23   4   2       61.20       95.05       97.14 o incl   0.1031E-03  # Theta=51.45
  24   4   2      585.37      487.08      105.84 o incl   0.4552E-04  # Theta=54.47
  25   4   2      387.29      314.35      113.19 o incl   0.5739E-04  # Theta=57.73
  26   4   2      -24.78       11.19       65.15 o incl   0.2351E-03  # Theta=61.32
  27   4   2      245.76      119.06       62.08 o incl   0.2037E-03  # Theta=65.39
  28   4   2       80.65       55.20       28.78 h excl   0.0000E+00  # Theta=70.22
 -30   5   2       85.09       59.21       33.05 h excl   0.0000E+00  # Theta=71.60
 -29   5   2       14.92       11.63       37.28 h excl   0.0000E+00  # Theta=66.52
 -28   5   2      149.98       62.11       57.30 o incl   0.2756E-03  # Theta=62.32
 -27   5   2       70.59        5.45       78.32 o incl   0.1622E-03  # Theta=58.64
 -26   5   2       33.50        8.22       81.39 o incl   0.1507E-03  # Theta=55.32
 -25   5   2       24.96       53.50       85.96 o incl   0.1342E-03  # Theta=52.26
 -24   5   2      190.61      200.56       99.43 o incl   0.8616E-04  # Theta=49.41
 -23   5   2      -12.88        9.65      106.96 o incl   0.8738E-04  # Theta=46.72
 -22   5   2      786.86      835.75      165.78 o incl   0.1906E-04  # Theta=44.16
 -21   5   2     2186.67     1683.66      282.63 o incl   0.4530E-05  # Theta=41.71
 -20   5   2      806.81      703.23      155.76 o incl   0.2159E-04  # Theta=39.36
 -19   5   2     1524.78      533.79      209.36 o incl   0.1335E-04  # Theta=37.09
 -18   5   2     2172.45     1286.12      468.00 o incl   0.3132E-05  # Theta=34.90
 -17   5   2      575.97       59.83      315.26 o incl   0.9849E-05  # Theta=32.78
 -16   5   2     1680.35     1288.77      381.13 o incl   0.4425E-05  # Theta=30.72
 -15   5   2      492.66      604.10      206.37 o incl   0.1808E-04  # Theta=28.71
 -14   5   2     2050.95     1606.58      374.15 o incl   0.3768E-05  # Theta=26.76
 -13   5   2      -48.92       22.02      135.35 o incl   0.5447E-04  # Theta=24.85
 -12   5   2      404.25       65.26      210.95 o incl   0.2189E-04  # Theta=23.00
 -11   5   2     3389.84     1960.72      351.90 o incl   0.2716E-05  # Theta=21.21
 -10   5   2    19064.43    12073.95      876.58 o incl   0.1132E-06  # Theta=19.47
  -9   5   2      393.06      305.28      160.66 o incl   0.3318E-04  # Theta=17.79
  -8   5   2     1468.69     1201.97      297.94 o incl   0.6456E-05  # Theta=16.19
  -7   5   2      419.59      488.00      141.28 o incl   0.3481E-04  # Theta=14.67
  -6   5   2    45012.68    47710.13     1535.67 o incl   0.1137E-07  # Theta=13.26
  -5   5   2    33047.43    32025.76     1156.33 o incl   0.2353E-07  # Theta=11.99
  -4   5   2     2237.68     1554.54      265.16 o incl   0.5223E-05  # Theta=10.91
  -3   5   2     9069.87     7842.69      442.15 o incl   0.3465E-06  # Theta=10.06
  -2   5   2   147518.36   124784.66     1357.27 o incl   0.1444E-08  # Theta= 9.51
  -1   5   2     9625.89     9462.57      461.48 o incl   0.2711E-06  # Theta= 9.30
   0   5   2    10081.89    11204.49      458.82 o incl   0.2071E-06  # Theta= 9.47
   1   5   2    10096.58    16149.87      394.26 o incl   0.1277E-06  # Theta= 9.98
   2   5   2      672.72      151.37      142.54 o incl   0.4096E-04  # Theta=10.80
   3   5   2     3069.99     3440.94      291.00 o incl   0.1971E-05  # Theta=11.86
   4   5   2     1889.80     1553.96      269.10 o incl   0.5277E-05  # Theta=13.11
   5   5   2     1072.07     1436.37      203.88 o incl   0.8824E-05  # Theta=14.50
   6   5   2      840.03      485.59      191.77 o incl   0.1953E-04  # Theta=16.01
   7   5   2      633.18      922.23      187.35 o incl   0.1644E-04  # Theta=17.60
   8   5   2       70.80       40.56      138.42 o incl   0.5195E-04  # Theta=19.27
   9   5   2     2718.13     3653.64      383.72 o incl   0.1669E-05  # Theta=21.01
  10   5   2      494.82      336.90      166.70 o incl   0.3036E-04  # Theta=22.80
  11   5   2      686.06      685.20      202.67 o incl   0.1752E-04  # Theta=24.64
  12   5   2      621.58      782.06      221.17 o incl   0.1434E-04  # Theta=26.54
  13   5   2     8158.62     9040.30      937.76 o incl   0.2581E-06  # Theta=28.48
  14   5   2       -4.34       45.25      236.82 o incl   0.1782E-04  # Theta=30.48
  15   5   2     3648.59     2790.52      655.08 o incl   0.1246E-05  # Theta=32.54
  16   5   2      465.72      211.84      286.64 o incl   0.1166E-04  # Theta=34.66
  17   5   2     3012.87     2043.74      262.86 o incl   0.3501E-05  # Theta=36.84
  18   5   2     1475.23     1153.88      182.53 o incl   0.1047E-04  # Theta=39.10
  19   5   2     1051.03      911.00      184.49 o incl   0.1450E-04  # Theta=41.44
  20   5   2      452.92      403.28      141.34 o incl   0.3705E-04  # Theta=43.87
  21   5   2       54.08      117.67      123.13 o incl   0.6460E-04  # Theta=46.42
  22   5   2       10.43       37.42      121.35 o incl   0.6774E-04  # Theta=49.09
  23   5   2       90.34       48.77       81.54 o incl   0.1470E-03  # Theta=51.93
  24   5   2       88.27      111.83       78.88 o incl   0.1494E-03  # Theta=54.96
  25   5   2      144.80      102.93       87.39 o incl   0.1214E-03  # Theta=58.25
  26   5   2      132.88      110.85       67.14 o incl   0.1985E-03  # Theta=61.88
  27   5   2      -19.89        0.51       45.71 h excl   0.0000E+00  # Theta=66.01
  28   5   2      135.28      142.99       27.92 h excl   0.0000E+00  # Theta=70.96
 -30   6   2        0.80        2.63       35.94 h excl   0.0000E+00  # Theta=72.58
 -29   6   2       91.04       28.71       54.99 h excl   0.0000E+00  # Theta=67.31
 -28   6   2      120.81      127.97       47.68 o incl   0.3440E-03  # Theta=63.02
 -27   6   2      277.88      130.70       77.80 o incl   0.1360E-03  # Theta=59.29
 -26   6   2      -61.97       11.86       80.29 o incl   0.1543E-03  # Theta=55.93
 -25   6   2      292.07      178.69      113.71 o incl   0.6722E-04  # Theta=52.85
 -24   6   2      119.21       60.37       97.12 o incl   0.1032E-03  # Theta=49.98
 -23   6   2      348.96      312.78      112.45 o incl   0.5901E-04  # Theta=47.28
 -22   6   2      -16.71       32.07      141.93 o incl   0.4958E-04  # Theta=44.72
 -21   6   2     1030.98      916.41      201.50 o incl   0.1310E-04  # Theta=42.28
 -20   6   2      -69.27       15.57      120.48 o incl   0.6865E-04  # Theta=39.94
 -19   6   2       45.57       16.27      133.35 o incl   0.5615E-04  # Theta=37.68
 -18   6   2     1796.68     1325.74      207.12 o incl   0.7786E-05  # Theta=35.51
 -17   6   2     2035.53     1713.56      487.10 o incl   0.2751E-05  # Theta=33.40
 -16   6   2      473.64      239.98      292.51 o incl   0.1117E-04  # Theta=31.36
 -15   6   2     1256.97     1617.59      377.59 o incl   0.4354E-05  # Theta=29.38
 -14   6   2      332.98      364.79      208.57 o incl   0.2083E-04  # Theta=27.46
 -13   6   2      467.04      960.35      166.17 o incl   0.1947E-04  # Theta=25.59
 -12   6   2      492.12      158.51      189.76 o incl   0.2557E-04  # Theta=23.78
 -11   6   2      345.55      295.15      159.01 o incl   0.3439E-04  # Theta=22.04
 -10   6   2      900.41      683.68      254.49 o incl   0.1143E-04  # Theta=20.36
  -9   6   2     2319.70     2397.71      311.64 o incl   0.3098E-05  # Theta=18.75
  -8   6   2    16204.25    20035.36     1107.53 o incl   0.6660E-07  # Theta=17.22
  -7   6   2    18903.26    21014.71      830.99 o incl   0.5980E-07  # Theta=15.79
  -6   6   2     6909.51     6235.10      481.13 o incl   0.5374E-06  # Theta=14.48
  -5   6   2     1164.97     1757.83      197.14 o incl   0.7627E-05  # Theta=13.32
  -4   6   2      735.76      195.31      173.20 o incl   0.2813E-04  # Theta=12.35
  -3   6   2     9761.46     9930.31      437.03 o incl   0.2453E-06  # Theta=11.60
  -2   6   2    62502.00    55325.30     1102.81 o incl   0.7762E-08  # Theta=11.12
  -1   6   2    91638.51    96224.86     1685.77 o incl   0.2841E-08  # Theta=10.95
   0   6   2   147284.45   154513.72     2155.87 o incl   0.1098E-08  # Theta=11.09
   1   6   2       97.90       68.51       70.78 o incl   0.1913E-03  # Theta=11.53
   2   6   2    15754.48    20055.76      446.61 o incl   0.7247E-07  # Theta=12.25
   3   6   2    13049.19    11535.58      559.58 o incl   0.1646E-06  # Theta=13.20
   4   6   2    13988.40    10511.83      673.05 o incl   0.1769E-06  # Theta=14.34
   5   6   2     8825.51     7143.28      581.54 o incl   0.3772E-06  # Theta=15.63
   6   6   2     2706.07     2564.87      308.70 o incl   0.2708E-05  # Theta=17.05
   7   6   2      418.59      218.84      139.11 o incl   0.4460E-04  # Theta=18.57
   8   6   2       87.24       87.78      170.95 o incl   0.3393E-04  # Theta=20.17
   9   6   2     2439.16     2683.62      448.35 o incl   0.2210E-05  # Theta=21.84
  10   6   2      509.02      628.26      233.13 o incl   0.1463E-04  # Theta=23.58
  11   6   2     1734.73     2865.88      352.73 o incl   0.2755E-05  # Theta=25.38
  12   6   2      209.21       60.66      215.03 o incl   0.2136E-04  # Theta=27.24
  13   6   2      222.82       92.26      261.20 o incl   0.1449E-04  # Theta=29.16
  14   6   2      411.39      300.47      242.95 o incl   0.1573E-04  # Theta=31.13
  15   6   2      793.37     1165.56      301.01 o incl   0.7373E-05  # Theta=33.16
  16   6   2      396.21      141.72      131.71 o incl   0.5205E-04  # Theta=35.26
  17   6   2     2219.85     1489.91      244.00 o incl   0.5716E-05  # Theta=37.43
  18   6   2      133.16      224.65      122.76 o incl   0.6001E-04  # Theta=39.68
  19   6   2      116.30       75.96      103.16 o incl   0.9134E-04  # Theta=42.01
  20   6   2     1935.09     1586.65      243.90 o incl   0.5707E-05  # Theta=44.44
  21   6   2      816.53      813.08      171.32 o incl   0.1811E-04  # Theta=46.99
  22   6   2      148.93      102.10      102.16 o incl   0.9111E-04  # Theta=49.67
  23   6   2       17.32       27.15       83.97 o incl   0.1413E-03  # Theta=52.51
  24   6   2      112.78       72.99       84.24 o incl   0.1353E-03  # Theta=55.57
  25   6   2      416.60      308.38       88.05 o incl   0.7882E-04  # Theta=58.89
  26   6   2      710.53      606.69       95.50 o incl   0.3818E-04  # Theta=62.57
  27   6   2       19.84        8.51       38.53 h excl   0.0000E+00  # Theta=66.78
  28   6   2       97.66       87.08       35.65 h excl   0.0000E+00  # Theta=71.90
 -29   7   2      -52.48        6.57       38.58 h excl   0.0000E+00  # Theta=68.27
 -28   7   2       63.70       82.87       45.71 o incl   0.4281E-03  # Theta=63.86
 -27   7   2      179.02      116.31       66.52 o incl   0.1929E-03  # Theta=60.06
 -26   7   2      -18.71        0.93       87.08 o incl   0.1318E-03  # Theta=56.66
 -25   7   2      705.67      626.38      119.77 o incl   0.3134E-04  # Theta=53.55
 -24   7   2      129.26       36.08       80.35 o incl   0.1507E-03  # Theta=50.67
 -23   7   2      105.90      123.78      109.35 o incl   0.7988E-04  # Theta=47.96
 -22   7   2      601.39      669.92      155.09 o incl   0.2413E-04  # Theta=45.40
 -21   7   2      625.23      609.98      146.56 o incl   0.2766E-04  # Theta=42.96
 -20   7   2      523.97      553.41      121.06 o incl   0.3871E-04  # Theta=40.62
 -19   7   2     1830.41     1725.73      225.22 o incl   0.5685E-05  # Theta=38.38
 -18   7   2     2499.71     1742.70      243.09 o incl   0.4578E-05  # Theta=36.21
 -17   7   2      912.88      702.23      304.85 o incl   0.8551E-05  # Theta=34.13
 -16   7   2     1231.18     1195.44      387.80 o incl   0.4763E-05  # Theta=32.11
 -15   7   2     1946.90     2366.14      451.64 o incl   0.2494E-05  # Theta=30.16
 -14   7   2      155.09      158.79      174.52 o incl   0.3182E-04  # Theta=28.27
 -13   7   2     1085.28     1183.68      257.32 o incl   0.8283E-05  # Theta=26.44
 -12   7   2       93.49       39.21      178.62 o incl   0.3123E-04  # Theta=24.68
 -11   7   2      681.60      415.48      177.20 o incl   0.2452E-04  # Theta=22.99
 -10   7   2      594.84      486.89      192.29 o incl   0.2052E-04  # Theta=21.37
  -9   7   2      837.56      672.44      209.83 o incl   0.1573E-04  # Theta=19.82
  -8   7   2     1449.60     1434.83      378.58 o incl   0.4561E-05  # Theta=18.37
  -7   7   2    20748.94    20275.14      958.37 o incl   0.5928E-07  # Theta=17.03
  -6   7   2    18982.08    18217.97      883.08 o incl   0.7316E-07  # Theta=15.81
  -5   7   2      105.52       94.09       97.76 o incl   0.1008E-03  # Theta=14.75
  -4   7   2    13345.96    14044.46      739.06 o incl   0.1264E-06  # Theta=13.87
  -3   7   2     1235.03     1714.61      162.73 o incl   0.8498E-05  # Theta=13.20
  -2   7   2     6131.53     6276.02      465.64 o incl   0.5787E-06  # Theta=12.78
  -1   7   2    23770.60    23927.89      918.70 o incl   0.4351E-07  # Theta=12.63
   0   7   2   111014.51   114235.01     1989.43 o incl   0.1962E-08  # Theta=12.75
   1   7   2    73936.98    78360.22     1938.34 o incl   0.4250E-08  # Theta=13.14
   2   7   2    91538.94    99726.99     1308.81 o incl   0.2698E-08  # Theta=13.78
   3   7   2      280.32      198.85       84.67 o incl   0.1139E-03  # Theta=14.64
   4   7   2      401.32       80.92      138.90 o incl   0.4891E-04  # Theta=15.68
   5   7   2      616.43      415.73      179.10 o incl   0.2552E-04  # Theta=16.88
   6   7   2       95.98        6.49      146.84 o incl   0.4627E-04  # Theta=18.21
   7   7   2       70.49      169.49      138.93 o incl   0.5019E-04  # Theta=19.65
   8   7   2      411.39      202.19      188.09 o incl   0.2614E-04  # Theta=21.19
   9   7   2     1656.95     1850.89      313.48 o incl   0.4247E-05  # Theta=22.80
  10   7   2      504.90      419.98      197.42 o incl   0.2176E-04  # Theta=24.49
  11   7   2     1231.61     1276.00      328.86 o incl   0.5889E-05  # Theta=26.24
  12   7   2     2524.76     3192.72      411.46 o incl   0.1829E-05  # Theta=28.06
  13   7   2     4914.46     4639.93      639.83 o incl   0.7905E-06  # Theta=29.94
  14   7   2      434.70      589.88      286.33 o incl   0.1064E-04  # Theta=31.88
  15   7   2    12347.58    12324.76     1035.85 o incl   0.1410E-06  # Theta=33.89
  16   7   2      781.06      548.51      128.73 o incl   0.3083E-04  # Theta=35.97
  17   7   2     6369.48     4695.27      415.26 o incl   0.7745E-06  # Theta=38.12
  18   7   2       95.75       14.98      135.33 o incl   0.5439E-04  # Theta=40.36
  19   7   2      411.39      258.02      134.95 o incl   0.4552E-04  # Theta=42.68
  20   7   2      178.20      152.58      111.10 o incl   0.7497E-04  # Theta=45.11
  21   7   2       73.49      100.00      101.74 o incl   0.9361E-04  # Theta=47.66
  22   7   2      216.14      160.40      118.42 o incl   0.6515E-04  # Theta=50.35
  23   7   2      -67.96        9.54      100.15 o incl   0.9937E-04  # Theta=53.21
  24   7   2      349.87      245.24       85.47 o incl   0.9410E-04  # Theta=56.29
  25   7   2      -12.88        3.80       70.05 o incl   0.2037E-03  # Theta=59.65
  26   7   2       -9.13        7.23       46.40 o incl   0.4639E-03  # Theta=63.40
  27   7   2      161.84      124.96       43.41 h excl   0.0000E+00  # Theta=67.72
  28   7   2      248.63      133.85       60.52 h excl   0.0000E+00  # Theta=73.07
 -30   8   2       76.87       43.62       45.73 h excl   0.0000E+00  # Theta=75.30
 -29   8   2       94.91       20.20       30.63 h excl   0.0000E+00  # Theta=69.42
 -28   8   2        1.43        8.46       48.46 o incl   0.4257E-03  # Theta=64.85
 -27   8   2      -27.07        5.33       49.14 o incl   0.4131E-03  # Theta=60.96
 -26   8   2      158.30      174.32       76.96 o incl   0.1414E-03  # Theta=57.51
 -25   8   2      484.85      332.99       95.25 o incl   0.6680E-04  # Theta=54.37
 -24   8   2       11.23       27.40       98.57 o incl   0.1027E-03  # Theta=51.46
 -23   8   2      199.63      155.59      109.50 o incl   0.7612E-04  # Theta=48.74
 -22   8   2       46.98      124.77       85.03 o incl   0.1311E-03  # Theta=46.17
 -21   8   2      864.93      486.26      166.64 o incl   0.2377E-04  # Theta=43.73
 -20   8   2      370.92      139.56      124.85 o incl   0.5667E-04  # Theta=41.40
 -19   8   2     2065.33     1923.39      229.27 o incl   0.4817E-05  # Theta=39.17
 -18   8   2     3938.24     2682.40      298.24 o incl   0.2106E-05  # Theta=37.02
 -17   8   2      336.55      158.78      186.88 o incl   0.2726E-04  # Theta=34.96
 -16   8   2     4747.62     3637.79      673.37 o incl   0.9175E-06  # Theta=32.97
 -15   8   2      604.69      609.06      335.30 o incl   0.7849E-05  # Theta=31.04
 -14   8   2       65.76       38.82      126.98 o incl   0.6168E-04  # Theta=29.19
 -13   8   2      385.13      301.30      184.85 o incl   0.2614E-04  # Theta=27.40
 -12   8   2     8875.95     7951.07      668.15 o incl   0.3175E-06  # Theta=25.69
 -11   8   2     8615.00     9753.72      641.29 o incl   0.2639E-06  # Theta=24.05
 -10   8   2     2560.39     4614.06      341.59 o incl   0.1417E-05  # Theta=22.48
  -9   8   2     7904.18     8996.88      606.68 o incl   0.3043E-06  # Theta=21.01
  -8   8   2     2150.36     2232.77      313.61 o incl   0.3537E-05  # Theta=19.63
  -7   8   2      487.80      244.62      181.13 o incl   0.2716E-04  # Theta=18.37
  -6   8   2     2409.76     1558.47      323.61 o incl   0.4271E-05  # Theta=17.24
  -5   8   2      105.90       78.98      103.08 o incl   0.9150E-04  # Theta=16.26
  -4   8   2     6089.62     8421.97      419.35 o incl   0.4165E-06  # Theta=15.45
  -3   8   2      342.16      474.00      121.49 o incl   0.4597E-04  # Theta=14.85
  -2   8   2    23806.31    19692.88      746.41 o incl   0.5557E-07  # Theta=14.47
  -1   8   2     6299.65     4610.21      467.14 o incl   0.8007E-06  # Theta=14.34
   0   8   2    22501.09    20574.35      842.65 o incl   0.5573E-07  # Theta=14.45
   1   8   2    10132.12    10078.80      641.50 o incl   0.2311E-06  # Theta=14.80
   2   8   2     2156.58     2536.20      216.17 o incl   0.3624E-05  # Theta=15.37
   3   8   2     1708.94     1727.49      192.43 o incl   0.6636E-05  # Theta=16.15
   4   8   2      305.34      523.18      103.27 o incl   0.5042E-04  # Theta=17.12
   5   8   2      981.50      427.14      213.40 o incl   0.1667E-04  # Theta=18.23
   6   8   2      865.29     1198.13      215.78 o incl   0.1086E-04  # Theta=19.48
   7   8   2     2416.35     2152.19      352.21 o incl   0.3070E-05  # Theta=20.85
   8   8   2     1944.75     2354.57      332.10 o incl   0.3386E-05  # Theta=22.31
   9   8   2     1511.49     1542.89      284.25 o incl   0.5653E-05  # Theta=23.86
  10   8   2     8798.06    12493.19      640.07 o incl   0.1834E-06  # Theta=25.50
  11   8   2     3419.71     4695.74      462.47 o incl   0.1071E-05  # Theta=27.20
  12   8   2     -149.08        6.12      211.12 o incl   0.2238E-04  # Theta=28.98
  13   8   2        6.03       79.24      188.86 o incl   0.2797E-04  # Theta=30.83
  14   8   2     2644.31     3765.37      478.73 o incl   0.1423E-05  # Theta=32.74
  15   8   2       66.85        7.44      412.09 o incl   0.5888E-05  # Theta=34.73
  16   8   2      441.58      347.44      131.62 o incl   0.4334E-04  # Theta=36.78
  17   8   2     1090.90      646.18      192.78 o incl   0.1570E-04  # Theta=38.92
  18   8   2       -5.82        1.80      117.22 o incl   0.7277E-04  # Theta=41.14
  19   8   2      332.09      196.84      130.13 o incl   0.5188E-04  # Theta=43.46
  20   8   2     1139.32      727.10      162.47 o incl   0.1765E-04  # Theta=45.89
  21   8   2       91.62       22.75      115.24 o incl   0.7484E-04  # Theta=48.44
  22   8   2      476.56      366.07      110.66 o incl   0.5305E-04  # Theta=51.14
  23   8   2      176.90       26.50      109.40 o incl   0.8201E-04  # Theta=54.02
  24   8   2       56.53       60.76       73.57 o incl   0.1797E-03  # Theta=57.14
  25   8   2      -16.81        2.79       63.06 o incl   0.2514E-03  # Theta=60.55
  26   8   2      593.06      495.16       78.64 o incl   0.5751E-04  # Theta=64.38
  27   8   2      -41.24        9.76       38.27 h excl   0.0000E+00  # Theta=68.85
  28   8   2      131.76       60.08       91.20 h excl   0.0000E+00  # Theta=74.52
 -29   9   2      217.04      236.63       81.86 h excl   0.0000E+00  # Theta=70.79
 -28   9   2      264.24      167.20       57.25 h excl   0.0000E+00  # Theta=66.01
 -27   9   2       63.32       10.81       48.09 o incl   0.4268E-03  # Theta=62.01
 -26   9   2      366.24      363.17       85.12 o incl   0.7936E-04  # Theta=58.49
 -25   9   2       45.99      117.10       79.24 o incl   0.1509E-03  # Theta=55.30
 -24   9   2      321.52      411.50       99.42 o incl   0.6498E-04  # Theta=52.37
 -23   9   2      -19.57       15.76       99.93 o incl   0.9999E-04  # Theta=49.63
 -22   9   2       41.16       16.25      105.46 o incl   0.8972E-04  # Theta=47.05
 -21   9   2       -4.07       23.76      108.72 o incl   0.8455E-04  # Theta=44.61
 -20   9   2       47.82      110.56      123.62 o incl   0.6397E-04  # Theta=42.29
 -19   9   2       48.33       60.46       98.86 o incl   0.1013E-03  # Theta=40.06
 -18   9   2     3144.03     2325.65      301.32 o incl   0.2718E-05  # Theta=37.93
 -17   9   2      926.19      750.28      199.14 o incl   0.1554E-04  # Theta=35.89
 -16   9   2    11669.30    10016.16      966.19 o incl   0.1862E-06  # Theta=33.92
 -15   9   2      463.88      384.76      228.33 o incl   0.1696E-04  # Theta=32.03
 -14   9   2     7783.31     6720.12      824.56 o incl   0.3783E-06  # Theta=30.21
 -13   9   2      789.26      354.19      239.64 o incl   0.1483E-04  # Theta=28.47
 -12   9   2    14004.26    13661.09      872.43 o incl   0.1208E-06  # Theta=26.80
 -11   9   2     3659.64     3900.72      457.04 o incl   0.1311E-05  # Theta=25.21
 -10   9   2     6688.47    10505.41      771.34 o incl   0.2519E-06  # Theta=23.70
  -9   9   2     2121.64     1998.44      306.46 o incl   0.4014E-05  # Theta=22.29
  -8   9   2     1447.75     1139.01      264.28 o incl   0.7563E-05  # Theta=20.98
  -7   9   2     4820.10     6245.10      482.22 o incl   0.6335E-06  # Theta=19.79
  -6   9   2    11139.70    11561.99      607.05 o incl   0.1844E-06  # Theta=18.73
  -5   9   2      472.32      925.86      128.71 o incl   0.2711E-04  # Theta=17.82
  -4   9   2      351.69       36.13      140.08 o incl   0.4899E-04  # Theta=17.09
  -3   9   2      387.05      773.83      133.53 o incl   0.2884E-04  # Theta=16.54
  -2   9   2    29930.31    25026.73      847.47 o incl   0.3440E-07  # Theta=16.20
  -1   9   2     1211.17     1253.29      206.10 o incl   0.9488E-05  # Theta=16.07
   0   9   2    33402.82    24605.54     1031.14 o incl   0.3259E-07  # Theta=16.17
   1   9   2    13389.64     9620.79      751.55 o incl   0.1972E-06  # Theta=16.49
   2   9   2      607.69      682.69      270.65 o incl   0.1109E-04  # Theta=17.01
   3   9   2    54575.73    61864.53     1184.23 o incl   0.7178E-08  # Theta=17.73
   4   9   2     8503.39    12481.77      385.42 o incl   0.2052E-06  # Theta=18.62
   5   9   2      336.55      585.82      160.73 o incl   0.2793E-04  # Theta=19.66
   6   9   2      271.02      341.73      141.23 o incl   0.4181E-04  # Theta=20.84
   7   9   2      553.10      285.40      175.10 o incl   0.2730E-04  # Theta=22.14
   8   9   2     9139.63     9565.88      711.79 o incl   0.2505E-06  # Theta=23.54
   9   9   2     4096.56     5073.34      474.20 o incl   0.8939E-06  # Theta=25.03
  10   9   2     5831.86     9585.11      570.44 o incl   0.3288E-06  # Theta=26.61
  11   9   2     1714.99     2583.10      461.74 o incl   0.2298E-05  # Theta=28.27
  12   9   2     4655.71     8158.27      864.71 o incl   0.3739E-06  # Theta=30.01
  13   9   2     1741.33     2416.94      551.71 o incl   0.2024E-05  # Theta=31.82
  14   9   2     1040.39     1112.16      468.90 o incl   0.3705E-05  # Theta=33.70
  15   9   2     3756.85     3390.07      506.39 o incl   0.1358E-05  # Theta=35.66
  16   9   2      757.74      574.52      175.10 o incl   0.2159E-04  # Theta=37.70
  17   9   2     2690.25     2834.98      265.45 o incl   0.2718E-05  # Theta=39.82
  18   9   2       24.24        0.93      151.83 o incl   0.4337E-04  # Theta=42.03
  19   9   2      -62.16        7.00      157.27 o incl   0.4039E-04  # Theta=44.34
  20   9   2      374.21      332.72      133.42 o incl   0.4432E-04  # Theta=46.77
  21   9   2       67.25       52.63       89.44 o incl   0.1231E-03  # Theta=49.33
  22   9   2      502.72      374.04      112.29 o incl   0.5145E-04  # Theta=52.04
  23   9   2      190.11      158.73       77.12 o incl   0.1426E-03  # Theta=54.95
  24   9   2      246.33      200.32       77.84 o incl   0.1271E-03  # Theta=58.11
  25   9   2      251.52      237.97       64.35 o incl   0.1518E-03  # Theta=61.58
  26   9   2       40.23       50.08       57.19 o incl   0.2980E-03  # Theta=65.52
  27   9   2      131.90      101.52       37.65 h excl   0.0000E+00  # Theta=70.19
  28   9   2        8.88       22.95       64.22 h excl   0.0000E+00  # Theta=76.32
 -29  10   2       86.56       11.27       46.37 h excl   0.0000E+00  # Theta=72.43
 -28  10   2       52.83        1.27       49.60 h excl   0.0000E+00  # Theta=67.36
 -27  10   2      116.69       55.73       49.10 o incl   0.3776E-03  # Theta=63.21
 -26  10   2       -0.40       36.94       53.14 o incl   0.3516E-03  # Theta=59.60
 -25  10   2      213.29      262.70       75.63 o incl   0.1235E-03  # Theta=56.36
 -24  10   2      129.39       84.89       73.74 o incl   0.1706E-03  # Theta=53.39
 -23  10   2       30.67       26.30       72.01 o incl   0.1917E-03  # Theta=50.63
 -22  10   2      505.45      283.59      109.31 o incl   0.5838E-04  # Theta=48.04
 -21  10   2      199.46      179.61       99.99 o incl   0.8783E-04  # Theta=45.59
 -20  10   2      -26.82       15.52      111.38 o incl   0.8049E-04  # Theta=43.27
 -19  10   2     2778.18     2338.61      251.77 o incl   0.3217E-05  # Theta=41.06
 -18  10   2     1203.12     1413.81      212.18 o incl   0.8611E-05  # Theta=38.94
 -17  10   2     4740.07     4236.31      483.23 o incl   0.1001E-05  # Theta=36.92
 -16  10   2      197.40      185.69      260.75 o incl   0.1440E-04  # Theta=34.97
 -15  10   2      616.73      411.36      354.67 o incl   0.7409E-05  # Theta=33.11
 -14  10   2      286.07      574.99      181.99 o incl   0.2369E-04  # Theta=31.33
 -13  10   2      424.34      894.41      273.61 o incl   0.1057E-04  # Theta=29.62
 -12  10   2     2735.31     1994.83      446.75 o incl   0.2496E-05  # Theta=28.00
 -11  10   2    16791.16    18866.08     1452.69 o incl   0.6588E-07  # Theta=26.46
 -10  10   2     1238.03     1107.67      316.42 o incl   0.6456E-05  # Theta=25.01
  -9  10   2     9341.10    10743.44      770.23 o incl   0.2114E-06  # Theta=23.66
  -8  10   2     1661.42     1041.91      253.31 o incl   0.8102E-05  # Theta=22.41
  -7  10   2     4244.50     3922.60      375.51 o incl   0.1282E-05  # Theta=21.29
  -6  10   2      340.59      375.04      157.87 o incl   0.3347E-04  # Theta=20.29
  -5  10   2     7112.55     7107.71      548.78 o incl   0.4328E-06  # Theta=19.45
  -4  10   2      127.32      157.27      130.76 o incl   0.5620E-04  # Theta=18.76
  -3  10   2     5134.71     5328.98      376.34 o incl   0.8018E-06  # Theta=18.26
  -2  10   2     9983.03    10504.85      569.80 o incl   0.2226E-06  # Theta=17.95
  -1  10   2     5341.96     7025.89      413.25 o incl   0.5465E-06  # Theta=17.83
   0  10   2     1690.85      621.65      270.08 o incl   0.8929E-05  # Theta=17.92
   1  10   2    16376.89    17415.90      807.77 o incl   0.8283E-07  # Theta=18.21
   2  10   2      808.54      749.20      208.24 o incl   0.1511E-04  # Theta=18.70
   3  10   2     4039.05     5046.77      368.63 o incl   0.1007E-05  # Theta=19.36
   4  10   2    33625.89    37306.71      978.71 o incl   0.1957E-07  # Theta=20.19
   5  10   2    42306.45    49667.25     1300.81 o incl   0.1139E-07  # Theta=21.16
   6  10   2     1971.71     3657.73      287.32 o incl   0.2156E-05  # Theta=22.28
   7  10   2    37270.24    38841.81     1524.40 o incl   0.1658E-07  # Theta=23.51
   8  10   2     2386.49     3209.02      357.17 o incl   0.2089E-05  # Theta=24.85
   9  10   2     1375.87     1665.23      299.22 o incl   0.5179E-05  # Theta=26.29
  10  10   2      744.05     1049.10      245.30 o incl   0.1061E-04  # Theta=27.82
  11  10   2       48.75      193.62      214.66 o incl   0.2136E-04  # Theta=29.43
  12  10   2        5.03      556.19      254.69 o incl   0.1435E-04  # Theta=31.13
  13  10   2      298.14      117.48      221.14 o incl   0.1995E-04  # Theta=32.90
  14  10   2     1042.35     1279.31      291.91 o incl   0.7101E-05  # Theta=34.76
  15  10   2      572.17      362.39      125.34 o incl   0.4211E-04  # Theta=36.69
  16  10   2      154.49       40.82      143.58 o incl   0.4786E-04  # Theta=38.71
  17  10   2      133.02      300.37      135.76 o incl   0.4805E-04  # Theta=40.81
  18  10   2      865.29      984.06      201.45 o incl   0.1307E-04  # Theta=43.01
  19  10   2      184.27       47.12      139.77 o incl   0.5038E-04  # Theta=45.32
  20  10   2      961.37      727.27      160.95 o incl   0.1967E-04  # Theta=47.75
  21  10   2       12.83       12.83       85.83 o incl   0.1356E-03  # Theta=50.32
  22  10   2      470.20      301.03      102.52 o incl   0.6461E-04  # Theta=53.06
  23  10   2        8.66        6.18       63.36 o incl   0.2489E-03  # Theta=56.01
  24  10   2       85.77       17.20       69.52 o incl   0.2042E-03  # Theta=59.21
  25  10   2        3.78        9.81       53.90 o incl   0.3438E-03  # Theta=62.77
  26  10   2       -2.19       18.72       33.23 h excl   0.0000E+00  # Theta=66.85
  27  10   2       34.14       75.14       41.44 h excl   0.0000E+00  # Theta=71.79
 -29  11   2      203.44      152.83       67.78 h excl   0.0000E+00  # Theta=74.42
 -28  11   2      130.23      168.43       76.62 h excl   0.0000E+00  # Theta=68.93
 -27  11   2      183.94      148.49       56.19 o incl   0.2376E-03  # Theta=64.58
 -26  11   2      131.34      267.99       50.97 o incl   0.2225E-03  # Theta=60.86
 -25  11   2       35.43       10.79       63.47 o incl   0.2473E-03  # Theta=57.54
 -24  11   2      486.99      501.42      101.65 o incl   0.4958E-04  # Theta=54.53
 -23  11   2      792.68      573.45      110.47 o incl   0.3491E-04  # Theta=51.74
 -22  11   2      427.61      332.50      101.30 o incl   0.6555E-04  # Theta=49.13
 -21  11   2     1950.13     1685.51      245.92 o incl   0.5269E-05  # Theta=46.68
 -20  11   2       -7.99       53.10      177.21 o incl   0.3178E-04  # Theta=44.36
 -19  11   2     1989.07     1897.39      400.53 o incl   0.3298E-05  # Theta=42.15
 -18  11   2     2333.21     2266.62      337.27 o incl   0.3145E-05  # Theta=40.05
 -17  11   2       89.65       37.16      136.37 o incl   0.5341E-04  # Theta=38.04
 -16  11   2     7020.36     8276.70      570.74 o incl   0.3667E-06  # Theta=36.12
 -15  11   2      691.50      637.11      281.98 o incl   0.1032E-04  # Theta=34.29
 -14  11   2    14435.81    19832.24     1279.60 o incl   0.6898E-07  # Theta=32.54
 -13  11   2     3755.35     5503.73      483.89 o incl   0.8515E-06  # Theta=30.87
 -12  11   2    13360.04    23177.13     1147.90 o incl   0.5865E-07  # Theta=29.29
 -11  11   2     1116.41     1625.36      293.56 o incl   0.5989E-05  # Theta=27.80
 -10  11   2     5755.80     6929.28      564.86 o incl   0.5128E-06  # Theta=26.40
  -9  11   2      650.47     1103.21      170.31 o incl   0.1549E-04  # Theta=25.10
  -8  11   2       81.97       51.97      127.65 o incl   0.6081E-04  # Theta=23.91
  -7  11   2     4664.86     5058.77      442.77 o incl   0.8900E-06  # Theta=22.84
  -6  11   2     6925.72     5282.00      528.34 o incl   0.6137E-06  # Theta=21.91
  -5  11   2     1527.16     1110.27      292.86 o incl   0.6808E-05  # Theta=21.11
  -4  11   2      219.56       32.34      187.06 o incl   0.2830E-04  # Theta=20.48
  -3  11   2     3076.07     4122.27      335.22 o incl   0.1439E-05  # Theta=20.01
  -2  11   2     2600.01     3260.74      293.89 o incl   0.2270E-05  # Theta=19.72
  -1  11   2    22149.69    22226.38      875.94 o incl   0.4941E-07  # Theta=19.62
   0  11   2     1484.61      806.78      260.11 o incl   0.9108E-05  # Theta=19.70
   1  11   2    19082.95    22694.48      898.89 o incl   0.5201E-07  # Theta=19.97
   2  11   2     3080.13     4097.03      451.76 o incl   0.1304E-05  # Theta=20.42
   3  11   2     2855.79     2673.23      384.85 o incl   0.2333E-05  # Theta=21.03
   4  11   2     3090.28     4260.87      417.95 o incl   0.1380E-05  # Theta=21.81
   5  11   2     3718.85     5096.26      430.26 o incl   0.9802E-06  # Theta=22.73
   6  11   2     8754.68    10330.73      676.11 o incl   0.2360E-06  # Theta=23.78
   7  11   2     2831.09     2529.67      433.76 o incl   0.2163E-05  # Theta=24.96
   8  11   2     9861.65    12353.06      803.50 o incl   0.1729E-06  # Theta=26.24
   9  11   2      231.45       40.15      174.08 o incl   0.3259E-04  # Theta=27.63
  10  11   2     2767.91     4721.50      405.17 o incl   0.1190E-05  # Theta=29.11
  11  11   2      -74.75       14.10      151.39 o incl   0.4355E-04  # Theta=30.68
  12  11   2      679.69      959.44      318.32 o incl   0.7627E-05  # Theta=32.34
  13  11   2      316.73      253.85      224.24 o incl   0.1876E-04  # Theta=34.08
  14  11   2      462.31      470.80      241.57 o incl   0.1492E-04  # Theta=35.91
  15  11   2     1263.46      836.73      245.15 o incl   0.1029E-04  # Theta=37.82
  16  11   2     2628.04     2436.96      263.62 o incl   0.3247E-05  # Theta=39.81
  17  11   2       -8.27       57.86      171.29 o incl   0.3400E-04  # Theta=41.91
  18  11   2      215.61      147.18      182.86 o incl   0.2873E-04  # Theta=44.10
  19  11   2     1277.35     1409.25      230.82 o incl   0.7674E-05  # Theta=46.41
  20  11   2      141.73      124.09      118.52 o incl   0.6787E-04  # Theta=48.84
  21  11   2       56.62       17.58       98.48 o incl   0.1027E-03  # Theta=51.43
  22  11   2      169.84      117.84       77.82 o incl   0.1476E-03  # Theta=54.20
  23  11   2      307.26      280.76       81.59 o incl   0.1005E-03  # Theta=57.19
  24  11   2      398.15      290.92       79.51 o incl   0.9467E-04  # Theta=60.46
  25  11   2        8.48        1.52       53.87 o incl   0.3445E-03  # Theta=64.13
  26  11   2       26.63       43.78       44.21 h excl   0.0000E+00  # Theta=68.39
  27  11   2       30.20        0.82       41.05 h excl   0.0000E+00  # Theta=73.70
 -28  12   2       31.42       11.82       46.38 h excl   0.0000E+00  # Theta=70.77
 -27  12   2       28.16       37.76       44.81 h excl   0.0000E+00  # Theta=66.15
 -26  12   2       -5.79       36.75       44.11 o incl   0.5072E-03  # Theta=62.28
 -25  12   2      232.01      203.74       85.94 o incl   0.1090E-03  # Theta=58.87
 -24  12   2       69.88      103.83       89.43 o incl   0.1201E-03  # Theta=55.79
 -23  12   2       31.56       67.35       83.79 o incl   0.1401E-03  # Theta=52.97
 -22  12   2      677.47      657.51      176.98 o incl   0.2054E-04  # Theta=50.34
 -21  12   2      174.16      198.78      106.30 o incl   0.7775E-04  # Theta=47.87
 -20  12   2      372.56      697.73      187.46 o incl   0.2024E-04  # Theta=45.55
 -19  12   2      260.29      311.93      137.81 o incl   0.4515E-04  # Theta=43.34
 -18  12   2      286.48       38.99      223.78 o incl   0.1973E-04  # Theta=41.25
 -17  12   2     1075.66      854.22      233.00 o incl   0.1130E-04  # Theta=39.26
 -16  12   2     -115.90      118.30      248.34 o incl   0.1607E-04  # Theta=37.36
 -15  12   2      229.23      270.87      198.89 o incl   0.2365E-04  # Theta=35.55
 -14  12   2     1007.25      786.17      317.89 o incl   0.7651E-05  # Theta=33.83
 -13  12   2     1645.07     2518.75      414.67 o incl   0.2744E-05  # Theta=32.20
 -12  12   2     2055.92     3511.09      469.64 o incl   0.1721E-05  # Theta=30.66
 -11  12   2     7250.92    11552.88      815.57 o incl   0.2170E-06  # Theta=29.21
 -10  12   2     6540.80     9604.72      870.20 o incl   0.2756E-06  # Theta=27.86
  -9  12   2    15535.00    18028.88     1731.43 o incl   0.6848E-07  # Theta=26.61
  -8  12   2     1562.60     1675.80      395.47 o incl   0.3931E-05  # Theta=25.48
  -7  12   2    10661.37    12932.24      921.00 o incl   0.1479E-06  # Theta=24.46
  -6  12   2     1027.85      574.86      273.08 o incl   0.1054E-04  # Theta=23.57
  -5  12   2    26507.29    24076.98     1224.08 o incl   0.3890E-07  # Theta=22.83
  -4  12   2     1088.09     2023.65      222.68 o incl   0.6266E-05  # Theta=22.23
  -3  12   2      105.15      136.73      125.45 o incl   0.6128E-04  # Theta=21.80
  -2  12   2      525.37      193.86      177.08 o incl   0.2850E-04  # Theta=21.53
  -1  12   2     3552.81     6779.14      371.88 o incl   0.7246E-06  # Theta=21.43
   0  12   2      304.28      264.30      204.69 o incl   0.2216E-04  # Theta=21.51
   1  12   2    22910.55    22733.43     1010.75 o incl   0.4762E-07  # Theta=21.76
   2  12   2      593.65      194.15      235.14 o incl   0.1653E-04  # Theta=22.17
   3  12   2    41102.06    40678.30     1482.27 o incl   0.1447E-07  # Theta=22.75
   4  12   2     7319.57     8511.70      718.30 o incl   0.3210E-06  # Theta=23.48
   5  12   2    40110.05    46825.76     1842.54 o incl   0.1231E-07  # Theta=24.35
   6  12   2    17210.61    17231.19     1139.81 o incl   0.7751E-07  # Theta=25.36
   7  12   2    29827.10    39643.59     1498.40 o incl   0.1878E-07  # Theta=26.48
   8  12   2     5632.59     8912.22      675.84 o incl   0.3451E-06  # Theta=27.71
   9  12   2     2935.78     5557.18      488.58 o incl   0.8978E-06  # Theta=29.05
  10  12   2     1022.00     1809.88      324.89 o incl   0.5056E-05  # Theta=30.49
  11  12   2     1251.36     2962.66      505.20 o incl   0.2111E-05  # Theta=32.02
  12  12   2      397.42      445.76      287.14 o incl   0.1119E-04  # Theta=33.64
  13  12   2     2259.06     2867.28      340.55 o incl   0.2457E-05  # Theta=35.35
  14  12   2      -82.86       71.55      170.26 o incl   0.3422E-04  # Theta=37.15
  15  12   2     2372.82     2341.60      283.14 o incl   0.3316E-05  # Theta=39.04
  16  12   2      970.84     1031.63      314.76 o incl   0.7095E-05  # Theta=41.02
  17  12   2      551.38      593.25      216.60 o incl   0.1654E-04  # Theta=43.10
  18  12   2     2042.13     1604.02      242.29 o incl   0.5459E-05  # Theta=45.29
  19  12   2      180.16       42.79      116.62 o incl   0.7171E-04  # Theta=47.60
  20  12   2     1908.38     1792.91      235.82 o incl   0.5277E-05  # Theta=50.05
  21  12   2      -69.47       13.21       90.39 o incl   0.1218E-03  # Theta=52.66
  22  12   2      542.26      384.28      119.46 o incl   0.4485E-04  # Theta=55.46
  23  12   2      142.32       54.11       64.25 o incl   0.2265E-03  # Theta=58.51
  24  12   2      331.21      295.71       69.86 o incl   0.1142E-03  # Theta=61.87
  25  12   2       36.83       17.56       50.88 o incl   0.3830E-03  # Theta=65.68
  26  12   2      212.04      255.20       62.46 h excl   0.0000E+00  # Theta=70.19
  27  12   2       20.05       17.22       54.30 h excl   0.0000E+00  # Theta=76.06
 -28  13   2       81.53      165.36       37.30 h excl   0.0000E+00  # Theta=72.96
 -27  13   2       76.87       19.15       45.08 h excl   0.0000E+00  # Theta=67.95
 -26  13   2      -39.54       44.76       63.36 o incl   0.2444E-03  # Theta=63.88
 -25  13   2        6.58       12.98       49.92 o incl   0.4007E-03  # Theta=60.35
 -24  13   2      242.14      262.13       75.28 o incl   0.1217E-03  # Theta=57.20
 -23  13   2       59.50       97.55       99.91 o incl   0.9727E-04  # Theta=54.32
 -22  13   2      159.99      274.75      114.36 o incl   0.6529E-04  # Theta=51.66
 -21  13   2      999.91     1052.83      231.19 o incl   0.1033E-04  # Theta=49.17
 -20  13   2      198.43      109.10      117.41 o incl   0.6871E-04  # Theta=46.84
 -19  13   2      677.15      652.93      250.19 o incl   0.1247E-04  # Theta=44.64
 -18  13   2      615.52      799.83      251.83 o incl   0.1178E-04  # Theta=42.55
 -17  13   2      807.85      945.81      190.49 o incl   0.1480E-04  # Theta=40.57
 -16  13   2     2642.43     3352.18      451.63 o incl   0.1701E-05  # Theta=38.69
 -15  13   2      280.53      461.37      284.92 o incl   0.1138E-04  # Theta=36.91
 -14  13   2     3804.05     5528.40      614.03 o incl   0.7435E-06  # Theta=35.22
 -13  13   2      311.55      204.63      323.91 o incl   0.9339E-05  # Theta=33.62
 -12  13   2     2065.88     3009.20      729.43 o incl   0.1220E-05  # Theta=32.12
 -11  13   2     1849.75     2341.12      694.93 o incl   0.1503E-05  # Theta=30.71
 -10  13   2      768.17      996.48      451.55 o incl   0.4227E-05  # Theta=29.40
  -9  13   2     2157.14     2487.85      700.65 o incl   0.1392E-05  # Theta=28.20
  -8  13   2      299.83      138.76      307.43 o incl   0.1041E-04  # Theta=27.11
  -7  13   2     1140.97     1091.08      448.65 o incl   0.4067E-05  # Theta=26.13
  -6  13   2     4795.60     2105.61      903.76 o incl   0.8507E-06  # Theta=25.29
  -5  13   2     2962.92     2197.15      522.01 o incl   0.1914E-05  # Theta=24.58
  -4  13   2      263.05      158.30      278.47 o incl   0.1265E-04  # Theta=24.02
  -3  13   2     2563.48     1881.63      429.41 o incl   0.2808E-05  # Theta=23.61
  -2  13   2     4389.41     3869.55      468.25 o incl   0.1165E-05  # Theta=23.36
  -1  13   2     6289.01     5716.01      545.02 o incl   0.5746E-06  # Theta=23.27
   0  13   2      743.72      429.04      239.60 o incl   0.1456E-04  # Theta=23.34
   1  13   2     8091.62    12235.61      634.66 o incl   0.2003E-06  # Theta=23.57
   2  13   2      824.21      540.88      270.42 o incl   0.1125E-04  # Theta=23.97
   3  13   2    12038.11    11358.92      811.54 o incl   0.1671E-06  # Theta=24.51
   4  13   2      358.58      220.99      188.75 o incl   0.2604E-04  # Theta=25.20
   5  13   2      560.29      263.13      369.20 o incl   0.7084E-05  # Theta=26.03
   6  13   2     1757.13     2621.83      373.39 o incl   0.2846E-05  # Theta=26.99
   7  13   2      798.87      284.64      359.91 o incl   0.7261E-05  # Theta=28.07
   8  13   2      611.30      291.94      253.98 o incl   0.1405E-04  # Theta=29.26
   9  13   2       65.66        7.84      228.89 o incl   0.1908E-04  # Theta=30.55
  10  13   2      373.03      493.03      297.01 o incl   0.1040E-04  # Theta=31.95
  11  13   2      316.51      196.12      232.18 o incl   0.1779E-04  # Theta=33.44
  12  13   2      -61.77       89.80      137.72 o incl   0.5196E-04  # Theta=35.03
  13  13   2      143.63      397.52      172.18 o incl   0.2947E-04  # Theta=36.71
  14  13   2       79.89       35.31      222.08 o incl   0.2023E-04  # Theta=38.48
  15  13   2       94.44      162.45      156.19 o incl   0.3978E-04  # Theta=40.35
  16  13   2       47.99       78.91      226.57 o incl   0.1942E-04  # Theta=42.32
  17  13   2       70.08       27.22      242.58 o incl   0.1698E-04  # Theta=44.39
  18  13   2     -147.45       23.35      177.41 o incl   0.3160E-04  # Theta=46.58
  19  13   2       -6.30      191.60      153.68 o incl   0.4116E-04  # Theta=48.90
  20  13   2       90.69      120.34      116.04 o incl   0.7159E-04  # Theta=51.37
  21  13   2      119.47       27.21      100.16 o incl   0.9839E-04  # Theta=54.01
  22  13   2      104.90      115.44       98.72 o incl   0.9716E-04  # Theta=56.86
  23  13   2       39.23       16.57       68.54 o incl   0.2119E-03  # Theta=59.98
  24  13   2      112.00       39.32       62.55 o incl   0.2456E-03  # Theta=63.45
  25  13   2      -65.86        8.00       56.27 h excl   0.0000E+00  # Theta=67.45
  26  13   2      105.27      151.72       42.13 h excl   0.0000E+00  # Theta=72.31
 -28  14   2       35.58       21.94       52.77 h excl   0.0000E+00  # Theta=75.63
 -27  14   2       15.64       47.09       27.37 h excl   0.0000E+00  # Theta=70.04
 -26  14   2       99.72       25.67       50.38 o incl   0.3784E-03  # Theta=65.69
 -25  14   2      -50.73       33.69       45.74 o incl   0.4651E-03  # Theta=62.00
 -24  14   2       87.24       24.41       57.02 o incl   0.2998E-03  # Theta=58.75
 -23  14   2       72.97      171.38       64.43 o incl   0.1995E-03  # Theta=55.81
 -22  14   2      -29.34        6.07       82.17 o incl   0.1479E-03  # Theta=53.10
 -21  14   2       28.68       63.51       91.36 o incl   0.1184E-03  # Theta=50.59
 -20  14   2      253.85       38.74      156.87 o incl   0.3986E-04  # Theta=48.24
 -19  14   2     -157.84        4.95      166.87 o incl   0.3575E-04  # Theta=46.03
 -18  14   2       10.47       80.44      102.22 o incl   0.9439E-04  # Theta=43.95
 -17  14   2      881.50      809.13      204.05 o incl   0.1442E-04  # Theta=41.98
 -16  14   2      240.63      190.46      199.23 o incl   0.2410E-04  # Theta=40.11
 -15  14   2      349.87      276.61      219.04 o incl   0.1941E-04  # Theta=38.35
 -14  14   2      -98.63        2.21      248.08 o incl   0.1624E-04  # Theta=36.69
 -13  14   2     2968.89     3426.69      592.91 o incl   0.1281E-05  # Theta=35.12
 -12  14   2      419.84      125.15      356.29 o incl   0.7757E-05  # Theta=33.65
 -11  14   2      166.05      499.76      358.17 o incl   0.7487E-05  # Theta=32.27
 -10  14   2      569.55      827.20      462.39 o incl   0.4272E-05  # Theta=31.00
  -9  14   2      777.32      545.70      447.09 o incl   0.4631E-05  # Theta=29.84
  -8  14   2      447.24      285.67      329.08 o incl   0.8824E-05  # Theta=28.79
  -7  14   2     2654.97     2059.60      724.57 o incl   0.1380E-05  # Theta=27.86
  -6  14   2      287.30      108.01      264.79 o incl   0.1404E-04  # Theta=27.05
  -5  14   2    14642.99    14530.18     1156.04 o incl   0.1030E-06  # Theta=26.38
  -4  14   2     4273.93     3352.03      647.66 o incl   0.1029E-05  # Theta=25.85
  -3  14   2     2807.16     3116.58      470.01 o incl   0.1725E-05  # Theta=25.46
  -2  14   2     1405.86     1503.87      285.56 o incl   0.6166E-05  # Theta=25.22
  -1  14   2      383.22       10.25      195.84 o incl   0.2559E-04  # Theta=25.13
   0  14   2      795.43     1132.92      288.34 o incl   0.8184E-05  # Theta=25.20
   1  14   2      790.97      779.74      297.47 o incl   0.8860E-05  # Theta=25.42
   2  14   2      930.27      433.07      360.51 o incl   0.6893E-05  # Theta=25.79
   3  14   2     1631.26      621.19      430.15 o incl   0.4490E-05  # Theta=26.31
   4  14   2     1429.72      845.51      341.42 o incl   0.6228E-05  # Theta=26.97
   5  14   2      314.13      287.02      206.04 o incl   0.2193E-04  # Theta=27.76
   6  14   2      643.65      149.61      296.78 o incl   0.1086E-04  # Theta=28.68
   7  14   2      343.29      258.40      339.56 o incl   0.8424E-05  # Theta=29.71
   8  14   2     2089.76     3485.33      499.67 o incl   0.1693E-05  # Theta=30.87
   9  14   2     4907.63     8432.72     1000.48 o incl   0.3285E-06  # Theta=32.12
  10  14   2        5.25       34.38      289.12 o incl   0.1196E-04  # Theta=33.48
  11  14   2      905.90     1455.91      272.14 o incl   0.6933E-05  # Theta=34.94
  12  14   2      -31.42       48.08      176.70 o incl   0.3194E-04  # Theta=36.50
  13  14   2      348.73      267.73      207.99 o incl   0.2138E-04  # Theta=38.16
  14  14   2      184.44       96.86      248.89 o incl   0.1599E-04  # Theta=39.91
  15  14   2      124.59       56.49      292.29 o incl   0.1167E-04  # Theta=41.76
  16  14   2     -146.42        3.50      174.58 o incl   0.3270E-04  # Theta=43.72
  17  14   2      123.77      280.33      175.15 o incl   0.3042E-04  # Theta=45.79
  18  14   2       89.18       54.47      151.79 o incl   0.4309E-04  # Theta=47.98
  19  14   2      316.51      220.12      157.39 o incl   0.3643E-04  # Theta=50.31
  20  14   2       76.34       89.34      132.23 o incl   0.5633E-04  # Theta=52.81
  21  14   2       -6.77        0.10       86.48 o incl   0.1337E-03  # Theta=55.49
  22  14   2       -1.37       36.81       77.33 o incl   0.1666E-03  # Theta=58.40
  23  14   2       37.34       19.38       57.04 o incl   0.3049E-03  # Theta=61.61
  24  14   2       20.00       26.19       39.89 o incl   0.6188E-03  # Theta=65.24
  25  14   2       82.08       68.03       49.35 h excl   0.0000E+00  # Theta=69.49
  26  14   2      -77.40        0.59       49.53 h excl   0.0000E+00  # Theta=74.89
 -27  15   2       10.31        6.01       27.35 h excl   0.0000E+00  # Theta=72.50
 -26  15   2       26.38       10.65       31.48 h excl   0.0000E+00  # Theta=67.75
 -25  15   2       30.14       41.79       46.22 o incl   0.4550E-03  # Theta=63.85
 -24  15   2       23.11       30.14       51.67 o incl   0.3709E-03  # Theta=60.47
 -23  15   2      123.77      165.67       77.14 o incl   0.1462E-03  # Theta=57.44
 -22  15   2      358.81      494.91      111.49 o incl   0.4871E-04  # Theta=54.68
 -21  15   2      455.00      612.65      139.84 o incl   0.3075E-04  # Theta=52.13
 -20  15   2       73.80      185.89      135.98 o incl   0.5170E-04  # Theta=49.75
 -19  15   2       46.40       14.14      131.06 o incl   0.5814E-04  # Theta=47.53
 -18  15   2     1807.55     1604.25      241.42 o incl   0.5877E-05  # Theta=45.45
 -17  15   2     1049.84      685.36      199.39 o incl   0.1533E-04  # Theta=43.48
 -16  15   2      170.64      148.39      130.21 o incl   0.5597E-04  # Theta=41.63
 -15  15   2      814.44      886.30      204.13 o incl   0.1388E-04  # Theta=39.88
 -14  15   2       52.39      281.47      217.94 o incl   0.2025E-04  # Theta=38.24
 -13  15   2      235.92      383.08      196.15 o incl   0.2350E-04  # Theta=36.69
 -12  15   2      294.16      153.17      245.36 o incl   0.1622E-04  # Theta=35.25
 -11  15   2      806.81     1198.41      463.11 o incl   0.3889E-05  # Theta=33.91
 -10  15   2      585.07      749.55      531.43 o incl   0.3317E-05  # Theta=32.68
  -9  15   2      237.80       23.27      245.79 o incl   0.1646E-04  # Theta=31.55
  -8  15   2     6146.81     6325.78     1132.11 o incl   0.3489E-06  # Theta=30.53
  -7  15   2     -121.35       66.72      347.12 o incl   0.8280E-05  # Theta=29.64
  -6  15   2    10535.92    13810.88     1339.58 o incl   0.1218E-06  # Theta=28.86
  -5  15   2     4439.61     3873.30      852.52 o incl   0.7321E-06  # Theta=28.22
  -4  15   2     5635.33     6533.36      739.12 o incl   0.4756E-06  # Theta=27.71
  -3  15   2      290.00      584.29      186.55 o incl   0.2247E-04  # Theta=27.34
  -2  15   2      337.89      320.76      172.03 o incl   0.2966E-04  # Theta=27.11
  -1  15   2      879.69      827.16      236.00 o incl   0.1138E-04  # Theta=27.03
   0  15   2     3344.59     3212.07      481.32 o incl   0.1570E-05  # Theta=27.10
   1  15   2      571.30      586.60      307.28 o incl   0.9380E-05  # Theta=27.31
   2  15   2    14728.63    19343.31     1039.63 o incl   0.7197E-07  # Theta=27.66
   3  15   2     1512.44      409.93      419.87 o incl   0.4958E-05  # Theta=28.15
   4  15   2    17258.60    18872.49     1483.97 o incl   0.6412E-07  # Theta=28.78
   5  15   2      542.55      108.50      320.16 o incl   0.9547E-05  # Theta=29.54
   6  15   2      296.67       86.57      206.32 o incl   0.2303E-04  # Theta=30.42
   7  15   2     1751.01     1798.83      485.94 o incl   0.2758E-05  # Theta=31.43
   8  15   2      145.68      116.87      274.44 o incl   0.1316E-04  # Theta=32.54
   9  15   2      197.40      134.54      408.67 o incl   0.5954E-05  # Theta=33.77
  10  15   2      159.37      105.66      229.36 o incl   0.1877E-04  # Theta=35.09
  11  15   2      129.53       39.64      188.20 o incl   0.2808E-04  # Theta=36.52
  12  15   2      586.55      428.89      159.36 o incl   0.2910E-04  # Theta=38.06
  13  15   2      575.09      510.12      235.82 o incl   0.1488E-04  # Theta=39.69
  14  15   2     1157.91     1815.39      349.96 o incl   0.4443E-05  # Theta=41.42
  15  15   2      208.33      355.90      148.09 o incl   0.3833E-04  # Theta=43.26
  16  15   2       38.17       85.08      186.10 o incl   0.2872E-04  # Theta=45.22
  17  15   2      282.78      358.54      151.63 o incl   0.3665E-04  # Theta=47.29
  18  15   2      677.79      779.59      176.70 o incl   0.1886E-04  # Theta=49.49
  19  15   2       -3.04       40.03      116.64 o incl   0.7334E-04  # Theta=51.85
  20  15   2      243.85      145.65      141.38 o incl   0.4701E-04  # Theta=54.37
  21  15   2       16.37       94.97       69.31 o incl   0.2014E-03  # Theta=57.11
  22  15   2      154.64      131.63       76.52 o incl   0.1514E-03  # Theta=60.11
  23  15   2      -26.44       30.65       56.08 o incl   0.3144E-03  # Theta=63.44
  24  15   2      114.73      160.74       42.29 h excl   0.0000E+00  # Theta=67.27
  25  15   2      -52.48        1.17       39.55 h excl   0.0000E+00  # Theta=71.90
 -27  16   2      195.35      235.77       60.46 h excl   0.0000E+00  # Theta=75.53
 -26  16   2       40.85        0.30       23.44 h excl   0.0000E+00  # Theta=70.14
 -25  16   2      200.15      260.45       50.34 h excl   0.0000E+00  # Theta=65.94
 -24  16   2       27.65       25.70       48.89 o incl   0.4139E-03  # Theta=62.37
 -23  16   2      204.83      333.30       69.76 o incl   0.1212E-03  # Theta=59.23
 -22  16   2       59.03      127.67       70.22 o incl   0.1863E-03  # Theta=56.39
 -21  16   2      131.62       69.54       97.58 o incl   0.1012E-03  # Theta=53.79
 -20  16   2       85.43       16.06      111.73 o incl   0.7972E-04  # Theta=51.39
 -19  16   2       63.03      110.71       91.13 o incl   0.1155E-03  # Theta=49.15
 -18  16   2      286.48      110.06      139.01 o incl   0.4871E-04  # Theta=47.05
 -17  16   2      156.77      183.65      110.92 o incl   0.7417E-04  # Theta=45.08
 -16  16   2      173.36       25.99      150.33 o incl   0.4380E-04  # Theta=43.24
 -15  16   2      486.99      613.12      192.27 o incl   0.1983E-04  # Theta=41.50
 -14  16   2      -77.83       23.91      152.23 o incl   0.4301E-04  # Theta=39.88
 -13  16   2       50.64       16.76      115.59 o incl   0.7470E-04  # Theta=38.35
 -12  16   2     4612.58     5393.31      225.10 o incl   0.9090E-06  # Theta=36.94
 -11  16   2      635.02      424.38      189.16 o incl   0.2230E-04  # Theta=35.62
 -10  16   2     7430.49    10111.11     1295.14 o incl   0.1984E-06  # Theta=34.42
  -9  16   2     2182.69     1821.86      758.30 o incl   0.1373E-05  # Theta=33.32
  -8  16   2     1434.79     1915.59      525.73 o incl   0.2498E-05  # Theta=32.33
  -7  16   2       34.28      106.64      266.91 o incl   0.1400E-04  # Theta=31.47
  -6  16   2      -79.02      223.69      331.46 o incl   0.9001E-05  # Theta=30.72
  -5  16   2     2215.83     2355.05      585.65 o incl   0.1778E-05  # Theta=30.10
  -4  16   2      180.98      203.78      252.62 o incl   0.1522E-04  # Theta=29.61
  -3  16   2     2781.39     3476.74      481.35 o incl   0.1551E-05  # Theta=29.26
  -2  16   2      422.34      281.06      208.60 o incl   0.2088E-04  # Theta=29.04
  -1  16   2      202.92      165.57      198.75 o incl   0.2465E-04  # Theta=28.96
   0  16   2       16.76       67.87      199.57 o incl   0.2505E-04  # Theta=29.03
   1  16   2     1329.71     1802.93      364.81 o incl   0.4186E-05  # Theta=29.23
   2  16   2      335.66       49.88      274.15 o incl   0.1316E-04  # Theta=29.57
   3  16   2     8417.09     7472.75      832.88 o incl   0.3219E-06  # Theta=30.04
   4  16   2     1281.28     1155.54      487.65 o incl   0.3392E-05  # Theta=30.64
   5  16   2     4521.17     4907.50      754.62 o incl   0.6914E-06  # Theta=31.38
   6  16   2     3020.90     2972.22      653.01 o incl   0.1305E-05  # Theta=32.23
   7  16   2      355.59      200.91      235.07 o incl   0.1735E-04  # Theta=33.20
   8  16   2     1175.39     1867.06      531.82 o incl   0.2564E-05  # Theta=34.28
   9  16   2      873.19      767.24      138.99 o incl   0.2288E-04  # Theta=35.48
  10  16   2       -1.56       26.94      135.94 o incl   0.5407E-04  # Theta=36.78
  11  16   2      122.02       37.23      121.55 o incl   0.6690E-04  # Theta=38.19
  12  16   2      737.75      903.73      140.00 o incl   0.2020E-04  # Theta=39.70
  13  16   2       -3.90       49.12      139.81 o incl   0.5105E-04  # Theta=41.31
  14  16   2      192.97      196.01      164.70 o incl   0.3502E-04  # Theta=43.03
  15  16   2       49.01      183.39      166.43 o incl   0.3514E-04  # Theta=44.87
  16  16   2       12.23       11.01      136.97 o incl   0.5329E-04  # Theta=46.82
  17  16   2      -78.91       11.16      165.94 o incl   0.3626E-04  # Theta=48.90
  18  16   2      494.28      506.51      106.20 o incl   0.4699E-04  # Theta=51.12
  19  16   2      133.59      111.37       95.35 o incl   0.1033E-03  # Theta=53.51
  20  16   2      489.69      679.98      149.12 o incl   0.2705E-04  # Theta=56.08
  21  16   2      136.99       83.38       68.46 o incl   0.1938E-03  # Theta=58.89
  22  16   2      155.40      262.07       65.17 o incl   0.1582E-03  # Theta=62.00
  23  16   2       32.45        2.72       40.68 o incl   0.6021E-03  # Theta=65.51
  24  16   2       97.18      151.42       33.03 h excl   0.0000E+00  # Theta=69.62
  25  16   2        8.66       15.76       27.83 h excl   0.0000E+00  # Theta=74.82
 -26  17   2       35.72       49.67       24.84 h excl   0.0000E+00  # Theta=72.99
 -25  17   2        7.35        2.77       31.29 h excl   0.0000E+00  # Theta=68.32
 -24  17   2       18.35       21.15       38.78 o incl   0.6582E-03  # Theta=64.51
 -23  17   2       69.98      164.46       44.95 o incl   0.3690E-03  # Theta=61.21
 -22  17   2      -21.95        3.50       52.24 o incl   0.3659E-03  # Theta=58.27
 -21  17   2       46.98       90.27       74.59 o incl   0.1728E-03  # Theta=55.60
 -20  17   2       51.08      113.78       64.10 o incl   0.2255E-03  # Theta=53.15
 -19  17   2      -87.70       34.50       87.75 o incl   0.1282E-03  # Theta=50.88
 -18  17   2      114.08        1.98      106.33 o incl   0.8797E-04  # Theta=48.77
 -17  17   2       64.68      130.24      100.84 o incl   0.9432E-04  # Theta=46.79
 -16  17   2      581.25      798.90      146.01 o incl   0.2311E-04  # Theta=44.94
 -15  17   2       85.43       34.29      123.44 o incl   0.6518E-04  # Theta=43.22
 -14  17   2     1043.93     1279.65      178.75 o incl   0.1109E-04  # Theta=41.60
 -13  17   2      568.10      340.55      106.01 o incl   0.5508E-04  # Theta=40.09
 -12  17   2     1350.67     1012.92      141.07 o incl   0.1439E-04  # Theta=38.70
 -11  17   2      681.28      599.94      109.41 o incl   0.3623E-04  # Theta=37.41
 -10  17   2      525.37      514.28      105.30 o incl   0.4686E-04  # Theta=36.22
  -9  17   2      143.34       88.09      137.86 o incl   0.5142E-04  # Theta=35.15
  -8  17   2     3618.48     3941.61      853.22 o incl   0.7567E-06  # Theta=34.19
  -7  17   2      -98.75       42.25      282.02 o incl   0.1255E-04  # Theta=33.35
  -6  17   2     2366.29     2690.95      671.00 o incl   0.1403E-05  # Theta=32.63
  -5  17   2      402.54      276.70      302.18 o incl   0.1048E-04  # Theta=32.03
  -4  17   2      774.60      408.77      382.21 o incl   0.6336E-05  # Theta=31.56
  -3  17   2      341.71      674.77      253.86 o incl   0.1276E-04  # Theta=31.22
  -2  17   2       68.56      325.43      201.29 o incl   0.2337E-04  # Theta=31.01
  -1  17   2     3411.87     3974.78      533.12 o incl   0.1198E-05  # Theta=30.94
   0  17   2      374.21      111.97      313.75 o incl   0.9982E-05  # Theta=30.99
   1  17   2     6045.96     6653.64      719.15 o incl   0.4479E-06  # Theta=31.19
   2  17   2     2171.32     2261.38      465.61 o incl   0.2365E-05  # Theta=31.51
   3  17   2     4212.01     3635.51      664.31 o incl   0.9971E-06  # Theta=31.97
   4  17   2     1073.27     1198.88      369.67 o incl   0.5151E-05  # Theta=32.55
   5  17   2      339.91      222.77      261.73 o incl   0.1407E-04  # Theta=33.26
   6  17   2       83.08       48.80      212.81 o incl   0.2201E-04  # Theta=34.09
   7  17   2      807.50     1009.76      146.47 o incl   0.1723E-04  # Theta=35.04
   8  17   2      114.60       48.01       96.66 o incl   0.1050E-03  # Theta=36.10
   9  17   2     1131.52     1046.06      126.66 o incl   0.1601E-04  # Theta=37.26
  10  17   2      307.69      291.92      103.88 o incl   0.6953E-04  # Theta=38.54
  11  17   2      371.86      478.43      135.58 o incl   0.3832E-04  # Theta=39.93
  12  17   2       73.17      101.36       98.30 o incl   0.1004E-03  # Theta=41.42
  13  17   2      185.10      154.85       99.97 o incl   0.8990E-04  # Theta=43.03
  14  17   2      445.43      475.85      184.40 o incl   0.2351E-04  # Theta=44.74
  15  17   2      -52.13       24.78      137.86 o incl   0.5250E-04  # Theta=46.57
  16  17   2      368.57      389.92      136.86 o incl   0.4054E-04  # Theta=48.53
  17  17   2      113.17       18.60      113.55 o incl   0.7698E-04  # Theta=50.63
  18  17   2      532.09      715.95      126.77 o incl   0.2946E-04  # Theta=52.88
  19  17   2       52.83        8.59       65.54 o incl   0.2316E-03  # Theta=55.31
  20  17   2       86.33       66.05       66.57 o incl   0.2150E-03  # Theta=57.95
  21  17   2        2.02       18.15       57.03 o incl   0.3069E-03  # Theta=60.86
  22  17   2       20.94       27.20       46.67 o incl   0.4545E-03  # Theta=64.11
  23  17   2       89.99       34.98       34.22 h excl   0.0000E+00  # Theta=67.85
  24  17   2       26.88       92.86       25.46 h excl   0.0000E+00  # Theta=72.39
 -25  18   2       61.77       57.08       33.23 h excl   0.0000E+00  # Theta=71.10
 -24  18   2      -25.20        2.08       37.99 h excl   0.0000E+00  # Theta=66.92
 -23  18   2       14.32       73.51       42.09 o incl   0.5244E-03  # Theta=63.41
 -22  18   2       49.52       16.11       47.25 o incl   0.4417E-03  # Theta=60.33
 -21  18   2      -38.09       61.87       64.60 o incl   0.2326E-03  # Theta=57.57
 -20  18   2       41.32      142.59       73.24 o incl   0.1710E-03  # Theta=55.05
 -19  18   2      106.15       45.12       73.07 o incl   0.1809E-03  # Theta=52.74
 -18  18   2      140.87       96.91       88.08 o incl   0.1209E-03  # Theta=50.60
 -17  18   2      -47.82       31.73       96.91 o incl   0.1057E-03  # Theta=48.61
 -16  18   2      218.12       87.72      136.41 o incl   0.5182E-04  # Theta=46.75
 -15  18   2      551.95      567.55      152.30 o incl   0.2735E-04  # Theta=45.03
 -14  18   2      100.21      103.01       92.22 o incl   0.1123E-03  # Theta=43.42
 -13  18   2      190.78      191.57       82.30 o incl   0.1207E-03  # Theta=41.92
 -12  18   2      887.66     1063.23      126.34 o incl   0.1788E-04  # Theta=40.54
 -11  18   2       54.17       21.40       79.37 o incl   0.1578E-03  # Theta=39.26
 -10  18   2     1589.70     1851.55      153.53 o incl   0.6897E-05  # Theta=38.10
  -9  18   2      374.92      160.45       90.60 o incl   0.9634E-04  # Theta=37.05
  -8  18   2     1511.02     1356.48      142.58 o incl   0.9891E-05  # Theta=36.12
  -7  18   2      151.47       10.51       91.33 o incl   0.1181E-03  # Theta=35.29
  -6  18   2      425.60      343.95      409.26 o incl   0.5764E-05  # Theta=34.59
  -5  18   2      104.15      230.35      239.26 o incl   0.1705E-04  # Theta=34.01
  -4  18   2      373.97      451.01      321.42 o incl   0.9094E-05  # Theta=33.55
  -3  18   2      528.73      460.60      269.83 o incl   0.1206E-04  # Theta=33.22
  -2  18   2      637.79      536.79      455.45 o incl   0.4536E-05  # Theta=33.02
  -1  18   2      303.00      457.73      277.87 o incl   0.1192E-04  # Theta=32.95
   0  18   2       11.15       48.67      168.84 o incl   0.3503E-04  # Theta=33.01
   1  18   2      190.61       27.46      177.49 o incl   0.3148E-04  # Theta=33.19
   2  18   2      754.72      893.75      295.26 o incl   0.8754E-05  # Theta=33.51
   3  18   2     1409.06     1978.85      483.94 o incl   0.2750E-05  # Theta=33.95
   4  18   2      606.79      687.32      350.29 o incl   0.7215E-05  # Theta=34.52
   5  18   2     3518.75     2999.32      193.00 o incl   0.2241E-05  # Theta=35.21
   6  18   2      241.95      208.49       75.82 o incl   0.1297E-03  # Theta=36.02
   7  18   2     1129.88      932.24      104.86 o incl   0.1977E-04  # Theta=36.94
   8  18   2      307.26      130.83      103.81 o incl   0.8274E-04  # Theta=37.98
   9  18   2      495.37      290.99      103.60 o incl   0.6385E-04  # Theta=39.13
  10  18   2      349.87      140.68      117.15 o incl   0.6486E-04  # Theta=40.39
  11  18   2       20.33       15.88      105.10 o incl   0.9044E-04  # Theta=41.76
  12  18   2      173.36       27.52      137.34 o incl   0.5238E-04  # Theta=43.24
  13  18   2      344.65      293.19      117.63 o incl   0.5631E-04  # Theta=44.84
  14  18   2      113.43       75.29      134.32 o incl   0.5454E-04  # Theta=46.55
  15  18   2      151.77      129.03      141.11 o incl   0.4848E-04  # Theta=48.39
  16  18   2       86.10       86.66       92.15 o incl   0.1140E-03  # Theta=50.36
  17  18   2      147.01       75.34       73.87 o incl   0.1704E-03  # Theta=52.49
  18  18   2      517.30      628.20      105.59 o incl   0.3988E-04  # Theta=54.78
  19  18   2       48.75       14.04       56.41 o incl   0.3116E-03  # Theta=57.27
  20  18   2      269.42      368.71       94.41 o incl   0.7554E-04  # Theta=60.00
  21  18   2      162.00      155.52       64.05 o incl   0.1934E-03  # Theta=63.04
  22  18   2      354.67      613.43       50.95 h excl   0.0000E+00  # Theta=66.49
  23  18   2       65.47      120.89       24.85 h excl   0.0000E+00  # Theta=70.58
  24  18   2        7.69       25.76       30.74 h excl   0.0000E+00  # Theta=75.83
 -25  19   2       45.24       12.51       24.84 h excl   0.0000E+00  # Theta=74.49
 -24  19   2       39.15       11.95       32.71 h excl   0.0000E+00  # Theta=69.71
 -23  19   2       47.82       52.29       39.35 h excl   0.0000E+00  # Theta=65.88
 -22  19   2       10.82        5.92       48.95 o incl   0.4169E-03  # Theta=62.61
 -21  19   2       61.49       27.94       68.22 o incl   0.2121E-03  # Theta=59.72
 -20  19   2       40.31       19.84       71.33 o incl   0.1955E-03  # Theta=57.12
 -19  19   2      -53.01       16.05       75.94 o incl   0.1725E-03  # Theta=54.75
 -18  19   2      -59.50       44.63       80.93 o incl   0.1501E-03  # Theta=52.56
 -17  19   2      147.01       29.84       97.81 o incl   0.1026E-03  # Theta=50.55
 -16  19   2      478.96      449.12      138.14 o incl   0.3633E-04  # Theta=48.68
 -15  19   2      459.69      455.66      108.69 o incl   0.5008E-04  # Theta=46.94
 -14  19   2     1128.65     1158.22      116.67 o incl   0.1517E-04  # Theta=45.33
 -13  19   2      393.06      344.15       95.67 o incl   0.6852E-04  # Theta=43.84
 -12  19   2      345.32      442.49       78.58 o incl   0.7807E-04  # Theta=42.46
 -11  19   2      884.03      816.44      118.84 o incl   0.2315E-04  # Theta=41.20
 -10  19   2       90.34       63.64       88.49 o incl   0.1251E-03  # Theta=40.06
  -9  19   2      230.53      190.39       92.32 o incl   0.9781E-04  # Theta=39.02
  -8  19   2       20.83        2.80       90.14 o incl   0.1230E-03  # Theta=38.10
  -7  19   2       -4.24       12.15       77.74 o incl   0.1653E-03  # Theta=37.30
  -6  19   2      243.85      251.57       66.60 o incl   0.1408E-03  # Theta=36.61
  -5  19   2      180.81      170.83       84.55 o incl   0.1181E-03  # Theta=36.05
  -4  19   2     1563.09     1445.05      138.75 o incl   0.9388E-05  # Theta=35.60
  -3  19   2      628.59      433.88      113.34 o incl   0.4570E-04  # Theta=35.28
  -2  19   2      235.74      216.27       93.73 o incl   0.9176E-04  # Theta=35.08
  -1  19   2     1484.61     1320.36      130.06 o incl   0.1039E-04  # Theta=35.01
   0  19   2      193.65       20.87       66.81 o incl   0.2125E-03  # Theta=35.07
   1  19   2     2094.78     1627.45      114.89 o incl   0.7395E-05  # Theta=35.25
   2  19   2      -72.76       39.14       63.61 o incl   0.2399E-03  # Theta=35.56
   3  19   2     1133.57     1590.40       91.49 o incl   0.1135E-04  # Theta=35.99
   4  19   2      180.16      139.24       67.88 o incl   0.1815E-03  # Theta=36.54
   5  19   2      704.05      760.38       83.42 o incl   0.3612E-04  # Theta=37.21
   6  19   2      143.48       55.65       75.61 o incl   0.1666E-03  # Theta=38.00
   7  19   2      660.45      745.35      103.34 o incl   0.3146E-04  # Theta=38.91
   8  19   2      251.52      155.45       89.09 o incl   0.1071E-03  # Theta=39.93
   9  19   2      270.62      297.07       97.02 o incl   0.7773E-04  # Theta=41.07
  10  19   2      782.42      893.45      120.66 o incl   0.2310E-04  # Theta=42.31
  11  19   2     1674.36     1690.82      178.01 o incl   0.6764E-05  # Theta=43.68
  12  19   2       39.00       99.67       90.86 o incl   0.1175E-03  # Theta=45.15
  13  19   2      194.16      237.70       86.26 o incl   0.1052E-03  # Theta=46.75
  14  19   2       96.22       20.49      105.31 o incl   0.8948E-04  # Theta=48.47
  15  19   2      126.64      223.58       86.53 o incl   0.1119E-03  # Theta=50.32
  16  19   2      228.50      200.37       86.57 o incl   0.1068E-03  # Theta=52.32
  17  19   2       42.10       16.31       77.72 o incl   0.1649E-03  # Theta=54.49
  18  19   2      237.24      283.79       72.07 o incl   0.1238E-03  # Theta=56.84
  19  19   2       15.44       31.72       55.21 o incl   0.3250E-03  # Theta=59.41
  20  19   2       21.95       53.33       48.81 o incl   0.4073E-03  # Theta=62.26
  21  19   2       70.08       61.61       33.56 o incl   0.7741E-03  # Theta=65.48
  22  19   2       36.38       20.91       22.71 h excl   0.0000E+00  # Theta=69.23
  23  19   2        2.21        6.30       27.68 h excl   0.0000E+00  # Theta=73.87
 -24  20   2        3.97       29.70       21.66 h excl   0.0000E+00  # Theta=73.04
 -23  20   2       22.07        4.85       34.69 h excl   0.0000E+00  # Theta=68.71
 -22  20   2       -3.36        0.06       35.51 o incl   0.7930E-03  # Theta=65.16
 -21  20   2       10.59        1.30       45.71 o incl   0.4784E-03  # Theta=62.09
 -20  20   2       22.58       19.91       54.20 o incl   0.3385E-03  # Theta=59.37
 -19  20   2       76.12       24.92       59.11 o incl   0.2808E-03  # Theta=56.92
 -18  20   2      106.53       21.63       64.64 o incl   0.2341E-03  # Theta=54.67
 -17  20   2       45.90       45.71       81.32 o incl   0.1494E-03  # Theta=52.62
 -16  20   2       97.66       31.23       93.69 o incl   0.1123E-03  # Theta=50.72
 -15  20   2       68.16       82.96       72.03 o incl   0.1838E-03  # Theta=48.97
 -14  20   2      273.63      264.82       73.77 o incl   0.1194E-03  # Theta=47.35
 -13  20   2       57.63       94.93       70.58 o incl   0.1894E-03  # Theta=45.85
 -12  20   2      296.88      209.08       67.61 o incl   0.1453E-03  # Theta=44.48
 -11  20   2      158.60      159.42       77.65 o incl   0.1400E-03  # Theta=43.23
 -10  20   2      424.34      531.13       84.84 o incl   0.5718E-04  # Theta=42.09
  -9  20   2      952.70      971.23      118.10 o incl   0.1998E-04  # Theta=41.07
  -8  20   2      151.77       79.49       74.16 o incl   0.1684E-03  # Theta=40.16
  -7  20   2      974.26     1045.93       99.27 o incl   0.1960E-04  # Theta=39.37
  -6  20   2      132.88       12.02       65.04 o incl   0.2306E-03  # Theta=38.70
  -5  20   2     1665.89     1480.91      104.44 o incl   0.9249E-05  # Theta=38.14
  -4  20   2      211.16       95.07       66.05 o incl   0.1955E-03  # Theta=37.71
  -3  20   2      640.25      550.28       78.32 o incl   0.5066E-04  # Theta=37.39
  -2  20   2      333.20      399.67       56.94 o incl   0.1098E-03  # Theta=37.20
  -1  20   2     1523.36     1588.95       89.41 o incl   0.9244E-05  # Theta=37.13
   0  20   2      848.88      700.19       70.30 o incl   0.3629E-04  # Theta=37.19
   1  20   2     3509.36     3153.46      116.22 o incl   0.2290E-05  # Theta=37.36
   2  20   2      352.84      321.96       61.34 o incl   0.1167E-03  # Theta=37.66
   3  20   2     2003.77     2006.43      105.27 o incl   0.5823E-05  # Theta=38.09
   4  20   2      881.50      854.11       88.64 o incl   0.2560E-04  # Theta=38.63
   5  20   2     4370.06     4418.07      173.19 o incl   0.1248E-05  # Theta=39.29
   6  20   2      221.73       59.14       79.48 o incl   0.1457E-03  # Theta=40.07
   7  20   2      581.54      576.35       91.68 o incl   0.4593E-04  # Theta=40.96
   8  20   2     1816.36     1475.27      142.82 o incl   0.8220E-05  # Theta=41.97
   9  20   2      486.99      481.50       87.66 o incl   0.6064E-04  # Theta=43.09
  10  20   2      362.28      322.17       81.41 o incl   0.9112E-04  # Theta=44.33
  11  20   2      132.60      171.90       84.19 o incl   0.1229E-03  # Theta=45.69
  12  20   2      176.90      370.10       94.49 o incl   0.7938E-04  # Theta=47.17
  13  20   2      109.06      203.28       87.04 o incl   0.1127E-03  # Theta=48.77
  14  20   2      114.21       96.38       91.42 o incl   0.1139E-03  # Theta=50.51
  15  20   2      -14.13       10.14       86.35 o incl   0.1340E-03  # Theta=52.39
  16  20   2      210.98      448.59       76.82 o incl   0.8934E-04  # Theta=54.43
  17  20   2      113.43      106.09       51.39 o incl   0.3244E-03  # Theta=56.65
  18  20   2      227.95      318.37       52.43 o incl   0.1635E-03  # Theta=59.08
  19  20   2       71.93      173.12       38.76 o incl   0.4395E-03  # Theta=61.77
  20  20   2       22.88      136.85       33.05 o incl   0.6728E-03  # Theta=64.79
  21  20   2       32.31        1.25       23.41 h excl   0.0000E+00  # Theta=68.27
  22  20   2       -7.96       80.88       23.58 h excl   0.0000E+00  # Theta=72.49
 -23  21   2       90.46       55.98       29.55 h excl   0.0000E+00  # Theta=72.06
 -22  21   2        8.20       11.62       36.36 h excl   0.0000E+00  # Theta=68.07
 -21  21   2       -4.60       14.38       36.25 o incl   0.7581E-03  # Theta=64.74
 -20  21   2       21.44        0.48       37.58 o incl   0.7070E-03  # Theta=61.85
 -19  21   2      -33.71       35.30       51.72 o incl   0.3677E-03  # Theta=59.28
 -18  21   2      -37.94        8.28       67.70 o incl   0.2176E-03  # Theta=56.95
 -17  21   2      -42.98       75.16       78.85 o incl   0.1569E-03  # Theta=54.84
 -16  21   2       86.22       44.77       78.64 o incl   0.1585E-03  # Theta=52.90
 -15  21   2       15.73        2.38       68.20 o incl   0.2149E-03  # Theta=51.12
 -14  21   2       82.86       46.48       67.55 o incl   0.2136E-03  # Theta=49.48
 -13  21   2      230.90      333.80       67.95 o incl   0.1212E-03  # Theta=47.98
 -12  21   2        0.23        2.89       77.63 o incl   0.1659E-03  # Theta=46.60
 -11  21   2      951.20     1209.53       98.84 o incl   0.1679E-04  # Theta=45.35
 -10  21   2       79.56       61.47       81.08 o incl   0.1480E-03  # Theta=44.22
  -9  21   2     1276.92     1001.07      104.07 o incl   0.1676E-04  # Theta=43.20
  -8  21   2      111.23      116.35       83.41 o incl   0.1346E-03  # Theta=42.30
  -7  21   2      869.96      802.82       86.26 o incl   0.2746E-04  # Theta=41.52
  -6  21   2      856.71      818.79       88.45 o incl   0.2828E-04  # Theta=40.85
  -5  21   2      212.40      280.87       66.77 o incl   0.1459E-03  # Theta=40.30
  -4  21   2     1028.24      813.55       77.76 o incl   0.2599E-04  # Theta=39.88
  -3  21   2      164.49      161.34       62.04 o incl   0.2012E-03  # Theta=39.57
  -2  21   2      741.72      383.13       66.71 o incl   0.6835E-04  # Theta=39.38
  -1  21   2     2183.83     1895.04      101.93 o incl   0.5953E-05  # Theta=39.31
   0  21   2     1067.68      916.62       80.83 o incl   0.2157E-04  # Theta=39.37
   1  21   2      200.32      120.69       60.54 o incl   0.2238E-03  # Theta=39.54
   2  21   2     3043.72     2482.92      125.04 o incl   0.3212E-05  # Theta=39.83
   3  21   2     1409.98     1397.17       96.55 o incl   0.1173E-04  # Theta=40.25
   4  21   2      380.13      591.26       71.27 o incl   0.6181E-04  # Theta=40.78
   5  21   2       44.67        5.28       75.50 o incl   0.1750E-03  # Theta=41.43
   6  21   2     1309.79     1203.12      119.07 o incl   0.1278E-04  # Theta=42.20
   7  21   2      -23.52       18.50       89.12 o incl   0.1257E-03  # Theta=43.09
   8  21   2      451.11      293.37      112.58 o incl   0.5589E-04  # Theta=44.09
   9  21   2       52.22       93.06       88.40 o incl   0.1239E-03  # Theta=45.21
  10  21   2       32.87       91.19       75.24 o incl   0.1703E-03  # Theta=46.45
  11  21   2       46.82        9.69       74.87 o incl   0.1778E-03  # Theta=47.82
  12  21   2      268.62      234.70       89.27 o incl   0.9595E-04  # Theta=49.30
  13  21   2      479.23      694.92       77.09 o incl   0.4712E-04  # Theta=50.92
  14  21   2      140.58      130.65       63.43 o incl   0.2096E-03  # Theta=52.69
  15  21   2      302.58      396.65       67.83 o incl   0.1034E-03  # Theta=54.61
  16  21   2       40.93       46.77       65.17 o incl   0.2305E-03  # Theta=56.70
  17  21   2      188.26      155.33       57.52 o incl   0.2257E-03  # Theta=59.00
  18  21   2       65.47       12.94       46.83 o incl   0.4482E-03  # Theta=61.54
  19  21   2       55.71       38.56       30.56 o incl   0.9967E-03  # Theta=64.39
  20  21   2       27.97       39.38       28.16 h excl   0.0000E+00  # Theta=67.66
  21  21   2       -5.28        5.81       28.19 h excl   0.0000E+00  # Theta=71.56
 -23  22   2       22.53       88.21       40.14 h excl   0.0000E+00  # Theta=76.30
 -22  22   2       89.18       58.15       27.62 h excl   0.0000E+00  # Theta=71.50
 -21  22   2      171.12      263.69       45.27 h excl   0.0000E+00  # Theta=67.76
 -20  22   2       99.48      132.34       40.11 o incl   0.4553E-03  # Theta=64.61
 -19  22   2        4.86       48.25       44.72 o incl   0.4900E-03  # Theta=61.87
 -18  22   2       60.73       40.66       50.23 o incl   0.3824E-03  # Theta=59.44
 -17  22   2      -64.29        1.70       68.49 o incl   0.2122E-03  # Theta=57.24
 -16  22   2      132.32      162.32       65.18 o incl   0.1922E-03  # Theta=55.24
 -15  22   2      121.88      170.60       63.63 o incl   0.1976E-03  # Theta=53.41
 -14  22   2      -16.71        2.64       69.20 o incl   0.2088E-03  # Theta=51.75
 -13  22   2        1.20       16.64       63.54 o incl   0.2473E-03  # Theta=50.22
 -12  22   2       98.27      184.03       74.41 o incl   0.1536E-03  # Theta=48.84
 -11  22   2      -37.94        3.46       67.18 o incl   0.2212E-03  # Theta=47.58
 -10  22   2      577.43      589.61       82.57 o incl   0.4720E-04  # Theta=46.44
  -9  22   2      132.60       72.31       67.21 o incl   0.2042E-03  # Theta=45.42
  -8  22   2     1364.59     1514.09      102.63 o incl   0.1031E-04  # Theta=44.53
  -7  22   2     3506.47     3509.64      160.91 o incl   0.1965E-05  # Theta=43.75
  -6  22   2      309.40       15.20       63.66 o incl   0.2190E-03  # Theta=43.09
  -5  22   2      142.32       16.84       60.76 o incl   0.2613E-03  # Theta=42.54
  -4  22   2      831.57      649.16       87.15 o incl   0.3462E-04  # Theta=42.12
  -3  22   2      403.03      347.29       68.25 o incl   0.1062E-03  # Theta=41.82
  -2  22   2     1677.85     1265.32      101.32 o incl   0.1165E-04  # Theta=41.63
  -1  22   2      274.44      249.04       60.56 o incl   0.1696E-03  # Theta=41.56
   0  22   2     3547.72     2827.29      120.48 o incl   0.2569E-05  # Theta=41.62
   1  22   2     2326.16     1492.73      101.67 o incl   0.6941E-05  # Theta=41.79
   2  22   2      187.09       43.34       72.34 o incl   0.1805E-03  # Theta=42.08
   3  22   2      764.13      530.62       80.84 o incl   0.4875E-04  # Theta=42.49
   4  22   2      588.32      427.70       83.05 o incl   0.6090E-04  # Theta=43.02
   5  22   2      141.59       93.97       87.00 o incl   0.1247E-03  # Theta=43.67
   6  22   2       14.87       25.52       80.41 o incl   0.1542E-03  # Theta=44.43
   7  22   2      707.94      588.36      107.97 o incl   0.3611E-04  # Theta=45.31
   8  22   2      340.59      208.51       96.47 o incl   0.8448E-04  # Theta=46.32
   9  22   2      250.56      300.47       82.36 o incl   0.1003E-03  # Theta=47.44
  10  22   2      173.68       73.37       78.37 o incl   0.1516E-03  # Theta=48.69
  11  22   2      439.28      442.10       83.00 o incl   0.6611E-04  # Theta=50.06
  12  22   2     -108.80        0.79       61.52 o incl   0.2605E-03  # Theta=51.57
  13  22   2      165.74      228.28       67.46 o incl   0.1618E-03  # Theta=53.22
  14  22   2      117.62      181.51       55.11 o incl   0.2463E-03  # Theta=55.02
  15  22   2       -4.60        2.90       64.65 o incl   0.2392E-03  # Theta=57.00
  16  22   2       70.39       95.02       56.84 o incl   0.2843E-03  # Theta=59.17
  17  22   2       48.58       57.07       42.98 o incl   0.5083E-03  # Theta=61.58
  18  22   2       75.06       96.35       38.43 o incl   0.5564E-03  # Theta=64.28
  19  22   2      -29.01       16.15       29.34 h excl   0.0000E+00  # Theta=67.37
  20  22   2       50.21        5.01       27.29 h excl   0.0000E+00  # Theta=71.03
  21  22   2       -8.59        0.57       28.96 h excl   0.0000E+00  # Theta=75.67
 -22  23   2      -53.81        1.34       52.20 h excl   0.0000E+00  # Theta=75.81
 -21  23   2        6.61        2.19       24.91 h excl   0.0000E+00  # Theta=71.31
 -20  23   2      -24.96        1.83       24.41 h excl   0.0000E+00  # Theta=67.76
 -19  23   2      143.92      173.15       48.83 o incl   0.2879E-03  # Theta=64.77
 -18  23   2      106.02       47.56       43.16 o incl   0.4904E-03  # Theta=62.17
 -17  23   2       32.73       80.59       50.12 o incl   0.3720E-03  # Theta=59.85
 -16  23   2      -53.81        3.35       55.87 o incl   0.3187E-03  # Theta=57.77
 -15  23   2      233.13      287.26       62.14 o incl   0.1491E-03  # Theta=55.88
 -14  23   2      307.90      505.30       66.07 o incl   0.8225E-04  # Theta=54.17
 -13  23   2      411.39      751.15       70.93 o incl   0.4638E-04  # Theta=52.61
 -12  23   2       -9.35        0.34       57.55 o incl   0.3019E-03  # Theta=51.20
 -11  23   2      162.62      213.50       63.87 o incl   0.1775E-03  # Theta=49.92
 -10  23   2       79.89      121.76       64.04 o incl   0.2175E-03  # Theta=48.77
  -9  23   2       14.87       19.02       64.62 o incl   0.2388E-03  # Theta=47.75
  -8  23   2      109.31      112.12       66.25 o incl   0.2011E-03  # Theta=46.85
  -7  23   2      128.98      179.27       80.27 o incl   0.1357E-03  # Theta=46.07
  -6  23   2     1270.40     1152.90       84.69 o incl   0.1625E-04  # Theta=45.41
  -5  23   2      297.93      163.89       73.20 o incl   0.1450E-03  # Theta=44.87
  -4  23   2      932.50      689.92       84.47 o incl   0.3198E-04  # Theta=44.45
  -3  23   2      410.16      358.20       73.79 o incl   0.8862E-04  # Theta=44.15
  -2  23   2     1193.84     1008.79       91.79 o incl   0.1896E-04  # Theta=43.96
  -1  23   2      167.15      129.73       53.72 o incl   0.2712E-03  # Theta=43.90
   0  23   2      951.95      616.58       81.96 o incl   0.3597E-04  # Theta=43.95
   1  23   2      943.70      501.90       82.73 o incl   0.4423E-04  # Theta=44.12
   2  23   2     3122.88     2443.07      154.58 o incl   0.3241E-05  # Theta=44.41
   3  23   2      251.14      265.10       85.93 o incl   0.9917E-04  # Theta=44.82
   4  23   2      350.32      283.63       78.91 o incl   0.1006E-03  # Theta=45.35
   5  23   2       64.68       32.83       82.12 o incl   0.1466E-03  # Theta=45.99
   6  23   2     1001.84     1072.75      124.96 o incl   0.1664E-04  # Theta=46.76
   7  23   2      186.43      165.87       78.20 o incl   0.1352E-03  # Theta=47.64
   8  23   2      815.49      865.56       95.00 o incl   0.2613E-04  # Theta=48.65
   9  23   2      -20.16        5.23       61.12 o incl   0.2674E-03  # Theta=49.78
  10  23   2      132.88      147.58       68.13 o incl   0.1834E-03  # Theta=51.05
  11  23   2      155.85      323.06       64.81 o incl   0.1424E-03  # Theta=52.44
  12  23   2      -19.57        7.34       66.89 o incl   0.2232E-03  # Theta=53.98
  13  23   2      451.63      506.31       70.96 o incl   0.6912E-04  # Theta=55.68
  14  23   2      121.21       58.61       49.10 o incl   0.3742E-03  # Theta=57.54
  15  23   2      410.90      604.31       60.76 o incl   0.6344E-04  # Theta=59.60
  16  23   2       83.08      146.43       47.87 o incl   0.3441E-03  # Theta=61.89
  17  23   2      138.70      119.53       40.04 o incl   0.4387E-03  # Theta=64.46
  18  23   2      140.72      277.11       33.25 h excl   0.0000E+00  # Theta=67.40
  19  23   2       32.18       39.91       32.83 h excl   0.0000E+00  # Theta=70.87
  20  23   2      117.88      237.05       65.22 h excl   0.0000E+00  # Theta=75.22
 -21  24   2       49.01        2.80       42.23 h excl   0.0000E+00  # Theta=75.78
 -20  24   2       67.85       57.87       26.20 h excl   0.0000E+00  # Theta=71.49
 -19  24   2      -35.94        3.64       27.54 h excl   0.0000E+00  # Theta=68.09
 -18  24   2      -10.55       11.73       38.58 o incl   0.6689E-03  # Theta=65.23
 -17  24   2       53.81       36.32       43.35 o incl   0.5127E-03  # Theta=62.73
 -16  24   2       73.91      103.51       45.99 o incl   0.4050E-03  # Theta=60.53
 -15  24   2       52.83       72.83       47.83 o incl   0.4074E-03  # Theta=58.55
 -14  24   2      772.23      959.88       84.99 o incl   0.2517E-04  # Theta=56.77
 -13  24   2      107.41      284.07       46.85 o incl   0.2373E-03  # Theta=55.16
 -12  24   2       64.68       13.44       59.49 o incl   0.2797E-03  # Theta=53.71
 -11  24   2      889.47     1270.59       80.32 o incl   0.1689E-04  # Theta=52.41
 -10  24   2      985.71     1347.72       94.11 o incl   0.1424E-04  # Theta=51.24
  -9  24   2      423.84      271.15       69.74 o incl   0.1102E-03  # Theta=50.21
  -8  24   2      510.95      444.94       82.91 o incl   0.6333E-04  # Theta=49.30
  -7  24   2     1365.94     1388.30      117.99 o incl   0.1099E-04  # Theta=48.51
  -6  24   2     2864.91     2501.00      136.97 o incl   0.3368E-05  # Theta=47.85
  -5  24   2      327.45      188.17       74.31 o incl   0.1315E-03  # Theta=47.30
  -4  24   2     1284.77     1097.79      103.52 o incl   0.1592E-04  # Theta=46.88
  -3  24   2      243.09      181.89       86.06 o incl   0.1080E-03  # Theta=46.58
  -2  24   2      920.26      800.97       84.65 o incl   0.2777E-04  # Theta=46.39
  -1  24   2      620.06      588.81       73.13 o incl   0.4875E-04  # Theta=46.33
   0  24   2     2286.36     1894.93      124.11 o incl   0.5664E-05  # Theta=46.38
   1  24   2      309.61      233.47       73.76 o incl   0.1255E-03  # Theta=46.55
   2  24   2      357.43      224.25       79.48 o incl   0.1095E-03  # Theta=46.84
   3  24   2      769.86      665.39       97.71 o incl   0.3221E-04  # Theta=47.25
   4  24   2      243.09      142.84       87.96 o incl   0.1103E-03  # Theta=47.78
   5  24   2      308.54      295.59       91.40 o incl   0.8326E-04  # Theta=48.43
   6  24   2      126.91      156.76      101.17 o incl   0.9045E-04  # Theta=49.20
   7  24   2      793.71      849.86      101.62 o incl   0.2633E-04  # Theta=50.10
   8  24   2      390.65      335.78       79.48 o incl   0.8773E-04  # Theta=51.12
   9  24   2      659.51      658.56       72.29 o incl   0.4283E-04  # Theta=52.27
  10  24   2      310.26      178.41       67.61 o incl   0.1515E-03  # Theta=53.56
  11  24   2      277.68      354.45       68.23 o incl   0.1082E-03  # Theta=54.99
  12  24   2       45.74       65.82       60.98 o incl   0.2592E-03  # Theta=56.58
  13  24   2      136.28      172.02       51.49 o incl   0.2636E-03  # Theta=58.34
  14  24   2       44.92       50.56       39.45 o incl   0.6058E-03  # Theta=60.29
  15  24   2      299.62      464.32       45.98 o incl   0.1115E-03  # Theta=62.47
  16  24   2       32.94        9.00       41.89 o incl   0.5661E-03  # Theta=64.92
  17  24   2      127.05       54.23       36.95 h excl   0.0000E+00  # Theta=67.74
  18  24   2       15.25       15.23       24.13 h excl   0.0000E+00  # Theta=71.06
  19  24   2        1.83        3.71       40.30 h excl   0.0000E+00  # Theta=75.23
 -19  25   2       20.22        3.77       33.97 h excl   0.0000E+00  # Theta=72.04
 -18  25   2       -7.22        4.10       25.96 h excl   0.0000E+00  # Theta=68.75
 -17  25   2       51.69        5.02       32.24 h excl   0.0000E+00  # Theta=65.98
 -16  25   2       47.91       89.40       37.36 o incl   0.6196E-03  # Theta=63.59
 -15  25   2       63.03       86.97       34.92 o incl   0.6615E-03  # Theta=61.47
 -14  25   2       44.27       60.46       51.81 o incl   0.3523E-03  # Theta=59.60
 -13  25   2      227.39      185.83       52.19 o incl   0.2351E-03  # Theta=57.92
 -12  25   2      170.48      189.55       50.44 o incl   0.2564E-03  # Theta=56.41
 -11  25   2     1312.43     2052.78      105.07 o incl   0.7040E-05  # Theta=55.06
 -10  25   2       75.80       14.31       71.40 o incl   0.1943E-03  # Theta=53.87
  -9  25   2      384.89      344.04       86.54 o incl   0.7894E-04  # Theta=52.81
  -8  25   2      366.94      387.96       74.23 o incl   0.9101E-04  # Theta=51.88
  -7  25   2      320.21      374.15       77.84 o incl   0.9165E-04  # Theta=51.08
  -6  25   2        0.20       84.08       89.08 o incl   0.1240E-03  # Theta=50.41
  -5  25   2      210.63       44.64       78.34 o incl   0.1535E-03  # Theta=49.86
  -4  25   2      364.37       83.12       94.20 o incl   0.9933E-04  # Theta=49.43
  -3  25   2      141.59      213.66       82.79 o incl   0.1211E-03  # Theta=49.12
  -2  25   2     1004.54      265.56      112.39 o incl   0.4330E-04  # Theta=48.94
  -1  25   2      895.30      482.89       98.44 o incl   0.3902E-04  # Theta=48.87
   0  25   2      444.66      179.27       81.97 o incl   0.1056E-03  # Theta=48.92
   1  25   2      715.41      488.42       86.37 o incl   0.4999E-04  # Theta=49.10
   2  25   2      828.41      568.18      105.57 o incl   0.3523E-04  # Theta=49.39
   3  25   2      381.08      157.83       86.11 o incl   0.1036E-03  # Theta=49.80
   4  25   2     1359.64      758.73      130.30 o incl   0.1856E-04  # Theta=50.34
   5  25   2      194.33       20.01      115.34 o incl   0.7383E-04  # Theta=51.00
   6  25   2      373.27      564.51      106.18 o incl   0.4575E-04  # Theta=51.78
   7  25   2       97.06       45.77      102.88 o incl   0.9301E-04  # Theta=52.69
   8  25   2      -11.52       28.36       67.41 o incl   0.2191E-03  # Theta=53.74
   9  25   2      202.22      261.88       68.97 o incl   0.1418E-03  # Theta=54.92
  10  25   2       15.78       25.43       60.99 o incl   0.2674E-03  # Theta=56.25
  11  25   2       11.64       10.51       54.76 o incl   0.3330E-03  # Theta=57.74
  12  25   2      170.96       52.32       50.19 o incl   0.3500E-03  # Theta=59.39
  13  25   2      118.41       70.25       50.25 o incl   0.3537E-03  # Theta=61.25
  14  25   2       37.64       18.17       39.55 o incl   0.6298E-03  # Theta=63.33
  15  25   2       83.64       38.70       42.01 o incl   0.5313E-03  # Theta=65.69
  16  25   2      -63.03       22.85       35.41 h excl   0.0000E+00  # Theta=68.41
  17  25   2      136.99       57.72       44.50 h excl   0.0000E+00  # Theta=71.63
  18  25   2      154.49       38.90       66.19 h excl   0.0000E+00  # Theta=75.69
 -18  26   2      -57.26       15.13       30.15 h excl   0.0000E+00  # Theta=73.01
 -17  26   2       77.30      150.16       39.21 h excl   0.0000E+00  # Theta=69.76
 -16  26   2      -24.42       26.18       45.16 h excl   0.0000E+00  # Theta=67.06
 -15  26   2      255.21      404.88       45.75 o incl   0.1398E-03  # Theta=64.74
 -14  26   2       97.66      100.47       44.20 o incl   0.4188E-03  # Theta=62.72
 -13  26   2      339.91      425.22       53.69 o incl   0.1121E-03  # Theta=60.93
 -12  26   2       92.44       29.29       64.55 o incl   0.2340E-03  # Theta=59.34
 -11  26   2      170.48      286.55       56.48 o incl   0.1750E-03  # Theta=57.93
 -10  26   2      -59.78       16.47       70.28 o incl   0.2009E-03  # Theta=56.68
  -9  26   2      214.89      247.99       79.31 o incl   0.1169E-03  # Theta=55.58
  -8  26   2      295.83      181.69       76.08 o incl   0.1315E-03  # Theta=54.63
  -7  26   2      427.61      172.89       90.21 o incl   0.9378E-04  # Theta=53.81
  -6  26   2      766.82      598.38      119.79 o incl   0.3096E-04  # Theta=53.12
  -5  26   2      986.09      765.87      101.78 o incl   0.2577E-04  # Theta=52.56
  -4  26   2      370.21      135.81       85.34 o incl   0.1084E-03  # Theta=52.12
  -3  26   2       20.22       61.23       80.87 o incl   0.1509E-03  # Theta=51.81
  -2  26   2       46.48       32.63       90.39 o incl   0.1215E-03  # Theta=51.62
  -1  26   2      -69.67       34.19       75.37 o incl   0.1735E-03  # Theta=51.55
   0  26   2      245.95      261.00       73.19 o incl   0.1289E-03  # Theta=51.60
   1  26   2      129.95       76.93       70.15 o incl   0.1889E-03  # Theta=51.78
   2  26   2      607.39      454.37       87.99 o incl   0.5364E-04  # Theta=52.08
   3  26   2       88.50        1.99       78.52 o incl   0.1612E-03  # Theta=52.50
   4  26   2       98.99       24.11       85.72 o incl   0.1344E-03  # Theta=53.05
   5  26   2      300.67      137.65       97.83 o incl   0.9033E-04  # Theta=53.72
   6  26   2      496.45      558.51       94.76 o incl   0.4826E-04  # Theta=54.53
   7  26   2       36.83       31.69       94.95 o incl   0.1104E-03  # Theta=55.47
   8  26   2      255.01      218.38       80.95 o incl   0.1156E-03  # Theta=56.55
   9  26   2        6.33       80.86       66.81 o incl   0.2179E-03  # Theta=57.78
  10  26   2       71.21       80.04       54.81 o incl   0.3089E-03  # Theta=59.17
  11  26   2      -65.27        3.22       45.78 o incl   0.4722E-03  # Theta=60.74
  12  26   2       74.43       40.66       56.56 o incl   0.3036E-03  # Theta=62.50
  13  26   2       38.62       24.22       39.91 o incl   0.6153E-03  # Theta=64.50
  14  26   2       -4.50       67.65       48.37 h excl   0.0000E+00  # Theta=66.78
  15  26   2      112.13      151.66       47.36 h excl   0.0000E+00  # Theta=69.43
  16  26   2       31.56        3.35       29.98 h excl   0.0000E+00  # Theta=72.60
 -17  27   2      179.34      261.59       61.20 h excl   0.0000E+00  # Theta=74.45
 -16  27   2       98.63       39.21       47.32 h excl   0.0000E+00  # Theta=71.18
 -15  27   2      219.38      227.45       54.15 h excl   0.0000E+00  # Theta=68.51
 -14  27   2       -3.39        0.10       37.58 h excl   0.0000E+00  # Theta=66.24
 -13  27   2      -47.40        7.33       54.36 o incl   0.3364E-03  # Theta=64.28
 -12  27   2     -115.64       24.47       59.75 o incl   0.2706E-03  # Theta=62.57
 -11  27   2      481.10      573.64       80.45 o incl   0.5444E-04  # Theta=61.06
 -10  27   2      147.60       37.80       75.95 o incl   0.1670E-03  # Theta=59.74
  -9  27   2      515.64      668.63       99.89 o incl   0.4013E-04  # Theta=58.59
  -8  27   2      318.03      305.78       81.27 o incl   0.9709E-04  # Theta=57.59
  -7  27   2      -50.90        0.74       75.29 o incl   0.1760E-03  # Theta=56.73
  -6  27   2       81.42       65.44       85.21 o incl   0.1337E-03  # Theta=56.02
  -5  27   2      122.29       40.91       86.11 o incl   0.1312E-03  # Theta=55.44
  -4  27   2     1363.24      974.57      112.93 o incl   0.1643E-04  # Theta=54.99
  -3  27   2      530.41      282.65       98.22 o incl   0.6691E-04  # Theta=54.67
  -2  27   2     1946.37     1510.48      138.16 o incl   0.7459E-05  # Theta=54.47
  -1  27   2      293.95      139.29       87.54 o incl   0.1086E-03  # Theta=54.40
   0  27   2      613.41      604.62       90.84 o incl   0.4445E-04  # Theta=54.46
   1  27   2      114.60       21.74       76.70 o incl   0.1668E-03  # Theta=54.64
   2  27   2      223.19       77.74       86.11 o incl   0.1245E-03  # Theta=54.94
   3  27   2       37.94       77.62       81.59 o incl   0.1468E-03  # Theta=55.38
   4  27   2      442.61      298.99       77.93 o incl   0.9380E-04  # Theta=55.95
   5  27   2        5.36        9.02       67.00 o incl   0.2226E-03  # Theta=56.65
   6  27   2      184.44      151.10       72.65 o incl   0.1573E-03  # Theta=57.48
   7  27   2      233.13       54.10       81.12 o incl   0.1409E-03  # Theta=58.47
   8  27   2       27.71       89.01       64.34 o incl   0.2313E-03  # Theta=59.60
   9  27   2       10.31       13.58       73.87 o incl   0.1831E-03  # Theta=60.90
  10  27   2       97.54       69.19       64.75 o incl   0.2253E-03  # Theta=62.38
  11  27   2       70.49      130.35       59.95 o incl   0.2448E-03  # Theta=64.07
  12  27   2       -3.52       21.76       57.53 h excl   0.0000E+00  # Theta=66.00
  13  27   2      297.09      332.48       55.66 h excl   0.0000E+00  # Theta=68.23
  14  27   2      -19.67       32.16       56.21 h excl   0.0000E+00  # Theta=70.85
  15  27   2      -36.83       12.94       38.82 h excl   0.0000E+00  # Theta=74.03
 -15  28   2        2.07       34.96       36.87 h excl   0.0000E+00  # Theta=73.09
 -14  28   2       45.57       36.21       29.29 h excl   0.0000E+00  # Theta=70.38
 -13  28   2      286.48      263.81       47.85 h excl   0.0000E+00  # Theta=68.13
 -12  28   2      137.42       22.32       43.28 h excl   0.0000E+00  # Theta=66.22
 -11  28   2       20.49       44.83       48.21 o incl   0.4214E-03  # Theta=64.56
 -10  28   2      150.87       90.49       51.49 o incl   0.3180E-03  # Theta=63.13
  -9  28   2      173.84       22.41       63.14 o incl   0.2380E-03  # Theta=61.89
  -8  28   2      721.29      797.01       76.91 o incl   0.3319E-04  # Theta=60.82
  -7  28   2      497.00      326.69       86.66 o incl   0.7354E-04  # Theta=59.92
  -6  28   2      819.32      624.78      100.10 o incl   0.3430E-04  # Theta=59.16
  -5  28   2      430.90      423.21       84.99 o incl   0.6943E-04  # Theta=58.55
  -4  28   2      204.48      233.48       75.62 o incl   0.1277E-03  # Theta=58.08
  -3  28   2      135.28      104.30       73.70 o incl   0.1684E-03  # Theta=57.74
  -2  28   2      188.10      169.67       63.00 o incl   0.1994E-03  # Theta=57.54
  -1  28   2       73.91       65.88       81.19 o incl   0.1477E-03  # Theta=57.46
   0  28   2      562.60      407.84      104.34 o incl   0.5079E-04  # Theta=57.52
   1  28   2      144.21      105.22       78.87 o incl   0.1463E-03  # Theta=57.71
   2  28   2      830.17      518.98      104.28 o incl   0.3779E-04  # Theta=58.03
   3  28   2       78.48       39.27       71.79 o incl   0.1900E-03  # Theta=58.49
   4  28   2      212.93      186.06       69.70 o incl   0.1569E-03  # Theta=59.09
   5  28   2      196.03       65.68       66.71 o incl   0.2031E-03  # Theta=59.82
   6  28   2       58.00       94.19       65.61 o incl   0.2190E-03  # Theta=60.71
   7  28   2      103.65       86.51       55.58 o incl   0.2915E-03  # Theta=61.76
   8  28   2      109.44       90.07       58.64 o incl   0.2614E-03  # Theta=62.98
   9  28   2      188.26      212.13       47.65 o incl   0.2558E-03  # Theta=64.39
  10  28   2      238.55      178.76       62.86 h excl   0.0000E+00  # Theta=66.01
  11  28   2      182.95      171.78       41.04 h excl   0.0000E+00  # Theta=67.90
  12  28   2       28.68       41.48       38.70 h excl   0.0000E+00  # Theta=70.11
  13  28   2        6.09       12.37       35.42 h excl   0.0000E+00  # Theta=72.75
  14  28   2       75.17       51.48       59.80 h excl   0.0000E+00  # Theta=76.06
 -14  29   2      176.90      163.74       41.33 h excl   0.0000E+00  # Theta=75.67
 -13  29   2       19.35       72.81       30.29 h excl   0.0000E+00  # Theta=72.81
 -12  29   2       22.41        6.69       36.23 h excl   0.0000E+00  # Theta=70.52
 -11  29   2       23.88        8.84       39.72 h excl   0.0000E+00  # Theta=68.60
 -10  29   2       49.44       41.67       50.46 h excl   0.0000E+00  # Theta=66.98
  -9  29   2       29.47       69.45       49.75 o incl   0.3854E-03  # Theta=65.60
  -8  29   2       76.66        5.43       53.24 o incl   0.3485E-03  # Theta=64.43
  -7  29   2      203.96       88.43       56.73 o incl   0.2618E-03  # Theta=63.45
  -6  29   2      207.63       99.49       65.84 o incl   0.1957E-03  # Theta=62.63
  -5  29   2        8.48        0.35       52.88 o incl   0.3576E-03  # Theta=61.97
  -4  29   2      247.10      187.81       61.49 o incl   0.1790E-03  # Theta=61.47
  -3  29   2      148.19       19.12       63.49 o incl   0.2375E-03  # Theta=61.11
  -2  29   2      822.11      482.71       96.08 o incl   0.4351E-04  # Theta=60.89
  -1  29   2      597.81      157.86      128.11 o incl   0.4954E-04  # Theta=60.81
   0  29   2      538.30      320.44      105.74 o incl   0.5712E-04  # Theta=60.87
   1  29   2      133.30       59.36       76.54 o incl   0.1624E-03  # Theta=61.08
   2  29   2       -9.06       33.84       60.15 o incl   0.2745E-03  # Theta=61.42
   3  29   2      135.28      104.98       69.73 o incl   0.1852E-03  # Theta=61.91
   4  29   2       72.55       46.89       61.76 o incl   0.2544E-03  # Theta=62.55
   5  29   2        3.02       15.96       52.81 o incl   0.3579E-03  # Theta=63.34
   6  29   2       19.84        0.09       49.28 o incl   0.4115E-03  # Theta=64.31
   7  29   2       22.53       28.55       50.55 o incl   0.3873E-03  # Theta=65.46
   8  29   2      -37.20        3.90       44.89 h excl   0.0000E+00  # Theta=66.81
   9  29   2      -18.77       52.14       43.39 h excl   0.0000E+00  # Theta=68.40
  10  29   2       40.77       65.66       36.41 h excl   0.0000E+00  # Theta=70.28
  11  29   2      106.53      104.43       33.45 h excl   0.0000E+00  # Theta=72.53
  12  29   2      -19.46       36.47       40.10 h excl   0.0000E+00  # Theta=75.30
 -12  30   2     -130.51       11.07       79.63 h excl   0.0000E+00  # Theta=76.06
 -11  30   2      -48.50        2.84       36.91 h excl   0.0000E+00  # Theta=73.58
 -10  30   2        4.50       65.66       34.57 h excl   0.0000E+00  # Theta=71.60
  -9  30   2       95.39       62.59       41.42 h excl   0.0000E+00  # Theta=69.96
  -8  30   2       89.88       76.91       45.75 h excl   0.0000E+00  # Theta=68.61
  -7  30   2      128.29       27.93       35.19 h excl   0.0000E+00  # Theta=67.49
  -6  30   2      486.99      304.51       62.92 h excl   0.0000E+00  # Theta=66.57
  -5  30   2      139.14       77.35       55.91 h excl   0.0000E+00  # Theta=65.84
  -4  30   2      262.66      198.27       77.02 o incl   0.1271E-03  # Theta=65.28
  -3  30   2        6.49       14.09       73.67 o incl   0.1841E-03  # Theta=64.88
  -2  30   2       -9.73       22.29       71.35 o incl   0.1959E-03  # Theta=64.64
  -1  30   2       70.59       34.85       74.64 o incl   0.1770E-03  # Theta=64.55
   0  30   2      -84.75        9.85       73.14 o incl   0.1853E-03  # Theta=64.62
   1  30   2      -61.68       15.06       78.57 o incl   0.1610E-03  # Theta=64.84
   2  30   2       71.62       80.42       83.94 o incl   0.1372E-03  # Theta=65.22
   3  30   2      234.43      119.25       69.41 o incl   0.1707E-03  # Theta=65.76
   4  30   2      135.14       30.77       50.15 h excl   0.0000E+00  # Theta=66.48
   5  30   2      -56.80       10.34       52.07 h excl   0.0000E+00  # Theta=67.37
   6  30   2      -51.34        4.47       40.60 h excl   0.0000E+00  # Theta=68.47
   7  30   2      -82.86        2.19       39.93 h excl   0.0000E+00  # Theta=69.79
   8  30   2       95.39       98.62       47.49 h excl   0.0000E+00  # Theta=71.39
   9  30   2       27.78       18.62       39.82 h excl   0.0000E+00  # Theta=73.33
  10  30   2      110.08       98.08       69.80 h excl   0.0000E+00  # Theta=75.75
  -9  31   2        9.35        3.10       34.59 h excl   0.0000E+00  # Theta=75.54
  -8  31   2     -145.09       32.68       60.62 h excl   0.0000E+00  # Theta=73.78
  -7  31   2      -71.93       14.03       67.28 h excl   0.0000E+00  # Theta=72.38
  -6  31   2      213.29       74.51       81.33 h excl   0.0000E+00  # Theta=71.27
  -5  31   2       27.01       29.97       50.85 h excl   0.0000E+00  # Theta=70.40
  -4  31   2     -128.29       76.96       91.37 h excl   0.0000E+00  # Theta=69.74
  -3  31   2      301.10       50.78      119.89 h excl   0.0000E+00  # Theta=69.28
  -2  31   2      -81.64       23.37       61.44 h excl   0.0000E+00  # Theta=69.00
  -1  31   2      242.90       25.56       73.69 h excl   0.0000E+00  # Theta=68.90
   0  31   2       38.17       47.39       70.09 h excl   0.0000E+00  # Theta=68.98
   1  31   2       37.72       15.55       59.94 h excl   0.0000E+00  # Theta=69.24
   2  31   2      -29.21        1.07       69.67 h excl   0.0000E+00  # Theta=69.68
   3  31   2     -151.62        0.11       64.97 h excl   0.0000E+00  # Theta=70.31
   4  31   2      139.57        0.54       60.89 h excl   0.0000E+00  # Theta=71.16
   5  31   2       17.01       53.93       44.83 h excl   0.0000E+00  # Theta=72.24
   6  31   2       40.07        0.23       62.56 h excl   0.0000E+00  # Theta=73.60
   7  31   2      -18.19       23.10       40.38 h excl   0.0000E+00  # Theta=75.31
  -3  32   2      196.37       27.94      100.24 h excl   0.0000E+00  # Theta=74.84
  -1  32   2      342.39       57.07      136.86 h excl   0.0000E+00  # Theta=74.35
   0  32   2     -176.09        2.62      102.36 h excl   0.0000E+00  # Theta=74.45
   1  32   2       70.59        8.75       92.25 h excl   0.0000E+00  # Theta=74.79
   2  32   2       35.22        2.17       93.28 h excl   0.0000E+00  # Theta=75.37
 -31   1   3       52.04        8.95       28.39 h excl   0.0000E+00  # Theta=73.08
 -30   1   3       63.12       66.67       55.38 h excl   0.0000E+00  # Theta=67.63
 -29   1   3      186.10      187.27       67.66 o incl   0.1640E-03  # Theta=63.22
 -28   1   3       87.58       46.85       88.72 o incl   0.1247E-03  # Theta=59.40
 -27   1   3      297.72      123.73      101.97 o incl   0.8492E-04  # Theta=55.97
 -26   1   3      -56.44        6.33       89.44 o incl   0.1247E-03  # Theta=52.82
 -25   1   3      351.69      145.85      121.12 o incl   0.6046E-04  # Theta=49.89
 -24   1   3      433.43      177.74      108.58 o incl   0.6982E-04  # Theta=47.13
 -23   1   3       65.57       61.86      113.86 o incl   0.7621E-04  # Theta=44.51
 -22   1   3      618.55      309.35      154.86 o incl   0.3255E-04  # Theta=42.00
 -21   1   3      149.53       33.58      127.25 o incl   0.6098E-04  # Theta=39.59
 -20   1   3     3396.23     2047.87      274.11 o incl   0.3194E-05  # Theta=37.27
 -19   1   3      195.86       50.03      122.45 o incl   0.6502E-04  # Theta=35.01
 -18   1   3     7723.23     5693.05      855.64 o incl   0.4282E-06  # Theta=32.82
 -17   1   3     4715.77     3713.27      712.11 o incl   0.8609E-06  # Theta=30.69
 -16   1   3     1643.59     1326.71      284.55 o incl   0.6177E-05  # Theta=28.61
 -15   1   3     2132.31     1206.55      327.49 o incl   0.4947E-05  # Theta=26.57
 -14   1   3    15782.02     8694.59      811.34 o incl   0.1819E-06  # Theta=24.58
 -13   1   3      289.17      141.94      152.30 o incl   0.4079E-04  # Theta=22.62
 -12   1   3     9709.76     6054.64      649.60 o incl   0.4042E-06  # Theta=20.70
 -11   1   3    15216.19    11866.02      769.60 o incl   0.1398E-06  # Theta=18.82
 -10   1   3      754.05     1258.63      175.67 o incl   0.1285E-04  # Theta=16.98
  -9   1   3     3799.54     2246.54      429.64 o incl   0.1972E-05  # Theta=15.18
  -8   1   3   118757.64    98167.34     2674.94 o incl   0.2281E-08  # Theta=13.42
  -7   1   3   329369.31   284107.88     4265.94 o incl   0.2853E-09  # Theta=11.72
  -6   1   3   121328.78    87452.99     2461.80 o incl   0.2588E-08  # Theta=10.10
  -5   1   3    11236.37    14525.14      723.34 o incl   0.1336E-06  # Theta= 8.58
  -4   1   3     7547.54    10753.29      514.50 o incl   0.2608E-06  # Theta= 7.24
  -3   1   3    35286.02    34899.47      769.10 o incl   0.2099E-07  # Theta= 6.18
  -2   1   3     3658.17     6115.80      245.43 o incl   0.8743E-06  # Theta= 5.54
  -1   1   3    12158.74     7628.35      691.98 o incl   0.2641E-06  # Theta= 5.49
   0   1   3       45.33      277.12       64.48 o incl   0.1857E-03  # Theta= 6.03
   1   1   3     1048.66      343.40      146.40 o incl   0.2930E-04  # Theta= 7.04
   2   1   3    17994.66    17198.34      586.83 o incl   0.8223E-07  # Theta= 8.34
   3   1   3   155490.72   129009.70     3070.41 o incl   0.1332E-08  # Theta= 9.83
   4   1   3    65801.05    63858.46     1622.29 o incl   0.6065E-08  # Theta=11.44
   5   1   3    10988.46     8331.78      699.99 o incl   0.2588E-06  # Theta=13.13
   6   1   3        8.31      238.96      181.20 o incl   0.2922E-04  # Theta=14.87
   7   1   3     4498.26     7028.11      636.65 o incl   0.5409E-06  # Theta=16.67
   8   1   3     8324.56    11133.61      681.53 o incl   0.2201E-06  # Theta=18.51
   9   1   3    13992.72    16507.58      867.74 o incl   0.9407E-07  # Theta=20.38
  10   1   3     7623.96     6694.15      873.53 o incl   0.3671E-06  # Theta=22.29
  11   1   3      292.70      206.14      242.46 o incl   0.1649E-04  # Theta=24.24
  12   1   3     2366.89     1941.60      554.89 o incl   0.2073E-05  # Theta=26.23
  13   1   3      938.46      774.29      383.37 o incl   0.5712E-05  # Theta=28.26
  14   1   3    11343.84    10157.76     1130.43 o incl   0.1754E-06  # Theta=30.33
  15   1   3      794.74      816.99      310.20 o incl   0.8224E-05  # Theta=32.45
  16   1   3      161.53       44.60      268.24 o incl   0.1385E-04  # Theta=34.63
  17   1   3      -64.98       48.79      152.15 o incl   0.4298E-04  # Theta=36.88
  18   1   3      183.45      110.27      133.85 o incl   0.5357E-04  # Theta=39.19
  19   1   3      127.46       42.93      154.08 o incl   0.4177E-04  # Theta=41.58
  20   1   3      -89.88        9.00      118.99 o incl   0.7038E-04  # Theta=44.07
  21   1   3      -12.70       28.33      121.00 o incl   0.6821E-04  # Theta=46.67
  22   1   3      754.05      430.61      128.83 o incl   0.3580E-04  # Theta=49.41
  23   1   3       62.54      113.89      116.89 o incl   0.7128E-04  # Theta=52.31
  24   1   3      -29.87       31.94       88.11 o incl   0.1282E-03  # Theta=55.41
  25   1   3       52.04       39.21       69.00 o incl   0.2068E-03  # Theta=58.79
  26   1   3       56.62       78.02       49.97 o incl   0.3722E-03  # Theta=62.53
  27   1   3       47.23        9.11       42.54 h excl   0.0000E+00  # Theta=66.81
  28   1   3      140.58       52.16       37.71 h excl   0.0000E+00  # Theta=72.04
 -31   2   3      115.64       47.77       30.53 h excl   0.0000E+00  # Theta=73.36
 -30   2   3       80.11        5.29       53.77 h excl   0.0000E+00  # Theta=67.85
 -29   2   3      356.74      202.48       75.72 o incl   0.1196E-03  # Theta=63.41
 -28   2   3       63.80        4.98       86.53 o incl   0.1331E-03  # Theta=59.58
 -27   2   3      391.37      269.28       99.56 o incl   0.7282E-04  # Theta=56.14
 -26   2   3      163.71      140.35       99.32 o incl   0.9347E-04  # Theta=52.99
 -25   2   3     1088.89      755.99      169.28 o incl   0.1699E-04  # Theta=50.05
 -24   2   3     1563.09     1244.53      194.15 o incl   0.9004E-05  # Theta=47.29
 -23   2   3      979.98      653.05      165.55 o incl   0.1951E-04  # Theta=44.66
 -22   2   3     1374.06     1012.42      178.42 o incl   0.1200E-04  # Theta=42.16
 -21   2   3      249.21       25.67      113.69 o incl   0.7504E-04  # Theta=39.75
 -20   2   3     1394.46      953.80      200.67 o incl   0.1115E-04  # Theta=37.43
 -19   2   3     4239.74     2895.89      330.86 o incl   0.1799E-05  # Theta=35.18
 -18   2   3    12129.20     8327.57     1155.48 o incl   0.2031E-06  # Theta=32.99
 -17   2   3     4080.20     1845.92      609.46 o incl   0.1580E-05  # Theta=30.87
 -16   2   3    10414.95     6337.23      817.03 o incl   0.3296E-06  # Theta=28.79
 -15   2   3     2733.40     1924.46      344.02 o incl   0.3119E-05  # Theta=26.76
 -14   2   3    14030.23     8830.47      801.07 o incl   0.2050E-06  # Theta=24.78
 -13   2   3     3430.40     2608.15      403.24 o incl   0.2153E-05  # Theta=22.84
 -12   2   3     3466.18     2669.27      371.62 o incl   0.2025E-05  # Theta=20.94
 -11   2   3     6674.52     4824.86      529.62 o incl   0.6626E-06  # Theta=19.08
 -10   2   3    31859.87    24331.10     1122.32 o incl   0.3394E-07  # Theta=17.26
  -9   2   3     8688.67     7855.53      636.08 o incl   0.3293E-06  # Theta=15.48
  -8   2   3    55772.14    49776.69     1225.92 o incl   0.9353E-08  # Theta=13.76
  -7   2   3   344076.09   293967.75     4453.06 o incl   0.2640E-09  # Theta=12.11
  -6   2   3   284024.38   245565.98     2967.82 o incl   0.3845E-09  # Theta=10.54
  -5   2   3     4642.42     1620.03      504.80 o incl   0.1925E-05  # Theta= 9.10
  -4   2   3    24702.00    24900.69      877.15 o incl   0.4017E-07  # Theta= 7.84
  -3   2   3    28571.58    29364.36      706.49 o incl   0.2977E-07  # Theta= 6.86
  -2   2   3    17057.48    15412.08      517.23 o incl   0.9905E-07  # Theta= 6.30
  -1   2   3     9032.77     5126.76      504.94 o incl   0.5264E-06  # Theta= 6.25
   0   2   3     1842.95     1820.29      187.80 o incl   0.6379E-05  # Theta= 6.73
   1   2   3    17409.40    11790.13      647.95 o incl   0.1289E-06  # Theta= 7.65
   2   2   3     5565.11     3065.41      338.16 o incl   0.1438E-05  # Theta= 8.86
   3   2   3    22122.50    29001.62      871.78 o incl   0.3549E-07  # Theta=10.28
   4   2   3    11429.66    11499.84      710.00 o incl   0.1789E-06  # Theta=11.83
   5   2   3    18050.28    18337.76      920.07 o incl   0.7251E-07  # Theta=13.47
   6   2   3     6817.64     8522.10      524.20 o incl   0.3784E-06  # Theta=15.18
   7   2   3     5536.06     7076.84      471.46 o incl   0.4993E-06  # Theta=16.95
   8   2   3     8491.04    12845.59      590.62 o incl   0.1870E-06  # Theta=18.76
   9   2   3     2076.42     2374.17      297.62 o incl   0.3381E-05  # Theta=20.62
  10   2   3     2163.94     1734.25      392.83 o incl   0.3433E-05  # Theta=22.51
  11   2   3      193.14      426.37      222.36 o incl   0.1837E-04  # Theta=24.45
  12   2   3     4923.87     4303.71      749.03 o incl   0.7417E-06  # Theta=26.42
  13   2   3     3909.99     4531.55      684.24 o incl   0.8310E-06  # Theta=28.44
  14   2   3     3789.78     2604.41      660.89 o incl   0.1261E-05  # Theta=30.51
  15   2   3      922.11      995.32      411.84 o incl   0.4837E-05  # Theta=32.62
  16   2   3     2191.81     1698.06      357.69 o incl   0.3695E-05  # Theta=34.80
  17   2   3     1081.27      433.55      183.92 o incl   0.1964E-04  # Theta=37.04
  18   2   3      374.92      157.29      143.69 o incl   0.4410E-04  # Theta=39.35
  19   2   3     1979.84     1763.91      238.03 o incl   0.5364E-05  # Theta=41.74
  20   2   3      -93.02       32.24      120.94 o incl   0.6790E-04  # Theta=44.23
  21   2   3      832.63      606.93      162.80 o incl   0.2243E-04  # Theta=46.83
  22   2   3      220.28      227.76       98.75 o incl   0.8520E-04  # Theta=49.57
  23   2   3      830.87      549.69      134.53 o incl   0.2940E-04  # Theta=52.47
  24   2   3      322.61      155.71       96.52 o incl   0.8977E-04  # Theta=55.58
  25   2   3       45.66       19.83       60.35 o incl   0.2721E-03  # Theta=58.96
  26   2   3      148.19       70.76       63.34 o incl   0.2259E-03  # Theta=62.72
  27   2   3        1.02        6.06       38.87 h excl   0.0000E+00  # Theta=67.03
  28   2   3      149.83       99.31       39.53 h excl   0.0000E+00  # Theta=72.30
 -31   3   3       46.07       10.37       24.15 h excl   0.0000E+00  # Theta=73.84
 -30   3   3       86.67       49.07       41.75 h excl   0.0000E+00  # Theta=68.22
 -29   3   3      177.55      146.63       75.34 o incl   0.1516E-03  # Theta=63.73
 -28   3   3       25.51        0.97       62.96 o incl   0.2520E-03  # Theta=59.87
 -27   3   3      445.43      338.19      102.36 o incl   0.6223E-04  # Theta=56.42
 -26   3   3      120.54       28.94       87.10 o incl   0.1296E-03  # Theta=53.25
 -25   3   3      274.64      191.96       98.95 o incl   0.8516E-04  # Theta=50.31
 -24   3   3      530.13      353.60      136.64 o incl   0.3935E-04  # Theta=47.55
 -23   3   3      133.02      125.60      107.80 o incl   0.8105E-04  # Theta=44.92
 -22   3   3     2801.99     1802.52      256.72 o incl   0.4129E-05  # Theta=42.42
 -21   3   3     5189.87     4301.62      361.68 o incl   0.1043E-05  # Theta=40.01
 -20   3   3     2765.99     1365.90      273.65 o incl   0.4741E-05  # Theta=37.69
 -19   3   3      -32.73       15.52      141.31 o incl   0.5003E-04  # Theta=35.45
 -18   3   3    13406.56     8556.37     1168.24 o incl   0.1824E-06  # Theta=33.28
 -17   3   3      851.72      800.01      310.46 o incl   0.8353E-05  # Theta=31.16
 -16   3   3      454.74      210.37      178.26 o incl   0.2827E-04  # Theta=29.10
 -15   3   3     4453.42     3003.44      442.37 o incl   0.1473E-05  # Theta=27.08
 -14   3   3     2014.15     1499.58      335.24 o incl   0.4547E-05  # Theta=25.12
 -13   3   3     9763.87     8168.52      642.98 o incl   0.3012E-06  # Theta=23.20
 -12   3   3     5093.75     3925.99      481.81 o incl   0.1044E-05  # Theta=21.32
 -11   3   3    14535.54     9871.01      752.19 o incl   0.1734E-06  # Theta=19.49
 -10   3   3     4996.81     3619.54      442.74 o incl   0.1224E-05  # Theta=17.71
  -9   3   3   178899.53   128781.91     3545.98 o incl   0.1199E-08  # Theta=15.98
  -8   3   3    98624.24    82877.45     2636.66 o incl   0.3240E-08  # Theta=14.31
  -7   3   3    28165.21    26630.96      905.95 o incl   0.3341E-07  # Theta=12.72
  -6   3   3    53223.49    38052.54     1399.99 o incl   0.1337E-07  # Theta=11.23
  -5   3   3   173523.62   135044.08     2492.32 o incl   0.1178E-08  # Theta= 9.89
  -4   3   3    42695.84    35629.23      939.17 o incl   0.1761E-07  # Theta= 8.74
  -3   3   3    41861.49    36982.99      770.39 o incl   0.1696E-07  # Theta= 7.88
  -2   3   3     7116.66     4552.16      348.48 o incl   0.7948E-06  # Theta= 7.39
  -1   3   3      895.66      677.57      154.99 o incl   0.2222E-04  # Theta= 7.35
   0   3   3      860.64     1790.18      133.34 o incl   0.1016E-04  # Theta= 7.77
   1   3   3     4095.00     4113.82      278.38 o incl   0.1414E-05  # Theta= 8.57
   2   3   3     1669.88      803.77      189.72 o incl   0.1206E-04  # Theta= 9.68
   3   3   3    21824.46    20110.87      817.28 o incl   0.5775E-07  # Theta=10.99
   4   3   3    15577.56    15846.98      777.17 o incl   0.9818E-07  # Theta=12.46
   5   3   3      958.73      429.47      190.92 o incl   0.1875E-04  # Theta=14.03
   6   3   3      104.90      166.89       93.35 o incl   0.1039E-03  # Theta=15.69
   7   3   3      493.20       10.47      182.13 o incl   0.2914E-04  # Theta=17.41
   8   3   3     9616.33    11937.05      641.69 o incl   0.1854E-06  # Theta=19.18
   9   3   3    11620.65    14798.37      705.40 o incl   0.1247E-06  # Theta=21.01
  10   3   3     6158.28     7131.43      631.13 o incl   0.4700E-06  # Theta=22.87
  11   3   3     1773.00      964.20      472.56 o incl   0.3487E-05  # Theta=24.79
  12   3   3     7397.96     7332.04      926.51 o incl   0.3304E-06  # Theta=26.74
  13   3   3      458.12       57.96      289.77 o incl   0.1170E-04  # Theta=28.75
  14   3   3     1897.75     1779.21      441.66 o incl   0.3148E-05  # Theta=30.80
  15   3   3      423.84      393.83      204.71 o incl   0.2080E-04  # Theta=32.91
  16   3   3      352.84      170.41      156.79 o incl   0.3741E-04  # Theta=35.07
  17   3   3     1822.08     1536.52      204.42 o incl   0.6745E-05  # Theta=37.30
  18   3   3      143.34       62.94      125.90 o incl   0.6187E-04  # Theta=39.61
  19   3   3       33.71        8.84      132.38 o incl   0.5702E-04  # Theta=42.00
  20   3   3      214.89      154.15      143.08 o incl   0.4634E-04  # Theta=44.49
  21   3   3       21.44       11.69      112.74 o incl   0.7864E-04  # Theta=47.09
  22   3   3      211.33      147.72      107.70 o incl   0.7871E-04  # Theta=49.83
  23   3   3       12.83       71.27       93.86 o incl   0.1122E-03  # Theta=52.74
  24   3   3      205.88       88.42       89.87 o incl   0.1147E-03  # Theta=55.86
  25   3   3       97.42       76.91       59.54 o incl   0.2609E-03  # Theta=59.26
  26   3   3       38.47       62.33       58.88 o incl   0.2791E-03  # Theta=63.04
  27   3   3      134.43      169.06       39.28 h excl   0.0000E+00  # Theta=67.39
  28   3   3       68.56      119.85       35.92 h excl   0.0000E+00  # Theta=72.75
 -31   4   3      104.03       73.71       35.55 h excl   0.0000E+00  # Theta=74.53
 -30   4   3       88.73       25.42       45.45 h excl   0.0000E+00  # Theta=68.75
 -29   4   3      192.63       76.53       58.18 o incl   0.2554E-03  # Theta=64.19
 -28   4   3      273.63      110.85       74.58 o incl   0.1483E-03  # Theta=60.29
 -27   4   3      368.11      329.34      101.93 o incl   0.6560E-04  # Theta=56.81
 -26   4   3      922.48      741.18      131.02 o incl   0.2335E-04  # Theta=53.63
 -25   4   3      -15.44        6.69       83.32 o incl   0.1440E-03  # Theta=50.68
 -24   4   3     1055.38      678.77      140.53 o incl   0.2206E-04  # Theta=47.91
 -23   4   3      861.71      578.83      174.56 o incl   0.2087E-04  # Theta=45.28
 -22   4   3      451.11      298.08      141.05 o incl   0.4083E-04  # Theta=42.78
 -21   4   3     2542.54     2499.85      290.01 o incl   0.2944E-05  # Theta=40.38
 -20   4   3       -9.58       46.48      150.86 o incl   0.4385E-04  # Theta=38.07
 -19   4   3      672.09      340.26      164.27 o incl   0.2851E-04  # Theta=35.83
 -18   4   3      103.40       89.45      217.34 o incl   0.2102E-04  # Theta=33.67
 -17   4   3      321.52       84.87      232.04 o incl   0.1822E-04  # Theta=31.57
 -16   4   3     2992.84     2144.30      463.98 o incl   0.2234E-05  # Theta=29.52
 -15   4   3     2964.24     1755.07      435.88 o incl   0.2668E-05  # Theta=27.53
 -14   4   3    13988.40    11039.80      784.02 o incl   0.1620E-06  # Theta=25.59
 -13   4   3     4777.89     2821.62      464.94 o incl   0.1476E-05  # Theta=23.69
 -12   4   3     7245.74     4112.84      548.71 o incl   0.7408E-06  # Theta=21.85
 -11   4   3     7314.35     8187.38      558.59 o incl   0.3621E-06  # Theta=20.06
 -10   4   3    15726.96    11016.32      782.41 o incl   0.1403E-06  # Theta=18.32
  -9   4   3    68973.57    41027.73     2249.78 o incl   0.9629E-08  # Theta=16.65
  -8   4   3   133816.23    77437.63     3062.35 o incl   0.2699E-08  # Theta=15.05
  -7   4   3    26523.16    25832.73     1331.62 o incl   0.3554E-07  # Theta=13.54
  -6   4   3    19608.34    16747.01      772.97 o incl   0.7708E-07  # Theta=12.15
  -5   4   3    23188.05    26010.92      961.18 o incl   0.3946E-07  # Theta=10.91
  -4   4   3    14823.43     7669.19      701.74 o incl   0.2213E-06  # Theta= 9.88
  -3   4   3    22404.31    19501.92      627.43 o incl   0.5780E-07  # Theta= 9.12
  -2   4   3    45095.45    41179.42      900.51 o incl   0.1451E-07  # Theta= 8.70
  -1   4   3     3040.36     3736.40      301.01 o incl   0.1694E-05  # Theta= 8.66
   0   4   3     2883.86     3993.71      200.89 o incl   0.1875E-05  # Theta= 9.02
   1   4   3    29326.24    30717.21      767.93 o incl   0.2789E-07  # Theta= 9.73
   2   4   3    12659.60    14207.77      483.98 o incl   0.1351E-06  # Theta=10.72
   3   4   3    29875.52    19658.82      937.26 o incl   0.4677E-07  # Theta=11.92
   4   4   3    20701.57    18404.18      839.81 o incl   0.6765E-07  # Theta=13.29
   5   4   3     3664.80     3124.03      390.23 o incl   0.1701E-05  # Theta=14.78
   6   4   3      310.26      418.87      143.16 o incl   0.3883E-04  # Theta=16.37
   7   4   3    10762.27    10715.30      699.07 o incl   0.1991E-06  # Theta=18.03
   8   4   3     2493.02     3345.52      352.89 o incl   0.2023E-05  # Theta=19.76
   9   4   3     3593.60     4299.33      435.37 o incl   0.1239E-05  # Theta=21.54
  10   4   3      -26.88      302.85      236.04 o incl   0.1737E-04  # Theta=23.38
  11   4   3     1914.78     1897.69      523.08 o incl   0.2403E-05  # Theta=25.26
  12   4   3     2482.69     1941.04      568.91 o incl   0.1976E-05  # Theta=27.19
  13   4   3       37.34       74.59      335.54 o incl   0.8874E-05  # Theta=29.18
  14   4   3     8702.31     7749.86     1006.01 o incl   0.2822E-06  # Theta=31.21
  15   4   3      110.20      319.76      175.64 o incl   0.3008E-04  # Theta=33.30
  16   4   3     2803.93     2151.11      303.91 o incl   0.3249E-05  # Theta=35.46
  17   4   3      372.33      260.71      130.50 o incl   0.4782E-04  # Theta=37.68
  18   4   3      143.63       42.47      122.23 o incl   0.6585E-04  # Theta=39.98
  19   4   3      225.93      110.65      140.85 o incl   0.4836E-04  # Theta=42.36
  20   4   3      896.03     1106.71      164.14 o incl   0.1412E-04  # Theta=44.85
  21   4   3      263.84       61.19      115.39 o incl   0.7179E-04  # Theta=47.45
  22   4   3       26.44      116.93       95.50 o incl   0.1062E-03  # Theta=50.20
  23   4   3      108.93       29.50       84.57 o incl   0.1375E-03  # Theta=53.11
  24   4   3      257.74      213.30       90.38 o incl   0.9620E-04  # Theta=56.25
  25   4   3        7.82       16.34       67.92 o incl   0.2164E-03  # Theta=59.67
  26   4   3      495.64      287.64       80.84 o incl   0.8593E-04  # Theta=63.49
  27   4   3      -35.58       12.35       39.83 h excl   0.0000E+00  # Theta=67.91
  28   4   3       72.34       52.44       43.94 h excl   0.0000E+00  # Theta=73.40
 -31   5   3      -22.64        2.72       34.62 h excl   0.0000E+00  # Theta=75.46
 -30   5   3      -20.55        2.23       35.90 h excl   0.0000E+00  # Theta=69.45
 -29   5   3       96.94       26.70       52.91 o incl   0.3455E-03  # Theta=64.79
 -28   5   3     -123.10        6.67       68.95 o incl   0.2067E-03  # Theta=60.83
 -27   5   3      -27.46        3.65       72.60 o incl   0.1896E-03  # Theta=57.32
 -26   5   3      -53.46        7.26       99.43 o incl   0.1010E-03  # Theta=54.12
 -25   5   3      -92.08       12.43       94.37 o incl   0.1116E-03  # Theta=51.16
 -24   5   3        6.21      167.51       88.76 o incl   0.1196E-03  # Theta=48.38
 -23   5   3      -78.70        8.08      129.72 o incl   0.5929E-04  # Theta=45.75
 -22   5   3      673.67      454.65      155.61 o incl   0.2823E-04  # Theta=43.25
 -21   5   3      366.00      523.31      141.97 o incl   0.3467E-04  # Theta=40.85
 -20   5   3     1416.39      872.35      215.54 o incl   0.1084E-04  # Theta=38.55
 -19   5   3      506.55      346.72      165.92 o incl   0.2951E-04  # Theta=36.32
 -18   5   3      385.85       39.94      268.56 o incl   0.1368E-04  # Theta=34.17
 -17   5   3      710.21      176.76      324.74 o incl   0.9040E-05  # Theta=32.09
 -16   5   3      287.30      177.30      193.33 o incl   0.2554E-04  # Theta=30.06
 -15   5   3      982.27      458.76      266.19 o incl   0.1167E-04  # Theta=28.09
 -14   5   3     1365.94     1704.78      290.03 o incl   0.5580E-05  # Theta=26.18
 -13   5   3      219.02      438.67      141.93 o incl   0.3911E-04  # Theta=24.32
 -12   5   3     9030.45     5921.10      635.73 o incl   0.4339E-06  # Theta=22.52
 -11   5   3     6587.20     4104.31      532.08 o incl   0.8173E-06  # Theta=20.77
 -10   5   3      345.78      118.47      160.43 o incl   0.3659E-04  # Theta=19.09
  -9   5   3      405.73      280.03      207.16 o incl   0.2133E-04  # Theta=17.48
  -8   5   3     2389.47     2477.84      378.24 o incl   0.2644E-05  # Theta=15.95
  -7   5   3     5446.67     4010.30      438.86 o incl   0.1026E-05  # Theta=14.53
  -6   5   3     4094.22     6407.44      375.82 o incl   0.7447E-06  # Theta=13.23
  -5   5   3     8796.92     8501.37      506.31 o incl   0.3196E-06  # Theta=12.10
  -4   5   3     3461.88     2246.96      352.03 o incl   0.2554E-05  # Theta=11.17
  -3   5   3     6624.84     4570.31      357.05 o incl   0.8653E-06  # Theta=10.50
  -2   5   3     6367.53     3473.65      543.55 o incl   0.9266E-06  # Theta=10.14
  -1   5   3   333719.50   305829.12     3104.37 o incl   0.2567E-09  # Theta=10.11
   0   5   3    21757.90    16872.11      787.27 o incl   0.7085E-07  # Theta=10.42
   1   5   3    43021.25    46449.90      882.09 o incl   0.1246E-07  # Theta=11.04
   2   5   3     1403.58      364.97      189.91 o incl   0.1773E-04  # Theta=11.92
   3   5   3    15643.02    15260.87      605.05 o incl   0.1013E-06  # Theta=13.03
   4   5   3    34555.08    22129.60     1236.78 o incl   0.3460E-07  # Theta=14.30
   5   5   3    19774.21    17146.37      863.62 o incl   0.7398E-07  # Theta=15.70
   6   5   3     3251.52     3252.80      377.30 o incl   0.1831E-05  # Theta=17.21
   7   5   3    11712.78    14567.12      770.17 o incl   0.1294E-06  # Theta=18.81
   8   5   3      118.54       93.50      144.35 o incl   0.4700E-04  # Theta=20.48
   9   5   3     5807.69     9545.30      541.39 o incl   0.3283E-06  # Theta=22.21
  10   5   3     1787.40     1213.53      382.26 o incl   0.4520E-05  # Theta=24.01
  11   5   3     2707.98     3242.57      457.19 o incl   0.1699E-05  # Theta=25.86
  12   5   3     5880.35     7226.61      791.46 o incl   0.4055E-06  # Theta=27.76
  13   5   3      369.98      155.13      353.69 o incl   0.7867E-05  # Theta=29.72
  14   5   3     1021.22     1113.90      363.71 o incl   0.5549E-05  # Theta=31.73
  15   5   3      898.95      893.39      277.67 o incl   0.9193E-05  # Theta=33.81
  16   5   3       16.61       15.24      131.87 o incl   0.5748E-04  # Theta=35.95
  17   5   3       85.20      143.23      129.69 o incl   0.5739E-04  # Theta=38.16
  18   5   3     1035.28     1194.90      168.99 o incl   0.1266E-04  # Theta=40.45
  19   5   3      744.71      548.19      142.99 o incl   0.2853E-04  # Theta=42.83
  20   5   3       41.55       38.97      114.13 o incl   0.7646E-04  # Theta=45.31
  21   5   3      143.19      110.13      133.57 o incl   0.5424E-04  # Theta=47.92
  22   5   3      330.32      111.09      112.28 o incl   0.7184E-04  # Theta=50.67
  23   5   3      411.89      387.85      103.13 o incl   0.5953E-04  # Theta=53.60
  24   5   3      175.29       69.94       89.54 o incl   0.1180E-03  # Theta=56.75
  25   5   3       40.93       14.26       68.29 o incl   0.2134E-03  # Theta=60.20
  26   5   3      560.29      437.00       76.72 o incl   0.6615E-04  # Theta=64.07
  27   5   3       41.95       15.85       37.01 h excl   0.0000E+00  # Theta=68.58
  28   5   3       -3.99        0.06       30.34 h excl   0.0000E+00  # Theta=74.27
 -30   6   3       68.56       49.89       35.11 h excl   0.0000E+00  # Theta=70.33
 -29   6   3       -7.65       19.78       45.57 o incl   0.4799E-03  # Theta=65.54
 -28   6   3        0.66        1.75       55.91 o incl   0.3199E-03  # Theta=61.51
 -27   6   3      349.41      259.85       82.00 o incl   0.9961E-04  # Theta=57.95
 -26   6   3      117.48      256.01       78.19 o incl   0.1266E-03  # Theta=54.72
 -25   6   3       36.90       57.46       94.82 o incl   0.1100E-03  # Theta=51.74
 -24   6   3      119.87      109.22      104.73 o incl   0.8710E-04  # Theta=48.95
 -23   6   3      160.45      155.12      100.02 o incl   0.9215E-04  # Theta=46.32
 -22   6   3      133.87       20.51      148.18 o incl   0.4524E-04  # Theta=43.82
 -21   6   3      118.54       37.07      144.61 o incl   0.4745E-04  # Theta=41.42
 -20   6   3       75.27       38.70      148.54 o incl   0.4511E-04  # Theta=39.13
 -19   6   3     1042.75      804.96      186.91 o incl   0.1517E-04  # Theta=36.92
 -18   6   3      193.14      138.19      206.78 o incl   0.2294E-04  # Theta=34.78
 -17   6   3      255.40       58.50      233.49 o incl   0.1813E-04  # Theta=32.71
 -16   6   3      728.51      199.04      268.71 o incl   0.1281E-04  # Theta=30.71
 -15   6   3     4025.12     2273.89      479.32 o incl   0.1833E-05  # Theta=28.77
 -14   6   3      211.16      159.39      192.12 o incl   0.2627E-04  # Theta=26.89
 -13   6   3      318.69      279.27      141.18 o incl   0.4283E-04  # Theta=25.07
 -12   6   3      340.81      109.45      163.99 o incl   0.3576E-04  # Theta=23.31
 -11   6   3     3919.91     2250.79      434.87 o incl   0.1915E-05  # Theta=21.61
 -10   6   3    56903.02    39793.82     1761.51 o incl   0.1176E-07  # Theta=19.99
  -9   6   3     1334.15      442.94      252.81 o incl   0.1178E-04  # Theta=18.45
  -8   6   3    24320.45    20404.00      942.56 o incl   0.5172E-07  # Theta=17.00
  -7   6   3     2167.34     1621.12      274.00 o incl   0.5022E-05  # Theta=15.66
  -6   6   3     3488.46     4607.57      343.30 o incl   0.1224E-05  # Theta=14.46
  -5   6   3      559.71      442.57      138.09 o incl   0.3439E-04  # Theta=13.42
  -4   6   3     6023.24     6147.98      422.73 o incl   0.6012E-06  # Theta=12.58
  -3   6   3    29646.39    26047.73      801.48 o incl   0.3406E-07  # Theta=11.99
  -2   6   3      388.01       15.96       94.33 o incl   0.1045E-03  # Theta=11.67
  -1   6   3      210.10      392.23       91.49 o incl   0.7139E-04  # Theta=11.64
   0   6   3    21880.30    18852.73      744.42 o incl   0.6242E-07  # Theta=11.91
   1   6   3    11699.60     9790.03      473.18 o incl   0.2172E-06  # Theta=12.46
   2   6   3     3929.83     3440.11      337.64 o incl   0.1537E-05  # Theta=13.26
   3   6   3    33993.35    28068.89      835.76 o incl   0.2770E-07  # Theta=14.27
   4   6   3     1700.39      516.40      266.82 o incl   0.9783E-05  # Theta=15.44
   5   6   3     9655.80     6672.36      690.90 o incl   0.3576E-06  # Theta=16.76
   6   6   3      368.81       85.59      182.53 o incl   0.2891E-04  # Theta=18.19
   7   6   3     7782.24    10858.97      609.51 o incl   0.2460E-06  # Theta=19.72
   8   6   3       12.23       51.70      153.12 o incl   0.4253E-04  # Theta=21.33
   9   6   3      900.04      993.96      258.10 o incl   0.9793E-05  # Theta=23.01
  10   6   3     4756.02     7328.54      478.17 o incl   0.5354E-06  # Theta=24.76
  11   6   3     2838.88     3150.71      419.42 o incl   0.1850E-05  # Theta=26.57
  12   6   3      568.10      336.08      299.15 o incl   0.1039E-04  # Theta=28.44
  13   6   3      563.46      408.46      257.15 o incl   0.1344E-04  # Theta=30.37
  14   6   3     2759.58     2539.80      509.54 o incl   0.1895E-05  # Theta=32.37
  15   6   3      508.75      746.31      181.95 o incl   0.1968E-04  # Theta=34.42
  16   6   3      197.40       95.65      113.17 o incl   0.7413E-04  # Theta=36.54
  17   6   3      318.90      390.58      137.96 o incl   0.4171E-04  # Theta=38.74
  18   6   3      229.42      281.88      122.00 o incl   0.5637E-04  # Theta=41.02
  19   6   3     1883.98     1129.73      190.41 o incl   0.8726E-05  # Theta=43.40
  20   6   3     4029.76     2719.91      298.59 o incl   0.2093E-05  # Theta=45.88
  21   6   3      416.60      447.74      166.64 o incl   0.2824E-04  # Theta=48.49
  22   6   3      330.32      257.01       95.45 o incl   0.8069E-04  # Theta=51.25
  23   6   3       65.66       43.23       90.05 o incl   0.1218E-03  # Theta=54.20
  24   6   3      120.68       66.53       77.64 o incl   0.1584E-03  # Theta=57.38
  25   6   3       24.72       23.40       62.52 o incl   0.2544E-03  # Theta=60.87
  26   6   3       86.33       10.45       50.84 o incl   0.3786E-03  # Theta=64.80
  27   6   3       60.35        4.17       37.11 h excl   0.0000E+00  # Theta=69.43
  28   6   3      150.72      105.29       68.37 h excl   0.0000E+00  # Theta=75.40
 -30   7   3      160.76       63.84       61.34 h excl   0.0000E+00  # Theta=71.41
 -29   7   3       13.72       27.91       42.03 h excl   0.0000E+00  # Theta=66.44
 -28   7   3       37.57       37.36       50.04 o incl   0.3906E-03  # Theta=62.32
 -27   7   3      -72.24       25.52       60.38 o incl   0.2693E-03  # Theta=58.70
 -26   7   3       39.15       13.07       72.36 o incl   0.1903E-03  # Theta=55.44
 -25   7   3       -5.42       77.21       88.60 o incl   0.1256E-03  # Theta=52.43
 -24   7   3      306.19      231.77      105.12 o incl   0.7286E-04  # Theta=49.63
 -23   7   3      300.04      326.12      110.18 o incl   0.6274E-04  # Theta=46.99
 -22   7   3       11.35       20.10      164.23 o incl   0.3706E-04  # Theta=44.49
 -21   7   3      147.15       66.36      158.76 o incl   0.3916E-04  # Theta=42.10
 -20   7   3      280.53      234.45      121.84 o incl   0.5754E-04  # Theta=39.81
 -19   7   3     4513.80     2750.97      311.10 o incl   0.1858E-05  # Theta=37.61
 -18   7   3      128.56       75.20      179.76 o incl   0.3062E-04  # Theta=35.49
 -17   7   3     8595.78     5711.92      917.37 o incl   0.3802E-06  # Theta=33.45
 -16   7   3     2088.09     1995.09      346.90 o incl   0.3624E-05  # Theta=31.47
 -15   7   3     7518.99     4446.61      667.79 o incl   0.6023E-06  # Theta=29.56
 -14   7   3      187.59      255.99      169.74 o incl   0.3236E-04  # Theta=27.71
 -13   7   3     4791.38     4439.29      525.49 o incl   0.9369E-06  # Theta=25.93
 -12   7   3      102.29      114.63      137.91 o incl   0.5133E-04  # Theta=24.22
 -11   7   3     2629.29     3157.77      382.40 o incl   0.2032E-05  # Theta=22.58
 -10   7   3     2961.59     1596.37      356.77 o incl   0.3404E-05  # Theta=21.01
  -9   7   3     2231.35     2454.37      302.19 o incl   0.3184E-05  # Theta=19.54
  -8   7   3    16229.08    17830.15     1114.59 o incl   0.7659E-07  # Theta=18.16
  -7   7   3     2652.46     2745.72      315.04 o incl   0.2591E-05  # Theta=16.91
  -6   7   3     2227.89     2321.58      272.05 o incl   0.3388E-05  # Theta=15.79
  -5   7   3       -4.44      105.98       88.98 o incl   0.1239E-03  # Theta=14.84
  -4   7   3     1027.85      778.45      185.18 o incl   0.1545E-04  # Theta=14.08
  -3   7   3     9015.41     9695.39      343.63 o incl   0.2839E-06  # Theta=13.55
  -2   7   3   176464.83   169731.86     2887.03 o incl   0.8606E-09  # Theta=13.26
  -1   7   3    22833.15    22405.90      904.08 o incl   0.4814E-07  # Theta=13.24
   0   7   3    90271.42    91904.95     1570.64 o incl   0.3065E-08  # Theta=13.48
   1   7   3     4115.30     3822.60      325.19 o incl   0.1447E-05  # Theta=13.97
   2   7   3    32423.51    35058.84      849.15 o incl   0.2185E-07  # Theta=14.69
   3   7   3     1165.38     1805.04      144.76 o incl   0.8624E-05  # Theta=15.61
   4   7   3     1009.57     1313.40      197.85 o incl   0.1052E-04  # Theta=16.70
   5   7   3     4169.42     5158.40      394.20 o incl   0.9214E-06  # Theta=17.94
   6   7   3      773.93       26.65      198.65 o incl   0.2353E-04  # Theta=19.30
   7   7   3     5306.39     6649.24      503.30 o incl   0.5447E-06  # Theta=20.75
   8   7   3      549.66      391.18      175.98 o incl   0.2599E-04  # Theta=22.30
   9   7   3     8847.28    12907.40      632.68 o incl   0.1750E-06  # Theta=23.93
  10   7   3      284.01      285.08      173.32 o incl   0.3052E-04  # Theta=25.64
  11   7   3      480.03      743.95      185.02 o incl   0.1966E-04  # Theta=27.40
  12   7   3      607.99      603.93      231.66 o incl   0.1452E-04  # Theta=29.24
  13   7   3     1045.11     1021.97      331.30 o incl   0.6643E-05  # Theta=31.14
  14   7   3     -178.36        9.65      247.53 o incl   0.1628E-04  # Theta=33.10
  15   7   3     2261.96     2467.11      379.02 o incl   0.2669E-05  # Theta=35.14
  16   7   3      -13.68       44.89      145.61 o incl   0.4709E-04  # Theta=37.24
  17   7   3      649.85      505.51      177.37 o incl   0.2306E-04  # Theta=39.43
  18   7   3      463.36      356.22      156.33 o incl   0.3285E-04  # Theta=41.70
  19   7   3      308.12      196.31      128.55 o incl   0.5360E-04  # Theta=44.07
  20   7   3      726.21      529.77      136.28 o incl   0.3099E-04  # Theta=46.55
  21   7   3      273.23      167.60      110.38 o incl   0.7272E-04  # Theta=49.17
  22   7   3     1503.92     1053.94      197.53 o incl   0.1036E-04  # Theta=51.94
  23   7   3      369.74      329.48      111.53 o incl   0.5869E-04  # Theta=54.91
  24   7   3      672.09      486.27      106.46 o incl   0.4305E-04  # Theta=58.12
  25   7   3      276.26      180.60       66.63 o incl   0.1614E-03  # Theta=61.67
  26   7   3      372.80      227.76       56.00 o incl   0.1626E-03  # Theta=65.69
  27   7   3       51.95        8.04       39.96 h excl   0.0000E+00  # Theta=70.47
 -30   8   3      271.62       98.82       86.16 h excl   0.0000E+00  # Theta=72.74
 -29   8   3      107.79       79.04       36.31 h excl   0.0000E+00  # Theta=67.52
 -28   8   3      412.13      359.97       66.79 o incl   0.9884E-04  # Theta=63.27
 -27   8   3       47.74       11.40       54.14 o incl   0.3389E-03  # Theta=59.58
 -26   8   3      145.09      244.58       66.93 o incl   0.1600E-03  # Theta=56.27
 -25   8   3      160.14       58.25      108.87 o incl   0.8197E-04  # Theta=53.24
 -24   8   3      -62.45        0.41       84.74 o incl   0.1389E-03  # Theta=50.42
 -23   8   3      453.70      404.28      126.14 o incl   0.4387E-04  # Theta=47.77
 -22   8   3      185.43      123.90      111.67 o incl   0.7525E-04  # Theta=45.26
 -21   8   3      216.32       51.77      153.95 o incl   0.4143E-04  # Theta=42.88
 -20   8   3      862.43      858.26      149.58 o incl   0.1934E-04  # Theta=40.60
 -19   8   3      233.50      412.05      106.32 o incl   0.6033E-04  # Theta=38.41
 -18   8   3      329.66      153.27      137.39 o incl   0.4840E-04  # Theta=36.31
 -17   8   3      382.03      177.78      210.31 o incl   0.2146E-04  # Theta=34.29
 -16   8   3      255.21      294.79      179.48 o incl   0.2847E-04  # Theta=32.34
 -15   8   3     3323.48     3492.21      433.44 o incl   0.1595E-05  # Theta=30.46
 -14   8   3      778.68       74.03      236.66 o incl   0.1672E-04  # Theta=28.65
 -13   8   3     2778.82     1382.97      398.26 o incl   0.3359E-05  # Theta=26.91
 -12   8   3     1476.63     1126.99      274.40 o incl   0.7246E-05  # Theta=25.24
 -11   8   3     1110.31     1038.97      241.59 o incl   0.9738E-05  # Theta=23.65
 -10   8   3      479.76      814.56      165.21 o incl   0.2227E-04  # Theta=22.15
  -9   8   3      798.18      715.85      175.23 o incl   0.1917E-04  # Theta=20.74
  -8   8   3      350.55      303.52      164.27 o incl   0.3175E-04  # Theta=19.43
  -7   8   3     1585.33     2093.48      289.65 o incl   0.4416E-05  # Theta=18.25
  -6   8   3      582.72     1105.93      162.08 o incl   0.1653E-04  # Theta=17.21
  -5   8   3     3828.14     2988.71      395.82 o incl   0.1676E-05  # Theta=16.34
  -4   8   3      392.10      260.79      139.22 o incl   0.4221E-04  # Theta=15.64
  -3   8   3     4273.93     5148.75      394.33 o incl   0.9707E-06  # Theta=15.16
  -2   8   3      519.80      433.60      147.52 o incl   0.3267E-04  # Theta=14.90
  -1   8   3     2103.15     2175.63      267.68 o incl   0.4304E-05  # Theta=14.88
   0   8   3    43044.00    46301.64     1269.12 o incl   0.1262E-07  # Theta=15.10
   1   8   3     7202.23     8160.92      483.98 o incl   0.3715E-06  # Theta=15.55
   2   8   3    34047.29    32961.74      870.15 o incl   0.2224E-07  # Theta=16.20
   3   8   3    26021.49    25506.39      786.27 o incl   0.3816E-07  # Theta=17.05
   4   8   3     8663.70     9939.67      407.18 o incl   0.2711E-06  # Theta=18.06
   5   8   3    14358.32    16374.39      686.27 o incl   0.9798E-07  # Theta=19.22
   6   8   3    10241.58    11102.17      669.62 o incl   0.1966E-06  # Theta=20.51
   7   8   3     1256.10      749.77      266.03 o incl   0.9423E-05  # Theta=21.90
   8   8   3      520.63      535.12      199.91 o incl   0.1940E-04  # Theta=23.39
   9   8   3     6024.18     9213.32      544.77 o incl   0.3483E-06  # Theta=24.96
  10   8   3      956.47      831.69      241.94 o incl   0.1129E-04  # Theta=26.62
  11   8   3     1480.85     3004.65      339.97 o incl   0.2782E-05  # Theta=28.34
  12   8   3      227.58      480.44      238.79 o incl   0.1593E-04  # Theta=30.14
  13   8   3      325.90      550.39      242.86 o incl   0.1470E-04  # Theta=32.01
  14   8   3      439.54      297.82      324.96 o incl   0.9079E-05  # Theta=33.95
  15   8   3     1751.52     1812.61      283.04 o incl   0.4832E-05  # Theta=35.96
  16   8   3      308.76      459.21      115.20 o incl   0.5064E-04  # Theta=38.05
  17   8   3     1594.07      916.28      241.80 o incl   0.9024E-05  # Theta=40.22
  18   8   3      141.73       46.07      138.98 o incl   0.5115E-04  # Theta=42.48
  19   8   3      396.45      267.08      133.44 o incl   0.4627E-04  # Theta=44.85
  20   8   3      683.19      654.81      158.93 o incl   0.2317E-04  # Theta=47.33
  21   8   3      832.98      717.89      137.51 o incl   0.2361E-04  # Theta=49.95
  22   8   3     -173.84       23.98      112.95 o incl   0.7708E-04  # Theta=52.74
  23   8   3      182.13      126.05       73.51 o incl   0.1608E-03  # Theta=55.73
  24   8   3       64.68       68.76       72.23 o incl   0.1863E-03  # Theta=58.99
  25   8   3      142.32      162.20       67.89 o incl   0.1769E-03  # Theta=62.60
  26   8   3       32.94       30.25       50.42 h excl   0.0000E+00  # Theta=66.74
  27   8   3      -23.11        7.84       34.21 h excl   0.0000E+00  # Theta=71.74
 -30   9   3       21.84        5.15       32.00 h excl   0.0000E+00  # Theta=74.35
 -29   9   3      -17.72       10.82       30.68 h excl   0.0000E+00  # Theta=68.79
 -28   9   3      -22.18       13.80       54.64 o incl   0.3339E-03  # Theta=64.38
 -27   9   3      -14.22        1.44       50.41 o incl   0.3932E-03  # Theta=60.60
 -26   9   3      742.39      635.36      100.27 o incl   0.3637E-04  # Theta=57.23
 -25   9   3      107.28       88.04       80.02 o incl   0.1485E-03  # Theta=54.16
 -24   9   3     1133.57      868.28      148.93 o incl   0.1682E-04  # Theta=51.32
 -23   9   3        8.45        8.94       86.09 o incl   0.1349E-03  # Theta=48.65
 -22   9   3     1780.19     1408.55      205.14 o incl   0.7422E-05  # Theta=46.14
 -21   9   3      -23.29        8.68      135.89 o incl   0.5413E-04  # Theta=43.76
 -20   9   3      830.52      901.15      136.96 o incl   0.1958E-04  # Theta=41.49
 -19   9   3      476.83      340.71      145.28 o incl   0.3680E-04  # Theta=39.31
 -18   9   3       77.83       84.69      113.09 o incl   0.7655E-04  # Theta=37.23
 -17   9   3     1213.71      848.34      368.06 o incl   0.5849E-05  # Theta=35.22
 -16   9   3      563.75      792.03      298.30 o incl   0.9072E-05  # Theta=33.30
 -15   9   3     1830.93     1096.13      441.11 o incl   0.3756E-05  # Theta=31.45
 -14   9   3     2631.17     3091.53      385.03 o incl   0.2043E-05  # Theta=29.68
 -13   9   3      241.57      142.06      162.31 o incl   0.3626E-04  # Theta=27.98
 -12   9   3     5409.86     4623.39      524.32 o incl   0.8259E-06  # Theta=26.36
 -11   9   3      571.30      964.04      193.10 o incl   0.1577E-04  # Theta=24.83
 -10   9   3      101.55       12.11      172.16 o incl   0.3366E-04  # Theta=23.38
  -9   9   3     2975.53     4828.21      376.89 o incl   0.1198E-05  # Theta=22.03
  -8   9   3      999.53     1076.17      214.20 o incl   0.1108E-04  # Theta=20.79
  -7   9   3    10519.67    10470.67      699.89 o incl   0.2084E-06  # Theta=19.68
  -6   9   3      360.66      257.32      142.09 o incl   0.4226E-04  # Theta=18.71
  -5   9   3     4767.79     4514.42      382.84 o incl   0.1037E-05  # Theta=17.90
  -4   9   3    12160.08    13379.95      655.74 o incl   0.1429E-06  # Theta=17.26
  -3   9   3    16901.88    15868.63      666.95 o incl   0.9402E-07  # Theta=16.82
  -2   9   3    26973.56    21456.70      944.61 o incl   0.4461E-07  # Theta=16.59
  -1   9   3    26881.58    25434.74      935.01 o incl   0.3655E-07  # Theta=16.57
   0   9   3    40575.08    35694.83     1283.73 o incl   0.1765E-07  # Theta=16.76
   1   9   3     4293.07     3443.96      443.12 o incl   0.1342E-05  # Theta=17.17
   2   9   3     1775.57     1555.84      295.24 o incl   0.5245E-05  # Theta=17.78
   3   9   3     3030.96     3485.16      277.74 o incl   0.2000E-05  # Theta=18.56
   4   9   3      197.40      153.14      110.43 o incl   0.7472E-04  # Theta=19.51
   5   9   3     1850.28     2639.26      246.88 o incl   0.3574E-05  # Theta=20.59
   6   9   3     7240.55     6111.87      582.73 o incl   0.5093E-06  # Theta=21.81
   7   9   3     5340.18     6466.50      520.04 o incl   0.5843E-06  # Theta=23.14
   8   9   3      269.02       41.29      172.68 o incl   0.3302E-04  # Theta=24.57
   9   9   3      460.21      577.81      230.04 o incl   0.1569E-04  # Theta=26.09
  10   9   3      324.59       50.88      190.78 o incl   0.2687E-04  # Theta=27.70
  11   9   3     1018.88     2326.85      355.51 o incl   0.3724E-05  # Theta=29.38
  12   9   3     1461.22     2248.46      440.18 o incl   0.2796E-05  # Theta=31.14
  13   9   3      589.50      901.00      354.14 o incl   0.6706E-05  # Theta=32.98
  14   9   3     1494.48     1766.93      351.42 o incl   0.4192E-05  # Theta=34.89
  15   9   3      684.15      750.51      176.57 o incl   0.1962E-04  # Theta=36.88
  16   9   3      932.13      941.50      187.50 o incl   0.1424E-04  # Theta=38.95
  17   9   3       34.28       34.54      114.30 o incl   0.7632E-04  # Theta=41.11
  18   9   3       18.82       47.69      137.97 o incl   0.5239E-04  # Theta=43.36
  19   9   3       41.08      109.54      117.47 o incl   0.7094E-04  # Theta=45.73
  20   9   3      502.99      521.42      125.44 o incl   0.3814E-04  # Theta=48.21
  21   9   3       54.71       85.75       85.44 o incl   0.1328E-03  # Theta=50.85
  22   9   3      423.59      301.11       94.80 o incl   0.7347E-04  # Theta=53.66
  23   9   3      133.73       47.47       83.84 o incl   0.1378E-03  # Theta=56.69
  24   9   3      162.15       24.27       76.19 o incl   0.1667E-03  # Theta=60.00
  25   9   3      292.28      216.47       74.79 o incl   0.1268E-03  # Theta=63.69
  26   9   3       52.39       31.18       37.66 h excl   0.0000E+00  # Theta=67.97
  27   9   3      119.47      201.40       41.56 h excl   0.0000E+00  # Theta=73.27
 -29  10   3       40.93       91.43       50.59 h excl   0.0000E+00  # Theta=70.29
 -28  10   3      102.79       59.01       49.54 o incl   0.3762E-03  # Theta=65.66
 -27  10   3      103.78       59.97       51.52 o incl   0.3468E-03  # Theta=61.76
 -26  10   3      168.42      237.79       71.00 o incl   0.1446E-03  # Theta=58.32
 -25  10   3       95.75       13.44       71.30 o incl   0.1942E-03  # Theta=55.20
 -24  10   3        9.02       31.13       67.82 o incl   0.2162E-03  # Theta=52.33
 -23  10   3      985.32     1100.07      128.90 o incl   0.1609E-04  # Theta=49.65
 -22  10   3      291.66      199.18       99.06 o incl   0.8341E-04  # Theta=47.13
 -21  10   3     1127.84      647.04      149.78 o incl   0.2046E-04  # Theta=44.74
 -20  10   3       50.12       16.10      124.40 o incl   0.6448E-04  # Theta=42.47
 -19  10   3     1218.39     1159.96      179.92 o incl   0.1141E-04  # Theta=40.31
 -18  10   3       52.39       40.59      103.64 o incl   0.9239E-04  # Theta=38.24
 -17  10   3       -9.66       81.05      123.97 o incl   0.6448E-04  # Theta=36.26
 -16  10   3      532.09      273.59      231.61 o incl   0.1678E-04  # Theta=34.36
 -15  10   3      113.30      195.27      143.58 o incl   0.4623E-04  # Theta=32.54
 -14  10   3      171.59      159.54      192.35 o incl   0.2626E-04  # Theta=30.81
 -13  10   3     1133.98     1323.24      246.21 o incl   0.8143E-05  # Theta=29.15
 -12  10   3      -36.31        6.93      257.58 o incl   0.1507E-04  # Theta=27.58
 -11  10   3     3613.35     5288.70      446.82 o incl   0.9413E-06  # Theta=26.09
 -10  10   3     4066.98     4966.24      477.14 o incl   0.9311E-06  # Theta=24.70
  -9  10   3      824.21      479.86      216.55 o incl   0.1631E-04  # Theta=23.41
  -8  10   3     3291.25     3129.84      361.42 o incl   0.1920E-05  # Theta=22.23
  -7  10   3      563.17      477.97      154.71 o incl   0.2939E-04  # Theta=21.18
  -6  10   3     3275.19     2658.47      350.78 o incl   0.2198E-05  # Theta=20.27
  -5  10   3     2112.67     2015.91      298.53 o incl   0.3971E-05  # Theta=19.51
  -4  10   3     1559.23     1721.66      311.80 o incl   0.4810E-05  # Theta=18.92
  -3  10   3      496.45      222.62      151.77 o incl   0.3726E-04  # Theta=18.52
  -2  10   3      463.62      229.49      171.59 o incl   0.3031E-04  # Theta=18.30
  -1  10   3     1495.90     1714.37      232.35 o incl   0.6532E-05  # Theta=18.29
   0  10   3     1644.08     1430.82      283.11 o incl   0.6006E-05  # Theta=18.47
   1  10   3     3307.34     2590.52      400.15 o incl   0.2028E-05  # Theta=18.84
   2  10   3     1842.95     2211.93      348.40 o incl   0.3392E-05  # Theta=19.40
   3  10   3    32309.51    36859.08     1071.07 o incl   0.1985E-07  # Theta=20.13
   4  10   3     8442.82     7493.61      502.73 o incl   0.3630E-06  # Theta=21.02
   5  10   3     1156.66     1339.32      232.91 o incl   0.8411E-05  # Theta=22.04
   6  10   3      414.86      280.02      168.52 o incl   0.3045E-04  # Theta=23.20
   7  10   3      909.21      407.62      218.62 o incl   0.1625E-04  # Theta=24.47
   8  10   3      462.31      340.69      166.11 o incl   0.3033E-04  # Theta=25.84
   9  10   3       69.27      133.63      176.67 o incl   0.3157E-04  # Theta=27.32
  10  10   3      463.62     1225.64      194.16 o incl   0.1352E-04  # Theta=28.87
  11  10   3      102.79      256.79      202.98 o incl   0.2332E-04  # Theta=30.52
  12  10   3      -35.43      104.87      246.77 o incl   0.1636E-04  # Theta=32.24
  13  10   3     2315.59     5280.61      562.92 o incl   0.9611E-06  # Theta=34.04
  14  10   3      804.39     1179.61      212.89 o incl   0.1108E-04  # Theta=35.93
  15  10   3     2840.83     3160.81      322.79 o incl   0.2073E-05  # Theta=37.89
  16  10   3     4389.41     3733.21      347.96 o incl   0.1345E-05  # Theta=39.95
  17  10   3     1905.19     1179.41      249.98 o incl   0.6969E-05  # Theta=42.10
  18  10   3      652.33      362.36      123.25 o incl   0.4187E-04  # Theta=44.34
  19  10   3       97.30       32.76      149.29 o incl   0.4464E-04  # Theta=46.71
  20  10   3      285.04      326.55      134.55 o incl   0.4573E-04  # Theta=49.20
  21  10   3      906.27      536.74      169.11 o incl   0.2164E-04  # Theta=51.85
  22  10   3       15.49       19.00       87.58 o incl   0.1302E-03  # Theta=54.69
  23  10   3      501.62      497.28      144.10 o incl   0.3232E-04  # Theta=57.76
  24  10   3       28.81      155.72       68.94 o incl   0.1891E-03  # Theta=61.14
  25  10   3      259.31      307.15       73.39 o incl   0.1118E-03  # Theta=64.95
  26  10   3      190.11      200.55       49.40 h excl   0.0000E+00  # Theta=69.42
  27  10   3       85.54       39.63       86.10 h excl   0.0000E+00  # Theta=75.15
 -29  11   3       17.93       26.60       40.04 h excl   0.0000E+00  # Theta=72.07
 -28  11   3       43.30       17.77       70.48 h excl   0.0000E+00  # Theta=67.14
 -27  11   3      -61.11        6.49       49.82 o incl   0.3990E-03  # Theta=63.08
 -26  11   3       66.76       24.43       74.57 o incl   0.1778E-03  # Theta=59.55
 -25  11   3      -14.97       20.83       48.98 o incl   0.4146E-03  # Theta=56.37
 -24  11   3      464.93      357.35       82.24 o incl   0.7812E-04  # Theta=53.45
 -23  11   3      -30.14        1.85       74.39 o incl   0.1806E-03  # Theta=50.75
 -22  11   3      402.05      438.59      127.05 o incl   0.4292E-04  # Theta=48.22
 -21  11   3      491.04      451.79       93.43 o incl   0.5945E-04  # Theta=45.83
 -20  11   3      880.05      635.60      321.37 o incl   0.8106E-05  # Theta=43.56
 -19  11   3       89.88      110.43      143.71 o incl   0.4744E-04  # Theta=41.41
 -18  11   3      496.45      380.24      175.94 o incl   0.2615E-04  # Theta=39.35
 -17  11   3     3305.24     3910.15      372.70 o incl   0.1478E-05  # Theta=37.39
 -16  11   3     1698.88     1611.04      302.86 o incl   0.4913E-05  # Theta=35.52
 -15  11   3     2778.18     3064.91      542.73 o incl   0.1580E-05  # Theta=33.73
 -14  11   3     1373.16     1519.54      300.73 o incl   0.5722E-05  # Theta=32.03
 -13  11   3     1353.36     1375.79      299.90 o incl   0.6199E-05  # Theta=30.41
 -12  11   3      -47.07        7.69      188.10 o incl   0.2825E-04  # Theta=28.88
 -11  11   3      832.63     1222.83      231.36 o incl   0.9673E-05  # Theta=27.44
 -10  11   3      594.24      385.70      227.84 o incl   0.1652E-04  # Theta=26.10
  -9  11   3     3872.75     3869.48      426.93 o incl   0.1274E-05  # Theta=24.86
  -8  11   3     1939.38     2243.64      274.22 o incl   0.3806E-05  # Theta=23.74
  -7  11   3     6089.62     6230.12      507.79 o incl   0.5536E-06  # Theta=22.75
  -6  11   3     2949.00     2326.73      427.48 o incl   0.2328E-05  # Theta=21.89
  -5  11   3     1952.82     1630.08      353.25 o incl   0.4120E-05  # Theta=21.18
  -4  11   3     5309.05     5008.10      584.22 o incl   0.7437E-06  # Theta=20.63
  -3  11   3    45253.43    48796.93     1259.81 o incl   0.1113E-07  # Theta=20.25
  -2  11   3     4744.26     5501.47      417.14 o incl   0.7823E-06  # Theta=20.05
  -1  11   3     9073.35     9324.43      588.49 o incl   0.2779E-06  # Theta=20.04
   0  11   3     3572.44     3742.81      380.19 o incl   0.1475E-05  # Theta=20.20
   1  11   3    14465.11    14504.98      814.85 o incl   0.1116E-06  # Theta=20.55
   2  11   3     1293.52      494.35      319.93 o incl   0.7954E-05  # Theta=21.07
   3  11   3     1095.33     1656.64      264.15 o incl   0.6496E-05  # Theta=21.76
   4  11   3      157.53      291.82      177.87 o incl   0.2942E-04  # Theta=22.59
   5  11   3     1451.46     1769.63      303.15 o incl   0.5042E-05  # Theta=23.56
   6  11   3      905.17      480.46      314.55 o incl   0.8749E-05  # Theta=24.66
   7  11   3     4767.79     6010.70      551.96 o incl   0.6383E-06  # Theta=25.88
   8  11   3     2656.86     2506.61      412.66 o incl   0.2323E-05  # Theta=27.20
   9  11   3       25.70       26.98      211.93 o incl   0.2225E-04  # Theta=28.63
  10  11   3     4846.36     8135.72      634.53 o incl   0.4231E-06  # Theta=30.14
  11  11   3     2195.23     4063.64      526.97 o incl   0.1381E-05  # Theta=31.74
  12  11   3      818.97     2294.82      371.74 o incl   0.3845E-05  # Theta=33.43
  13  11   3     -102.29      172.93      300.35 o incl   0.1099E-04  # Theta=35.20
  14  11   3     1782.76     3431.42      445.56 o incl   0.1889E-05  # Theta=37.06
  15  11   3      237.05      116.38      175.61 o incl   0.3141E-04  # Theta=39.01
  16  11   3      473.64      357.41      192.53 o incl   0.2324E-04  # Theta=41.05
  17  11   3      373.74      187.36      147.47 o incl   0.4119E-04  # Theta=43.18
  18  11   3      -17.11        4.61      145.29 o incl   0.4737E-04  # Theta=45.43
  19  11   3       84.64       39.63      126.68 o incl   0.6183E-04  # Theta=47.80
  20  11   3       26.44        3.47      129.27 o incl   0.5982E-04  # Theta=50.30
  21  11   3      482.97      388.90      118.90 o incl   0.4773E-04  # Theta=52.98
  22  11   3       73.49       29.45       69.36 o incl   0.2046E-03  # Theta=55.85
  23  11   3        0.32        8.65       56.51 o incl   0.3130E-03  # Theta=58.98
  24  11   3      -19.89        0.79       55.54 o incl   0.3240E-03  # Theta=62.45
  25  11   3      193.48       88.61       60.00 h excl   0.0000E+00  # Theta=66.40
  26  11   3      -27.07        3.57       35.13 h excl   0.0000E+00  # Theta=71.13
 -29  12   3      -90.22       22.74       53.59 h excl   0.0000E+00  # Theta=74.21
 -28  12   3       44.19       61.42       44.14 h excl   0.0000E+00  # Theta=68.85
 -27  12   3       74.96      102.74       65.20 o incl   0.2173E-03  # Theta=64.58
 -26  12   3      -30.74        4.95       63.91 o incl   0.2443E-03  # Theta=60.93
 -25  12   3       12.27      112.30       59.04 o incl   0.2658E-03  # Theta=57.67
 -24  12   3      121.88       46.51       75.61 o incl   0.1693E-03  # Theta=54.71
 -23  12   3       35.87       24.72       98.01 o incl   0.1038E-03  # Theta=51.97
 -22  12   3      354.44      189.15      158.98 o incl   0.3614E-04  # Theta=49.42
 -21  12   3      308.97      304.98      143.08 o incl   0.4150E-04  # Theta=47.02
 -20  12   3     1051.82     1176.94      248.18 o incl   0.8982E-05  # Theta=44.75
 -19  12   3      565.78      462.92      252.75 o incl   0.1358E-04  # Theta=42.60
 -18  12   3     1641.61     2099.05      307.09 o incl   0.4058E-05  # Theta=40.56
 -17  12   3      589.20      771.09      216.22 o incl   0.1499E-04  # Theta=38.62
 -16  12   3      246.71      186.42      211.88 o incl   0.2153E-04  # Theta=36.77
 -15  12   3     5309.94     5171.52      690.83 o incl   0.6477E-06  # Theta=35.01
 -14  12   3     1167.05     2011.25      382.56 o incl   0.3828E-05  # Theta=33.33
 -13  12   3     4867.59     7867.58      782.15 o incl   0.4002E-06  # Theta=31.75
 -12  12   3     3124.92     3659.13      536.09 o incl   0.1306E-05  # Theta=30.26
 -11  12   3      603.49     1121.43      234.39 o incl   0.1097E-04  # Theta=28.87
 -10  12   3     3268.22     4391.28      516.90 o incl   0.1081E-05  # Theta=27.57
  -9  12   3     1406.32     1603.20      297.03 o incl   0.5630E-05  # Theta=26.39
  -8  12   3      322.83      152.31      199.46 o incl   0.2409E-04  # Theta=25.32
  -7  12   3     2221.00     2250.32      364.09 o incl   0.3003E-05  # Theta=24.37
  -6  12   3      128.15       78.96      199.19 o incl   0.2498E-04  # Theta=23.56
  -5  12   3      827.01     1103.80      223.57 o incl   0.1055E-04  # Theta=22.89
  -4  12   3     3415.43     3844.31      435.83 o incl   0.1355E-05  # Theta=22.37
  -3  12   3      228.68       72.25      154.05 o incl   0.4108E-04  # Theta=22.02
  -2  12   3     3030.29     3142.69      357.53 o incl   0.2008E-05  # Theta=21.83
  -1  12   3     3542.65     2925.60      401.81 o incl   0.1784E-05  # Theta=21.82
   0  12   3    29485.05    31685.02     1155.00 o incl   0.2582E-07  # Theta=21.97
   1  12   3     1119.26      825.09      292.71 o incl   0.8442E-05  # Theta=22.30
   2  12   3    23992.80    23322.23     1147.59 o incl   0.4364E-07  # Theta=22.79
   3  12   3      622.80      418.91      294.37 o incl   0.1040E-04  # Theta=23.43
   4  12   3    10064.77    10603.92      885.08 o incl   0.2000E-06  # Theta=24.22
   5  12   3      359.74      662.02      198.53 o incl   0.1905E-04  # Theta=25.15
   6  12   3     1530.02      965.61      376.07 o incl   0.5149E-05  # Theta=26.20
   7  12   3      962.51     1153.64      286.94 o incl   0.7769E-05  # Theta=27.36
   8  12   3     3178.28     3769.40      503.55 o incl   0.1334E-05  # Theta=28.64
   9  12   3     1392.19     1637.18      378.28 o incl   0.4204E-05  # Theta=30.02
  10  12   3      389.45      475.88      228.21 o incl   0.1661E-04  # Theta=31.49
  11  12   3     1463.09     2652.66      515.51 o incl   0.2129E-05  # Theta=33.06
  12  12   3     -346.46      153.93      283.06 o incl   0.1221E-04  # Theta=34.71
  13  12   3       66.46      130.35      207.42 o incl   0.2296E-04  # Theta=36.46
  14  12   3      788.57      858.38      184.10 o incl   0.1642E-04  # Theta=38.29
  15  12   3     1227.76     1443.10      207.08 o incl   0.8689E-05  # Theta=40.22
  16  12   3     2469.35     1613.20      467.47 o incl   0.2737E-05  # Theta=42.24
  17  12   3      473.38      316.69      178.16 o incl   0.2682E-04  # Theta=44.37
  18  12   3       -2.77        4.63      128.95 o incl   0.6014E-04  # Theta=46.62
  19  12   3       21.84       71.90      102.33 o incl   0.9432E-04  # Theta=48.99
  20  12   3       28.03       13.12      106.32 o incl   0.8833E-04  # Theta=51.52
  21  12   3      142.61      100.77       83.67 o incl   0.1324E-03  # Theta=54.22
  22  12   3       18.50       29.85       73.85 o incl   0.1825E-03  # Theta=57.14
  23  12   3       74.43       97.38       56.03 o incl   0.2897E-03  # Theta=60.34
  24  12   3      190.61      227.21       47.78 o incl   0.2355E-03  # Theta=63.92
  25  12   3       74.12        5.52       52.45 h excl   0.0000E+00  # Theta=68.06
  26  12   3      129.12       62.90       46.11 h excl   0.0000E+00  # Theta=73.17
 -28  13   3       25.51        3.47       25.73 h excl   0.0000E+00  # Theta=70.85
 -27  13   3       -0.77       21.20       32.14 h excl   0.0000E+00  # Theta=66.29
 -26  13   3      145.24      202.65       49.49 o incl   0.2628E-03  # Theta=62.47
 -25  13   3       14.18       43.14       49.37 o incl   0.4024E-03  # Theta=59.12
 -24  13   3      165.11      253.54       59.03 o incl   0.1824E-03  # Theta=56.09
 -23  13   3      196.54       40.33       93.28 o incl   0.1106E-03  # Theta=53.31
 -22  13   3      -27.01       58.53      129.19 o incl   0.5955E-04  # Theta=50.73
 -21  13   3      106.53      100.05      144.26 o incl   0.4714E-04  # Theta=48.31
 -20  13   3      138.99       55.23      144.81 o incl   0.4717E-04  # Theta=46.04
 -19  13   3      372.56      180.97      175.23 o incl   0.3022E-04  # Theta=43.90
 -18  13   3      187.26       65.15      171.59 o incl   0.3347E-04  # Theta=41.86
 -17  13   3     4419.33     5458.10      468.22 o incl   0.7818E-06  # Theta=39.93
 -16  13   3      625.23      535.63      187.39 o incl   0.2078E-04  # Theta=38.10
 -15  13   3     3805.55     4263.53      408.93 o incl   0.1213E-05  # Theta=36.37
 -14  13   3       27.58      214.30      180.09 o incl   0.3002E-04  # Theta=34.73
 -13  13   3      320.21      644.84      353.90 o incl   0.7300E-05  # Theta=33.18
 -12  13   3      309.61      370.99      386.16 o incl   0.6472E-05  # Theta=31.73
 -11  13   3     3170.73     5849.34      746.54 o incl   0.6322E-06  # Theta=30.37
 -10  13   3     3461.16     4946.90      914.04 o incl   0.6145E-06  # Theta=29.12
  -9  13   3     7180.53     9432.77     1193.66 o incl   0.2282E-06  # Theta=27.98
  -8  13   3     3018.89     3660.51      769.96 o incl   0.9515E-06  # Theta=26.95
  -7  13   3     1562.12     2179.58      410.82 o incl   0.3186E-05  # Theta=26.05
  -6  13   3      977.69      918.21      337.58 o incl   0.6536E-05  # Theta=25.27
  -5  13   3     1530.97     1990.74      401.46 o incl   0.3436E-05  # Theta=24.64
  -4  13   3     3025.59     3505.72      420.93 o incl   0.1623E-05  # Theta=24.15
  -3  13   3     2994.17     3120.67      351.39 o incl   0.2025E-05  # Theta=23.82
  -2  13   3     1946.37     2139.25      267.72 o incl   0.4232E-05  # Theta=23.65
  -1  13   3     3310.85     2870.40      376.52 o incl   0.2007E-05  # Theta=23.63
   0  13   3     3747.89     3473.73      420.00 o incl   0.1462E-05  # Theta=23.78
   1  13   3      401.08      159.09      244.04 o incl   0.1621E-04  # Theta=24.09
   2  13   3     8723.92     8126.72      672.65 o incl   0.3193E-06  # Theta=24.55
   3  13   3      313.49      355.77      245.74 o incl   0.1548E-04  # Theta=25.15
   4  13   3     4862.49     6124.00      578.66 o incl   0.6206E-06  # Theta=25.90
   5  13   3     5191.62     4393.16      698.01 o incl   0.7460E-06  # Theta=26.79
   6  13   3    12261.07    13716.96      984.99 o incl   0.1281E-06  # Theta=27.79
   7  13   3     3345.29     4864.10      527.89 o incl   0.9779E-06  # Theta=28.92
   8  13   3     2767.27     3972.01      508.97 o incl   0.1336E-05  # Theta=30.15
   9  13   3     3271.70     4879.00      531.11 o incl   0.9925E-06  # Theta=31.49
  10  13   3     2410.36     3344.20      471.42 o incl   0.1720E-05  # Theta=32.92
  11  13   3      682.24      992.56      277.54 o incl   0.9184E-05  # Theta=34.46
  12  13   3      301.52      197.31      170.54 o incl   0.3202E-04  # Theta=36.08
  13  13   3      273.23       43.89      158.12 o incl   0.3909E-04  # Theta=37.80
  14  13   3     -134.86      180.89      215.09 o incl   0.2111E-04  # Theta=39.61
  15  13   3      122.02       19.49      220.61 o incl   0.2050E-04  # Theta=41.52
  16  13   3      537.17      750.52      162.11 o incl   0.2229E-04  # Theta=43.54
  17  13   3       65.76       86.49      192.30 o incl   0.2688E-04  # Theta=45.67
  18  13   3      321.30      490.50      205.97 o incl   0.2010E-04  # Theta=47.92
  19  13   3      666.10      904.26      225.49 o incl   0.1308E-04  # Theta=50.30
  20  13   3       43.78       47.16       98.77 o incl   0.1017E-03  # Theta=52.85
  21  13   3      475.23      548.65      159.12 o incl   0.2787E-04  # Theta=55.60
  22  13   3       74.64        0.15       66.85 o incl   0.2225E-03  # Theta=58.58
  23  13   3      188.43      156.44       80.62 o incl   0.1320E-03  # Theta=61.87
  24  13   3       32.04       79.15       34.07 o incl   0.7643E-03  # Theta=65.60
  25  13   3      116.69      106.49       46.33 h excl   0.0000E+00  # Theta=70.00
  26  13   3       78.91       88.93       67.65 h excl   0.0000E+00  # Theta=75.67
 -28  14   3      163.86      270.68       39.31 h excl   0.0000E+00  # Theta=73.23
 -27  14   3       69.98       81.81       38.12 h excl   0.0000E+00  # Theta=68.25
 -26  14   3       80.33       45.03       41.72 o incl   0.5345E-03  # Theta=64.21
 -25  14   3      216.50      360.45       55.94 o incl   0.1417E-03  # Theta=60.73
 -24  14   3       15.73        1.18       55.82 o incl   0.3207E-03  # Theta=57.61
 -23  14   3       24.84       16.55       72.03 o incl   0.1923E-03  # Theta=54.78
 -22  14   3     1058.15     1393.35      185.11 o incl   0.1008E-04  # Theta=52.16
 -21  14   3      289.58      278.92      124.42 o incl   0.5281E-04  # Theta=49.72
 -20  14   3      847.82     1367.53      204.72 o incl   0.1015E-04  # Theta=47.44
 -19  14   3      -49.01        2.11      172.32 o incl   0.3366E-04  # Theta=45.29
 -18  14   3     1383.11     1371.38      195.77 o incl   0.8924E-05  # Theta=43.26
 -17  14   3      876.44     1200.75      204.54 o incl   0.1126E-04  # Theta=41.35
 -16  14   3      586.84      531.55      214.01 o incl   0.1740E-04  # Theta=39.53
 -15  14   3     6799.54     8867.91      532.55 o incl   0.3449E-06  # Theta=37.82
 -14  14   3     2156.01     1985.94      287.43 o incl   0.3980E-05  # Theta=36.20
 -13  14   3     9076.83    15122.29     1467.43 o incl   0.1111E-06  # Theta=34.69
 -12  14   3     3256.39     4173.22      906.75 o incl   0.7125E-06  # Theta=33.27
 -11  14   3     5321.49     7578.11     1121.81 o incl   0.3177E-06  # Theta=31.95
 -10  14   3     3937.47     3847.00      904.56 o incl   0.7157E-06  # Theta=30.73
  -9  14   3     -110.59      123.68      277.94 o incl   0.1287E-04  # Theta=29.63
  -8  14   3     4710.75     5002.92      935.04 o incl   0.5461E-06  # Theta=28.64
  -7  14   3       61.87       26.44      204.25 o incl   0.2393E-04  # Theta=27.78
  -6  14   3      302.79       64.70      267.17 o incl   0.1388E-04  # Theta=27.04
  -5  14   3      793.37       99.36      363.13 o incl   0.7368E-05  # Theta=26.43
  -4  14   3      657.32      470.14      322.73 o incl   0.8690E-05  # Theta=25.97
  -3  14   3     4414.47     4975.54      489.01 o incl   0.9019E-06  # Theta=25.66
  -2  14   3    14408.01    17247.96      879.06 o incl   0.8953E-07  # Theta=25.49
  -1  14   3     1310.67     1570.66      276.16 o incl   0.5885E-05  # Theta=25.48
   0  14   3    30470.30    38219.21     1465.55 o incl   0.1937E-07  # Theta=25.62
   1  14   3     2792.97     2487.20      558.98 o incl   0.1724E-05  # Theta=25.91
   2  14   3    68788.09    79467.52     1955.92 o incl   0.4365E-08  # Theta=26.34
   3  14   3     1010.34      817.79      309.86 o incl   0.7918E-05  # Theta=26.92
   4  14   3    15271.86    17551.07     1170.07 o incl   0.8226E-07  # Theta=27.64
   5  14   3     1913.71     1791.26      420.06 o incl   0.3241E-05  # Theta=28.49
   6  14   3     6194.67     5779.30      745.20 o incl   0.5260E-06  # Theta=29.45
   7  14   3     1030.58     1365.22      382.97 o incl   0.4722E-05  # Theta=30.54
   8  14   3      330.76      453.24      287.44 o incl   0.1130E-04  # Theta=31.73
   9  14   3     2529.04     3961.13      458.99 o incl   0.1454E-05  # Theta=33.03
  10  14   3     2070.87     3072.44      536.22 o incl   0.1693E-05  # Theta=34.44
  11  14   3       69.06       55.41      140.05 o incl   0.5062E-04  # Theta=35.94
  12  14   3      765.14     1065.81      262.91 o incl   0.9306E-05  # Theta=37.54
  13  14   3      773.93      604.57      334.25 o incl   0.7790E-05  # Theta=39.23
  14  14   3      607.09      694.29      268.71 o incl   0.1112E-04  # Theta=41.03
  15  14   3     2789.75     3801.97      315.37 o incl   0.1724E-05  # Theta=42.93
  16  14   3      763.79      754.25      268.07 o incl   0.1052E-04  # Theta=44.94
  17  14   3     1140.97     1525.62      294.71 o incl   0.6140E-05  # Theta=47.06
  18  14   3      -87.58       14.25      156.46 o incl   0.4076E-04  # Theta=49.32
  19  14   3      370.92      645.17      136.82 o incl   0.3194E-04  # Theta=51.73
  20  14   3      -49.78       49.94      102.48 o incl   0.9429E-04  # Theta=54.31
  21  14   3      221.01      206.71       91.66 o incl   0.9714E-04  # Theta=57.11
  22  14   3       47.65       59.86       75.12 o incl   0.1730E-03  # Theta=60.17
  23  14   3       73.80       40.39       59.25 o incl   0.2763E-03  # Theta=63.58
  24  14   3       43.46       73.98       45.47 h excl   0.0000E+00  # Theta=67.51
  25  14   3      -27.84       24.54       45.33 h excl   0.0000E+00  # Theta=72.28
 -27  15   3        3.10        2.42       22.53 h excl   0.0000E+00  # Theta=70.53
 -26  15   3       93.97      134.20       38.51 h excl   0.0000E+00  # Theta=66.18
 -25  15   3      102.66      123.89       48.03 o incl   0.3509E-03  # Theta=62.52
 -24  15   3       -1.54       31.29       55.01 o incl   0.3285E-03  # Theta=59.29
 -23  15   3       39.00        7.59       56.16 o incl   0.3158E-03  # Theta=56.38
 -22  15   3      278.49      504.20      106.76 o incl   0.5359E-04  # Theta=53.72
 -21  15   3      109.95      234.05      106.95 o incl   0.7773E-04  # Theta=51.25
 -20  15   3      149.83       32.88      125.44 o incl   0.6274E-04  # Theta=48.95
 -19  15   3      812.01      738.09      159.38 o incl   0.2081E-04  # Theta=46.79
 -18  15   3      103.40       19.40      142.00 o incl   0.4938E-04  # Theta=44.76
 -17  15   3     3919.91     3302.26      373.07 o incl   0.1587E-05  # Theta=42.85
 -16  15   3      295.21       71.14      146.35 o incl   0.4495E-04  # Theta=41.05
 -15  15   3      824.91     1189.84      230.99 o incl   0.1016E-04  # Theta=39.36
 -14  15   3       20.16       17.87      132.80 o incl   0.5666E-04  # Theta=37.76
 -13  15   3       -9.85       20.67      157.76 o incl   0.4017E-04  # Theta=36.27
 -12  15   3      505.18      165.24      287.58 o incl   0.1166E-04  # Theta=34.88
 -11  15   3     1703.40     2532.32      610.05 o incl   0.1737E-05  # Theta=33.59
 -10  15   3       56.44       76.97      359.30 o incl   0.7733E-05  # Theta=32.41
  -9  15   3     7724.30     9152.80     1240.17 o incl   0.2191E-06  # Theta=31.35
  -8  15   3     1642.60     1716.86      583.75 o incl   0.2174E-05  # Theta=30.39
  -7  15   3      571.88      699.27      340.94 o incl   0.7519E-05  # Theta=29.56
  -6  15   3      504.08      555.80      340.89 o incl   0.7800E-05  # Theta=28.85
  -5  15   3     1401.75     1378.31      417.45 o incl   0.3904E-05  # Theta=28.27
  -4  15   3     5485.41     5201.87      711.17 o incl   0.6226E-06  # Theta=27.83
  -3  15   3      911.41      657.45      315.64 o incl   0.8172E-05  # Theta=27.53
  -2  15   3     5328.61     6628.83      550.61 o incl   0.5630E-06  # Theta=27.37
  -1  15   3      -66.76        2.03      205.99 o incl   0.2355E-04  # Theta=27.36
   0  15   3     6767.43     8408.75      716.74 o incl   0.3355E-06  # Theta=27.49
   1  15   3      591.57      538.81      222.88 o incl   0.1601E-04  # Theta=27.77
   2  15   3      961.37     1280.03      279.59 o incl   0.7467E-05  # Theta=28.19
   3  15   3      455.78      102.62      273.42 o incl   0.1302E-04  # Theta=28.74
   4  15   3     5793.77     5976.70      902.48 o incl   0.4533E-06  # Theta=29.43
   5  15   3     4940.12     5658.89      797.37 o incl   0.5580E-06  # Theta=30.24
   6  15   3     8165.23    10301.50      983.28 o incl   0.2206E-06  # Theta=31.17
   7  15   3      375.15      541.49      208.88 o incl   0.1903E-04  # Theta=32.22
   8  15   3     7370.74    11701.90      957.24 o incl   0.1952E-06  # Theta=33.39
   9  15   3      185.93      337.01      289.94 o incl   0.1142E-04  # Theta=34.65
  10  15   3      617.03      440.54      161.64 o incl   0.2817E-04  # Theta=36.03
  11  15   3      292.28       49.11      119.58 o incl   0.6676E-04  # Theta=37.50
  12  15   3      122.02      145.62      118.99 o incl   0.6682E-04  # Theta=39.08
  13  15   3      169.53      320.27      164.05 o incl   0.3371E-04  # Theta=40.75
  14  15   3      110.46      128.70      126.15 o incl   0.6090E-04  # Theta=42.54
  15  15   3      -87.58       47.54      225.34 o incl   0.1963E-04  # Theta=44.43
  16  15   3      154.64       14.84      160.62 o incl   0.3855E-04  # Theta=46.44
  17  15   3       87.13      282.89      137.40 o incl   0.4819E-04  # Theta=48.57
  18  15   3      355.36      286.32      127.26 o incl   0.4965E-04  # Theta=50.84
  19  15   3      895.66      919.31      202.76 o incl   0.1353E-04  # Theta=53.28
  20  15   3      110.33      135.89       95.10 o incl   0.1036E-03  # Theta=55.91
  21  15   3      631.65      920.72      145.47 o incl   0.2037E-04  # Theta=58.77
  22  15   3      -82.52        1.60       52.69 o incl   0.3561E-03  # Theta=61.94
  23  15   3      222.82      283.47       59.48 o incl   0.1547E-03  # Theta=65.51
  24  15   3       20.16        7.46       32.94 h excl   0.0000E+00  # Theta=69.72
  25  15   3      -15.30       66.72       36.27 h excl   0.0000E+00  # Theta=75.05
 -27  16   3       95.39      102.52       32.49 h excl   0.0000E+00  # Theta=73.24
 -26  16   3       35.87       53.60       26.05 h excl   0.0000E+00  # Theta=68.43
 -25  16   3      -48.16       54.98       43.13 o incl   0.5079E-03  # Theta=64.53
 -24  16   3      -61.30        3.30       51.14 o incl   0.3796E-03  # Theta=61.15
 -23  16   3        3.32       34.76       52.97 o incl   0.3538E-03  # Theta=58.14
 -22  16   3      -57.45        1.34       67.79 o incl   0.2168E-03  # Theta=55.41
 -21  16   3       26.07       11.43       79.57 o incl   0.1576E-03  # Theta=52.90
 -20  16   3      165.58      292.45      120.58 o incl   0.5929E-04  # Theta=50.57
 -19  16   3      219.56      227.63      102.56 o incl   0.7973E-04  # Theta=48.40
 -18  16   3      -53.10        9.91      106.73 o incl   0.8756E-04  # Theta=46.37
 -17  16   3     1126.20     1313.69      238.00 o incl   0.8412E-05  # Theta=44.46
 -16  16   3      148.64       63.57      129.40 o incl   0.5843E-04  # Theta=42.66
 -15  16   3     1448.67     1634.59      265.29 o incl   0.6079E-05  # Theta=40.98
 -14  16   3      205.53      174.52      117.92 o incl   0.6477E-04  # Theta=39.41
 -13  16   3     2737.22     2932.95      198.27 o incl   0.2709E-05  # Theta=37.94
 -12  16   3      573.34      444.26      110.87 o incl   0.4651E-04  # Theta=36.57
 -11  16   3     2371.63     2778.29      382.76 o incl   0.2356E-05  # Theta=35.31
 -10  16   3      647.36     1329.71      465.99 o incl   0.3763E-05  # Theta=34.16
  -9  16   3      438.26      593.46      380.10 o incl   0.6392E-05  # Theta=33.12
  -8  16   3      226.66      120.87      274.27 o incl   0.1311E-04  # Theta=32.20
  -7  16   3      381.31      115.32      251.99 o incl   0.1534E-04  # Theta=31.39
  -6  16   3      231.08      366.66      370.47 o incl   0.7060E-05  # Theta=30.71
  -5  16   3      309.19      276.17      256.26 o incl   0.1452E-04  # Theta=30.15
  -4  16   3      655.45      401.85      304.48 o incl   0.9797E-05  # Theta=29.73
  -3  16   3     3428.98     2833.14      557.28 o incl   0.1489E-05  # Theta=29.44
  -2  16   3     4365.22     4607.34      486.28 o incl   0.9655E-06  # Theta=29.29
  -1  16   3     1914.24     1824.94      399.32 o incl   0.3439E-05  # Theta=29.28
   0  16   3     4000.42     4619.95      568.02 o incl   0.8996E-06  # Theta=29.40
   1  16   3      473.91      625.60      269.25 o incl   0.1147E-04  # Theta=29.67
   2  16   3     8506.77    10888.35      836.18 o incl   0.2177E-06  # Theta=30.07
   3  16   3      387.29       96.01      351.56 o incl   0.7989E-05  # Theta=30.60
   4  16   3     6421.12     8530.73      915.91 o incl   0.3147E-06  # Theta=31.26
   5  16   3      197.57      153.41      230.03 o incl   0.1852E-04  # Theta=32.05
   6  16   3     1424.66     1277.45      469.60 o incl   0.3469E-05  # Theta=32.95
   7  16   3       42.18        7.09      230.39 o incl   0.1884E-04  # Theta=33.97
   8  16   3      120.01       92.67      120.41 o incl   0.6713E-04  # Theta=35.11
   9  16   3       98.51       89.08      103.04 o incl   0.9097E-04  # Theta=36.35
  10  16   3      810.62      978.85      126.29 o incl   0.2091E-04  # Theta=37.70
  11  16   3      160.29       71.33      118.18 o incl   0.6979E-04  # Theta=39.15
  12  16   3      146.71       92.00      108.04 o incl   0.8238E-04  # Theta=40.70
  13  16   3       72.97      266.32      126.05 o incl   0.5734E-04  # Theta=42.37
  14  16   3      407.69      307.84      192.90 o incl   0.2395E-04  # Theta=44.14
  15  16   3      475.23      271.10      240.94 o incl   0.1601E-04  # Theta=46.03
  16  16   3      916.20     1224.43      252.66 o incl   0.8745E-05  # Theta=48.04
  17  16   3      160.45      274.40      135.98 o incl   0.4846E-04  # Theta=50.19
  18  16   3      169.05       94.26       96.49 o incl   0.1013E-03  # Theta=52.49
  19  16   3      164.64      460.93       83.96 o incl   0.8154E-04  # Theta=54.97
  20  16   3       13.14       80.56       85.48 o incl   0.1344E-03  # Theta=57.66
  21  16   3       -4.63        5.64       52.36 o incl   0.3646E-03  # Theta=60.61
  22  16   3       27.97        9.28       47.11 o incl   0.4484E-03  # Theta=63.92
  23  16   3       31.56       14.45       41.69 h excl   0.0000E+00  # Theta=67.71
  24  16   3      -46.48        1.75       32.48 h excl   0.0000E+00  # Theta=72.32
 -26  17   3       -7.92       23.45       30.87 h excl   0.0000E+00  # Theta=71.06
 -25  17   3      -50.56        2.08       33.79 h excl   0.0000E+00  # Theta=66.80
 -24  17   3       33.79       18.30       39.95 o incl   0.6176E-03  # Theta=63.22
 -23  17   3      195.18      267.21       64.35 o incl   0.1519E-03  # Theta=60.08
 -22  17   3      -76.34        8.89       70.91 o incl   0.1973E-03  # Theta=57.26
 -21  17   3      497.81      858.16      107.66 o incl   0.2978E-04  # Theta=54.69
 -20  17   3       48.92       24.45       86.77 o incl   0.1321E-03  # Theta=52.32
 -19  17   3      410.65      529.50      105.69 o incl   0.4751E-04  # Theta=50.13
 -18  17   3       -6.36       17.07       92.98 o incl   0.1155E-03  # Theta=48.08
 -17  17   3      159.83      314.65      112.31 o incl   0.6487E-04  # Theta=46.16
 -16  17   3      311.98      128.44      123.97 o incl   0.5982E-04  # Theta=44.37
 -15  17   3      116.30      173.04      118.40 o incl   0.6720E-04  # Theta=42.70
 -14  17   3      137.70       42.31      119.54 o incl   0.6878E-04  # Theta=41.14
 -13  17   3     1252.65     1035.56      135.85 o incl   0.1485E-04  # Theta=39.68
 -12  17   3       78.48       47.52       75.35 o incl   0.1722E-03  # Theta=38.34
 -11  17   3      937.35      549.66      127.22 o incl   0.2944E-04  # Theta=37.10
[truncated: 2,366,244 more chars]
