# Supplementary material for: Masked alkynes for synthesis of threaded carbon chains
Source: Nat Chem. 2023 Nov 16;16(2):193–200. doi: 10.1038/s41557-023-01374-z (PMC10849957; doi:10.1038/s41557-023-01374-z)
Supplement: Supplementary file 8 — Plots of normalized absorption versus time and first-order fits. [file 41557_2023_1374_MOESM8_ESM.xlsx]

## Sheet: Sheet1
Fig 4a
C48 decay			C48(Mb)3 decay			C48 fit			C48(Mb)3 fit
time (h)	normalized abs.		time (h)	normalized abs.		0	1		0	1
0	0.93954		0	0.97593		0.5005	0.99439		1.5015	0.99898
12	0.88923		48	0.94247		1.001	0.9888		3.003	0.99797
24	0.79851		96	0.90386		1.5015	0.98325		4.5045	0.99695
36	0.70248		144	0.89897		2.002	0.97773		6.00601	0.99593
48	0.61304		192	0.90779		2.5025	0.97224		7.50751	0.99492
60	0.5182		240	0.90015		3.003	0.96677		9.00901	0.99391
72	0.45758		288	0.85417		3.5035	0.96135		10.5105	0.9929
84	0.37339		336	0.80604		4.004	0.95595		12.012	0.99189
96	0.31937		384	0.81974		4.5045	0.95058		13.5135	0.99088
108	0.27779		432	0.74418		5.00501	0.94524		15.015	0.98987
120	0.22673		480	0.74011		5.50551	0.93993		16.5165	0.98886
132	0.21149		552	0.6872		6.00601	0.93465		18.018	0.98785
144	0.17894		624	0.5943		6.50651	0.9294		19.5195	0.98685
168	0.14361		672	0.60953		7.00701	0.92418		21.021	0.98584
180	0.12823		720	0.61863		7.50751	0.91899		22.5225	0.98484
192	0.12144		768	0.56022		8.00801	0.91383		24.024	0.98384
204	0.10696		816	0.57425		8.50851	0.9087		25.5255	0.98284
228	0.09261		864	0.56733		9.00901	0.9036		27.027	0.98183
240	0.08439		912	0.54799		9.50951	0.89852		28.5285	0.98084
			960	0.51264		10.01	0.89347		30.03	0.97984
			1008	0.51656		10.5105	0.88846		31.5315	0.97884
			1056	0.4598		11.011	0.88347		33.033	0.97784
			1104	0.47732		11.5115	0.8785		34.5345	0.97685
			1152	0.46247		12	0.87369		36.036	0.97585
			1200	0.40561		12.012	0.87357		37.5375	0.97486
			1248	0.46686		12.5125	0.86866		39.039	0.97387
			1296	0.43093		13.013	0.86379		40.5405	0.97288
			1344	0.39861		13.5135	0.85894		42.042	0.97189
						14.014	0.85411		43.5435	0.9709
						14.5145	0.84931		45.0451	0.96991
						15.015	0.84454		46.5466	0.96892
						15.5155	0.8398		48	0.96797
						16.016	0.83508		48.0481	0.96793
						16.5165	0.83039		49.5496	0.96695
						17.017	0.82573		51.051	0.96596
						17.5175	0.82109		52.5525	0.96498
						18.018	0.81648		54.054	0.964
						18.5185	0.8119		55.5556	0.96302
						19.019	0.80734		57.0571	0.96204
						19.5195	0.8028		58.5586	0.96106
						20.02	0.79829		60.0601	0.96008
						20.5205	0.79381		61.5616	0.9591
						21.021	0.78935		63.0631	0.95813
						21.5215	0.78492		64.5646	0.95715
						22.022	0.78051		66.0661	0.95618
						22.5225	0.77613		67.5676	0.9552
						23.023	0.77177		69.0691	0.95423
						23.5235	0.76743		70.5706	0.95326
						24	0.76333		72.0721	0.95229
						24.024	0.76312		73.5736	0.95132
						24.5245	0.75884		75.0751	0.95035
						25.025	0.75458		76.5766	0.94938
						25.5255	0.75034		78.0781	0.94842
						26.026	0.74612		79.5796	0.94745
						26.5265	0.74193		81.0811	0.94649
						27.027	0.73777		82.5826	0.94552
						27.5275	0.73362		84.0841	0.94456
						28.028	0.7295		85.5856	0.9436
						28.5285	0.72541		87.0871	0.94264
						29.029	0.72133		88.5886	0.94168
						29.5295	0.71728		90.0901	0.94072
						30.03	0.71325		91.5916	0.93976
						30.5305	0.70925		93.0931	0.93881
						31.031	0.70526		94.5946	0.93785
						31.5315	0.7013		96	0.93696
						32.032	0.69736		96.0961	0.9369
						32.5325	0.69345		97.5976	0.93594
						33.033	0.68955		99.0991	0.93499
						33.5335	0.68568		100.601	0.93404
						34.034	0.68183		102.102	0.93309
						34.5345	0.678		103.604	0.93214
						35.035	0.67419		105.105	0.93119
						35.5355	0.67041		106.607	0.93024
						36	0.66691		108.108	0.92929
						36.036	0.66664		109.61	0.92835
						36.5365	0.6629		111.111	0.9274
						37.037	0.65917		112.613	0.92646
						37.5375	0.65547		114.114	0.92552
						38.038	0.65179		115.616	0.92457
						38.5385	0.64813		117.117	0.92363
						39.039	0.64449		118.619	0.92269
						39.5395	0.64087		120.12	0.92175
						40.04	0.63727		121.622	0.92082
						40.5405	0.63369		123.123	0.91988
						41.041	0.63013		124.625	0.91894
						41.5415	0.62659		126.126	0.91801
						42.042	0.62308		127.628	0.91707
						42.5425	0.61958		129.129	0.91614
						43.043	0.6161		130.631	0.91521
						43.5435	0.61264		132.132	0.91427
						44.044	0.6092		133.634	0.91334
						44.5445	0.60577		135.135	0.91241
						45.0451	0.60237		136.637	0.91148
						45.5455	0.59899		138.138	0.91056
						46.0461	0.59563		139.64	0.90963
						46.5466	0.59228		141.141	0.9087
						47.047	0.58895		142.643	0.90778
						47.5476	0.58565		144	0.90694
						48	0.58267		144.144	0.90685
						48.0481	0.58236		145.646	0.90593
						48.5485	0.57909		147.147	0.90501
						49.0491	0.57583		148.649	0.90409
						49.5496	0.5726		150.15	0.90317
						50.05	0.56938		151.652	0.90225
						50.5506	0.56619		153.153	0.90133
						51.051	0.56301		154.655	0.90041
						51.5515	0.55984		156.156	0.8995
						52.0521	0.5567		157.658	0.89858
						52.5525	0.55357		159.159	0.89767
						53.053	0.55047		160.661	0.89675
						53.5536	0.54737		162.162	0.89584
						54.054	0.5443		163.664	0.89493
						54.5545	0.54124		165.165	0.89402
						55.0551	0.5382		166.667	0.89311
						55.5556	0.53518		168.168	0.8922
						56.0561	0.53217		169.67	0.89129
						56.5566	0.52919		171.171	0.89038
						57.0571	0.52621		172.673	0.88947
						57.5576	0.52326		174.174	0.88857
						58.0581	0.52032		175.676	0.88766
						58.5586	0.5174		177.177	0.88676
						59.0591	0.51449		178.679	0.88586
						59.5596	0.5116		180.18	0.88496
						60	0.50907		181.682	0.88406
						60.0601	0.50873		183.183	0.88316
						60.5606	0.50587		184.685	0.88226
						61.0611	0.50303		186.186	0.88136
						61.5616	0.50021		187.688	0.88046
						62.0621	0.4974		189.189	0.87957
						62.5626	0.4946		190.691	0.87867
						63.0631	0.49183		192	0.87789
						63.5636	0.48906		192.192	0.87778
						64.0641	0.48632		193.694	0.87688
						64.5646	0.48359		195.195	0.87599
						65.0651	0.48087		196.697	0.8751
						65.5656	0.47817		198.198	0.87421
						66.0661	0.47548		199.7	0.87332
						66.5666	0.47281		201.201	0.87243
						67.0671	0.47016		202.703	0.87154
						67.5676	0.46752		204.204	0.87065
						68.0681	0.46489		205.706	0.86977
						68.5686	0.46228		207.207	0.86888
						69.0691	0.45968		208.709	0.868
						69.5696	0.4571		210.21	0.86711
						70.0701	0.45454		211.712	0.86623
						70.5706	0.45198		213.213	0.86535
						71.0711	0.44944		214.715	0.86447
						71.5716	0.44692		216.216	0.86359
						72	0.44477		217.718	0.86271
						72.0721	0.44441		219.219	0.86183
						72.5726	0.44191		220.721	0.86095
						73.0731	0.43943		222.222	0.86008
						73.5736	0.43696		223.724	0.8592
						74.0741	0.43451		225.225	0.85833
						74.5746	0.43207		226.727	0.85745
						75.0751	0.42964		228.228	0.85658
						75.5756	0.42723		229.73	0.85571
						76.0761	0.42483		231.231	0.85484
						76.5766	0.42244		232.733	0.85397
						77.0771	0.42007		234.234	0.8531
						77.5776	0.41771		235.736	0.85223
						78.0781	0.41537		237.237	0.85136
						78.5786	0.41303		238.739	0.8505
						79.0791	0.41071		240	0.84977
						79.5796	0.40841		240.24	0.84963
						80.0801	0.40611		241.742	0.84876
						80.5806	0.40383		243.243	0.8479
						81.0811	0.40157		244.745	0.84704
						81.5816	0.39931		246.246	0.84618
						82.0821	0.39707		247.748	0.84531
						82.5826	0.39484		249.249	0.84445
						83.0831	0.39262		250.751	0.84359
						83.5836	0.39042		252.252	0.84273
						84	0.38859		253.754	0.84188
						84.0841	0.38822		255.255	0.84102
						84.5846	0.38604		256.757	0.84016
						85.0851	0.38387		258.258	0.83931
						85.5856	0.38172		259.76	0.83845
						86.0861	0.37957		261.261	0.8376
						86.5866	0.37744		262.763	0.83675
						87.0871	0.37532		264.264	0.8359
						87.5876	0.37321		265.766	0.83505
						88.0881	0.37112		267.267	0.8342
						88.5886	0.36903		268.769	0.83335
						89.0891	0.36696		270.27	0.8325
						89.5896	0.3649		271.772	0.83165
						90.0901	0.36285		273.273	0.8308
						90.5906	0.36081		274.775	0.82996
						91.0911	0.35879		276.276	0.82911
						91.5916	0.35677		277.778	0.82827
						92.0921	0.35477		279.279	0.82743
						92.5926	0.35278		280.781	0.82658
						93.0931	0.3508		282.282	0.82574
						93.5936	0.34882		283.784	0.8249
						94.0941	0.34687		285.285	0.82406
						94.5946	0.34492		286.787	0.82322
						95.0951	0.34298		288	0.82255
						95.5956	0.34105		288.288	0.82239
						96	0.33951		289.79	0.82155
						96.0961	0.33914		291.291	0.82071
						96.5966	0.33723		292.793	0.81988
						97.0971	0.33534		294.294	0.81904
						97.5976	0.33346		295.796	0.81821
						98.0981	0.33158		297.297	0.81738
						98.5986	0.32972		298.799	0.81654
						99.0991	0.32787		300.3	0.81571
						99.5996	0.32603		301.802	0.81488
						100.1	0.3242		303.303	0.81405
						100.601	0.32238		304.805	0.81322
						101.101	0.32057		306.306	0.8124
						101.602	0.31877		307.808	0.81157
						102.102	0.31698		309.309	0.81074
						102.603	0.3152		310.811	0.80992
						103.103	0.31343		312.312	0.80909
						103.604	0.31167		313.814	0.80827
						104.104	0.30991		315.315	0.80745
						104.605	0.30817		316.817	0.80662
						105.105	0.30644		318.318	0.8058
						105.606	0.30472		319.82	0.80498
						106.106	0.30301		321.321	0.80416
						106.607	0.30131		322.823	0.80335
						107.107	0.29962		324.324	0.80253
						107.608	0.29793		325.826	0.80171
						108	0.29662		327.327	0.80089
						108.108	0.29626		328.829	0.80008
						108.609	0.2946		330.33	0.79926
						109.109	0.29294		331.832	0.79845
						109.61	0.2913		333.333	0.79764
						110.11	0.28966		334.835	0.79683
						110.611	0.28803		336	0.7962
						111.111	0.28642		336.336	0.79602
						111.612	0.28481		337.838	0.7952
						112.112	0.28321		339.339	0.7944
						112.613	0.28162		340.841	0.79359
						113.113	0.28004		342.342	0.79278
						113.614	0.27846		343.844	0.79197
						114.114	0.2769		345.345	0.79117
						114.615	0.27535		346.847	0.79036
						115.115	0.2738		348.348	0.78956
						115.616	0.27226		349.85	0.78875
						116.116	0.27073		351.351	0.78795
						116.617	0.26921		352.853	0.78715
						117.117	0.2677		354.354	0.78635
						117.618	0.2662		355.856	0.78555
						118.118	0.2647		357.357	0.78475
						118.619	0.26321		358.859	0.78395
						119.119	0.26174		360.36	0.78315
						119.62	0.26027		361.862	0.78235
						120	0.25915		363.363	0.78156
						120.12	0.2588		364.865	0.78076
						120.621	0.25735		366.366	0.77996
						121.121	0.25591		367.868	0.77917
						121.622	0.25447		369.369	0.77838
						122.122	0.25304		370.871	0.77759
						122.623	0.25162		372.372	0.77679
						123.123	0.25021		373.874	0.776
						123.624	0.2488		375.375	0.77521
						124.124	0.2474		376.877	0.77442
						124.625	0.24601		378.378	0.77364
						125.125	0.24463		379.88	0.77285
						125.626	0.24326		381.381	0.77206
						126.126	0.24189		382.883	0.77128
						126.627	0.24053		384	0.77069
						127.127	0.23918		384.384	0.77049
						127.628	0.23784		385.886	0.76971
						128.128	0.2365		387.387	0.76892
						128.629	0.23517		388.889	0.76814
						129.129	0.23385		390.39	0.76736
						129.63	0.23254		391.892	0.76658
						130.13	0.23123		393.393	0.7658
						130.631	0.22994		394.895	0.76502
						131.131	0.22864		396.396	0.76424
						131.632	0.22736		397.898	0.76346
						132	0.22642		399.399	0.76268
						132.132	0.22608		400.901	0.76191
						132.633	0.22481		402.402	0.76113
						133.133	0.22355		403.904	0.76036
						133.634	0.2223		405.405	0.75958
						134.134	0.22105		406.907	0.75881
						134.635	0.21981		408.408	0.75804
						135.135	0.21857		409.91	0.75726
						135.636	0.21734		411.411	0.75649
						136.136	0.21612		412.913	0.75572
						136.637	0.21491		414.414	0.75495
						137.137	0.2137		415.916	0.75419
						137.638	0.2125		417.417	0.75342
						138.138	0.21131		418.919	0.75265
						138.639	0.21012		420.42	0.75189
						139.139	0.20894		421.922	0.75112
						139.64	0.20777		423.423	0.75036
						140.14	0.2066		424.925	0.74959
						140.641	0.20544		426.426	0.74883
						141.141	0.20429		427.928	0.74807
						141.642	0.20314		429.429	0.7473
						142.142	0.202		430.931	0.74654
						142.643	0.20086		432	0.746
						143.143	0.19974		432.432	0.74578
						143.644	0.19862		433.934	0.74502
						144	0.19782		435.435	0.74427
						144.144	0.1975		436.937	0.74351
						144.645	0.19639		438.438	0.74275
						145.145	0.19529		439.94	0.742
						145.646	0.19419		441.441	0.74124
						146.146	0.1931		442.943	0.74049
						146.647	0.19202		444.444	0.73973
						147.147	0.19094		445.946	0.73898
						147.648	0.18986		447.447	0.73823
						148.148	0.1888		448.949	0.73748
						148.649	0.18774		450.45	0.73672
						149.149	0.18668		451.952	0.73597
						149.65	0.18564		453.453	0.73523
						150.15	0.18459		454.955	0.73448
						150.651	0.18356		456.456	0.73373
						151.151	0.18253		457.958	0.73298
						151.652	0.1815		459.459	0.73224
						152.152	0.18048		460.961	0.73149
						152.653	0.17947		462.462	0.73075
						153.153	0.17846		463.964	0.73
						153.654	0.17746		465.465	0.72926
						154.154	0.17646		466.967	0.72852
						154.655	0.17547		468.468	0.72778
						155.155	0.17448		469.97	0.72703
						155.656	0.1735		471.471	0.72629
						156.156	0.17253		472.973	0.72556
						156.657	0.17156		474.474	0.72482
						157.157	0.1706		475.976	0.72408
						157.658	0.16964		477.477	0.72334
						158.158	0.16869		478.979	0.72261
						158.659	0.16774		480	0.72211
						159.159	0.1668		480.48	0.72187
						159.66	0.16586		481.982	0.72114
						160.16	0.16493		483.483	0.7204
						160.661	0.164		484.985	0.71967
						161.161	0.16308		486.486	0.71894
						161.662	0.16217		487.988	0.7182
						162.162	0.16125		489.489	0.71747
						162.663	0.16035		490.991	0.71674
						163.163	0.15945		492.492	0.71601
						163.664	0.15855		493.994	0.71528
						164.164	0.15766		495.495	0.71456
						164.665	0.15678		496.997	0.71383
						165.165	0.1559		498.498	0.7131
						165.666	0.15502		500	0.71238
						166.166	0.15415		501.502	0.71165
						166.667	0.15328		503.003	0.71093
						167.167	0.15242		504.505	0.7102
						167.668	0.15157		506.006	0.70948
						168	0.151		507.508	0.70876
						168.168	0.15072		509.009	0.70804
						168.669	0.14987		510.511	0.70731
						169.169	0.14903		512.012	0.70659
						169.67	0.14819		513.514	0.70588
						170.17	0.14736		515.015	0.70516
						170.671	0.14653		516.517	0.70444
						171.171	0.14571		518.018	0.70372
						171.672	0.14489		519.52	0.70301
						172.172	0.14408		521.021	0.70229
						172.673	0.14327		522.523	0.70158
						173.173	0.14246		524.024	0.70086
						173.674	0.14166		525.526	0.70015
						174.174	0.14087		527.027	0.69943
						174.675	0.14008		528.529	0.69872
						175.175	0.13929		530.03	0.69801
						175.676	0.13851		531.532	0.6973
						176.176	0.13773		533.033	0.69659
						176.677	0.13696		534.535	0.69588
						177.177	0.13619		536.036	0.69517
						177.678	0.13542		537.538	0.69447
						178.178	0.13466		539.039	0.69376
						178.679	0.1339		540.541	0.69305
						179.179	0.13315		542.042	0.69235
						179.68	0.1324		543.544	0.69164
						180	0.13193		545.045	0.69094
						180.18	0.13166		546.547	0.69024
						180.681	0.13092		548.048	0.68953
						181.181	0.13019		549.55	0.68883
						181.682	0.12946		551.051	0.68813
						182.182	0.12873		552	0.68769
						182.683	0.12801		552.553	0.68743
						183.183	0.12729		554.054	0.68673
						183.684	0.12657		555.556	0.68603
						184.184	0.12586		557.057	0.68533
						184.685	0.12515		558.559	0.68463
						185.185	0.12445		560.06	0.68394
						185.686	0.12375		561.562	0.68324
						186.186	0.12306		563.063	0.68255
						186.687	0.12237		564.565	0.68185
						187.187	0.12168		566.066	0.68116
						187.688	0.121		567.568	0.68046
						188.188	0.12032		569.069	0.67977
						188.689	0.11964		570.571	0.67908
						189.189	0.11897		572.072	0.67839
						189.69	0.1183		573.574	0.6777
						190.19	0.11764		575.075	0.67701
						190.691	0.11697		576.577	0.67632
						191.191	0.11632		578.078	0.67563
						191.692	0.11566		579.58	0.67494
						192	0.11526		581.081	0.67425
						192.192	0.11501		582.583	0.67357
						192.693	0.11437		584.084	0.67288
						193.193	0.11373		585.586	0.6722
						193.694	0.11309		587.087	0.67151
						194.194	0.11245		588.589	0.67083
						194.695	0.11182		590.09	0.67015
						195.195	0.11119		591.592	0.66946
						195.696	0.11057		593.093	0.66878
						196.196	0.10995		594.595	0.6681
						196.697	0.10933		596.096	0.66742
						197.197	0.10872		597.598	0.66674
						197.698	0.10811		599.099	0.66606
						198.198	0.1075		600.601	0.66539
						198.699	0.10689		602.102	0.66471
						199.199	0.10629		603.604	0.66403
						199.7	0.1057		605.105	0.66336
						200.2	0.1051		606.607	0.66268
						200.701	0.10451		608.108	0.66201
						201.201	0.10393		609.61	0.66133
						201.702	0.10334		611.111	0.66066
						202.202	0.10276		612.613	0.65999
						202.703	0.10219		614.114	0.65931
						203.203	0.10161		615.616	0.65864
						203.704	0.10104		617.117	0.65797
						204	0.1007		618.619	0.6573
						204.204	0.10047		620.12	0.65663
						204.705	0.09991		621.622	0.65597
						205.205	0.09935		623.123	0.6553
						205.706	0.09879		624	0.65491
						206.206	0.09824		624.625	0.65463
						206.707	0.09768		626.126	0.65396
						207.207	0.09714		627.628	0.6533
						207.708	0.09659		629.129	0.65263
						208.208	0.09605		630.631	0.65197
						208.709	0.09551		632.132	0.65131
						209.209	0.09497		633.634	0.65064
						209.71	0.09444		635.135	0.64998
						210.21	0.09391		636.637	0.64932
						210.711	0.09338		638.138	0.64866
						211.211	0.09286		639.64	0.648
						211.712	0.09233		641.141	0.64734
						212.212	0.09182		642.643	0.64668
						212.713	0.0913		644.144	0.64602
						213.213	0.09079		645.646	0.64536
						213.714	0.09028		647.147	0.64471
						214.214	0.08977		648.649	0.64405
						214.715	0.08927		650.15	0.64339
						215.215	0.08876		651.652	0.64274
						215.716	0.08827		653.153	0.64209
						216.216	0.08777		654.655	0.64143
						216.717	0.08728		656.156	0.64078
						217.217	0.08679		657.658	0.64013
						217.718	0.0863		659.159	0.63947
						218.218	0.08582		660.661	0.63882
						218.719	0.08533		662.162	0.63817
						219.219	0.08485		663.664	0.63752
						219.72	0.08438		665.165	0.63687
						220.22	0.0839		666.667	0.63623
						220.721	0.08343		668.168	0.63558
						221.221	0.08296		669.67	0.63493
						221.722	0.0825		671.171	0.63429
						222.222	0.08203		672	0.63393
						222.723	0.08157		672.673	0.63364
						223.223	0.08112		674.174	0.633
						223.724	0.08066		675.676	0.63235
						224.224	0.08021		677.177	0.63171
						224.725	0.07976		678.679	0.63106
						225.225	0.07931		680.18	0.63042
						225.726	0.07886		681.682	0.62978
						226.226	0.07842		683.183	0.62914
						226.727	0.07798		684.685	0.6285
						227.227	0.07754		686.186	0.62786
						227.728	0.07711		687.688	0.62722
						228	0.07687		689.189	0.62658
						228.228	0.07667		690.691	0.62594
						228.729	0.07624		692.192	0.62531
						229.229	0.07581		693.694	0.62467
						229.73	0.07539		695.195	0.62403
						230.23	0.07497		696.697	0.6234
						230.731	0.07454		698.198	0.62276
						231.231	0.07413		699.7	0.62213
						231.732	0.07371		701.201	0.6215
						232.232	0.0733		702.703	0.62086
						232.733	0.07288		704.204	0.62023
						233.233	0.07247		705.706	0.6196
						233.734	0.07207		707.207	0.61897
						234.234	0.07166		708.709	0.61834
						234.735	0.07126		710.21	0.61771
						235.235	0.07086		711.712	0.61708
						235.736	0.07046		713.213	0.61645
						236.236	0.07007		714.715	0.61583
						236.737	0.06967		716.216	0.6152
						237.237	0.06928		717.718	0.61457
						237.738	0.06889		719.219	0.61395
						238.238	0.06851		720	0.61362
						238.739	0.06812		720.721	0.61332
						239.239	0.06774		722.222	0.6127
						239.74	0.06736		723.724	0.61207
						240	0.06716		725.225	0.61145
						240.24	0.06698		726.727	0.61083
						240.741	0.0666		728.228	0.61021
						241.241	0.06623		729.73	0.60959
						241.742	0.06586		731.231	0.60896
						242.242	0.06549		732.733	0.60835
						242.743	0.06512		734.234	0.60773
						243.243	0.06475		735.736	0.60711
						243.744	0.06439		737.237	0.60649
						244.244	0.06403		738.739	0.60587
						244.745	0.06367		740.24	0.60526
						245.245	0.06331		741.742	0.60464
						245.746	0.06296		743.243	0.60402
						246.246	0.0626		744.745	0.60341
						246.747	0.06225		746.246	0.60279
						247.247	0.0619		747.748	0.60218
						247.748	0.06155		749.249	0.60157
						248.248	0.06121		750.751	0.60096
						248.749	0.06086		752.252	0.60034
						249.249	0.06052		753.754	0.59973
						249.75	0.06018		755.255	0.59912
						250.25	0.05984		756.757	0.59851
						250.751	0.05951		758.258	0.5979
						251.251	0.05917		759.76	0.59729
						251.752	0.05884		761.261	0.59669
						252.252	0.05851		762.763	0.59608
						252.753	0.05818		764.264	0.59547
						253.253	0.05786		765.766	0.59487
						253.754	0.05753		767.267	0.59426
						254.254	0.05721		768	0.59397
						254.755	0.05689		768.769	0.59366
						255.255	0.05657		770.27	0.59305
						255.756	0.05625		771.772	0.59245
						256.256	0.05593		773.273	0.59184
						256.757	0.05562		774.775	0.59124
						257.257	0.05531		776.276	0.59064
						257.758	0.055		777.778	0.59004
						258.258	0.05469		779.279	0.58944
						258.759	0.05438		780.781	0.58884
						259.259	0.05407		782.282	0.58824
						259.76	0.05377		783.784	0.58764
						260.26	0.05347		785.285	0.58704
						260.761	0.05317		786.787	0.58644
						261.261	0.05287		788.288	0.58585
						261.762	0.05257		789.79	0.58525
						262.262	0.05228		791.291	0.58466
						262.763	0.05198		792.793	0.58406
						263.263	0.05169		794.294	0.58347
						263.764	0.0514		795.796	0.58287
						264.264	0.05111		797.297	0.58228
						264.765	0.05083		798.799	0.58169
						265.265	0.05054		800.3	0.58109
						265.766	0.05026		801.802	0.5805
						266.266	0.04998		803.303	0.57991
						266.767	0.04969		804.805	0.57932
						267.267	0.04942		806.306	0.57873
						267.768	0.04914		807.808	0.57814
						268.268	0.04886		809.309	0.57755
						268.769	0.04859		810.811	0.57697
						269.269	0.04831		812.312	0.57638
						269.77	0.04804		813.814	0.57579
						270.27	0.04777		815.315	0.5752
						270.771	0.04751		816	0.57494
						271.271	0.04724		816.817	0.57462
						271.772	0.04697		818.318	0.57403
						272.272	0.04671		819.82	0.57345
						272.773	0.04645		821.321	0.57287
						273.273	0.04619		822.823	0.57228
						273.774	0.04593		824.324	0.5717
						274.274	0.04567		825.826	0.57112
						274.775	0.04541		827.327	0.57054
						275.275	0.04516		828.829	0.56996
						275.776	0.0449		830.33	0.56938
						276.276	0.04465		831.832	0.5688
						276.777	0.0444		833.333	0.56822
						277.277	0.04415		834.835	0.56764
						277.778	0.0439		836.336	0.56706
						278.278	0.04366		837.838	0.56648
						278.779	0.04341		839.339	0.56591
						279.279	0.04317		840.841	0.56533
						279.78	0.04293		842.342	0.56476
						280.28	0.04268		843.844	0.56418
						280.781	0.04244		845.345	0.56361
						281.281	0.04221		846.847	0.56303
						281.782	0.04197		848.348	0.56246
						282.282	0.04173		849.85	0.56189
						282.783	0.0415		851.351	0.56132
						283.283	0.04127		852.853	0.56074
						283.784	0.04103		854.354	0.56017
						284.284	0.0408		855.856	0.5596
						284.785	0.04057		857.357	0.55903
						285.285	0.04035		858.859	0.55846
						285.786	0.04012		860.36	0.5579
						286.286	0.03989		861.862	0.55733
						286.787	0.03967		863.363	0.55676
						287.287	0.03945		864	0.55652
						287.788	0.03923		864.865	0.55619
						288.288	0.03901		866.366	0.55563
						288.789	0.03879		867.868	0.55506
						289.289	0.03857		869.369	0.5545
						289.79	0.03835		870.871	0.55393
						290.29	0.03814		872.372	0.55337
						290.791	0.03792		873.874	0.55281
						291.291	0.03771		875.375	0.55224
						291.792	0.0375		876.877	0.55168
						292.292	0.03729		878.378	0.55112
						292.793	0.03708		879.88	0.55056
						293.293	0.03687		881.381	0.55
						293.794	0.03666		882.883	0.54944
						294.294	0.03646		884.384	0.54888
						294.795	0.03625		885.886	0.54832
						295.295	0.03605		887.387	0.54776
						295.796	0.03585		888.889	0.5472
						296.296	0.03564		890.39	0.54665
						296.797	0.03544		891.892	0.54609
						297.297	0.03525		893.393	0.54553
						297.798	0.03505		894.895	0.54498
						298.298	0.03485		896.396	0.54442
						298.799	0.03466		897.898	0.54387
						299.299	0.03446		899.399	0.54332
						299.8	0.03427		900.901	0.54276
						300.3	0.03407		902.402	0.54221
						300.801	0.03388		903.904	0.54166
						301.301	0.03369		905.405	0.54111
						301.802	0.0335		906.907	0.54056
						302.302	0.03332		908.408	0.54001
						302.803	0.03313		909.91	0.53946
						303.303	0.03294		911.411	0.53891
						303.804	0.03276		912	0.53869
						304.304	0.03257		912.913	0.53836
						304.805	0.03239		914.414	0.53781
						305.305	0.03221		915.916	0.53726
						305.806	0.03203		917.417	0.53672
						306.306	0.03185		918.919	0.53617
						306.807	0.03167		920.42	0.53562
						307.307	0.03149		921.922	0.53508
						307.808	0.03131		923.423	0.53453
						308.308	0.03114		924.925	0.53399
						308.809	0.03096		926.426	0.53345
						309.309	0.03079		927.928	0.5329
						309.81	0.03062		929.429	0.53236
						310.31	0.03044		930.931	0.53182
						310.811	0.03027		932.432	0.53128
						311.311	0.0301		933.934	0.53074
						311.812	0.02993		935.435	0.5302
						312.312	0.02977		936.937	0.52966
						312.813	0.0296		938.438	0.52912
						313.313	0.02943		939.94	0.52858
						313.814	0.02927		941.441	0.52804
						314.314	0.0291		942.943	0.5275
						314.815	0.02894		944.444	0.52697
						315.315	0.02878		945.946	0.52643
						315.816	0.02862		947.447	0.52589
						316.316	0.02845		948.949	0.52536
						316.817	0.0283		950.45	0.52482
						317.317	0.02814		951.952	0.52429
						317.818	0.02798		953.453	0.52376
						318.318	0.02782		954.955	0.52322
						318.819	0.02766		956.456	0.52269
						319.319	0.02751		957.958	0.52216
						319.82	0.02735		959.459	0.52163
						320.32	0.0272		960	0.52144
						320.821	0.02705		960.961	0.5211
						321.321	0.0269		962.462	0.52057
						321.822	0.02675		963.964	0.52004
						322.322	0.0266		965.465	0.51951
						322.823	0.02645		966.967	0.51898
						323.323	0.0263		968.468	0.51845
						323.824	0.02615		969.97	0.51792
						324.324	0.026		971.471	0.51739
						324.825	0.02586		972.973	0.51687
						325.325	0.02571		974.474	0.51634
						325.826	0.02557		975.976	0.51582
						326.326	0.02542		977.477	0.51529
						326.827	0.02528		978.979	0.51477
						327.327	0.02514		980.48	0.51424
						327.828	0.025		981.982	0.51372
						328.328	0.02486		983.483	0.5132
						328.829	0.02472		984.985	0.51267
						329.329	0.02458		986.486	0.51215
						329.83	0.02444		987.988	0.51163
						330.33	0.0243		989.489	0.51111
						330.831	0.02417		990.991	0.51059
						331.331	0.02403		992.492	0.51007
						331.832	0.0239		993.994	0.50955
						332.332	0.02376		995.495	0.50903
						332.833	0.02363		996.997	0.50851
						333.333	0.0235		998.499	0.508
						333.834	0.02336		1000	0.50748
						334.334	0.02323		1001.5	0.50696
						334.835	0.0231		1003	0.50645
						335.335	0.02297		1004.5	0.50593
						335.836	0.02284		1006.01	0.50542
						336.336	0.02272		1007.51	0.5049
						336.837	0.02259		1008	0.50473
						337.337	0.02246		1009.01	0.50439
						337.838	0.02233		1010.51	0.50387
						338.338	0.02221		1012.01	0.50336
						338.839	0.02208		1013.51	0.50285
						339.339	0.02196		1015.02	0.50234
						339.84	0.02184		1016.52	0.50183
						340.34	0.02171		1018.02	0.50131
						340.841	0.02159		1019.52	0.5008
						341.341	0.02147		1021.02	0.50029
						341.842	0.02135		1022.52	0.49978
						342.342	0.02123		1024.02	0.49928
						342.843	0.02111		1025.53	0.49877
						343.343	0.02099		1027.03	0.49826
						343.844	0.02088		1028.53	0.49775
						344.344	0.02076		1030.03	0.49725
						344.845	0.02064		1031.53	0.49674
						345.345	0.02053		1033.03	0.49623
						345.846	0.02041		1034.53	0.49573
						346.346	0.0203		1036.04	0.49522
						346.847	0.02018		1037.54	0.49472
						347.347	0.02007		1039.04	0.49422
						347.848	0.01996		1040.54	0.49371
						348.348	0.01984		1042.04	0.49321
						348.849	0.01973		1043.54	0.49271
						349.349	0.01962		1045.05	0.49221
						349.85	0.01951		1046.55	0.49171
						350.35	0.0194		1048.05	0.49121
						350.851	0.01929		1049.55	0.49071
						351.351	0.01918		1051.05	0.49021
						351.852	0.01908		1052.55	0.48971
						352.352	0.01897		1054.05	0.48921
						352.853	0.01886		1055.56	0.48871
						353.353	0.01876		1056	0.48856
						353.854	0.01865		1057.06	0.48821
						354.354	0.01855		1058.56	0.48772
						354.855	0.01844		1060.06	0.48722
						355.355	0.01834		1061.56	0.48672
						355.856	0.01824		1063.06	0.48623
						356.356	0.01813		1064.56	0.48573
						356.857	0.01803		1066.07	0.48524
						357.357	0.01793		1067.57	0.48475
						357.858	0.01783		1069.07	0.48425
						358.358	0.01773		1070.57	0.48376
						358.859	0.01763		1072.07	0.48327
						359.359	0.01753		1073.57	0.48277
						359.86	0.01743		1075.08	0.48228
						360.36	0.01733		1076.58	0.48179
						360.861	0.01724		1078.08	0.4813
						361.361	0.01714		1079.58	0.48081
						361.862	0.01704		1081.08	0.48032
						362.362	0.01695		1082.58	0.47983
						362.863	0.01685		1084.08	0.47934
						363.363	0.01676		1085.59	0.47886
						363.864	0.01666		1087.09	0.47837
						364.364	0.01657		1088.59	0.47788
						364.865	0.01648		1090.09	0.4774
						365.365	0.01639		1091.59	0.47691
						365.866	0.01629		1093.09	0.47642
						366.366	0.0162		1094.59	0.47594
						366.867	0.01611		1096.1	0.47546
						367.367	0.01602		1097.6	0.47497
						367.868	0.01593		1099.1	0.47449
						368.368	0.01584		1100.6	0.474
						368.869	0.01575		1102.1	0.47352
						369.369	0.01566		1103.6	0.47304
						369.87	0.01558		1104	0.47291
						370.37	0.01549		1105.11	0.47256
						370.871	0.0154		1106.61	0.47208
						371.371	0.01531		1108.11	0.4716
						371.872	0.01523		1109.61	0.47112
						372.372	0.01514		1111.11	0.47064
						372.873	0.01506		1112.61	0.47016
						373.373	0.01497		1114.11	0.46968
						373.874	0.01489		1115.62	0.4692
						374.374	0.01481		1117.12	0.46872
						374.875	0.01472		1118.62	0.46825
						375.375	0.01464		1120.12	0.46777
						375.876	0.01456		1121.62	0.46729
						376.376	0.01448		1123.12	0.46682
						376.877	0.01439		1124.62	0.46634
						377.377	0.01431		1126.13	0.46587
						377.878	0.01423		1127.63	0.46539
						378.378	0.01415		1129.13	0.46492
						378.879	0.01407		1130.63	0.46445
						379.379	0.01399		1132.13	0.46397
						379.88	0.01392		1133.63	0.4635
						380.38	0.01384		1135.14	0.46303
						380.881	0.01376		1136.64	0.46256
						381.381	0.01368		1138.14	0.46209
						381.882	0.01361		1139.64	0.46162
						382.382	0.01353		1141.14	0.46115
						382.883	0.01345		1142.64	0.46068
						383.383	0.01338		1144.14	0.46021
						383.884	0.0133		1145.65	0.45974
						384.384	0.01323		1147.15	0.45927
						384.885	0.01315		1148.65	0.45881
						385.385	0.01308		1150.15	0.45834
						385.886	0.01301		1151.65	0.45787
						386.386	0.01293		1152	0.45776
						386.887	0.01286		1153.15	0.45741
						387.387	0.01279		1154.65	0.45694
						387.888	0.01272		1156.16	0.45647
						388.388	0.01265		1157.66	0.45601
						388.889	0.01257		1159.16	0.45555
						389.389	0.0125		1160.66	0.45508
						389.89	0.01243		1162.16	0.45462
						390.39	0.01236		1163.66	0.45416
						390.891	0.01229		1165.17	0.45369
						391.391	0.01223		1166.67	0.45323
						391.892	0.01216		1168.17	0.45277
						392.392	0.01209		1169.67	0.45231
						392.893	0.01202		1171.17	0.45185
						393.393	0.01195		1172.67	0.45139
						393.894	0.01189		1174.17	0.45093
						394.394	0.01182		1175.68	0.45047
						394.895	0.01175		1177.18	0.45001
						395.395	0.01169		1178.68	0.44955
						395.896	0.01162		1180.18	0.4491
						396.396	0.01156		1181.68	0.44864
						396.897	0.01149		1183.18	0.44818
						397.397	0.01143		1184.68	0.44773
						397.898	0.01136		1186.19	0.44727
						398.398	0.0113		1187.69	0.44682
						398.899	0.01124		1189.19	0.44636
						399.399	0.01117		1190.69	0.44591
						399.9	0.01111		1192.19	0.44545
						400.4	0.01105		1193.69	0.445
						400.901	0.01098		1195.2	0.44455
						401.401	0.01092		1196.7	0.44409
						401.902	0.01086		1198.2	0.44364
						402.402	0.0108		1199.7	0.44319
						402.903	0.01074		1200	0.4431
						403.403	0.01068		1201.2	0.44274
						403.904	0.01062		1202.7	0.44229
						404.404	0.01056		1204.2	0.44184
						404.905	0.0105		1205.71	0.44139
						405.405	0.01044		1207.21	0.44094
						405.906	0.01038		1208.71	0.44049
						406.406	0.01032		1210.21	0.44004
						406.907	0.01027		1211.71	0.43959
						407.407	0.01021		1213.21	0.43915
						407.908	0.01015		1214.71	0.4387
						408.408	0.01009		1216.22	0.43825
						408.909	0.01004		1217.72	0.43781
						409.409	0.00998		1219.22	0.43736
						409.91	0.00993		1220.72	0.43692
						410.41	0.00987		1222.22	0.43647
						410.911	0.00981		1223.72	0.43603
						411.411	0.00976		1225.23	0.43558
						411.912	0.0097		1226.73	0.43514
						412.412	0.00965		1228.23	0.4347
						412.913	0.0096		1229.73	0.43425
						413.413	0.00954		1231.23	0.43381
						413.914	0.00949		1232.73	0.43337
						414.414	0.00944		1234.23	0.43293
						414.915	0.00938		1235.74	0.43249
						415.415	0.00933		1237.24	0.43205
						415.916	0.00928		1238.74	0.43161
						416.416	0.00923		1240.24	0.43117
						416.917	0.00917		1241.74	0.43073
						417.417	0.00912		1243.24	0.43029
						417.918	0.00907		1244.74	0.42985
						418.418	0.00902		1246.25	0.42942
						418.919	0.00897		1247.75	0.42898
						419.419	0.00892		1248	0.42891
						419.92	0.00887		1249.25	0.42854
						420.42	0.00882		1250.75	0.42811
						420.921	0.00877		1252.25	0.42767
						421.421	0.00872		1253.75	0.42723
						421.922	0.00867		1255.26	0.4268
						422.422	0.00862		1256.76	0.42637
						422.923	0.00857		1258.26	0.42593
						423.423	0.00853		1259.76	0.4255
						423.924	0.00848		1261.26	0.42506
						424.424	0.00843		1262.76	0.42463
						424.925	0.00838		1264.26	0.4242
						425.425	0.00834		1265.77	0.42377
						425.926	0.00829		1267.27	0.42334
						426.426	0.00824		1268.77	0.42291
						426.927	0.0082		1270.27	0.42247
						427.427	0.00815		1271.77	0.42204
						427.928	0.0081		1273.27	0.42162
						428.428	0.00806		1274.77	0.42119
						428.929	0.00801		1276.28	0.42076
						429.429	0.00797		1277.78	0.42033
						429.93	0.00792		1279.28	0.4199
						430.43	0.00788		1280.78	0.41947
						430.931	0.00783		1282.28	0.41905
						431.431	0.00779		1283.78	0.41862
						431.932	0.00775		1285.29	0.41819
						432.432	0.0077		1286.79	0.41777
						432.933	0.00766		1288.29	0.41734
						433.433	0.00762		1289.79	0.41692
						433.934	0.00757		1291.29	0.41649
						434.434	0.00753		1292.79	0.41607
						434.935	0.00749		1294.29	0.41565
						435.435	0.00745		1295.8	0.41522
						435.936	0.00741		1296	0.41517
						436.436	0.00736		1297.3	0.4148
						436.937	0.00732		1298.8	0.41438
						437.437	0.00728		1300.3	0.41396
						437.938	0.00724		1301.8	0.41354
						438.438	0.0072		1303.3	0.41311
						438.939	0.00716		1304.8	0.41269
						439.439	0.00712		1306.31	0.41227
						439.94	0.00708		1307.81	0.41185
						440.44	0.00704		1309.31	0.41143
						440.941	0.007		1310.81	0.41102
						441.441	0.00696		1312.31	0.4106
						441.942	0.00692		1313.81	0.41018
						442.442	0.00688		1315.32	0.40976
						442.943	0.00684		1316.82	0.40934
						443.443	0.00681		1318.32	0.40893
						443.944	0.00677		1319.82	0.40851
						444.444	0.00673		1321.32	0.4081
						444.945	0.00669		1322.82	0.40768
						445.445	0.00665		1324.32	0.40727
						445.946	0.00662		1325.83	0.40685
						446.446	0.00658		1327.33	0.40644
						446.947	0.00654		1328.83	0.40602
						447.447	0.00651		1330.33	0.40561
						447.948	0.00647		1331.83	0.4052
						448.448	0.00643		1333.33	0.40478
						448.949	0.0064		1334.83	0.40437
						449.449	0.00636		1336.34	0.40396
						449.95	0.00633		1337.84	0.40355
						450.45	0.00629		1339.34	0.40314
						450.951	0.00625		1340.84	0.40273
						451.451	0.00622		1342.34	0.40232
						451.952	0.00618		1343.84	0.40191
						452.452	0.00615		1344	0.40187
						452.953	0.00612		1345.35	0.4015
						453.453	0.00608		1346.85	0.40109
						453.954	0.00605		1348.35	0.40068
						454.454	0.00601		1349.85	0.40027
						454.955	0.00598		1351.35	0.39987
						455.455	0.00595		1352.85	0.39946
						455.956	0.00591		1354.35	0.39905
						456.456	0.00588		1355.86	0.39865
						456.957	0.00585		1357.36	0.39824
						457.457	0.00581		1358.86	0.39784
						457.958	0.00578		1360.36	0.39743
						458.458	0.00575		1361.86	0.39703
						458.959	0.00572		1363.36	0.39662
						459.459	0.00568		1364.86	0.39622
						459.96	0.00565		1366.37	0.39582
						460.46	0.00562		1367.87	0.39541
						460.961	0.00559		1369.37	0.39501
						461.461	0.00556		1370.87	0.39461
						461.962	0.00553		1372.37	0.39421
						462.462	0.00549		1373.87	0.3938
						462.963	0.00546		1375.38	0.3934
						463.463	0.00543		1376.88	0.393
						463.964	0.0054		1378.38	0.3926
						464.464	0.00537		1379.88	0.3922
						464.965	0.00534		1381.38	0.3918
						465.465	0.00531		1382.88	0.39141
						465.966	0.00528		1384.38	0.39101
						466.466	0.00525		1385.89	0.39061
						466.967	0.00522		1387.39	0.39021
						467.467	0.00519		1388.89	0.38981
						467.968	0.00516		1390.39	0.38942
						468.468	0.00514		1391.89	0.38902
						468.969	0.00511		1393.39	0.38863
						469.469	0.00508		1394.89	0.38823
						469.97	0.00505		1396.4	0.38783
						470.47	0.00502		1397.9	0.38744
						470.971	0.00499		1399.4	0.38705
						471.471	0.00496		1400.9	0.38665
						471.972	0.00494		1402.4	0.38626
						472.472	0.00491		1403.9	0.38586
						472.973	0.00488		1405.41	0.38547
						473.473	0.00485		1406.91	0.38508
						473.974	0.00483		1408.41	0.38469
						474.474	0.0048		1409.91	0.3843
						474.975	0.00477		1411.41	0.3839
						475.475	0.00475		1412.91	0.38351
						475.976	0.00472		1414.41	0.38312
						476.476	0.00469		1415.92	0.38273
						476.977	0.00467		1417.42	0.38234
						477.477	0.00464		1418.92	0.38195
						477.978	0.00461		1420.42	0.38157
						478.478	0.00459		1421.92	0.38118
						478.979	0.00456		1423.42	0.38079
						479.479	0.00454		1424.92	0.3804
						479.98	0.00451		1426.43	0.38001
						480.48	0.00449		1427.93	0.37963
						480.981	0.00446		1429.43	0.37924
						481.481	0.00444		1430.93	0.37886
						481.982	0.00441		1432.43	0.37847
						482.482	0.00439		1433.93	0.37808
						482.983	0.00436		1435.44	0.3777
						483.483	0.00434		1436.94	0.37731
						483.984	0.00431		1438.44	0.37693
						484.484	0.00429		1439.94	0.37655
						484.985	0.00426		1441.44	0.37616
						485.485	0.00424		1442.94	0.37578
						485.986	0.00422		1444.44	0.3754
						486.486	0.00419		1445.95	0.37502
						486.987	0.00417		1447.45	0.37463
						487.487	0.00415		1448.95	0.37425
						487.988	0.00412		1450.45	0.37387
						488.488	0.0041		1451.95	0.37349
						488.989	0.00408		1453.45	0.37311
						489.489	0.00405		1454.95	0.37273
						489.99	0.00403		1456.46	0.37235
						490.49	0.00401		1457.96	0.37197
						500	0.0036		1500	0.36152
