# Supplementary material for: Masked alkynes for synthesis of threaded carbon chains
Source: Nat Chem. 2023 Nov 16;16(2):193–200. doi: 10.1038/s41557-023-01374-z (PMC10849957; doi:10.1038/s41557-023-01374-z)
Supplement: Supplementary file 9 — Partial 13C NMR spectrum. [file 41557_2023_1374_MOESM9_ESM.xlsx]

## Sheet: 13C NMR 
Fig 4b
ppm	int.
61.0122	-3491.7
61.0158	-2378.95
61.0194	-1266.21
61.023	-1904.75
61.0267	11251.5
61.0303	9750.79
61.0339	8250.06
61.0375	16491.9
61.0411	24733.8
61.0447	12283.4
61.0483	-166.93
61.0519	1878.71
61.0555	3924.36
61.0591	-927.398
61.0628	-5779.16
61.0664	-112.371
61.07	5554.41
61.0736	7082.75
61.0772	8611.1
61.0808	12828.3
61.0844	17045.6
61.088	11606.5
61.0916	6167.37
61.0952	1245.55
61.0988	-3676.26
61.1025	-1700.66
61.1061	274.934
61.1097	-1322.11
61.1133	-2919.16
61.1169	484.414
61.1205	3887.99
61.1241	-6072.16
61.1277	-2237.5
61.1313	-6162.42
61.1349	-10087.3
61.1386	-6268.85
61.1422	-2450.35
61.1458	-10529.9
61.1494	-4814.6
61.153	-2461.8
61.1566	-109.004
61.1602	3105.97
61.1638	6320.94
61.1674	1150.58
61.171	-4019.78
61.1746	-9190.14
61.1783	-14360.5
61.1819	-11943.7
61.1855	-9526.93
61.1891	-7110.14
61.1927	-4693.36
61.1963	-3327.35
61.1999	-1961.34
61.2035	-595.324
61.2071	770.684
61.2107	-2260.4
61.2144	-5291.49
61.218	1333.79
61.2216	7959.07
61.2252	8149.7
61.2288	8340.32
61.2324	8530.94
61.236	8721.56
61.2396	9257.05
61.2432	9792.55
61.2468	-1569.99
61.2504	862.289
61.2541	-256.516
61.2577	-1375.32
61.2613	-1631.96
61.2649	-1888.59
61.2685	-5852.58
61.2721	-9816.56
61.2757	-9642.11
61.2793	-9467.65
61.2829	4755.55
61.2865	18978.8
61.2902	20786.6
61.2938	14317.6
61.2974	433.898
61.301	344.984
61.3046	-1123.41
61.3082	-2591.8
61.3118	654.828
61.3154	3901.46
61.319	1112.86
61.3226	-1675.74
61.3263	-4550.56
61.3299	6369.44
61.3335	-2023.3
61.3371	-2139.16
61.3407	-6193.41
61.3443	-10247.7
61.3479	-13784.6
61.3515	-17321.5
61.3551	-12754
61.3587	-8186.51
61.3623	-3619
61.366	948.508
61.3696	4551.46
61.3732	8154.41
61.3768	4859.96
61.3804	1565.5
61.384	-608.125
61.3876	-2781.75
61.3912	-3920.76
61.3948	8735.04
61.3984	13193.4
61.4021	3857
61.4057	-5651.85
61.4093	-6883.82
61.4129	-10012.6
61.4165	-13141.3
61.4201	-8855.37
61.4237	-4569.42
61.4273	-5925.32
61.4309	-7281.23
61.4345	-12775.6
61.4381	-18269.9
61.4418	-14797.7
61.4454	-11325.4
61.449	-6818.48
61.4526	-2311.59
61.4562	-9093.82
61.4598	677.73
61.4634	1137.78
61.467	1597.84
61.4706	3523.59
61.4742	5449.34
61.4779	7375.09
61.4815	9300.84
61.4851	3763.38
61.4887	-1774.08
61.4923	-414.133
61.4959	945.813
61.4995	2133.33
61.5031	3320.84
61.5067	4508.35
61.5103	5695.86
61.5139	4540.68
61.5176	3385.5
61.5212	6368.77
61.5248	9352.03
61.5284	15525.3
61.532	21698.7
61.5356	15456.6
61.5392	9214.62
61.5428	5424.41
61.5464	1634.21
61.55	6465.76
61.5537	11297.3
61.5573	18198.1
61.5609	8545.09
61.5645	-2142.53
61.5681	3723.64
61.5717	10171.8
61.5753	66.125
61.5789	-10039.5
61.5825	-3591.39
61.5861	8719.54
61.5897	4476.7
61.5934	-8387.91
61.597	-4698.74
61.6006	-6823.87
61.6042	-8949
61.6078	-4176.72
61.6114	595.555
61.615	9075.19
61.6186	1001.05
61.6222	-1900.04
61.6258	-4801.13
61.6295	-1263.51
61.6331	2274.11
61.6367	5811.72
61.6403	9349.34
61.6439	4782.5
61.6475	215.66
61.6511	-4351.18
61.6547	-8918.02
61.6583	-6344.96
61.6619	-3771.9
61.6656	-5337.29
61.6692	-6902.68
61.6728	-7692.11
61.6764	-8481.54
61.68	-2373.56
61.6836	3734.41
61.6872	1096.7
61.6908	-1541.02
61.6944	-40.3008
61.698	1460.43
61.7016	1754.11
61.7053	2047.78
61.7089	-1796.98
61.7125	-5641.75
61.7161	-342.062
61.7197	4957.62
61.7233	600.945
61.7269	-3755.74
61.7305	-4663.72
61.7341	-5571.7
61.7377	-2341.23
61.7414	889.234
61.745	3553.22
61.7486	6217.21
61.7522	1983.79
61.7558	-2249.62
61.7594	-275.379
61.763	1698.87
61.7666	-2189.68
61.7702	-6078.22
61.7738	-15414.6
61.7774	-8197.29
61.7811	-6152.99
61.7847	-4108.69
61.7883	-1460.87
61.7919	1186.95
61.7955	-303.668
61.7991	-1794.29
61.8027	-4539.78
61.8063	-7285.27
61.8099	-10030.8
61.8135	-12776.3
61.8172	-7848.38
61.8208	-2920.51
61.8244	12353.5
61.828	11073.7
61.8316	1446.95
61.8352	8374
61.8388	14266.4
61.8424	3605.09
61.846	-6538.95
61.8496	-16683
61.8532	-9928.38
61.8569	-3173.77
61.8605	4443.69
61.8641	12061.1
61.8677	7263.27
61.8713	2465.4
61.8749	-5263.87
61.8785	-12993.1
61.8821	-16584
61.8857	-20174.8
61.8893	-20807.3
61.893	-21439.8
61.8966	-17933.8
61.9002	-14427.9
61.9038	-9111.33
61.9074	-3794.81
61.911	5660.16
61.9146	15115.1
61.9182	9281.3
61.9218	3447.47
61.9254	-2386.36
61.929	-8220.19
61.9327	-11639.9
61.9363	-15059.7
61.9399	-8823.04
61.9435	-2586.41
61.9471	-2638.28
61.9507	-2690.14
61.9543	-2742.01
61.9579	-2793.87
61.9615	-7329.05
61.9651	-11864.2
61.9688	-17778.9
61.9724	-9898.74
61.976	-8742.89
61.9796	-15863.9
61.9832	-17467
61.9868	-19070.1
61.9904	-11189.3
61.994	-3308.48
61.9976	4572.34
62.0012	12453.2
62.0048	7546.85
62.0085	2640.53
62.0121	7390.58
62.0157	12140.6
62.0193	6285.91
62.0229	431.203
62.0265	-1285.07
62.0301	-3001.33
62.0337	-6710.71
62.0373	-10420.1
62.0409	-9991.02
62.0446	-1285.07
62.0482	6731.15
62.0518	952.551
62.0554	-5343.35
62.059	-3362.37
62.0626	-2475.27
62.0662	-1588.18
62.0698	-7081.18
62.0734	-12574.2
62.077	-2634.23
62.0807	7305.71
62.0843	4830.32
62.0879	2354.93
62.0915	1122.96
62.0951	-109.004
62.0987	-1340.97
62.1023	-2572.94
62.1059	592.188
62.1095	3757.32
62.1131	-5492.89
62.1167	-14743.1
62.1204	-9934.44
62.124	-5125.79
62.1276	-1696.62
62.1312	10009.4
62.1348	18266.8
62.1384	12729.3
62.142	7709.18
62.1456	-5587.86
62.1492	-8807.55
62.1528	-12027.2
62.1565	-8866.82
62.1601	-5706.41
62.1637	-3408.17
62.1673	-1109.94
62.1709	-2950.14
62.1745	-4790.35
62.1781	1425.4
62.1817	7641.15
62.1853	4200.53
62.1889	759.906
62.1925	-3284.24
62.1962	-7328.38
62.1998	-8096.25
62.2034	-8864.13
62.207	-1914.86
62.2106	-8760.4
62.2142	-7329.05
62.2178	-5897.71
62.2214	-4207.71
62.225	5759.18
62.2286	6931.87
62.2323	-5690.25
62.2359	-3800.87
62.2395	6365.4
62.2431	9116.95
62.2467	-1926.31
62.2503	-295.586
62.2539	1335.14
62.2575	6242.13
62.2611	11149.1
62.2647	9071.82
62.2683	6994.52
62.272	4917.21
62.2756	2839.91
62.2792	417.73
62.2828	-2004.45
62.2864	-4426.62
62.29	-6848.79
62.2936	-6140.19
62.2972	-5431.59
62.3008	1312.24
62.3044	8056.07
62.3081	13679.1
62.3117	5507.26
62.3153	956.59
62.3189	-3594.08
62.3225	-2180.25
62.3261	-765.738
62.3297	4786.54
62.3333	10339.5
62.3369	12098.2
62.3405	13857.6
62.3441	8718.87
62.3478	3580.84
62.3514	9246.28
62.355	14912.4
62.3586	16439.4
62.3622	17967.1
62.3658	27167.4
62.3694	36368.4
62.373	41430.4
62.3766	46492.9
62.3802	59715.9
62.3839	72939.5
62.3875	86162.5
62.3911	99386.1
62.3947	121317
62.3983	143249
62.4019	137762
62.4055	115723
62.4091	90514.4
62.4127	73583.5
62.4163	57858.8
62.4199	42134.9
62.4236	38567
62.4272	34999.7
62.4308	31431.8
62.4344	27864.6
62.438	23758.4
62.4416	19652.3
62.4452	19684.7
62.4488	19717
62.4524	22163.4
62.456	24609.8
62.4597	27056.3
62.4633	29502.7
62.4669	21430.6
62.4705	13358.5
62.4741	9424.77
62.4777	5491.1
62.4813	4316.38
62.4849	3141.67
62.4885	1966.95
62.4921	792.238
62.4958	11736.5
62.4994	22680.7
62.503	20175
62.5066	17669.3
62.5102	23613
62.5138	13002.8
62.5174	11704.2
62.521	10405.5
62.5246	10055.2
62.5282	9704.98
62.5318	-301.648
62.5355	-10308.3
62.5391	118.664
62.5427	10545.6
62.5463	14075.1
62.5499	17604.7
62.5535	14797.2
62.5571	11989.7
62.5607	16079.7
62.5643	20169.6
62.5679	26328.8
62.5716	32488
62.5752	34508.7
62.5788	36529.4
62.5824	43593.9
62.586	50658.3
62.5896	71172.7
62.5932	91687.1
62.5968	121685
62.6004	124094
62.604	128400
62.6076	116151
62.6113	89068.3
62.6149	70262.1
62.6185	55421.9
62.6221	40581.7
62.6257	33242.4
62.6293	25903.1
62.6329	22702.3
62.6365	19501.5
62.6401	19620
62.6437	19738.6
62.6474	20374.4
62.651	21010.3
62.6546	15783.3
62.6582	18833.3
62.6618	27056.3
62.6654	18725.5
62.669	6234.72
62.6726	2020.84
62.6762	6946.02
62.6798	3594.31
62.6834	1018.56
62.6871	6719.7
62.6907	12420.8
62.6943	1568.2
62.6979	-5727.96
62.7015	-13024.1
62.7051	-2387.04
62.7087	-8303.72
62.7123	-8271.38
62.7159	-8239.05
62.7195	-9241.33
62.7232	-10243.6
62.7268	-4321.54
62.7304	1600.53
62.734	280.32
62.7376	-9316.77
62.7412	-12533.8
62.7448	-7473.87
62.7484	2759.08
62.752	-3561.75
62.7556	-5679.47
62.7592	8756.59
62.7629	29055.4
62.7665	32800.5
62.7701	25423.5
62.7737	18046.5
62.7773	16532.3
62.7809	15018.1
62.7845	13805.7
62.7881	12593.3
62.7917	23968.6
62.7953	27067
62.799	23268.1
62.8026	36022.9
62.8062	45846.3
62.8098	55669.7
62.8134	63682.6
62.817	71695.4
62.8206	88847.3
62.8242	105999
62.8278	134359
62.8314	154443
62.835	148488
62.8387	125980
62.8423	117730
62.8459	109480
62.8495	96229.7
62.8531	74702.3
62.8567	57830.6
62.8603	57512.6
62.8639	59608.8
62.8675	69981.8
62.8711	91390.8
62.8748	96245.9
62.8784	106791
62.882	117337
62.8856	118916
62.8892	120495
62.8928	125695
62.8964	103305
62.9	74082.6
62.9036	53137.1
62.9072	40985.8
62.9109	28834.5
62.9145	29615.9
62.9181	30397.2
62.9217	31178.6
62.9253	31959.9
62.9289	29249.4
62.9325	26539
62.9361	23828.5
62.9397	21118
62.9433	16683.2
62.9469	12248.4
62.9506	7813.58
62.9542	3378.77
62.9578	2123.22
62.9614	867.68
62.965	-1422.48
62.9686	-3712.63
62.9722	8999.07
62.9758	5157
62.9794	3729.03
62.983	2301.05
62.9867	5097.73
62.9903	7894.41
62.9939	1034.73
62.9975	-5824.96
63.0011	-3890.45
63.0047	-1955.95
63.0083	6875.97
63.0119	15707.9
63.0155	9796.59
63.0191	3885.29
63.0227	4871.41
63.0264	5857.52
63.03	2618.97
63.0336	-619.574
63.0372	2004.67
63.0408	4628.92
63.0444	11607.2
63.048	2031.62
63.0516	1767.57
63.0552	1503.54
63.0588	5636.59
63.0625	9769.64
63.0661	9764.26
63.0697	9758.87
63.0733	7905.19
63.0769	6051.51
63.0805	19372.1
63.0841	32692.7
63.0877	29028.5
63.0913	25364.2
63.0949	21700
63.0985	18035.8
63.1022	22217.3
63.1058	26398.9
63.1094	37477.8
63.113	48556.8
63.1166	53514.3
63.1202	58471.8
63.1238	72913.3
63.1274	95631.6
63.131	114788
63.1346	117391
63.1383	106371
63.1419	95351.4
63.1455	87608
63.1491	79864.5
63.1527	65223.7
63.1563	50582.9
63.1599	43787.9
63.1635	36992.8
63.1671	36060.6
63.1707	35128.4
63.1743	41266
63.178	30849.8
63.1816	20951
63.1852	19329
63.1888	16936.5
63.1924	14543.9
63.196	16807.2
63.1996	19070.4
63.2032	17022.7
63.2068	14975
63.2104	8788.92
63.2141	2602.81
63.2177	2742.91
63.2213	2883.02
63.2249	9403.22
63.2285	15923.4
63.2321	9942.08
63.2357	-4316.15
63.2393	-14091.1
63.2429	-7312.21
63.2465	-1853.56
63.2501	-4671.8
63.2538	-1799.68
63.2574	1072.45
63.261	12997.4
63.2646	24922.4
63.2682	18914.1
63.2718	12905.8
63.2754	19366.7
63.279	25827.7
63.2826	32461
63.2862	22540.6
63.2899	17879.5
63.2935	21495.2
63.2971	29077
63.3007	36658.8
63.3043	49111.8
63.3079	61564.9
63.3115	74017.9
63.3151	86471
63.3187	94354.5
63.3223	102238
63.326	103224
63.3296	104210
63.3332	96315.9
63.3368	88421.6
63.3404	73629.9
63.344	58838.2
63.3476	55427.2
63.3512	52016.3
63.3548	38948.9
63.3584	25881.6
63.362	21403.6
63.3657	16925.7
63.3693	19172.8
63.3729	29696.7
63.3765	41945
63.3801	37639.5
63.3837	26091.7
63.3873	22820.8
63.3909	23386.6
63.3945	23952.4
63.3981	29174
63.4018	34395.5
63.4054	35651.1
63.409	36906.6
63.4126	31264.8
63.4162	25622.9
63.4198	31577.3
63.4234	37531.7
63.427	50383.5
63.4306	63235.3
63.4342	67982.7
63.4378	72730
63.4415	77477.4
63.4451	82224.8
63.4487	93438.4
63.4523	104652
63.4559	125695
63.4595	130183
63.4631	116911
63.4667	111916
63.4703	101230
63.4739	90544.7
63.4776	83620.4
63.4812	76696
63.4848	69771.7
63.4884	62847.3
63.492	57819.8
63.4956	52792.2
63.4992	47592.2
63.5028	58946
63.5064	68747.9
63.51	70272.8
63.5136	73349.7
63.5173	76426.6
63.5209	76917
63.5245	77407.3
63.5281	92037.4
63.5317	106667
63.5353	130032
63.5389	136844
63.5425	142448
63.5461	139775
63.5497	132619
63.5534	125463
63.557	117789
63.5606	110116
63.5642	107012
63.5678	103908
63.5714	100805
63.575	97700.8
63.5786	111151
63.5822	124601
63.5858	133912
63.5894	143224
63.5931	162192
63.5967	181159
63.6003	190471
63.6039	199782
63.6075	195816
63.6111	191850
63.6147	192023
63.6183	192195
63.6219	197325
63.6255	202455
63.6292	220000
63.6328	237546
63.6364	244745
63.64	251944
63.6436	263282
63.6472	274619
63.6508	286862
63.6544	299105
63.658	318245
63.6616	337386
63.6653	351267
63.6689	365148
63.6725	379029
63.6761	392910
63.6797	403083
63.6833	413257
63.6869	413774
63.6905	414292
63.6941	411274
63.6977	408257
63.7013	392824
63.705	377391
63.7086	363574
63.7122	349758
63.7158	340080
63.7194	330402
63.723	315465
63.7266	300528
63.7302	281452
63.7338	262376
63.7374	257440
63.7411	252504
63.7447	247569
63.7483	242633
63.7519	224936
63.7555	207240
63.7591	190579
63.7627	173917
63.7663	154206
63.7699	151048
63.7735	142717
63.7771	134386
63.7808	139333
63.7844	144280
63.788	149227
63.7916	154173
63.7952	154551
63.7988	154928
63.8024	141165
63.806	127403
63.8096	106484
63.8132	102119
63.8169	94306
63.8205	86492.5
63.8241	95340.6
63.8277	87634.9
63.8313	76825.4
63.8349	66015.8
63.8385	63569.4
63.8421	61123
63.8457	58676.6
63.8493	56230.1
63.8529	56758.2
63.8566	57286.3
63.8602	61952.8
63.8638	66619.4
63.8674	74907
63.871	83194.7
63.8746	91482.4
63.8782	99770
63.8818	117590
63.8854	135410
63.889	132538
63.8927	129666
63.8963	118258
63.8999	106851
63.9035	91304.5
63.9071	75758.4
63.9107	81637.4
63.9143	87516.3
63.9179	80980
63.9215	74443.6
63.9251	75235.7
63.9287	76027.9
63.9324	83717.4
63.936	91406.9
63.9396	103838
63.9432	116270
63.9468	128701
63.9504	141133
63.954	136235
63.9576	131336
63.9612	116782
63.9648	102227
63.9685	86465.6
63.9721	70703.9
63.9757	64598.6
63.9793	58493.4
63.9829	61872
63.9865	65250.7
63.9901	53455
63.9937	41659.4
63.9973	43437.6
64.0009	45215.8
64.0045	53891.5
64.0082	62567.1
64.0118	79519.7
64.0154	96472.2
64.019	106527
64.0226	116582
64.0262	118274
64.0298	119966
64.0334	109243
64.037	98519.9
64.0406	88141.4
64.0443	77763
64.0479	63246.1
64.0515	48729.2
64.0551	34902.1
64.0587	21074.9
64.0623	19663.1
64.0659	18251.3
64.0695	15891.1
64.0731	13530.9
64.0767	20482.2
64.0804	10879.7
64.084	5760.53
64.0876	641.359
64.0912	-8616.25
64.0948	9715.76
64.0984	10459.4
64.102	11203
64.1056	13671
64.1092	16139
64.1128	8664.98
64.1164	1191
64.1201	-8697.08
64.1237	-2031.39
64.1273	8514.1
64.1309	19059.6
64.1345	12706.4
64.1381	6353.27
64.1417	4354.1
64.1453	2354.93
64.1489	7253.17
64.1525	12151.4
64.1562	11359.3
64.1598	10567.2
64.1634	13913.5
64.167	17259.8
64.1706	9742.7
64.1742	2225.61
64.1778	4364.88
64.1814	6504.15
64.185	7695.04
64.1886	8885.91
64.1922	11111.4
64.1959	13336.9
64.1995	5345.61
64.2031	13908.1
64.2067	20056.5
64.2103	26204.9
64.2139	21576.1
64.2175	16947.3
64.2211	19215.9
64.2247	21484.5
64.2283	22185
64.232	22885.5
64.2356	19447.6
64.2392	16009.6
64.2428	27832.2
64.2464	39654.8
64.25	47339
64.2536	55023.1
64.2572	76200.3
64.2608	97377.5
64.2644	110278
64.268	123178
64.2717	119094
64.2753	115009
64.2789	91611.7
64.2825	68214.4
64.2861	54171.7
64.2897	40129
64.2933	35397.8
64.2969	30666.6
64.3005	16279.1
64.3041	18445.3
64.3078	25094.8
64.3114	31744.3
64.315	20934.8
64.3186	10125.3
64.3222	7592.65
64.3258	5060.01
64.3294	6148.51
64.333	7237
64.3366	8325.5
64.3402	9414
64.3438	3535.04
64.3475	-2343.93
64.3511	6606.54
64.3547	15557
64.3583	6919.07
64.3619	14834.9
64.3655	13439.3
64.3691	12043.6
64.3727	2715.97
64.3763	-6611.7
64.3799	-7662.47
64.3836	-8713.25
64.3872	-5625.58
64.3908	-2537.91
64.3944	549.754
64.398	3637.42
64.4016	4936.07
64.4052	6234.72
64.4088	-743.512
64.4124	-7721.75
64.416	-14182.7
64.4196	-20643.6
64.4233	-13309.7
64.4269	-5975.84
64.4305	1789.13
64.4341	9554.1
64.4377	3524.26
64.4413	-2505.58
64.4449	1465.81
64.4485	5437.21
64.4521	1131.72
64.4557	-3173.77
64.4594	-7851.07
64.463	-12528.4
64.4666	-8928.79
64.4702	-5329.21
64.4738	-6385.38
64.4774	-7441.54
64.481	-7463.09
64.4846	-7484.65
64.4882	-7592.42
64.4918	8853.58
64.4955	17022.7
64.4991	8638.04
64.5027	2667.47
64.5063	-3303.1
64.5099	-2031.39
64.5135	-759.676
64.5171	-2246.93
64.5207	-3734.18
64.5243	-4186.83
64.5279	-4639.47
64.5315	-16990.1
64.5352	-12787
64.5388	-9618.53
64.5424	-6450.04
64.546	-12549.9
64.5496	-18649.8
64.5532	-16472.8
64.5568	-14295.8
64.5604	-7721.75
64.564	-1147.66
64.5676	-8368.38
64.5713	-15589.1
64.5749	-12598.4
64.5785	-9607.76
64.5821	-20067
64.5857	-13972.5
64.5893	-10550.8
64.5929	-7129
64.5965	-2672.63
64.6001	1783.74
64.6037	-1691.91
64.6073	-5167.55
64.611	-7608.59
64.6146	-10049.6
64.6182	-8352.21
64.6218	9898.97
64.6254	10561.8
64.629	11224.6
64.6326	14587.1
64.6362	17949.5
64.6398	13035.1
64.6434	8120.73
64.6471	8379.39
64.6507	8638.04
64.6543	8896.69
64.6579	9155.34
64.6615	8573.37
64.6651	7991.41
64.6687	7409.44
64.6723	6827.47
64.6759	10901.3
64.6795	14975
64.6831	10771.9
64.6868	6568.82
64.6904	7210.06
64.694	7851.3
64.6976	8492.55
64.7012	9133.79
64.7048	8223.12
64.7084	7312.45
64.712	6401.77
64.7156	5491.1
64.7192	1692.14
64.7229	-2106.83
64.7265	-15217.3
64.7301	-11774
64.7337	-1174.6
64.7373	9424.77
64.7409	1746.02
64.7445	-5932.73
64.7481	-964.445
64.7517	4003.84
64.7553	4833.69
64.7589	5663.53
64.7626	-662.684
64.7662	-6988.9
64.7698	479.699
64.7734	7948.3
64.777	10610.3
64.7806	13272.2
64.7842	7657.31
64.7878	2042.39
64.7914	-296.258
64.795	-2634.91
64.7987	3303.32
64.8023	9241.56
64.8059	7005.29
64.8095	4769.02
64.8131	2532.76
64.8167	296.488
64.8203	-1077.61
64.8239	-2451.7
64.8275	-6929.62
64.8311	-11407.5
64.8347	-16316.6
64.8384	-4671.8
64.842	-6476.98
64.8456	-8282.16
64.8492	-7155.95
64.8528	-6029.73
64.8564	3373.38
64.86	12776.5
64.8636	9074.52
64.8672	5372.55
64.8708	1670.58
64.8745	-2031.39
64.8781	-2629.52
64.8817	-3227.66
64.8853	-3825.79
64.8889	-4423.92
64.8925	-7306.82
64.8961	-10189.7
64.8997	722.188
64.9033	11634.1
64.9069	5733.59
64.9106	-166.93
64.9142	-1929
64.9178	-3691.08
64.9214	-8702.47
64.925	-13713.9
64.9286	-10448.4
64.9322	-7182.89
64.9358	1083.22
64.9394	9349.34
64.943	9338.56
64.9466	9327.78
64.9503	8109.96
64.9539	6892.13
64.9575	9812.75
64.9611	12733.4
64.9647	13671
64.9683	14608.6
64.9719	7269.34
64.9755	-69.9375
64.9791	-1611.07
64.9827	-3152.21
64.9864	-4693.36
64.99	-6234.49
64.9936	-102.27
64.9972	6029.96
65.0008	3885.29
65.0044	1740.63
65.008	2139.39
65.0116	2538.14
65.0152	-1201.54
65.0188	-4941.23
65.0224	-3938.95
65.0261	-2936.67
65.0297	-1934.39
65.0333	-932.113
65.0369	-3922.79
65.0405	-6913.46
65.0441	-1627.24
65.0477	3658.97
65.0513	-21.4375
65.0549	-3701.85
65.0585	-7382.27
65.0622	-11062.7
65.0658	-2241.54
65.0694	6579.59
65.073	-2877.4
65.0766	-12334.4
65.0802	-15756.1
65.0838	-2624.13
65.0874	1196.38
65.091	5016.9
65.0946	2193.27
65.0982	-630.352
65.1019	-3453.98
65.1055	-6277.6
65.1091	-5997.4
65.1127	-5717.19
65.1163	-5436.98
65.1199	-5156.77
65.1235	-7592.42
65.1271	-10028.1
65.1307	-12463.7
65.1343	-14899.4
65.138	-11041.1
65.1416	-7182.89
65.1452	-3324.65
65.1488	533.586
65.1524	-3084.86
65.156	-6703.3
65.1596	-3424.34
65.1632	-145.379
65.1668	115.969
65.1704	377.316
65.174	4777.11
65.1777	9176.9
65.1813	-1726.93
65.1849	-12630.8
65.1885	-11119.3
65.1921	-9607.76
65.1957	-2923.2
65.1993	3761.36
65.2029	6307.47
65.2065	8853.58
65.2101	3451.51
65.2138	-1950.56
65.2174	-3214.18
65.221	-4477.81
65.2246	-1085.69
65.2282	2306.43
65.2318	1560.11
65.2354	813.793
65.239	-406.723
65.2426	-1627.24
65.2462	-6986.2
65.2499	-12345.2
65.2535	-7875.32
65.2571	-3405.48
65.2607	-3074.08
65.2643	-2742.68
65.2679	-1681.13
65.2715	-619.574
65.2751	4580.43
65.2787	9780.42
65.2823	-1745.79
65.2859	-13272
65.2896	-12382.9
65.2932	-11493.8
65.2968	-64.5469
65.3004	11364.7
65.304	13137.5
65.3076	14910.4
65.3112	8664.98
65.3148	2419.6
65.3184	-3825.79
65.322	-10071.2
65.3257	-12846.3
65.3293	-15621.4
65.3329	-8740.19
65.3365	-1858.95
65.3401	-3513.25
65.3437	-5167.55
65.3473	-2683.41
65.3509	-199.262
65.3545	6013.79
65.3581	12226.8
65.3617	6024.57
65.3654	-177.707
65.369	86.332
65.3726	350.375
65.3762	-3524.03
65.3798	-7398.43
65.3834	-5967.76
65.387	-4537.09
65.3906	-3106.41
65.3942	-1675.74
65.3978	-3607.55
65.4015	-5539.37
65.4051	-7471.18
65.4087	-9402.99
65.4123	-8080.09
65.4159	-6757.19
65.4195	-5434.29
65.4231	-4111.39
65.4267	142.914
65.4303	4397.21
65.4339	4513.07
65.4375	4628.92
65.4412	-719.262
65.4448	-6067.45
65.4484	-1759.26
65.452	2548.92
65.4556	1252.96
65.4592	-42.9922
65.4628	-1338.95
65.4664	-2634.91
65.47	4453.79
65.4736	11542.5
65.4773	3456.9
65.4809	-4628.69
65.4845	-902.477
65.4881	2823.74
65.4917	-347.449
65.4953	-3518.64
65.4989	-9252.11
65.5025	-14985.6
65.5061	-13821.6
65.5097	-12657.7
65.5133	-4855.01
65.517	2947.68
65.5206	6611.93
65.5242	10276.2
65.5278	7474.1
65.5314	4672.03
65.535	1869.96
65.5386	-932.113
65.5422	8681.15
65.5458	18294.4
65.5494	18251.3
65.5531	18208.2
65.5567	13477
65.5603	8745.81
65.5639	4014.62
65.5675	-716.57
65.5711	-7172.11
65.5747	-13627.7
65.5783	-7667.86
65.5819	-1708.07
65.5855	-3033.67
65.5891	-4359.26
65.5928	-5684.86
65.5964	-7010.45
65.6	-9629.31
65.6036	-12248.2
65.6072	-2451.7
65.6108	7344.77
65.6144	7980.63
65.618	8616.48
65.6216	15115.1
65.6252	21613.8
65.6289	31474.9
65.6325	24782.3
65.6361	12226.8
65.6397	-328.59
65.6433	609.027
65.6469	1546.64
65.6505	2484.26
65.6541	3421.87
65.6577	-3313.87
65.6613	-10049.6
65.665	-7473.87
65.6686	-13175
65.6722	-17475.1
65.6758	-13498.3
65.6794	-10728.6
65.683	318.043
65.6866	4812.13
65.6902	-7247.55
65.6938	-5339.99
65.6974	-3432.42
65.701	501.254
65.7047	4434.93
65.7083	12507.1
65.7119	20579.2
65.7155	21150.4
65.7191	21721.6
65.7227	15395.3
65.7263	9069.13
65.7299	2069.34
65.7335	-4930.45
65.7371	-11930.2
65.7408	-18930
65.7444	-10065.8
65.748	-1201.54
65.7516	-4752.63
65.7552	-8303.72
65.7588	-6078.22
65.7624	-3852.73
65.766	-1627.24
65.7696	598.25
65.7732	-1573.36
65.7768	-3744.96
65.7805	-1778.12
65.7841	188.715
65.7877	107.887
65.7913	27.0586
65.7949	-4192.21
65.7985	-8411.49
65.8021	-9958.02
65.8057	-11504.5
65.8093	-8912.63
65.8129	-6320.71
65.8166	-3513.25
