# Supplementary material for: Masked alkynes for synthesis of threaded carbon chains
Source: Nat Chem. 2023 Nov 16;16(2):193–200. doi: 10.1038/s41557-023-01374-z (PMC10849957; doi:10.1038/s41557-023-01374-z)
Supplement: Supplementary file 10 — Absorption wavelength and Raman frequency versus n and fits. [file 41557_2023_1374_MOESM10_ESM.xlsx]

## Sheet: Sheet1
Fig 4c
UV-Vis			Raman shift			UV-Vis fit			Raman shift fit
n	wavelength (nm)		n	Raman shift (cm -1)		4	269.691		4	2155.69
6	318		6	2077.2		4.28028	277.157		4.25526	2143.99
14	430		14	1940.3		4.33634	278.621		4.30631	2141.72
24	480		24	1907.5		4.39239	280.076		4.35736	2139.47
34	496		34	1899.8		4.44845	281.521		4.40841	2137.24
						4.5045	282.957		4.45946	2135.02
						4.56056	284.384		4.51051	2132.83
						4.61662	285.801		4.56156	2130.66
						4.67267	287.21		4.61261	2128.51
						4.72873	288.609		4.66366	2126.38
						4.78478	289.999		4.71471	2124.27
						4.84084	291.38		4.76577	2122.18
						4.8969	292.752		4.81682	2120.11
						4.95295	294.115		4.86787	2118.06
						5.00901	295.47		4.91892	2116.03
						5.06507	296.815		4.96997	2114.01
						5.12112	298.152		5.02102	2112.02
						5.17718	299.48		5.07207	2110.04
						5.23323	300.8		5.12312	2108.08
						5.28929	302.111		5.17417	2106.14
						5.34535	303.414		5.22523	2104.22
						5.4014	304.708		5.27628	2102.32
						5.45746	305.994		5.32733	2100.43
						5.51351	307.271		5.37838	2098.56
						5.56957	308.54		5.42943	2096.71
						5.62563	309.801		5.48048	2094.88
						5.68168	311.054		5.53153	2093.06
						5.73774	312.298		5.58258	2091.26
						5.79379	313.535		5.63363	2089.48
						5.84985	314.763		5.68468	2087.71
						5.90591	315.984		5.73574	2085.96
						5.96196	317.197		5.78679	2084.22
						6	318.015		5.83784	2082.51
						6.01802	318.402		5.88889	2080.81
						6.07407	319.599		5.93994	2079.12
						6.13013	320.788		5.99099	2077.45
						6.18619	321.969		6	2077.16
						6.24224	323.143		6.04204	2075.79
						6.2983	324.309		6.09309	2074.15
						6.35435	325.468		6.14414	2072.53
						6.41041	326.619		6.1952	2070.92
						6.46647	327.763		6.24625	2069.33
						6.52252	328.899		6.2973	2067.75
						6.57858	330.028		6.34835	2066.18
						6.63463	331.15		6.3994	2064.63
						6.69069	332.264		6.45045	2063.1
						6.74675	333.372		6.5015	2061.58
						6.8028	334.472		6.55255	2060.07
						6.85886	335.564		6.6036	2058.58
						6.91491	336.65		6.65465	2057.1
						6.97097	337.729		6.70571	2055.63
						7.02703	338.801		6.75676	2054.18
						7.08308	339.866		6.80781	2052.74
						7.13914	340.923		6.85886	2051.32
						7.1952	341.974		6.90991	2049.91
						7.25125	343.019		6.96096	2048.51
						7.30731	344.056		7.01201	2047.12
						7.36336	345.087		7.06306	2045.75
						7.41942	346.111		7.11411	2044.39
						7.47548	347.128		7.16517	2043.04
						7.53153	348.139		7.21622	2041.71
						7.58759	349.143		7.26727	2040.39
						7.64364	350.141		7.31832	2039.08
						7.6997	351.133		7.36937	2037.78
						7.75576	352.117		7.42042	2036.49
						7.81181	353.096		7.47147	2035.22
						7.86787	354.068		7.52252	2033.96
						7.92392	355.034		7.57357	2032.71
						7.97998	355.993		7.62462	2031.47
						8.03604	356.947		7.67568	2030.24
						8.09209	357.894		7.72673	2029.03
						8.14815	358.835		7.77778	2027.82
						8.2042	359.77		7.82883	2026.63
						8.26026	360.699		7.87988	2025.45
						8.31632	361.622		7.93093	2024.28
						8.37237	362.539		7.98198	2023.12
						8.42843	363.45		8.03303	2021.97
						8.48448	364.355		8.08408	2020.83
						8.54054	365.254		8.13514	2019.7
						8.5966	366.147		8.18619	2018.59
						8.65265	367.035		8.23724	2017.48
						8.70871	367.917		8.28829	2016.38
						8.76476	368.793		8.33934	2015.3
						8.82082	369.663		8.39039	2014.22
						8.87688	370.528		8.44144	2013.15
						8.93293	371.387		8.49249	2012.1
						8.98899	372.241		8.54354	2011.05
						9.04505	373.089		8.59459	2010.02
						9.1011	373.931		8.64565	2008.99
						9.15716	374.769		8.6967	2007.97
						9.21321	375.6		8.74775	2006.96
						9.26927	376.427		8.7988	2005.96
						9.32533	377.247		8.84985	2004.97
						9.38138	378.063		8.9009	2003.99
						9.43744	378.873		8.95195	2003.02
						9.49349	379.679		9.003	2002.06
						9.54955	380.478		9.05405	2001.11
						9.60561	381.273		9.10511	2000.16
						9.66166	382.063		9.15616	1999.23
						9.71772	382.847		9.20721	1998.3
						9.77377	383.626		9.25826	1997.38
						9.82983	384.401		9.30931	1996.47
						9.88589	385.17		9.36036	1995.57
						9.94194	385.934		9.41141	1994.68
						9.998	386.694		9.46246	1993.8
						10.0541	387.448		9.51351	1992.92
						10.1101	388.198		9.56456	1992.05
						10.1662	388.942		9.61562	1991.19
						10.2222	389.682		9.66667	1990.34
						10.2783	390.417		9.71772	1989.5
						10.3343	391.147		9.76877	1988.66
						10.3904	391.873		9.81982	1987.83
						10.4465	392.594		9.87087	1987.01
						10.5025	393.31		9.92192	1986.2
						10.5586	394.021		9.97297	1985.39
						10.6146	394.728		10.024	1984.6
						10.6707	395.431		10.0751	1983.81
						10.7267	396.128		10.1261	1983.02
						10.7828	396.822		10.1772	1982.25
						10.8388	397.51		10.2282	1981.48
						10.8949	398.195		10.2793	1980.72
						10.951	398.875		10.3303	1979.96
						11.007	399.55		10.3814	1979.22
						11.0631	400.221		10.4324	1978.47
						11.1191	400.888		10.4835	1977.74
						11.1752	401.55		10.5345	1977.01
						11.2312	402.209		10.5856	1976.29
						11.2873	402.862		10.6366	1975.58
						11.3433	403.512		10.6877	1974.87
						11.3994	404.157		10.7387	1974.18
						11.4555	404.799		10.7898	1973.48
						11.5115	405.436		10.8408	1972.79
						11.5676	406.069		10.8919	1972.11
						11.6236	406.697		10.9429	1971.44
						11.6797	407.322		10.994	1970.77
						11.7357	407.943		11.045	1970.11
						11.7918	408.56		11.0961	1969.45
						11.8478	409.172		11.1471	1968.8
						11.9039	409.781		11.1982	1968.16
						11.96	410.386		11.2492	1967.52
						12.016	410.987		11.3003	1966.89
						12.0721	411.584		11.3514	1966.27
						12.1281	412.177		11.4024	1965.65
						12.1842	412.766		11.4535	1965.03
						12.2402	413.352		11.5045	1964.42
						12.2963	413.933		11.5556	1963.82
						12.3523	414.511		11.6066	1963.22
						12.4084	415.085		11.6577	1962.63
						12.4645	415.656		11.7087	1962.05
						12.5205	416.222		11.7598	1961.47
						12.5766	416.785		11.8108	1960.89
						12.6326	417.345		11.8619	1960.32
						12.6887	417.9		11.9129	1959.76
						12.7447	418.453		11.964	1959.2
						12.8008	419.001		12.015	1958.64
						12.8569	419.546		12.0661	1958.1
						12.9129	420.088		12.1171	1957.55
						12.969	420.626		12.1682	1957.01
						13.025	421.16		12.2192	1956.48
						13.0811	421.691		12.2703	1955.95
						13.1371	422.219		12.3213	1955.43
						13.1932	422.743		12.3724	1954.91
						13.2492	423.264		12.4234	1954.39
						13.3053	423.781		12.4745	1953.88
						13.3614	424.295		12.5255	1953.38
						13.4174	424.806		12.5766	1952.88
						13.4735	425.313		12.6276	1952.38
						13.5295	425.817		12.6787	1951.89
						13.5856	426.318		12.7297	1951.41
						13.6416	426.816		12.7808	1950.93
						13.6977	427.31		12.8318	1950.45
						13.7538	427.802		12.8829	1949.98
						13.8098	428.29		12.9339	1949.51
						13.8659	428.774		12.985	1949.04
						13.9219	429.256		13.036	1948.59
						13.978	429.735		13.0871	1948.13
						14	429.922		13.1381	1947.68
						14.034	430.21		13.1892	1947.23
						14.0901	430.682		13.2402	1946.79
						14.1462	431.152		13.2913	1946.35
						14.2022	431.618		13.3423	1945.92
						14.2583	432.081		13.3934	1945.49
						14.3143	432.542		13.4444	1945.06
						14.3704	432.999		13.4955	1944.64
						14.4264	433.453		13.5465	1944.22
						14.4825	433.905		13.5976	1943.8
						14.5385	434.353		13.6486	1943.39
						14.5946	434.798		13.6997	1942.99
						14.6507	435.241		13.7508	1942.58
						14.7067	435.681		13.8018	1942.18
						14.7628	436.118		13.8529	1941.79
						14.8188	436.552		13.9039	1941.4
						14.8749	436.983		13.955	1941.01
						14.9309	437.412		14	1940.67
						14.987	437.837		14.006	1940.62
						15.043	438.26		14.0571	1940.24
						15.0991	438.681		14.1081	1939.87
						15.1552	439.098		14.1592	1939.49
						15.2112	439.513		14.2102	1939.12
						15.2673	439.925		14.2613	1938.75
						15.3233	440.334		14.3123	1938.39
						15.3794	440.741		14.3634	1938.03
						15.4354	441.145		14.4144	1937.67
						15.4915	441.547		14.4655	1937.32
						15.5475	441.946		14.5165	1936.97
						15.6036	442.342		14.5676	1936.62
						15.6597	442.736		14.6186	1936.28
						15.7157	443.127		14.6697	1935.94
						15.7718	443.516		14.7207	1935.6
						15.8278	443.902		14.7718	1935.26
						15.8839	444.285		14.8228	1934.93
						15.9399	444.667		14.8739	1934.61
						15.996	445.045		14.9249	1934.28
						16.0521	445.422		14.976	1933.96
						16.1081	445.795		15.027	1933.64
						16.1642	446.167		15.0781	1933.32
						16.2202	446.536		15.1291	1933.01
						16.2763	446.902		15.1802	1932.7
						16.3323	447.267		15.2312	1932.39
						16.3884	447.628		15.2823	1932.09
						16.4444	447.988		15.3333	1931.79
						16.5005	448.345		15.3844	1931.49
						16.5566	448.7		15.4354	1931.19
						16.6126	449.052		15.4865	1930.9
						16.6687	449.403		15.5375	1930.61
						16.7247	449.751		15.5886	1930.32
						16.7808	450.096		15.6396	1930.03
						16.8368	450.44		15.6907	1929.75
						16.8929	450.781		15.7417	1929.47
						16.9489	451.12		15.7928	1929.19
						17.005	451.457		15.8438	1928.92
						17.0611	451.792		15.8949	1928.65
						17.1171	452.124		15.9459	1928.38
						17.1732	452.455		15.997	1928.11
						17.2292	452.783		16.048	1927.85
						17.2853	453.109		16.0991	1927.58
						17.3413	453.433		16.1502	1927.32
						17.3974	453.755		16.2012	1927.07
						17.4535	454.075		16.2523	1926.81
						17.5095	454.392		16.3033	1926.56
						17.5656	454.708		16.3544	1926.31
						17.6216	455.022		16.4054	1926.06
						17.6777	455.333		16.4565	1925.82
						17.7337	455.643		16.5075	1925.57
						17.7898	455.95		16.5586	1925.33
						17.8458	456.256		16.6096	1925.09
						17.9019	456.56		16.6607	1924.86
						17.958	456.861		16.7117	1924.62
						18.014	457.161		16.7628	1924.39
						18.0701	457.459		16.8138	1924.16
						18.1261	457.754		16.8649	1923.93
						18.1822	458.048		16.9159	1923.71
						18.2382	458.34		16.967	1923.48
						18.2943	458.63		17.018	1923.26
						18.3503	458.918		17.0691	1923.04
						18.4064	459.205		17.1201	1922.82
						18.4625	459.489		17.1712	1922.61
						18.5185	459.772		17.2222	1922.4
						18.5746	460.053		17.2733	1922.18
						18.6306	460.332		17.3243	1921.97
						18.6867	460.609		17.3754	1921.77
						18.7427	460.884		17.4264	1921.56
						18.7988	461.158		17.4775	1921.36
						18.8548	461.43		17.5285	1921.16
						18.9109	461.7		17.5796	1920.96
						18.967	461.968		17.6306	1920.76
						19.023	462.235		17.6817	1920.56
						19.0791	462.499		17.7327	1920.37
						19.1351	462.762		17.7838	1920.17
						19.1912	463.024		17.8348	1919.98
						19.2473	463.284		17.8859	1919.79
						19.3033	463.542		17.9369	1919.61
						19.3594	463.798		17.988	1919.42
						19.4154	464.053		18.039	1919.24
						19.4715	464.306		18.0901	1919.06
						19.5275	464.557		18.1411	1918.88
						19.5836	464.807		18.1922	1918.7
						19.6396	465.055		18.2432	1918.52
						19.6957	465.302		18.2943	1918.34
						19.7518	465.547		18.3453	1918.17
						19.8078	465.79		18.3964	1918
						19.8639	466.032		18.4474	1917.83
						19.9199	466.272		18.4985	1917.66
						19.976	466.511		18.5495	1917.49
						20.032	466.748		18.6006	1917.33
						20.0881	466.983		18.6517	1917.16
						20.1441	467.218		18.7027	1917
						20.2002	467.45		18.7538	1916.84
						20.2563	467.681		18.8048	1916.68
						20.3123	467.911		18.8559	1916.52
						20.3684	468.139		18.9069	1916.36
						20.4244	468.365		18.958	1916.21
						20.4805	468.59		19.009	1916.05
						20.5365	468.814		19.0601	1915.9
						20.5926	469.036		19.1111	1915.75
						20.6486	469.257		19.1622	1915.6
						20.7047	469.476		19.2132	1915.45
						20.7608	469.694		19.2643	1915.31
						20.8168	469.911		19.3153	1915.16
						20.8729	470.126		19.3664	1915.02
						20.9289	470.339		19.4174	1914.87
						20.985	470.552		19.4685	1914.73
						21.041	470.763		19.5195	1914.59
						21.0971	470.972		19.5706	1914.45
						21.1532	471.181		19.6216	1914.32
						21.2092	471.387		19.6727	1914.18
						21.2653	471.593		19.7237	1914.05
						21.3213	471.797		19.7748	1913.91
						21.3774	472		19.8258	1913.78
						21.4334	472.201		19.8769	1913.65
						21.4895	472.402		19.9279	1913.52
						21.5455	472.601		19.979	1913.39
						21.6016	472.798		20.03	1913.26
						21.6577	472.995		20.0811	1913.13
						21.7137	473.19		20.1321	1913.01
						21.7698	473.384		20.1832	1912.89
						21.8258	473.576		20.2342	1912.76
						21.8819	473.768		20.2853	1912.64
						21.9379	473.958		20.3363	1912.52
						21.994	474.147		20.3874	1912.4
						22.05	474.334		20.4384	1912.28
						22.1061	474.521		20.4895	1912.17
						22.1622	474.706		20.5405	1912.05
						22.2182	474.89		20.5916	1911.93
						22.2743	475.073		20.6426	1911.82
						22.3303	475.254		20.6937	1911.71
						22.3864	475.435		20.7447	1911.59
						22.4424	475.614		20.7958	1911.48
						22.4985	475.792		20.8468	1911.37
						22.5545	475.969		20.8979	1911.27
						22.6106	476.145		20.9489	1911.16
						22.6667	476.32		21	1911.05
						22.7227	476.493		21.0511	1910.94
						22.7788	476.666		21.1021	1910.84
						22.8348	476.837		21.1532	1910.74
						22.8909	477.007		21.2042	1910.63
						22.947	477.176		21.2553	1910.53
						23.003	477.344		21.3063	1910.43
						23.0591	477.511		21.3574	1910.33
						23.1151	477.677		21.4084	1910.23
						23.1712	477.842		21.4595	1910.13
						23.2272	478.005		21.5105	1910.04
						23.2833	478.168		21.5616	1909.94
						23.3393	478.33		21.6126	1909.84
						23.3954	478.49		21.6637	1909.75
						23.4515	478.65		21.7147	1909.66
						23.5075	478.808		21.7658	1909.56
						23.5636	478.966		21.8168	1909.47
						23.6196	479.122		21.8679	1909.38
						23.6757	479.277		21.9189	1909.29
						23.7317	479.432		21.97	1909.2
						23.7878	479.585		22.021	1909.11
						23.8438	479.737		22.0721	1909.02
						23.8999	479.889		22.1231	1908.94
						23.956	480.039		22.1742	1908.85
						24	480.157		22.2252	1908.76
						24.012	480.189		22.2763	1908.68
						24.0681	480.337		22.3273	1908.6
						24.1241	480.485		22.3784	1908.51
						24.1802	480.631		22.4294	1908.43
						24.2362	480.777		22.4805	1908.35
						24.2923	480.922		22.5315	1908.27
						24.3483	481.065		22.5826	1908.19
						24.4044	481.208		22.6336	1908.11
						24.4605	481.35		22.6847	1908.03
						24.5165	481.491		22.7357	1907.95
						24.5726	481.631		22.7868	1907.88
						24.6286	481.77		22.8378	1907.8
						24.6847	481.908		22.8889	1907.72
						24.7407	482.046		22.9399	1907.65
						24.7968	482.182		22.991	1907.58
						24.8529	482.318		23.042	1907.5
						24.9089	482.452		23.0931	1907.43
						24.965	482.586		23.1441	1907.36
						25.021	482.719		23.1952	1907.29
						25.0771	482.851		23.2462	1907.22
						25.1331	482.982		23.2973	1907.14
						25.1892	483.113		23.3483	1907.08
						25.2452	483.242		23.3994	1907.01
						25.3013	483.371		23.4505	1906.94
						25.3574	483.499		23.5015	1906.87
						25.4134	483.626		23.5526	1906.8
						25.4695	483.752		23.6036	1906.74
						25.5255	483.877		23.6547	1906.67
						25.5816	484.002		23.7057	1906.61
						25.6376	484.126		23.7568	1906.54
						25.6937	484.249		23.8078	1906.48
						25.7497	484.371		23.8589	1906.42
						25.8058	484.492		23.9099	1906.35
						25.8619	484.613		23.961	1906.29
						25.9179	484.733		24	1906.24
						25.974	484.852		24.012	1906.23
						26.03	484.97		24.0631	1906.17
						26.0861	485.087		24.1141	1906.11
						26.1421	485.204		24.1652	1906.05
						26.1982	485.32		24.2162	1905.99
						26.2542	485.435		24.2673	1905.93
						26.3103	485.55		24.3183	1905.87
						26.3664	485.664		24.3694	1905.81
						26.4224	485.777		24.4204	1905.76
						26.4785	485.889		24.4715	1905.7
						26.5345	486		24.5225	1905.64
						26.5906	486.111		24.5736	1905.59
						26.6467	486.221		24.6246	1905.53
						26.7027	486.331		24.6757	1905.48
						26.7588	486.439		24.7267	1905.43
						26.8148	486.547		24.7778	1905.37
						26.8709	486.655		24.8288	1905.32
						26.9269	486.761		24.8799	1905.27
						26.983	486.867		24.9309	1905.21
						27.039	486.972		24.982	1905.16
						27.0951	487.077		25.033	1905.11
						27.1512	487.181		25.0841	1905.06
						27.2072	487.284		25.1351	1905.01
						27.2633	487.386		25.1862	1904.96
						27.3193	487.488		25.2372	1904.91
						27.3754	487.589		25.2883	1904.86
						27.4314	487.69		25.3393	1904.82
						27.4875	487.79		25.3904	1904.77
						27.5435	487.889		25.4414	1904.72
						27.5996	487.987		25.4925	1904.67
						27.6557	488.085		25.5435	1904.63
						27.7117	488.183		25.5946	1904.58
						27.7678	488.279		25.6456	1904.54
						27.8238	488.375		25.6967	1904.49
						27.8799	488.471		25.7477	1904.45
						27.9359	488.566		25.7988	1904.4
						27.992	488.66		25.8498	1904.36
						28.048	488.753		25.9009	1904.31
						28.1041	488.846		25.952	1904.27
						28.1602	488.939		26.003	1904.23
						28.2162	489.031		26.0541	1904.19
						28.2723	489.122		26.1051	1904.14
						28.3283	489.212		26.1562	1904.1
						28.3844	489.302		26.2072	1904.06
						28.4404	489.392		26.2583	1904.02
						28.4965	489.481		26.3093	1903.98
						28.5526	489.569		26.3604	1903.94
						28.6086	489.656		26.4114	1903.9
						28.6647	489.744		26.4625	1903.86
						28.7207	489.83		26.5135	1903.82
						28.7768	489.916		26.5646	1903.78
						28.8328	490.002		26.6156	1903.75
						28.8889	490.086		26.6667	1903.71
						28.9449	490.171		26.7177	1903.67
						29.001	490.255		26.7688	1903.63
						29.0571	490.338		26.8198	1903.6
						29.1131	490.421		26.8709	1903.56
						29.1692	490.503		26.9219	1903.52
						29.2252	490.584		26.973	1903.49
						29.2813	490.665		27.024	1903.45
						29.3373	490.746		27.0751	1903.42
						29.3934	490.826		27.1261	1903.38
						29.4494	490.906		27.1772	1903.35
						29.5055	490.985		27.2282	1903.31
						29.5616	491.063		27.2793	1903.28
						29.6176	491.141		27.3303	1903.25
						29.6737	491.219		27.3814	1903.21
						29.7297	491.296		27.4324	1903.18
						29.7858	491.372		27.4835	1903.15
						29.8418	491.448		27.5345	1903.12
						29.8979	491.524		27.5856	1903.08
						29.9539	491.599		27.6366	1903.05
						30.01	491.673		27.6877	1903.02
						30.0661	491.747		27.7387	1902.99
						30.1221	491.821		27.7898	1902.96
						30.1782	491.894		27.8408	1902.93
						30.2342	491.967		27.8919	1902.9
						30.2903	492.039		27.9429	1902.87
						30.3464	492.11		27.994	1902.84
						30.4024	492.182		28.045	1902.81
						30.4585	492.252		28.0961	1902.78
						30.5145	492.323		28.1471	1902.75
						30.5706	492.392		28.1982	1902.72
						30.6266	492.462		28.2492	1902.69
						30.6827	492.531		28.3003	1902.67
						30.7387	492.599		28.3514	1902.64
						30.7948	492.667		28.4024	1902.61
						30.8509	492.735		28.4535	1902.58
						30.9069	492.802		28.5045	1902.56
						30.963	492.869		28.5556	1902.53
						31.019	492.935		28.6066	1902.5
						31.0751	493.001		28.6577	1902.48
						31.1311	493.066		28.7087	1902.45
						31.1872	493.132		28.7598	1902.43
						31.2432	493.196		28.8108	1902.4
						31.2993	493.26		28.8619	1902.37
						31.3554	493.324		28.9129	1902.35
						31.4114	493.387		28.964	1902.32
						31.4675	493.45		29.015	1902.3
						31.5235	493.513		29.0661	1902.28
						31.5796	493.575		29.1171	1902.25
						31.6356	493.637		29.1682	1902.23
						31.6917	493.698		29.2192	1902.2
						31.7477	493.759		29.2703	1902.18
						31.8038	493.82		29.3213	1902.16
						31.8599	493.88		29.3724	1902.13
						31.9159	493.939		29.4234	1902.11
						31.972	493.999		29.4745	1902.09
						32.028	494.058		29.5255	1902.07
						32.0841	494.116		29.5766	1902.04
						32.1401	494.175		29.6276	1902.02
						32.1962	494.232		29.6787	1902
						32.2522	494.29		29.7297	1901.98
						32.3083	494.347		29.7808	1901.96
						32.3644	494.404		29.8318	1901.94
						32.4204	494.46		29.8829	1901.91
						32.4765	494.516		29.9339	1901.89
						32.5325	494.572		29.985	1901.87
						32.5886	494.627		30.036	1901.85
						32.6446	494.682		30.0871	1901.83
						32.7007	494.736		30.1381	1901.81
						32.7568	494.791		30.1892	1901.79
						32.8128	494.844		30.2402	1901.77
						32.8689	494.898		30.2913	1901.75
						32.9249	494.951		30.3423	1901.73
						32.981	495.004		30.3934	1901.72
						33.037	495.056		30.4444	1901.7
						33.0931	495.108		30.4955	1901.68
						33.1491	495.16		30.5465	1901.66
						33.2052	495.212		30.5976	1901.64
						33.2613	495.263		30.6486	1901.62
						33.3173	495.314		30.6997	1901.6
						33.3734	495.364		30.7508	1901.59
						33.4294	495.414		30.8018	1901.57
						33.4855	495.464		30.8529	1901.55
						33.5415	495.513		30.9039	1901.53
						33.5976	495.563		30.955	1901.52
						33.6536	495.611		31.006	1901.5
						33.7097	495.66		31.0571	1901.48
						33.7658	495.708		31.1081	1901.47
						33.8218	495.756		31.1592	1901.45
						33.8779	495.804		31.2102	1901.43
						33.9339	495.851		31.2613	1901.42
						33.99	495.898		31.3123	1901.4
						34	495.906		31.3634	1901.38
						34.0461	495.945		31.4144	1901.37
						34.1021	495.991		31.4655	1901.35
						34.1582	496.037		31.5165	1901.34
						34.2142	496.083		31.5676	1901.32
						34.2703	496.128		31.6186	1901.31
						34.3263	496.173		31.6697	1901.29
						34.3824	496.218		31.7207	1901.28
						34.4384	496.263		31.7718	1901.26
						34.4945	496.307		31.8228	1901.25
						34.5506	496.351		31.8739	1901.23
						34.6066	496.395		31.9249	1901.22
						34.6627	496.438		31.976	1901.2
						34.7187	496.482		32.027	1901.19
						34.7748	496.524		32.0781	1901.18
						34.8308	496.567		32.1291	1901.16
						34.8869	496.609		32.1802	1901.15
						34.9429	496.651		32.2312	1901.13
						34.999	496.693		32.2823	1901.12
						35.0551	496.735		32.3333	1901.11
						35.1111	496.776		32.3844	1901.09
						35.1672	496.817		32.4354	1901.08
						35.2232	496.858		32.4865	1901.07
						35.2793	496.898		32.5375	1901.05
						35.3353	496.938		32.5886	1901.04
						35.3914	496.978		32.6396	1901.03
						35.4475	497.018		32.6907	1901.02
						35.5035	497.057		32.7417	1901
						35.5596	497.097		32.7928	1900.99
						35.6156	497.135		32.8438	1900.98
						35.6717	497.174		32.8949	1900.97
						35.7277	497.212		32.946	1900.96
						35.7838	497.251		32.997	1900.94
						35.8398	497.289		33.0481	1900.93
						35.8959	497.326		33.0991	1900.92
						35.9519	497.364		33.1501	1900.91
						36.008	497.401		33.2012	1900.9
						36.0641	497.438		33.2522	1900.89
						36.1201	497.474		33.3033	1900.87
						36.1762	497.511		33.3543	1900.86
						36.2322	497.547		33.4054	1900.85
						36.2883	497.583		33.4565	1900.84
						36.3443	497.619		33.5075	1900.83
						36.4004	497.654		33.5586	1900.82
						36.4565	497.69		33.6096	1900.81
						36.5125	497.725		33.6607	1900.8
						36.5686	497.759		33.7117	1900.79
						36.6246	497.794		33.7628	1900.78
						36.6807	497.828		33.8138	1900.77
						36.7367	497.863		33.8649	1900.76
						36.7928	497.897		33.9159	1900.75
						36.8488	497.93		33.967	1900.74
						36.9049	497.964		34	1900.73
						36.961	497.997		34.018	1900.73
						37.017	498.03		34.0691	1900.72
						37.0731	498.063		34.1201	1900.71
						37.1291	498.096		34.1712	1900.7
						37.1852	498.128		34.2222	1900.69
						37.2412	498.16		34.2733	1900.68
						37.2973	498.192		34.3243	1900.67
						37.3533	498.224		34.3754	1900.66
						37.4094	498.256		34.4264	1900.65
						37.4655	498.287		34.4775	1900.64
						37.5215	498.318		34.5285	1900.63
						37.5776	498.349		34.5796	1900.63
						37.6336	498.38		34.6306	1900.62
						37.6897	498.411		34.6817	1900.61
						37.7458	498.441		34.7327	1900.6
						37.8018	498.471		34.7838	1900.59
						37.8579	498.501		34.8348	1900.58
						37.9139	498.531		34.8859	1900.57
						37.97	498.561		34.9369	1900.57
						38.026	498.59		34.988	1900.56
						38.0821	498.619		35.039	1900.55
						38.1381	498.648		35.0901	1900.54
						38.1942	498.677		35.1411	1900.53
						38.2503	498.706		35.1922	1900.53
						38.3063	498.734		35.2432	1900.52
						38.3624	498.762		35.2943	1900.51
						38.4184	498.791		35.3454	1900.5
						38.4745	498.819		35.3964	1900.49
						38.5305	498.846		35.4475	1900.49
						38.5866	498.874		35.4985	1900.48
						38.6426	498.901		35.5496	1900.47
						38.6987	498.928		35.6006	1900.46
						38.7548	498.955		35.6516	1900.46
						38.8108	498.982		35.7027	1900.45
						38.8669	499.009		35.7537	1900.44
						38.9229	499.035		35.8048	1900.44
						38.979	499.062		35.8559	1900.43
						39.035	499.088		35.9069	1900.42
						39.0911	499.114		35.958	1900.42
						39.1472	499.14		36.009	1900.41
						39.2032	499.165		36.0601	1900.4
						39.2593	499.191		36.1111	1900.39
						39.3153	499.216		36.1622	1900.39
						39.3714	499.241		36.2132	1900.38
						39.4274	499.266		36.2643	1900.38
						39.4835	499.291		36.3153	1900.37
						39.5395	499.316		36.3664	1900.36
						39.5956	499.34		36.4174	1900.36
						39.6516	499.365		36.4685	1900.35
						39.7077	499.389		36.5195	1900.34
						39.7638	499.413		36.5706	1900.34
						39.8198	499.437		36.6216	1900.33
						39.8759	499.461		36.6727	1900.33
						39.9319	499.484		36.7237	1900.32
						39.988	499.508		36.7748	1900.31
						40.044	499.531		36.8258	1900.31
						40.1001	499.554		36.8769	1900.3
						40.1562	499.577		36.9279	1900.3
						40.2122	499.6		36.979	1900.29
						40.2683	499.623		37.03	1900.28
						40.3243	499.645		37.0811	1900.28
						40.3804	499.668		37.1321	1900.27
						40.4364	499.69		37.1832	1900.27
						40.4925	499.712		37.2342	1900.26
						40.5485	499.734		37.2853	1900.26
						40.6046	499.756		37.3363	1900.25
						40.6607	499.777		37.3874	1900.25
						40.7167	499.799		37.4384	1900.24
						40.7728	499.82		37.4895	1900.24
						40.8288	499.841		37.5405	1900.23
						40.8849	499.863		37.5916	1900.23
						40.9409	499.884		37.6426	1900.22
						40.997	499.904		37.6937	1900.22
						41.053	499.925		37.7447	1900.21
						41.1091	499.946		37.7958	1900.21
						41.1652	499.966		37.8469	1900.2
						41.2212	499.986		37.8979	1900.2
						41.2773	500.007		37.949	1900.19
						41.3333	500.027		38	1900.19
						41.3894	500.047		38.051	1900.18
						41.4455	500.066		38.1021	1900.18
						41.5015	500.086		38.1531	1900.17
						41.5576	500.105		38.2042	1900.17
						41.6136	500.125		38.2553	1900.16
						41.6697	500.144		38.3063	1900.16
						41.7257	500.163		38.3574	1900.15
						41.7818	500.182		38.4084	1900.15
						41.8378	500.201		38.4595	1900.15
						41.8939	500.22		38.5105	1900.14
						41.95	500.239		38.5616	1900.14
						42.006	500.257		38.6126	1900.13
						42.0621	500.276		38.6637	1900.13
						42.1181	500.294		38.7147	1900.12
						42.1742	500.312		38.7658	1900.12
						42.2302	500.33		38.8168	1900.12
						42.2863	500.348		38.8679	1900.11
						42.3423	500.366		38.9189	1900.11
						42.3984	500.384		38.97	1900.1
						42.4545	500.401		39.021	1900.1
						42.5105	500.419		39.0721	1900.1
						42.5666	500.436		39.1231	1900.09
						42.6226	500.453		39.1742	1900.09
						42.6787	500.471		39.2252	1900.08
						42.7347	500.488		39.2763	1900.08
						42.7908	500.504		39.3273	1900.08
						42.8469	500.521		39.3784	1900.07
						42.9029	500.538		39.4294	1900.07
						42.959	500.555		39.4805	1900.07
						43.015	500.571		39.5315	1900.06
						43.0711	500.587		39.5826	1900.06
						43.1271	500.604		39.6336	1900.06
						43.1832	500.62		39.6847	1900.05
						43.2392	500.636		39.7357	1900.05
						43.2953	500.652		39.7868	1900.05
						43.3513	500.668		39.8378	1900.04
						43.4074	500.684		39.8889	1900.04
						43.4635	500.699		39.9399	1900.04
						43.5195	500.715		39.991	1900.03
						43.5756	500.73		40.042	1900.03
						43.6316	500.746		40.0931	1900.03
						43.6877	500.761		40.1441	1900.02
						43.7437	500.776		40.1952	1900.02
						43.7998	500.791		40.2463	1900.02
						43.8559	500.806		40.2973	1900.01
						43.9119	500.821		40.3484	1900.01
						43.968	500.836		40.3994	1900.01
						44.024	500.85		40.4504	1900
						44.0801	500.865		40.5015	1900
						44.1361	500.879		40.5525	1900
						44.1922	500.894		40.6036	1899.99
						44.2482	500.908		40.6546	1899.99
						44.3043	500.922		40.7057	1899.99
						44.3604	500.936		40.7568	1899.99
						44.4164	500.95		40.8078	1899.98
						44.4725	500.964		40.8589	1899.98
						44.5285	500.978		40.9099	1899.98
						44.5846	500.992		40.961	1899.97
						44.6406	501.006		41.012	1899.97
						44.6967	501.019		41.0631	1899.97
						44.7527	501.033		41.1141	1899.97
						44.8088	501.046		41.1652	1899.96
						44.8649	501.059		41.2162	1899.96
						44.9209	501.072		41.2673	1899.96
						44.977	501.086		41.3183	1899.96
						45.033	501.099		41.3694	1899.95
						45.0891	501.112		41.4204	1899.95
						45.1452	501.125		41.4715	1899.95
						45.2012	501.137		41.5225	1899.95
						45.2573	501.15		41.5736	1899.94
						45.3133	501.163		41.6246	1899.94
						45.3694	501.175		41.6757	1899.94
						45.4254	501.188		41.7267	1899.94
						45.4815	501.2		41.7778	1899.93
						45.5375	501.212		41.8288	1899.93
						45.5936	501.225		41.8799	1899.93
						45.6497	501.237		41.9309	1899.93
						45.7057	501.249		41.982	1899.92
						45.7618	501.261		42.033	1899.92
						45.8178	501.273		42.0841	1899.92
						45.8739	501.285		42.1351	1899.92
						45.9299	501.296		42.1862	1899.92
						45.986	501.308		42.2372	1899.91
						46.042	501.32		42.2883	1899.91
						46.0981	501.331		42.3393	1899.91
						46.1542	501.343		42.3904	1899.91
						46.2102	501.354		42.4414	1899.91
						46.2663	501.365		42.4925	1899.9
						46.3223	501.377		42.5435	1899.9
						46.3784	501.388		42.5946	1899.9
						46.4344	501.399		42.6457	1899.9
						46.4905	501.41		42.6967	1899.89
						46.5466	501.421		42.7478	1899.89
						46.6026	501.432		42.7988	1899.89
						46.6587	501.442		42.8499	1899.89
						46.7147	501.453		42.9009	1899.89
						46.7708	501.464		42.9519	1899.89
						46.8268	501.474		43.003	1899.88
						46.8829	501.485		43.054	1899.88
						46.9389	501.495		43.1051	1899.88
						46.995	501.506		43.1562	1899.88
						47.051	501.516		43.2072	1899.88
						47.1071	501.526		43.2583	1899.87
						47.1632	501.537		43.3093	1899.87
						47.2192	501.547		43.3604	1899.87
						47.2753	501.557		43.4114	1899.87
						47.3313	501.567		43.4625	1899.87
						47.3874	501.577		43.5135	1899.87
						47.4434	501.587		43.5646	1899.86
						47.4995	501.596		43.6156	1899.86
						47.5556	501.606		43.6667	1899.86
						47.6116	501.616		43.7177	1899.86
						47.6677	501.625		43.7688	1899.86
						47.7237	501.635		43.8198	1899.86
						47.7798	501.644		43.8709	1899.85
						47.8358	501.654		43.9219	1899.85
						47.8919	501.663		43.973	1899.85
						47.9479	501.673		44.024	1899.85
						48.004	501.682		44.0751	1899.85
						48.0601	501.691		44.1261	1899.85
						48.1161	501.7		44.1772	1899.84
						48.1722	501.709		44.2282	1899.84
						48.2282	501.718		44.2793	1899.84
						48.2843	501.727		44.3303	1899.84
						48.3403	501.736		44.3814	1899.84
						48.3964	501.745		44.4324	1899.84
						48.4524	501.754		44.4835	1899.84
						48.5085	501.762		44.5345	1899.83
						48.5646	501.771		44.5856	1899.83
						48.6206	501.78		44.6366	1899.83
						48.6767	501.788		44.6877	1899.83
						48.7327	501.797		44.7387	1899.83
						48.7888	501.805		44.7898	1899.83
						48.8448	501.813		44.8408	1899.83
						48.9009	501.822		44.8919	1899.82
						48.957	501.83		44.9429	1899.82
						49.013	501.838		44.994	1899.82
						49.0691	501.846		45.0451	1899.82
						49.1251	501.855		45.0961	1899.82
						49.1812	501.863		45.1472	1899.82
						49.2372	501.871		45.1982	1899.82
						49.2933	501.879		45.2493	1899.82
						49.3494	501.887		45.3003	1899.81
						49.4054	501.894		45.3513	1899.81
						49.4615	501.902		45.4024	1899.81
						49.5175	501.91		45.4534	1899.81
						49.5736	501.918		45.5045	1899.81
						49.6296	501.925		45.5556	1899.81
						49.6857	501.933		45.6066	1899.81
						49.7417	501.94		45.6577	1899.81
						49.7978	501.948		45.7087	1899.8
						49.8539	501.955		45.7598	1899.8
						49.9099	501.963		45.8108	1899.8
						49.966	501.97		45.8619	1899.8
						50.022	501.978		45.9129	1899.8
						50.0781	501.985		45.964	1899.8
						50.1341	501.992		46.015	1899.8
						50.1902	501.999		46.0661	1899.8
						50.2463	502.006		46.1171	1899.8
						50.3023	502.013		46.1682	1899.79
						50.3584	502.02		46.2192	1899.79
						50.4144	502.027		46.2703	1899.79
						50.4705	502.034		46.3213	1899.79
						50.5265	502.041		46.3724	1899.79
						50.5826	502.048		46.4234	1899.79
						50.6386	502.055		46.4745	1899.79
						50.6947	502.062		46.5255	1899.79
						50.7507	502.068		46.5766	1899.79
						50.8068	502.075		46.6276	1899.79
						50.8629	502.082		46.6787	1899.78
						50.9189	502.088		46.7297	1899.78
						50.975	502.095		46.7808	1899.78
						51.031	502.101		46.8318	1899.78
						51.0871	502.108		46.8829	1899.78
						51.1431	502.114		46.9339	1899.78
						51.1992	502.121		46.985	1899.78
						51.2553	502.127		47.036	1899.78
						51.3113	502.133		47.0871	1899.78
						51.3674	502.14		47.1381	1899.78
						51.4234	502.146		47.1892	1899.78
						51.4795	502.152		47.2402	1899.77
						51.5355	502.158		47.2913	1899.77
						51.5916	502.164		47.3423	1899.77
						51.6476	502.17		47.3934	1899.77
						51.7037	502.176		47.4444	1899.77
						51.7598	502.182		47.4955	1899.77
						51.8158	502.188		47.5466	1899.77
						51.8719	502.194		47.5976	1899.77
						51.9279	502.2		47.6487	1899.77
						51.984	502.206		47.6997	1899.77
						52.04	502.212		47.7507	1899.77
						52.0961	502.217		47.8018	1899.77
						52.1521	502.223		47.8528	1899.76
						52.2082	502.229		47.9039	1899.76
						52.2643	502.234		47.9549	1899.76
						52.3203	502.24		48.006	1899.76
						52.3764	502.246		48.0571	1899.76
						52.4324	502.251		48.1081	1899.76
						52.4885	502.257		48.1592	1899.76
						52.5445	502.262		48.2102	1899.76
						52.6006	502.267		48.2613	1899.76
						52.6567	502.273		48.3123	1899.76
						52.7127	502.278		48.3634	1899.76
						52.7688	502.284		48.4144	1899.76
						52.8248	502.289		48.4655	1899.76
						52.8809	502.294		48.5165	1899.75
						52.9369	502.299		48.5676	1899.75
						52.993	502.304		48.6186	1899.75
						53.0491	502.31		48.6697	1899.75
						53.1051	502.315		48.7207	1899.75
						53.1612	502.32		48.7718	1899.75
						53.2172	502.325		48.8228	1899.75
						53.2733	502.33		48.8739	1899.75
						53.3293	502.335		48.9249	1899.75
						53.3854	502.34		48.976	1899.75
						53.4414	502.345		49.027	1899.75
						53.4975	502.35		49.0781	1899.75
						53.5536	502.354		49.1291	1899.75
						53.6096	502.359		49.1802	1899.75
						53.6657	502.364		49.2312	1899.75
						53.7217	502.369		49.2823	1899.75
						53.7778	502.374		49.3333	1899.74
						53.8338	502.378		49.3844	1899.74
						53.8899	502.383		49.4354	1899.74
						53.946	502.388		49.4865	1899.74
						54.002	502.392		49.5375	1899.74
						54.0581	502.397		49.5886	1899.74
						54.1141	502.401		49.6396	1899.74
						54.1702	502.406		49.6907	1899.74
						54.2262	502.41		49.7417	1899.74
						54.2823	502.415		49.7928	1899.74
						54.3383	502.419		49.8438	1899.74
						54.3944	502.424		49.8949	1899.74
						54.4504	502.428		49.946	1899.74
						54.5065	502.432		49.997	1899.74
						54.5626	502.437		50.0481	1899.74
						54.6186	502.441		50.0991	1899.74
						54.6747	502.445		50.1501	1899.74
						54.7307	502.45		50.2012	1899.74
						54.7868	502.454		50.2522	1899.73
						54.8428	502.458		50.3033	1899.73
						54.8989	502.462		50.3543	1899.73
						54.9549	502.466		50.4054	1899.73
						55.011	502.47		50.4565	1899.73
						55.0671	502.474		50.5075	1899.73
						55.1231	502.478		50.5586	1899.73
						55.1792	502.482		50.6096	1899.73
						55.2352	502.486		50.6607	1899.73
						55.2913	502.49		50.7117	1899.73
						55.3473	502.494		50.7628	1899.73
						55.4034	502.498		50.8138	1899.73
						55.4595	502.502		50.8649	1899.73
						55.5155	502.506		50.9159	1899.73
						55.5716	502.51		50.967	1899.73
						55.6276	502.514		51.018	1899.73
						55.6837	502.517		51.0691	1899.73
						55.7397	502.521		51.1201	1899.73
						55.7958	502.525		51.1712	1899.73
						55.8518	502.529		51.2222	1899.73
						55.9079	502.532		51.2733	1899.73
						55.964	502.536		51.3243	1899.73
						56.02	502.54		51.3754	1899.72
						56.0761	502.543		51.4264	1899.72
						56.1321	502.547		51.4775	1899.72
						56.1882	502.551		51.5285	1899.72
						56.2442	502.554		51.5796	1899.72
						56.3003	502.558		51.6306	1899.72
						56.3564	502.561		51.6817	1899.72
						56.4124	502.565		51.7327	1899.72
						56.4685	502.568		51.7838	1899.72
						56.5245	502.572		51.8348	1899.72
						56.5806	502.575		51.8859	1899.72
						56.6366	502.578		51.9369	1899.72
						56.6927	502.582		51.988	1899.72
						56.7488	502.585		52.039	1899.72
						56.8048	502.588		52.0901	1899.72
						56.8609	502.592		52.1411	1899.72
						56.9169	502.595		52.1922	1899.72
						56.973	502.598		52.2432	1899.72
						57.029	502.602		52.2943	1899.72
						57.0851	502.605		52.3454	1899.72
						57.1411	502.608		52.3964	1899.72
						57.1972	502.611		52.4475	1899.72
						57.2533	502.614		52.4985	1899.72
						57.3093	502.617		52.5496	1899.72
						57.3654	502.621		52.6006	1899.72
						57.4214	502.624		52.6516	1899.72
						57.4775	502.627		52.7027	1899.72
						57.5335	502.63		52.7537	1899.72
						57.5896	502.633		52.8048	1899.71
						57.6457	502.636		52.8559	1899.71
						57.7017	502.639		52.9069	1899.71
						57.7578	502.642		52.958	1899.71
						57.8138	502.645		53.009	1899.71
						57.8699	502.648		53.0601	1899.71
						57.9259	502.651		53.1111	1899.71
						57.982	502.654		53.1622	1899.71
						58.038	502.656		53.2132	1899.71
						58.0941	502.659		53.2643	1899.71
						58.1501	502.662		53.3153	1899.71
						58.2062	502.665		53.3664	1899.71
						58.2623	502.668		53.4174	1899.71
						58.3183	502.671		53.4685	1899.71
						58.3744	502.673		53.5195	1899.71
						58.4304	502.676		53.5706	1899.71
						58.4865	502.679		53.6216	1899.71
						58.5425	502.682		53.6727	1899.71
						58.5986	502.684		53.7237	1899.71
						58.6546	502.687		53.7748	1899.71
						58.7107	502.69		53.8258	1899.71
						58.7668	502.692		53.8769	1899.71
						58.8228	502.695		53.9279	1899.71
						58.8789	502.698		53.979	1899.71
						58.9349	502.7		54.03	1899.71
						58.991	502.703		54.0811	1899.71
						59.047	502.705		54.1321	1899.71
						59.1031	502.708		54.1832	1899.71
						59.1592	502.71		54.2342	1899.71
						59.2152	502.713		54.2853	1899.71
						59.2713	502.715		54.3363	1899.71
						59.3273	502.718		54.3874	1899.71
						59.3834	502.72		54.4384	1899.71
						59.4394	502.723		54.4895	1899.71
						59.4955	502.725		54.5405	1899.71
						59.5515	502.728		54.5916	1899.71
						59.6076	502.73		54.6426	1899.71
						59.6637	502.733		54.6937	1899.7
						59.7197	502.735		54.7447	1899.7
						59.7758	502.737		54.7958	1899.7
						59.8318	502.74		54.8469	1899.7
						59.8879	502.742		54.8979	1899.7
						59.9439	502.744		54.949	1899.7
						60	502.747		55	1899.7
