# Supplementary material for: Masked alkynes for synthesis of threaded carbon chains
Source: Nat Chem. 2023 Nov 16;16(2):193–200. doi: 10.1038/s41557-023-01374-z (PMC10849957; doi:10.1038/s41557-023-01374-z)
Supplement: Supplementary file 11 — Mass spectrum. [file 41557_2023_1374_MOESM11_ESM.xlsx]

## Sheet: Sheet1
Fig 5c
cyclic tetramer MS			theoretical
m/z	int.		m/z	int.
2106	348		2107.28	11660
2106.02	432		2107.53	28530
2106.04	1009		2107.78	66250
2106.06	469		2108.03	114800
2106.08	524		2108.28	146600
2106.09	572		2108.53	164100
2106.11	341		2108.79	142800
2106.14	301		2109.04	119300
2106.16	405		2109.29	81550
2106.18	228		2109.54	53280
2106.2	282		2109.79	34910
2106.22	270		2110.04	20390
2106.24	293		2110.3	15000
2106.26	367
2106.28	499
2106.3	436
2106.32	466
2106.34	298
2106.36	192
2106.38	108
2106.4	336
2106.42	434
2106.44	294
2106.46	278
2106.47	303
2106.49	610
2106.51	676
2106.53	665
2106.55	691
2106.57	499
2106.59	475
2106.61	471
2106.64	583
2106.66	322
2106.68	331
2106.7	420
2106.72	160
2106.74	276
2106.76	506
2106.78	728
2106.8	768
2106.82	472
2106.84	279
2106.86	204
2106.88	317
2106.89	298
2106.91	364
2106.93	440
2106.95	353
2106.97	324
2106.99	382
2107.01	725
2107.03	561
2107.05	785
2107.07	570
2107.09	441
2107.11	530
2107.14	586
2107.16	284
2107.18	501
2107.2	952
2107.22	1489
2107.24	2255
2107.26	3267
2107.28	4660
2107.3	4308
2107.32	3167
2107.34	1547
2107.36	1200
2107.38	1152
2107.39	1030
2107.41	1971
2107.43	2760
2107.45	3855
2107.47	7036
2107.49	12930
2107.51	21110
2107.53	21530
2107.55	15560
2107.57	9805
2107.59	5905
2107.61	2842
2107.64	2809
2107.66	3088
2107.68	4480
2107.7	8088
2107.72	13390
2107.74	24220
2107.76	41920
2107.78	58250
2107.8	56620
2107.82	33970
2107.84	16360
2107.86	8341
2107.88	5681
2107.89	5536
2107.91	6293
2107.93	9230
2107.95	18150
2107.97	31140
2107.99	55820
2108.01	90960
2108.03	106800
2108.05	84580
2108.07	44650
2108.09	21020
2108.11	12300
2108.14	8928
2108.16	8276
2108.18	9766
2108.2	16750
2108.22	29700
2108.24	56300
2108.26	96730
2108.28	138600
2108.3	131900
2108.32	85040
2108.34	41910
2108.36	20500
2108.38	12180
2108.39	9759
2108.41	8935
2108.43	12210
2108.45	23400
2108.47	41840
2108.49	76690
2108.51	126200
2108.53	156100
2108.55	126000
2108.57	67780
2108.59	31060
2108.61	16900
2108.64	10450
2108.66	7958
2108.68	9842
2108.7	15320
2108.72	28480
2108.74	52570
2108.76	90370
2108.78	130800
2108.8	134800
2108.82	87380
2108.84	43340
2108.86	21020
2108.88	13080
2108.89	9486
2108.91	8470
2108.93	9497
2108.95	16820
2108.97	29690
2108.99	53780
2109.01	90060
2109.03	111300
2109.05	92090
2109.07	51600
2109.09	24850
2109.11	12640
2109.14	7213
2109.16	6860
2109.18	7153
2109.2	10090
2109.22	16730
2109.24	27090
2109.26	47080
2109.28	69950
2109.3	73550
2109.32	50400
2109.34	26930
2109.36	12620
2109.38	7618
2109.39	4607
2109.41	4713
2109.43	5196
2109.45	7839
2109.47	13090
2109.49	23160
2109.51	37110
2109.53	45280
2109.55	41380
2109.57	24470
2109.59	10850
2109.61	7043
2109.64	5259
2109.66	3751
2109.68	4079
2109.7	4689
2109.72	6848
2109.74	9525
2109.76	16490
2109.78	24140
2109.8	26910
2109.82	17790
2109.84	10360
2109.86	5295
2109.88	3882
2109.89	3028
2109.91	2723
2109.93	2794
2109.95	3203
2109.97	4618
2109.99	7447
2110.01	9972
2110.03	12390
2110.05	11950
2110.07	7792
2110.09	4526
2110.11	3101
2110.14	1984
2110.16	1694
2110.18	1498
2110.2	1418
2110.22	2366
2110.24	3339
2110.26	4929
2110.28	6404
2110.3	7373
2110.32	5609
2110.34	2828
2110.36	1583
2110.38	1403
2110.39	866
2110.41	493
2110.43	846
2110.45	1117
2110.47	1572
2110.49	2090
2110.51	3135
2110.53	4005
2110.55	3952
2110.57	2414
2110.59	1475
2110.61	1174
2110.64	780
2110.66	734
2110.68	1046
2110.7	879
2110.72	1084
2110.74	769
2110.76	1479
2110.78	1609
2110.8	1751
2110.82	1414
2110.84	1091
2110.86	944
2110.88	990
2110.9	753
2110.92	829
2110.94	791
2110.96	1049
2110.98	981
2111	1238
2111.02	980
2111.04	1562
2111.06	1173
2111.08	886
2111.1	611
2111.12	940
2111.14	778
2111.16	528
2111.18	660
2111.2	685
2111.22	754
2111.24	1162
2111.26	1312
2111.28	1745
2111.3	1290
2111.32	1011
2111.34	793
2111.36	761
2111.38	578
2111.4	583
2111.42	670
2111.44	869
2111.46	888
2111.48	1071
2111.5	1724
2111.52	2245
2111.54	2723
2111.56	1890
2111.58	1731
2111.6	1153
2111.62	811
2111.64	733
2111.66	688
2111.68	557
2111.7	785
2111.72	1051
2111.74	1877
2111.76	3017
2111.78	4588
2111.8	4334
2111.82	2622
2111.84	1456
2111.86	1223
2111.88	1140
2111.9	1155
2111.92	847
2111.94	895
2111.96	1663
2111.98	2420
2112	3824
2112.02	5820
